# Supplementary material for: Association Mapping across Numerous Traits Reveals Patterns of Functional Variation in Maize
Source: PLoS Genet. 2014 Dec 4;10(12):e1004845. doi: 10.1371/journal.pgen.1004845 (PMC4256217; doi:10.1371/journal.pgen.1004845)
Supplement: Dataset S2 — Chromosome-specific residuals. Existing best linear unbiased predictors (BLUPs) for each inbred line were used to fit a joint-linkage model across all chromosomes. The hits from this model were then used to create chromosome-specific residual values by accounting for all markers except those on the chromosome in question. (See Methods for details.) These residuals are the phenotypic input for the NAM-GWAS analysis. (ZIP) [file pgen.1004845.s007.zip › Supplemental File 1 - Residuals/TasselPrimaryBranches.txt]

Sample	Chr1	Chr2	Chr3	Chr4	Chr5	Chr6	Chr7	Chr8	Chr9	Chr10
Z001E0001	1.04046921076728	-0.416238428213694	-0.136348336804133	0.962970774180868	1.20878368664092	0.525051513110318	0.100063012712674	0.564404839155429	-0.101927705834099	-0.41454751117031
Z001E0002	1.9512356632536	1.32405440259888	0.921758928529278	2.05498008570326	1.41599002825864	1.41045160294919	1.21362638956068	0.700920967414468	0.91591265626997	1.3083865021076
Z001E0003	1.07849572848854	-0.230950710868642	0.833617163737052	-1.00814165106831	0.584265713577528	0.0512450286818772	0.453788422270284	-0.123957214252502	0.612878774069058	-0.296856374115222
Z001E0004	-3.23529085486238	-1.6536590377866	-2.6217486493054	-0.702989798119775	-2.11412206281522	-1.96495077089822	-1.85549555641747	-1.8231687860511	-2.08540038248084	-2.34135879358953
Z001E0005	-1.05268446033268	-1.98341233547186	-0.669518919026043	-1.79066194264977	-2.18952712356171	-2.16378668018544	-2.05842415634971	-2.02522398639499	-1.59689230203938	-1.24197248861599
Z001E0006	-0.355391543542548	-1.36237767979152	-0.624402013545797	-0.959169884440969	-1.6440799838274	-2.08772178053691	-1.6601411302564	-2.18647225373877	-1.12033285597122	-1.73030348579328
Z001E0007	-0.834779603454337	-0.789596499405914	-0.810812035412797	-1.66885110983837	-1.00377046536056	-0.277086708193282	-0.664748884764149	0.0691892883984616	-0.614699375855569	-0.401914527591622
Z001E0008	-1.32377105520652	-2.47054036495489	-1.00785530442704	-3.04447848476474	-1.34685002960593	-1.63934414299962	-1.73537188022226	-1.07308964279303	-2.29788151581047	-2.3556705928708
Z001E0009	-1.89929296014865	-1.32917710974962	-1.12543849185058	-1.74948042654526	-0.967524606189819	-1.87399822618279	-1.65364355100064	-1.97336190222029	-0.906241480799601	-1.69718194737541
Z001E0010	1.16949697256002	1.13363872024046	1.58707528220099	0.0904988431346357	0.190981650355609	0.654514751814964	1.16320195223793	0.509640665619963	1.36197461278499	0.682717778276091
Z001E0012	0.426579850215744	0.354698418663838	1.2387954068276	0.628508329139383	0.915637068101748	0.792405428259918	0.78232020427162	0.759706685544548	0.395546714548151	0.478395858653683
Z001E0013	-0.0449524988108957	1.0846042343208	0.956596189411321	-0.445170380182026	0.338049782010592	0.414846834821913	0.262223945805635	-0.302257975502087	-0.33714236045097	-0.101136388284785
Z001E0014	0.453519979498984	0.068568389415168	-0.624326989895599	0.754116072987552	-0.370692195169107	0.0652487483911149	0.298732058896527	0.165371187056461	0.268363259895545	-0.435769551965099
Z001E0015	0.233371702053886	-0.503429318984084	-0.770927362956645	-1.54180162470884	-0.549571992628871	-0.45380070186578	-0.601676026083046	0.104229607664455	0.233186308742684	-0.104498927842791
Z001E0016	-1.09134287058753	-0.459143300555502	-0.870409211377031	0.841675911763565	-0.0631260811722894	-0.457697278899118	-1.03629859860043	-0.826197011953969	-0.921106367414637	-0.379211892540407
Z001E0017	-1.07836703992385	0.65310523796939	0.0360198978792751	0.246339239554744	0.404787601301298	0.413782553751488	0.441080457354717	0.339445427121007	0.295008338027519	0.47381297804317
Z001E0018	0.629837210539253	0.297952017584759	0.00477954469203731	-0.475723669959267	0.908785692454575	1.0704406558137	1.40658502701609	1.15678779320315	0.881957970794948	0.440431121602587
Z001E0019	-0.569465900086845	-1.10758601389357	-1.89937761389447	-2.73613326712612	-1.30058395334761	-1.16757629330965	-1.59030502553653	-1.16896181468208	-0.693849308980391	-0.973714593787599
Z001E0020	-1.5518178643077	-0.19791087479475	-0.498272154743116	-0.267119096835382	0.375861146423166	0.174143052814327	-0.0974095754385512	0.337639614505007	-0.286507629160102	-0.494850038554327
Z001E0021	0.339973043680034	0.145261247903991	-0.293506470012328	1.47338395330688	0.218214323866126	0.353859016683775	0.229651138669512	0.159526603027305	-0.334412043416907	-0.651204242020024
Z001E0022	-0.329425465816866	-0.68758218786425	-0.983474526472427	-1.72485466665813	-0.553651239284692	-0.658786652894203	-0.784650053824991	-1.2648961313659	-0.671221237543192	-0.262849241492003
Z001E0023	0.705171224175055	0.908710516687218	0.299375381835099	2.45140331693918	0.401783077776632	0.794416029358009	0.897819503649447	0.924174448255952	0.896340402435468	0.434617565212536
Z001E0024	-1.5577377482526	-3.48025933761747	-2.08941202930834	-2.29746294927064	-3.22287161188002	-2.80114788612129	-3.13305731581001	-2.40767502206736	-2.89515265270042	-3.06311256639024
Z001E0025	2.2367017307385	2.48426317873266	2.89058741075545	2.48329147071091	2.16398405031567	2.85590610413324	2.43212642110086	2.23265901430757	2.91481028873235	2.79944981632475
Z001E0027	2.26478293285943	1.20915594143102	1.73036766496211	-0.227798807155441	1.03788102420363	1.4835966405612	1.51823334782894	1.33736506744135	2.13700107227496	1.76707835755712
Z001E0028	-0.229867842525725	0.536904914819611	-0.553383837559929	-1.2347437555991	-0.414148888330516	-0.615095541361559	-0.368805634049212	-0.309562784099739	-0.171996237551565	0.263620110392158
Z001E0030	0.995617435944094	0.199067955957198	1.24403634070077	1.42014007838541	0.404828355636165	-0.14326650884847	0.0845266345341084	-0.44082102840374	-0.470191771489871	0.793357702343798
Z001E0031	2.90184453019876	2.55311626356396	2.96417660090471	0.833246271446082	2.56897078022687	2.49919651448348	2.67618852320419	2.43898495459441	2.87218532809645	2.87593586310526
Z001E0032	-0.69475274196741	-0.747728210344043	-0.32355374993788	0.0170662630482955	-0.520164075509945	-0.0601997749578445	-0.465703663143111	-1.14290838782648	-0.312434955505761	-0.709602148419251
Z001E0033	0.376025180667866	-0.152753355533472	0.721261130552449	0.0306750894529874	-0.267504925949829	-0.270386178380085	-0.601217067995531	-0.459122614797579	-1.03087007525602	-1.05474837242399
Z001E0034	1.26178596269912	0.821073740751868	2.25385990631737	1.24282297749436	1.31843559270713	1.07792402761366	1.05561008252567	0.245138757713305	0.727456448896268	1.57003575816338
Z001E0036	-1.01321435516066	-0.0286699914215907	-0.431575334525295	-0.367846790719844	-0.261837437736653	-0.533261821017831	-0.767469103665587	-0.92210022362411	-0.224829958571572	-0.641221378565823
Z001E0037	0.230997632891298	-1.16162674420755	0.193258907889823	0.55160530904562	-0.597915357458574	-0.0956847252831477	-0.599252436715534	0.189198779150661	-0.626694062666293	-0.663907392965356
Z001E0038	0.666500606647853	2.30272341723606	1.19975148837408	3.13546232118749	2.03848525302096	1.61468131669964	1.71952930885745	2.53280912314817	2.15070702705	1.91553861218144
Z001E0039	-0.993560357685095	-0.419380836379521	-0.628590908985054	0.423639221094374	-0.156272833950141	-0.129640472945728	-0.474011313895068	-0.230081954371565	0.0826082357787564	0.150065030450063
Z001E0040	0.686126533921408	0.865421912793115	1.84444191324926	-1.20765882430677	1.14176678992823	0.243489478644353	0.587070708419925	-0.127645848127617	0.247198006410769	1.00962268944397
Z001E0041	-1.29885845049267	-0.636624586137189	-1.3613643337527	-0.567458491808903	-0.775850349022067	-0.523341147481406	-0.295410103564523	-0.393116294496591	-0.263187237324757	-1.00626516395969
Z001E0042	-1.6719227599179	-2.32724588701699	-1.37910077115225	-2.76841720151555	-1.80001763814757	-1.81360750976467	-1.5009450422432	-1.95031553300874	-1.67745198030567	-1.5516728277185
Z001E0043	-0.489438619395229	0.0131490511091916	-0.644932882364009	-1.50524036437736	0.547090491137897	0.716019903384885	0.457391884976061	-0.203092985506108	-0.00725862683551998	0.478965097045739
Z001E0044	-2.10845360589701	-1.32986136274775	-1.14207320984603	-2.9815342061969	-0.961740718897348	-1.62364388606617	-1.15736030335628	-1.68011621412289	-1.71498679917091	-1.06527771183325
Z001E0045	0.196584311257833	0.723333891566541	1.13640970680137	0.884104582700077	0.496725472155528	0.96563511610785	0.59808246594632	0.452067088618443	0.81332237746091	0.369026724551952
Z001E0046	-0.329661461301431	-0.772887931496219	-1.4666434806482	-2.3486831356233	-1.51046908324569	-1.37073964061314	-0.973301096220773	-1.25113010081968	-0.9532223359504	-0.739426070306571
Z001E0047	1.15196674039143	1.38276166157782	0.792545742367272	0.554282553484968	0.0641192956547054	0.808400141550044	0.863940842475055	0.691168065637855	0.17748847940953	0.659220024044637
Z001E0048	-0.186657269530565	-0.267822838259962	0.828406022324569	1.19009493568301	0.66789291595439	0.237331923389354	0.535377194763124	0.627560650485937	0.173618453384709	-0.305314440527839
Z001E0049	0.587889916681764	0.334638317926759	0.999870024798275	1.72563961298131	0.421814474190531	0.132588943209339	0.476233094000911	0.444693579914592	0.879836408514644	0.314725429254497
Z001E0050	0.758640798564904	0.225597501263674	0.717106316146527	0.0190221408259875	-0.69297975787817	-0.249909524965045	0.323029172052338	0.0111460135430438	-0.48749611349704	-0.181578845599379
Z001E0051	-0.208545312798026	0.108753378018355	-0.576271162682232	-0.650299810133917	0.25791698556042	0.290944809382119	0.249130848601757	0.0592387882250023	-0.123487910526072	0.427868350599337
Z001E0052	-1.2287487782751	-1.07069930969418	-0.553643717482203	0.710346020130998	-1.07436459898796	-1.74662102297049	-1.02181507039953	-1.10142864946734	-1.3982093770453	-0.602850784687137
Z001E0053	-0.89135862715822	-0.440038758937004	-0.627534533555458	0.644618717344882	0.157960623257445	-0.874090831211776	-0.617909094435029	-0.932220035628209	-0.219902709064823	-0.924077186059346
Z001E0054	1.07758278581706	-0.355920245653631	-0.411144314253073	1.23667198679091	0.22198580041063	0.0673421592687926	-0.0341408459535637	0.0515240858336524	0.101046267414878	-0.456429723227854
Z001E0055	-1.40062201018428	-1.06917768867997	-1.5930183812462	0.525846724766703	-0.268859038859348	-0.501123960307493	-0.866482796751159	-0.466180674332737	-0.51322748652145	-1.16972173046029
Z001E0056	-1.06475151269832	-0.682243902718178	-0.83796578528697	-2.23513002789979	-1.85328525738332	-0.908570279605443	-0.496689851982803	-1.0888033610523	-0.45121910802333	-1.11905455985516
Z001E0057	0.742013235191493	1.47045722475935	2.05898827471818	1.54393413133784	0.742174779373911	1.47413143501059	1.03649863685136	0.374003187519739	1.62844605135805	1.0120089263602
Z001E0058	-1.40160046623648	-1.60819089723116	-1.93674546942266	-1.5534392033736	-0.814288773641076	-0.999189654916487	-1.12256614372277	-1.04045962601467	-0.243480888560912	-0.802887533055574
Z001E0059	-0.0167295817970286	0.461856723419768	0.732571130153718	2.20891247055934	0.96398611540165	0.335566031094364	0.619576494563877	1.41149004811141	1.10395578482851	0.454094985059705
Z001E0060	0.0201071915635868	-0.569786293152784	-0.904798647235854	-3.32436948873308	-1.35814610339358	-1.34226269844964	-1.12044066554192	-1.8758161936014	-0.758068028483947	-1.39268336044608
Z001E0061	1.25562313395848	1.29021148414042	0.533243154536473	1.57533934965948	0.673956200730265	0.502329607272163	0.812665388507366	1.03891753076167	0.860169138988238	0.532865063299728
Z001E0062	1.06363939026071	0.989817169447647	1.15395041339756	0.23351686109623	1.62027513537705	2.01158380088704	1.70706887063937	0.827338885949628	1.39018570230756	1.18624900610669
Z001E0063	-0.406289962389133	-1.06805971268027	-1.39674896717677	-0.118423740977535	-1.3078507051017	-1.56992627700799	-0.901819447306022	-1.75571306671844	-0.961161910488214	-0.766841025825984
Z001E0064	-0.0671066389169796	1.27737807634074	1.83212833258537	1.77436591775719	1.22389346439578	1.01585883939807	0.823120761192715	0.967773204718353	1.52336896573384	1.77275006553538
Z001E0065	-0.446134917334002	0.699309572173553	-0.0689552932179143	0.388602643609617	-0.129784274021429	0.892324991853716	0.332912456100009	-0.161076899662119	-0.0602063183179473	0.777917235379218
Z001E0066	-2.01959956875141	-0.594226489458323	-1.29463068923747	-1.2991630641477	-1.30440786795107	-1.43121293890201	-1.15266136196977	-1.1209095535895	-0.867858195601787	-1.43986027902131
Z001E0067	-0.220654451994468	-0.351601127717414	-1.21450680173595	0.632094194528672	-0.445207405179032	-0.716308214721046	-0.21949316853133	-0.835270645502495	-0.355968912077623	-0.270521574285212
Z001E0068	3.43597822848377	2.30322305439512	3.53716576609849	0.696346422859499	2.39512976480102	2.34251301093222	1.94056422944184	1.57070583646229	2.57237725862742	2.30208337863097
Z001E0069	-0.569625699612234	0.102377165159698	0.360001586678389	-0.309592242277407	-0.409032482763634	-0.381907070521418	-0.496382919535657	0.199118333938179	-0.506553158981587	0.169225818389693
Z001E0070	0.817834071619033	0.652395334488605	1.66004792589784	1.96192099933653	1.03514204638562	1.18541691169066	0.780647825104287	0.796399514958325	1.0457971801414	1.49337351407282
Z001E0071	5.57646535098068	5.17150383190245	4.66251019415894	5.64541654670693	4.60803573238683	4.37209983916077	4.70884828133276	5.6281709905753	5.14838431222003	4.45194733818919
Z001E0072	-0.0874046073685539	0.373248387452412	-0.0940397158549704	0.325020503432065	0.467325452985752	-0.038495755966247	-0.244597286035183	0.320691833556012	-0.179547101367882	-0.231233784096011
Z001E0073	-0.386955141552972	0.286736808944446	0.508276013414937	1.50199163790439	0.0491531779060102	-0.220455449551984	0.400049649508003	-0.27811406278671	-0.227010666244344	-0.317750726449769
Z001E0074	0.147126085483759	0.170791413056704	0.227126486650389	0.0578547072737991	0.679395621126233	0.393741761186193	0.223822501015789	1.12213713281644	0.250015320955892	0.338933028449772
Z001E0075	3.15407919638061	2.05499480928099	0.843739261870124	1.84622924345802	0.722544307748583	0.798759379045947	1.86612771089152	1.15621610906022	1.41932784972473	1.8704495797377
Z001E0076	0.752261268719342	0.12295417387704	-0.229110380521531	2.12138304267965	0.699718245300619	0.655904127220928	0.279789203904776	0.379615733763551	1.0386485170942	-0.133659815618657
Z001E0077	-0.232573411954693	-0.474535161350122	-0.869782688650618	0.583490170907365	-0.631770929360085	-0.374263312273505	-0.493092942983897	-0.188306917924412	0.154418485432983	-0.746244824926796
Z001E0078	-0.823257058795504	-0.0712895862162148	0.762010188032269	0.382226625176819	0.621715022156542	-0.227400102159646	0.411542773641186	0.86713299607088	0.385494377608075	0.67215532544015
Z001E0079	2.42660834381818	1.78496418859384	0.697192142518356	0.0639625397046814	1.28657102581465	1.27375190163498	1.59186279949243	2.17284022027077	1.36841858822761	0.867835766505799
Z001E0080	1.89478704416237	0.985547130456274	1.83066584205229	1.70023089490403	1.74964400819562	0.914828451764835	0.820887365419803	1.54481601366547	1.76695567513318	1.00417683550399
Z001E0081	1.87940429669517	1.8201650743837	2.05660825338033	1.4948346343152	1.52984977511868	1.33232090554743	1.03404412742426	2.25533432316152	0.832436615564275	1.57045070064954
Z001E0082	-0.183239137009618	0.0452402659418232	0.62062279699153	-0.962317290477649	-0.839803490124495	-0.342142879114403	-0.594076133488696	-0.251728426030456	0.139661610608546	-0.318121244164556
Z001E0083	-1.50545802741269	-1.44842401673079	-0.89786711411421	-2.27947024118812	-1.38765682321405	-1.38070718707485	-1.4315712409662	-1.90161935328836	-1.22055579498207	-1.65131695774344
Z001E0085	0.965689961305194	0.864502531446744	1.55219551215343	2.27142926804812	1.66299641570669	1.46919005473211	1.5151875110784	0.172166728560988	1.36849540169526	0.847958640605153
Z001E0086	-3.54919701294516	-2.96724542320782	-3.7599181574554	-1.60072399424786	-2.35533422130622	-3.0935019610242	-2.29720047366094	-3.27020096923321	-2.49068866551297	-2.47265959856859
Z001E0087	1.12751883121973	0.29037067500697	1.00379311873339	0.448724200134606	0.478793270816818	0.087038449201205	0.406419520530248	0.976440308468032	1.42708337558949	1.04659460525969
Z001E0088	-0.919978138047312	-1.57186866720911	-1.23811272325598	0.0336473371519838	-1.51949175150007	-1.15245992244015	-1.33008735419509	-1.31496511099004	-1.98852315290731	-2.12066163560342
Z001E0089	2.16202984862837	2.69403310599209	2.18838124012975	1.28666001847178	1.81442953398564	2.59504418823227	2.82047842039187	2.44149292482052	2.73367442707275	3.02756121696328
Z001E0090	0.887962358873142	0.702764734317282	0.651628402153626	0.80450315226676	1.24796758737766	0.656876335784749	0.805664675519913	0.413478784558059	1.24418487276788	0.441649820215279
Z001E0091	2.76412722228223	2.26278458778527	2.93550793447842	3.73477951148749	1.53319256790974	2.54274251208126	2.26852500044868	2.22322947116756	2.0070598461163	2.44534407018308
Z001E0092	0.572248502773337	0.922611834642908	1.42328858902917	0.39590637657493	0.848119029282831	0.84944751688384	1.13357940330522	0.822960162009318	0.559873145539407	0.986113769421045
Z001E0093	1.49936781873041	0.595830330968897	1.9701169619412	0.663922464768845	0.614369507258619	1.0184842139003	1.34856162873265	0.96310712138963	0.638785397410495	1.39704237848771
Z001E0094	-0.122353274420461	-0.0299000469641263	1.00760140752591	-0.970218358091195	-0.461059503522683	-0.340734505911899	-0.567737830992164	-1.21401726367218	-0.826001535546092	0.147538735559942
Z001E0095	0.0422752835434224	0.782004350620977	0.37553256045497	0.353335220136489	-0.479775384318471	0.34616320480257	-0.358428926449746	-0.294292022513542	0.186687849631293	0.278448645872171
Z001E0096	0.592559937130476	-0.966117114290772	-0.39742335092491	-0.200136346547066	-0.0104700299924926	0.641649783229521	0.130873088469436	0.509891652166903	0.316254000296891	-0.215832816895564
Z001E0097	-0.5375244610917	-1.30529558479914	-1.80875745373979	0.376451140620108	0.1172676210417	-0.805367617314587	-0.77203300093528	-1.4370941576247	-1.23254903995058	-1.7394027553071
Z001E0098	0.355621826304703	1.3730889645434	0.405169333921719	1.04530462129804	1.23950593683048	0.276175584459818	0.762893062346399	0.395509000481128	0.402126995637238	1.38510800382466
Z001E0099	-1.05177088298828	-1.30635221300926	-1.23252252583035	-0.0726666261824759	-1.64291594634123	-1.1122182255203	-1.17535557255004	-1.34218570207074	-1.81582840780783	-1.02023113627669
Z001E0100	2.13479857489506	1.1396825649893	1.04315856194905	2.31364563254058	1.44277157411098	1.06194972201241	1.08818816071713	1.45357956098889	1.11185359111385	0.870387774847753
Z001E0101	0.361313755362913	0.646067707898059	0.883340403947627	0.622402804498565	0.685534682895733	0.801245902074168	0.809746860295948	-0.0448999235643254	0.909863162952981	0.906116073788635
Z001E0102	0.618921994910148	0.66544321664081	0.638364928071599	-0.157764223649976	0.9391468934845	0.801497967750859	1.14124938066319	1.32179871693923	1.38865104604691	1.47703195225581
Z001E0103	1.678492754999	1.97756403808067	2.07298614163808	3.36459855691611	2.05606289256944	1.59499674739496	1.50919491255426	1.98536789559928	1.49693749638949	2.30650419287989
Z001E0104	-1.24051895629525	-0.748136656248666	-0.148406763567165	-0.527030312436567	-0.535486031488332	-0.45805035362096	-0.608866390994637	-0.286198116629996	-1.12925419346951	-0.256266251415619
Z001E0105	1.64451372738171	2.74280789235358	1.79189368532212	3.67137044888392	2.19316678481355	2.81217088895563	3.09998737820953	3.21463746045308	3.19128584693004	2.15358931256386
Z001E0107	-1.00336176244943	-0.993541636795048	-1.91768062260323	-2.19508205105547	-1.08011584205673	-0.392652780585984	-1.3760206115624	-2.04111966033188	-1.59465581285288	-1.85611849614361
Z001E0108	1.28255080425961	0.451994463053952	0.629168634769445	1.95256363136546	0.362854183781504	0.757834770514415	0.744176629281388	0.903539597246689	0.492230603213635	1.19493879304613
Z001E0109	1.3884758554057	1.45550221954802	3.29379046994416	3.73377108343341	3.46552077061977	3.48118512308863	2.76709149631653	2.86080639247947	2.76145963318911	3.04155222478788
Z001E0110	-1.3574911485326	0.0719129795912675	-0.0723648550220902	-0.306489197692574	-0.18126880941733	0.243638562184329	-0.235365660855767	0.367600098525095	0.387046001828427	-0.432544149543434
Z001E0111	1.27267408952002	0.752513664472167	-0.142063980266635	2.13557932807611	0.962174013609326	0.831603090874575	0.605464999072684	0.865890977135122	0.561979213170048	0.314087390536273
Z001E0112	-1.5274550100968	-1.58075021239048	-0.477569020826717	-0.610833449856654	-1.68562865981035	-1.27490441187961	-1.54774256731197	-2.22995394039387	-2.10844615037704	-1.38734194768191
Z001E0113	-1.51077336549406	-1.17283230384103	-1.11520412821262	-1.52726150541178	-1.63775620649819	-1.39364278707766	-0.82519305730329	-1.49481072427195	-1.29461582572888	-1.57691182795114
Z001E0114	-1.11986779701967	-1.816656239577	-2.57107248045879	-0.785155017409824	-1.57305115502521	-1.72813410540373	-1.89365880887848	-1.60462120852885	-1.86798320505255	-1.68874616641113
Z001E0115	0.040186011797527	0.8593950833149	0.334882422878943	1.72180235806741	0.422104164105628	0.467513794790884	0.171216872811658	0.934810407779528	0.116271547522449	-0.188432134415619
Z001E0116	4.39985628133737	3.78868756329562	3.33865746296205	4.41820209671395	4.338197711183	3.87292499588177	3.64389905322153	3.90382937530824	4.28014961207667	3.8410749603563
Z001E0117	2.10438449775637	1.17333187446196	0.905886005024575	-0.666996262488332	0.905165954580818	0.707957273490487	1.12917205232709	1.09160004001549	1.68522607800171	1.42535007567828
Z001E0118	-0.771804235597541	-0.093521950837438	0.263682684756745	0.152909529497801	-0.310079019491715	-0.275334216212062	-0.0499571477739877	-0.0325563327502062	-0.822407386851076	-0.638395869153558
Z001E0119	-1.72259653206228	-0.876302394427539	-0.79002593930585	-1.78981692132832	-1.28389979826864	-0.92367787740461	-1.04768495615342	-0.802312634626922	-1.0128373698291	-1.21777919944913
Z001E0120	0.150012369106039	-0.00605450576906193	-0.0562714406062952	-1.416850129559	-0.74498834250814	-0.243787583618884	-0.438222419272687	-0.0754067492281574	0.131612292702036	-0.585137198598609
Z001E0121	0.759993008229604	-0.134063223281043	0.37416376010714	-1.06456335438607	0.0841913769742838	-0.561493709308111	-0.332652030997151	-0.856977006078695	-0.457185943394383	-0.67666421708247
Z001E0122	0.0482018261518333	-0.469662074156619	-0.236269303245995	-0.461963634259993	-1.23823257263808	-0.728757793080853	-0.289094886666257	-0.577322111190649	-0.400770302832393	-1.06763077207965
Z001E0123	0.468638718782281	0.476763179306739	0.199302173569049	0.164767278693983	0.288111468031982	0.608683358316154	0.50240749594729	0.764071163222818	0.609021296135337	0.988592001945447
Z001E0124	-0.383834289127778	-0.694576731693789	0.0875203191609418	-0.129937859625829	-0.0212786207763652	-0.724889786396824	-0.293675144712854	0.749358121161279	-0.0519639006395141	-0.58413976468411
Z001E0125	-1.4995031111676	-0.391451659002352	-0.044009907415576	1.13494314153069	-0.888801658381438	0.0715615418840895	-0.681483845452371	-0.751601521145321	-1.04587129101649	-0.804618900601953
Z001E0126	2.68888769474434	2.67510780669208	3.74563582801771	3.2314198607785	2.10491671463099	1.88872862109152	1.93866402558165	2.67947438691877	1.55304229992694	2.51535370399964
Z001E0127	-0.0991484711418933	-0.64559758941119	-0.927428413911053	-1.92883610844257	-0.0074942926511103	-0.186866470142833	-0.416679796622535	-1.47009615950876	-0.743352830293494	0.0707238102108498
Z001E0128	0.57619852772248	0.690643476530335	0.749368236647355	-1.10773316173196	0.205442246007919	0.260380715521308	0.237585572627366	1.15526043754291	0.967764341755385	-0.00740091289110103
Z001E0129	1.325128214362	0.799719831816412	0.876529438501333	0.507820724949417	1.3111954759165	0.799020037050441	0.776241653599185	0.993002923050462	0.783561569941166	1.40524682888821
Z001E0130	-1.2181104871584	-1.12801992622427	-1.13425357609171	-0.919679354667172	-1.40950362365337	-0.605264898064661	-1.20137615687215	-0.282825124177185	-0.933376873343691	-0.989694529015015
Z001E0131	-1.37854107937514	-1.46390411414065	-2.81785964554144	-3.36714794544733	-1.7812957769914	-1.73969900825337	-1.59466488274851	-0.656917993663477	-0.779717480557677	-1.29277528810345
Z001E0134	-0.0640745173679449	-1.30898488312591	-0.996218838585475	-1.06416730403996	-0.983686306779123	-0.881615109799792	-0.367616072153919	-1.49921618182791	-1.23796885468693	-0.148082953953203
Z001E0135	-1.81391374994377	-1.84104382215852	-1.07861175526461	-2.65768321818255	-1.69041911493166	-1.83732451026157	-1.57086063466554	-1.82609434706226	-1.05352583301446	-1.76336468286182
Z001E0136	0.71300282072484	1.27832669540908	0.542689399771117	0.531474732242695	1.6474404856669	1.70353612939503	1.36954770944485	2.2591195029924	0.881337252665307	0.973376091451279
Z001E0137	-1.59987862195201	-1.01137623459293	-1.16748584268638	0.622439946298591	-0.356418113168677	-0.039024356459273	0.0236927072427006	-0.862464827870812	0.0949840770380417	-0.885624553734815
Z001E0138	-0.613850592958832	-0.767404111880626	-1.20207874943366	-2.78622739488203	-1.29067849815203	-1.48692364040814	-1.13409081404687	-0.955604970226974	-1.50444295205244	-1.05067100560829
Z001E0139	-1.03608187585822	-0.577897619848887	-0.316577804080882	0.692057053128049	-0.590327511089205	-0.232555792728823	-0.162682668919301	-0.612916918519732	-0.201071322295997	-0.194390204781273
Z001E0140	-1.0186156247542	0.0921164326041254	-0.556574762293076	-0.668166167768304	-0.319638308112867	-0.335536016248034	-0.35561651542276	-0.286496617561431	-0.709957816879828	-0.49667522160961
Z001E0141	-0.0578537547665649	-0.440845370517061	-0.25431320184573	-0.0168262309681105	-0.373403652745979	-0.112258694903975	-0.0626811319336035	-0.267357417521672	-0.540062124147633	0.3787066986152
Z001E0143	-2.30392439904899	-1.66675551468357	-1.55631344271079	-2.29887424567033	-2.03202781725696	-2.05711162977595	-2.38475333531406	-1.78629091945648	-1.9826758343187	-2.24702212311837
Z001E0144	0.493854722307398	0.337637114618552	0.742700751924885	0.241636826774116	1.08458910233635	1.20168100785099	1.18244499950849	0.767899139180406	1.70192764349449	1.8097750775396
Z001E0145	0.147930439014654	-0.780244630606413	-0.232421578954568	-1.13168285670749	-0.467429554090593	-0.534125505153366	-0.275836755386556	-0.30799905434933	-0.678819664294031	-1.00371325628135
Z001E0146	-0.84573513671489	-2.15581301123063	-3.42135855930847	-0.93329466955165	-2.26569008222334	-2.79795656277673	-2.11603491169985	-0.958215215251616	-2.2961837158093	-2.01416233081391
Z001E0147	0.0431328848731387	0.487198747052106	0.828163564472285	-1.02023419028786	0.591154988998437	0.0843220475837421	0.55014415837546	1.32983583655795	0.444972075578645	0.368049894733576
Z001E0148	0.339142306127391	0.967156053511886	1.08395174858581	1.44016564729512	0.773025432513815	1.81306338716305	0.994913706641572	0.943605052821375	0.83436922030346	0.617905726130508
Z001E0149	2.84997513615002	3.27206375809221	3.04877585525783	3.96327680557429	4.20832215683189	3.56208086487125	3.32172054767692	2.75342482073324	2.92878370127684	3.7880512682097
Z001E0150	0.305512515141427	0.336418529894315	-0.794668924659655	-1.49808948480128	-0.652055637054645	0.26654455960375	0.25904231121432	0.400387543356904	-0.52258174890957	0.295127711120119
Z001E0151	3.82511832669133	3.55426290982307	2.22455849912087	3.78066411813705	2.57913479881523	1.74800113825309	2.85343230837444	2.42790900914666	2.25703464799917	2.92523588627274
Z001E0152	-1.17223311054413	-1.60018072571155	-2.25961639040125	-1.82765191332141	-1.73939238920392	-1.64099712437927	-1.90694355379677	-1.65819435709325	-1.37068245157449	-2.07187410459278
Z001E0153	1.03298394702749	1.32650288142898	1.0785852892734	1.83417263753504	1.4247965202243	1.32329527233013	0.987874182567799	1.33126546903572	0.869178038571892	1.51773095711671
Z001E0154	-1.51408614740409	-0.91114878207678	-2.59683499383275	0.345765842343065	-0.877009292800145	-0.955353743949348	-1.32766517189322	-1.02509890230653	-1.01792733436075	-1.78030100368417
Z001E0156	1.2599724854748	0.675283249294975	0.339762205743647	0.302862583043274	0.766456124996492	0.99134854682316	1.06157491135175	0.406324859057658	1.25637671837628	1.09427051964749
Z001E0157	-0.6758886548262	-0.70592539407146	-0.216504380248187	-1.65257753459472	-0.636051509680249	-0.252987028232342	-0.536550046301729	-0.514149886046107	-0.88893918229191	0.136388458056973
Z001E0158	-0.593515589003871	-0.669904841846476	0.208385092450404	-0.186694468166481	-0.213791989043913	-0.955234965438146	-0.406353900204369	-0.168073881566463	-0.441627313334103	-0.455811243891194
Z001E0159	-1.28064429222264	-1.51366926617992	-1.42276000959356	-1.97383991145118	-1.59789177849828	-1.79553873067991	-1.86074346979497	-1.30736218014504	-1.30704838527271	-1.07316938955442
Z001E0160	-3.42023809459389	-3.01002156022947	-3.35117318742252	-0.900023576160913	-2.50915955238846	-3.02436649613102	-2.82532876854918	-2.67215009382096	-2.42684009607898	-2.7693725148313
Z001E0161	-0.321231639778511	-0.683179383864952	0.362409006748333	-0.101320124277899	0.29517887538023	0.363620954740816	-0.0982301931264426	-0.278453963419251	-0.777217001447914	-0.84349258155194
Z001E0162	-0.879410838450833	-0.180022885137767	-0.660046412032786	-1.98249361565754	-0.597552208557488	-0.797308058977997	-0.43612832999406	-0.747914443357825	-0.646693595649409	-0.972062604529993
Z001E0163	-0.247040899190453	0.285134314551019	-0.447629524698293	0.609995905887412	-0.0130464681341728	0.867505780746455	0.334002449557343	0.492286308789029	0.233439177204857	0.702959460954783
Z001E0164	0.297589352739664	0.233516965102952	-0.22911893405032	-1.0317292841949	-0.205686409264886	-0.15504456411373	-0.241535225918417	-0.0451785893630691	-0.363559152676987	-0.414637862820448
Z001E0165	0.314300913374453	0.235367525751711	0.270283646737141	-0.939328817766281	0.795371510663541	-0.172938061100863	0.176280654817647	0.858971498069055	-0.0552687989879694	0.703783454649045
Z001E0166	-2.55551205569565	-1.29748683592918	-2.23962885199052	-1.22740250698118	-1.78122560375823	-1.52699275336847	-1.55111394865964	-1.85335687505935	-1.51707772653564	-1.22950841698881
Z001E0167	-0.918968682716533	-0.706023992898345	-1.38083342449634	-1.07601304820421	-0.739011601823609	-0.112671981145459	-1.05359968687439	-0.306248128354817	-0.705780204327069	-0.419410374535122
Z001E0168	-0.341063419776109	0.413649557405519	0.365562954478785	-0.251228709954136	1.03990169536868	0.417137151075539	0.454815477145507	0.521050234369698	-0.135193860754408	0.0585193518767991
Z001E0169	-0.47931465513923	0.211379721561719	0.77745539383101	-1.53679432585091	-0.640353457598013	-0.842719582772195	-0.72131003873571	-0.0816196290923575	0.105405881718704	0.51052309486417
Z001E0170	-1.95683393795257	-1.08110504659933	-0.97476141863976	0.310390258619604	-0.953559919854482	-1.59815606454406	-0.816008140716759	-0.470040807688809	-1.49204435186269	-0.636378462507467
Z001E0171	0.364471849869466	-0.0154830495750934	-0.196434058668884	0.665736685483951	1.40495742797359	0.641487708055318	0.468098440032579	1.90954899149253	0.767736753252645	1.08133043549474
Z001E0172	-1.61256444778963	-1.22841561142791	-0.87095461800083	-0.937945936433084	-2.05056602595054	-0.780556740613257	-1.44396199633217	-1.40058154033965	-1.08079576808382	-0.748285400706935
Z001E0173	1.28030685596881	1.01734608839181	0.207051224296545	-0.699334898732428	0.446140381489189	0.421762060712049	0.589768731670402	0.375286495429756	0.627654505305804	0.425304211036247
Z001E0174	0.294426420856654	1.10190563485133	-0.591617916976449	-1.09771579838511	-0.123760455568557	0.004361461133062	0.295426598941623	0.869376791913619	0.114102974838707	-0.191518144713035
Z001E0175	0.227126871820093	-0.522123198102948	-0.558513017038351	0.292021024102882	-0.534101685925536	-0.107143463273261	0.137990845783858	0.485175653707426	-0.406158382402005	0.250591361952784
Z001E0176	-0.969462657728164	-0.554594688932318	-0.696524686479643	0.0703255599690548	-1.00879876512604	-0.681132244170998	-0.431012461903312	-1.54934913025622	-1.17626829113288	-0.744447958023702
Z001E0177	-0.537802188995876	0.428602149351883	0.7560014022053	-0.816052894420996	0.786707363816362	0.479068689382843	0.75392153649994	1.21790040305552	0.848851036454376	1.08264035626095
Z001E0178	-0.531506726112617	0.25436736112673	0.0251369594599863	-0.125706200955318	-0.601342075024927	-0.808819680652131	-0.0581436612184976	0.377642977304761	-0.627252926151102	-0.603557998578312
Z001E0180	1.46520645788856	0.754129298955371	0.938394259217199	0.381724786047349	1.08709075294377	0.751887042145711	1.60939641163243	1.06606536328723	1.08916266035698	0.836767840952534
Z001E0181	-0.66762644337926	-0.718702472701202	0.263683665438744	-1.56547228013351	-0.856907603463262	-0.988176347261648	-0.677269667417007	-1.78733563740391	-0.653660193316217	-0.784820933434032
Z001E0182	1.11177390383066	0.783669346596456	-0.0355567206811918	-0.611882647656765	-0.0246501593883021	0.563586403849414	0.367872391992093	1.27851524819414	0.8104822141095	-0.014133654872226
Z001E0183	-0.500187460061762	-1.20952859786422	-0.599044061206625	-1.2067381626081	-1.08746258007017	-0.603385666661195	-0.754762492408781	-0.208286686725966	-1.07663355670347	-0.345739663526641
Z001E0184	0.681362302481373	0.53865781039975	-1.01311820699793	-0.0330417675862527	0.151160746813383	0.254969885989421	-0.147831812771708	0.0638780340637449	0.285511874713534	-0.66570063892623
Z001E0185	-0.791609618305692	-1.47138226821081	-1.58663790131344	-2.54770019820991	-1.22730514541056	-1.95497967106518	-1.98222660835033	-1.83876956039574	-1.43567218081479	-1.35873245961121
Z001E0186	-0.493797767608866	-0.998722871372036	-0.490436154693284	-2.88775125812012	-0.869910117710804	-1.71777914374095	-1.20344706521231	-1.40094831016813	-1.70663035621413	-1.93981405640559
Z001E0187	-1.31621222126407	-1.10953034454314	-0.217735621377818	-0.673674260162272	-0.364806042332627	0.11213782577316	-0.952926307396491	-0.900295848523154	-1.14002302080457	-0.275821792790365
Z001E0188	2.87798744704594	2.67920633641067	3.06834807137111	3.38258054041301	3.53672320297494	2.91838083796041	2.96659532829044	1.95989872713421	2.86236054793286	2.37368425460266
Z001E0189	0.704602224872749	0.410216839985522	-0.187164035454985	0.257629252769573	0.323472850497612	0.403866466816094	0.335482154023193	-0.28222017165116	-0.0673031277412784	0.215879669457742
Z001E0190	0.251221672093117	0.30262123450745	-0.135238212798916	0.474842703550093	0.224358905791871	0.123804030685181	0.592108993420978	0.248740013079906	0.418670708792758	0.615952869642908
Z001E0191	-0.418472486099103	0.0663099180598995	-0.864270317391287	-0.477912371862319	0.0079765551324354	0.0234539010462004	0.450855967469864	0.362125589288633	0.399419877691861	-0.316844927930597
Z001E0192	-1.74300941565069	-0.6216112523449	-1.83219608792568	-2.38454169071518	-0.949727904050964	-1.44104919233409	-1.0603180071362	-0.794645991213412	-0.596502800611372	-0.817656986452102
Z001E0193	-1.82084531038237	-2.47363641181737	-1.2410240023044	-0.0384221415473073	-1.25019448987354	-1.33447288683821	-1.84378461344519	-2.37622766642024	-2.18167456388181	-1.26365892954957
Z001E0194	0.414258696439326	0.93698291894061	0.720125444025096	2.53706667809726	0.612046910982809	1.46479838374151	0.710969411077758	0.281235820635961	0.882781809292649	1.23768381847512
Z001E0195	-1.53710017188089	-1.13679850983774	-0.772847726097402	-0.0164759116002669	-1.8587744920405	-1.0381036334978	-1.44817225401778	-1.53742414806225	-1.04120059274462	-0.821695088140418
Z001E0196	-2.3588071921965	-2.40998438763364	-1.85006508037601	-3.59947210254677	-2.41162071193757	-2.06029128471231	-2.00968832156375	-2.95823225529174	-2.70340131238198	-1.83004453083094
Z001E0197	-0.0787472354170512	-0.214477440991238	-1.28914633858388	1.15857070654734	-0.623210329689844	-0.358191760977301	-0.82841738179478	-0.29207640106335	-0.425636146829648	-0.493001840259206
Z001E0198	-1.73113281654715	-2.68919712178655	-2.23075150335169	0.047411439967292	-1.8000386854394	-1.97304180874663	-2.24889303906748	-1.90735975574685	-2.48064269317144	-1.69749918043527
Z001E0199	-0.823445629209296	-0.659435916032258	-0.40417950613727	-2.15427867169128	-0.151348298334102	-0.314928021320979	-1.23730137148091	-0.986235212939169	-0.541471765326023	-1.37247871939815
Z001E0200	-0.0375830364060166	-0.00371781403397196	0.305497942260044	0.443576384785789	0.62697703306946	0.811582238517813	0.341424881784424	1.18611804956484	0.906758099543081	0.579450602999015
Z002E0001	-2.12476552809151	-2.40211120131929	-0.917454203455149	-1.68297924378085	-1.22345494034971	-1.48528756813729	-1.66859986934337	-1.30956244799962	-1.29252236290354	-1.2434473425716
Z002E0002	0.591801132203167	0.646481234936956	0.30288140595358	0.508235684296775	0.324693087665967	0.436108809556044	0.746800163722464	0.378435681333986	0.187852136681963	-0.21842982531054
Z002E0003	0.227322227735764	-0.496320944632949	0.767353057121421	0.038312483114	-0.529361998869141	-0.182833380753863	-0.289501996092891	-0.382632125363457	-0.593312111867859	-0.485492077845708
Z002E0004	-0.517485265213124	-0.918304947568375	-2.14596870439435	-0.608121283682992	-1.08110544277659	-0.791364316559415	-0.285128649330379	-1.33826339311733	-1.101678100774	-0.62135993665263
Z002E0005	-0.692641832734165	0.0843736349815664	-1.43869068935412	-1.05771246461522	-0.042159070372765	-0.422626288548601	-0.328583495074615	-0.801440684999154	-0.892641300042354	-0.325202455691578
Z002E0006	-3.46016028210054	-3.01050945652865	-2.39112130400428	-2.35890046652449	-2.43980022515515	-3.07529228573826	-2.27785610036715	-2.9021749831948	-2.67790948299453	-2.62038190971255
Z002E0007	-0.779857326451207	-0.768245055018237	-1.135689774655	-0.521358092752622	-1.22353496867164	-0.787140029200909	-0.854728444734691	-1.10287829213228	-0.678473488609799	-0.724425897170369
Z002E0009	0.586755216270795	0.089185778574753	0.421177327543203	0.291452990350535	-0.105434443498348	-0.274253631730547	0.397284144558826	-0.324958228774584	0.386055085845306	0.402526660521684
Z002E0010	0.675067211092025	-0.333076198001327	1.15881941177307	0.729023042833825	0.172360935828424	0.314517888855867	-0.240589240500794	-0.303557738489884	0.31529027763083	0.453322828745493
Z002E0011	-1.39662631592677	-1.82346297481947	-1.21971427709163	-1.80993852471307	-1.54327048815956	-1.41910519977014	-0.740655482195174	-1.074130164479	-1.83200068259252	-1.82989420154182
Z002E0012	0.78781833507643	0.176074068404936	-0.467979201316682	0.942439621906362	0.415287775580194	0.285417965384457	0.837714469015982	0.147752164380611	0.598037294343651	0.10008000092532
Z002E0013	-2.62571346277925	-1.73889178710902	-2.02488594408148	-2.86849226978709	-2.81744586934264	-2.35669985822096	-2.56427904392173	-2.21145315067594	-3.06732125868547	-2.36598004402626
Z002E0014	-0.123990626819234	1.05988564717217	-0.426655525946383	0.955587083451295	0.130464439811528	0.722589426706475	0.512485106531557	0.451959477903666	0.51564898445956	0.196866116938737
Z002E0015	3.80173794262608	4.04459775870096	3.76852617477906	3.70873368168686	3.62933369340181	3.61964708319736	3.26578971899986	3.49999738353233	3.37117900668856	3.78979146950565
Z002E0016	-0.146055810166076	0.763983644022667	0.419800280465416	0.287038026858353	0.250787511221138	0.0478017058647189	-0.120271674936391	0.349459282245885	0.192225253396438	0.502290346211138
Z002E0017	0.456380948892629	-0.759922139358693	-0.31236265540205	0.443544135615722	0.798816337268311	0.511434437685051	0.708383171805369	0.664638134439137	0.758584305880727	0.563766600741037
Z002E0018	0.474400872874876	-0.905913434898791	1.09078838276653	0.355114535714573	0.697705938647666	0.442486064910066	0.0752217768553069	0.25226602960617	0.944719716715998	0.0564129030495322
Z002E0019	-0.885973184340455	-0.629090293238703	-0.847565770740414	-0.550260014833619	-0.429281561278545	-0.685078420955844	-0.8410229802588	-0.214385510126594	-0.628981629600851	-0.567870622513392
Z002E0020	0.938280960218869	0.458611269024012	1.79871880718122	0.866160322871699	0.388732197865565	0.775191665698316	0.918462021855512	0.633904302932435	0.676028274110691	0.721439085055847
Z002E0021	1.15573543264741	1.28519645185998	1.970798792385	1.35925248126351	1.26093050274571	1.21415304943908	1.46320925073395	1.44722675977496	0.786223619399855	0.573058690008613
Z002E0022	1.24085514849148	1.5594964275129	2.15598532639556	1.65967545088082	1.57981483971669	1.31068477833178	1.47766909949033	1.02932367893248	1.32282444200454	1.41806578186618
Z002E0023	0.00778908485284733	-0.451349429582992	-0.939068503916553	-1.23876004292885	-0.776259327180301	-0.228477215703429	-0.595079394741412	-0.782846555646303	-0.268977290198597	-0.813943974119611
Z002E0025	0.557164344731154	-0.664421608502458	0.842676109840046	0.570083546438677	0.746429621199066	0.944739495079372	1.96096886428187	0.168716469853851	0.510483329528381	1.16130973299159
Z002E0026	-0.448124397569562	0.385385438619142	0.8624126498071	0.0136454048258707	-0.130474260374495	-0.600151920053127	-0.886967942668857	-0.0632540381792389	-0.638974807419968	-0.0686064430961527
Z002E0027	2.2476134912872	1.76919919009232	0.290791440422872	2.25404998777912	2.60550919666601	2.14415920236345	1.87598893239258	2.27358856629821	2.06920203484095	1.99668018824308
Z002E0028	0.858647598803156	1.51906157474952	1.58756309308611	0.683554387169677	0.665170145239196	0.810398704855547	0.654921636206256	0.991624033056318	0.85680660171172	0.808978521534027
Z002E0029	1.35594616303677	0.979841058272241	1.979680804961	1.28927298166046	1.27700591693441	1.56824150264271	1.50772712131544	1.39547545012018	1.50132638726255	1.68502868315206
Z002E0030	-0.145214484412095	-0.977294403502168	0.337044266163581	-0.748948055550894	-0.92869142040586	-0.529876659157168	-0.54867585139329	-0.461266035382685	-1.04029145127021	-1.00918936052129
Z002E0031	0.994282190301799	0.582888052219523	0.180020842078752	1.01436567432561	0.23773620844163	0.367696079377614	0.495337976739881	0.338721675808343	0.932093075927795	0.469906209739764
Z002E0032	-1.60353536992393	-2.59020568111029	-0.642525537867707	-1.20368778856925	-1.60346573331407	-1.7755972457236	-2.07358575327993	-1.90195243381042	-1.86500973387947	-1.55779325357749
Z002E0033	0.660000132930006	0.168820141096438	1.71893403204535	1.45242672084995	0.963366422369184	0.441037065840652	0.606369398386201	0.891272533610121	0.848382143185851	0.981004551515617
Z002E0034	0.320617196892469	1.09917588411879	0.185185016310598	0.999919950067727	0.293054384462416	0.94493793906316	0.0998487772662905	0.922777726045672	0.773531431613262	0.934040043438042
Z002E0035	-2.35123256815718	-1.22375637078152	-1.18616474922033	-1.61376846505359	-1.58410033673875	-1.7522653909473	-2.37664174649132	-2.12877033698304	-1.61245176868559	-2.14974231391061
Z002E0036	1.55414690455331	1.10467357805192	0.223018285291022	0.987523892799395	1.34258845597146	1.37747561170793	0.557932050454518	1.11403066101834	1.49292643992489	0.915179781055212
Z002E0037	-0.539004888472847	-0.497891304639268	0.358728379610432	0.500484403579136	0.0314934283239978	-0.184524848794529	0.519717401108186	0.0932711744599266	-0.570394159416569	-0.184222793784794
Z002E0038	-0.0470806417874412	-0.797675475199471	-0.132523599679446	-0.900533336939398	-0.0298888877797831	-0.304726235214316	-0.0893631520163445	-0.0441096240554044	-0.319055059858292	-0.151574428496062
Z002E0039	2.4330860668644	2.11284666357096	2.40596968254212	2.30848313975763	1.83785121840844	2.24178274728802	2.0183481884554	1.88590981961178	2.48711060803689	1.88663141785824
Z002E0040	-0.997157909244745	-1.18672277305377	0.60038319928907	-0.100081761384079	-0.25769031924	-0.546914078906765	-0.326909328817511	-0.0620995030768752	-0.650279696979604	-0.585451334814621
Z002E0041	1.23004728723175	1.70220374247109	1.15036700331105	0.51520261864253	1.34150389874476	0.827039545982232	1.14386139007208	0.596612075642152	0.706018843012259	0.990202065325369
Z002E0042	-2.17741513658945	-2.5425118119615	-1.40299223101111	-2.17338470827926	-1.59341881806582	-1.7938830914525	-1.40166179645693	-2.0891717557959	-2.35486173819024	-2.09561398236704
Z002E0043	-0.81423800164391	-1.84712618368675	-0.6826270738659	-0.21961649326718	-0.454893782449409	-0.686912435509476	-0.793824375086415	-1.08274314554266	-0.510683016415773	-0.875659705950591
Z002E0044	-1.05438127993784	-0.562828276714842	-1.03644065921527	-1.33694825558176	-0.366226387831427	-0.727360156772395	-0.117297885030449	-1.35962188369866	-0.805875589366526	-0.233286917253147
Z002E0047	-0.231051026865426	-0.169081909725211	0.499572658745818	-0.142278336947275	-0.191587099023537	-0.423951996560001	-0.302970771820139	-0.656403303155667	-0.584663310666772	-0.304540583819249
Z002E0048	0.130663025128689	0.0148692511247782	-0.357383641197427	0.319617060751272	0.439102874907794	0.580757372480601	0.25508915249545	0.905067938139457	0.742228864155921	0.38926085432842
Z002E0049	-0.764586979755473	-0.564385271599943	0.966830936509062	-0.393106646517169	-0.416179108252241	-0.158011836532399	-0.591971415521826	0.175751902102898	-0.63970442527246	0.0509584968052102
Z002E0050	-1.87020715592308	-1.48010095714732	-0.717832396379569	-0.980948403735437	-1.47880273217142	-1.19122422111489	-1.76513501543439	-1.19087571484764	-1.6335693131101	-1.24874732565561
Z002E0051	0.7527585311175	1.668550297085	0.917704014653959	0.335062623184077	0.897659300195038	0.672626976881971	1.12002871580927	0.952341760802587	0.660433021463307	0.924985777697192
Z002E0053	-0.502444761313187	-0.0292911687857454	-0.852900159185148	-0.823100798519167	-0.0930086780811095	-0.603530437031068	-0.242051711938374	-0.78449682858356	0.0789143508497782	0.0350836979779804
Z002E0054	-2.31642445219633	-1.12574772339834	-2.91876403923373	-2.68926093685241	-1.92492613432398	-2.11356695744694	-2.55205107909324	-1.87983053872855	-1.87467738058434	-2.65483917858255
Z002E0055	-3.01754347199924	-2.26255363471601	-2.30623584191446	-2.48519209522663	-3.06025967464222	-2.8815421256173	-3.29507694876127	-2.39374278167859	-2.37613873123395	-2.77650280988825
Z002E0056	1.13736270704801	-0.351701415499814	0.128507267234956	0.558693336379018	0.23411542673169	0.528787834363977	0.70539534407698	0.731116506307624	0.522042018169065	0.881923264231594
Z002E0057	1.54193638076985	1.77970178863297	0.714779290255202	1.14097550080061	2.16422962231283	1.57936733411764	1.37863843406822	1.78776168069876	1.79497791792467	1.42997260373718
Z002E0058	-0.913212788332967	-1.52812963762283	-1.01762387490255	-2.04724081191447	-1.71068240038253	-1.69819202624749	-1.63146803028694	-1.40917500355481	-1.98211117031123	-1.07073882439541
Z002E0059	-1.26009695872717	-0.103555883266981	-0.577000271457707	-0.729343603503139	-0.867744392589794	-0.409198428436622	-1.1946582635427	-0.99303654272788	-0.395049495502063	-0.437289357105809
Z002E0060	-0.553241460984002	-1.52980437563454	-1.88807436207693	-0.865099852683016	-1.09334025188	-1.02352981547328	-1.67199437808733	-1.68051803046066	-1.19303564583798	-1.524506104537
Z002E0061	0.832116205403622	-1.17673983759934	-0.182095246954943	0.128184811566278	0.0691869259767297	0.525378386746226	0.402861673380864	0.562197278753032	0.848685113760541	-0.0431726613095142
Z002E0062	2.00089252546913	3.06990238907941	3.29517463696405	3.12818116863467	2.19286362168461	2.75085160145602	2.14992407273639	3.14332650621904	2.8696401402092	2.75000513871404
Z002E0063	-1.7468265742933	-2.20695357349458	-2.25120375570698	-2.57001109385474	-1.92747779793594	-1.67051816564814	-1.99672508725626	-1.9549165718204	-1.65073552179583	-1.93248534336551
Z002E0064	-0.799261738065219	-1.5788457970704	-0.20124990779182	-1.40976020285254	-0.823818399492755	-1.274402654855	-1.10526447031027	-0.678969818386763	-0.668279899320867	-1.24018204236984
Z002E0065	-2.94227510916595	-3.13512132363996	-2.94846539636436	-2.05956647572429	-2.46521817509725	-2.86016033041796	-2.84990362794287	-3.10231328622042	-2.11778127417218	-2.63668821346931
Z002E0066	-1.70834901481114	-1.94636893717855	-1.5108487703051	-2.71485079146698	-1.65110145974619	-2.16210082778468	-2.53895912883957	-1.57077364205097	-1.56428654340757	-2.24339578548591
Z002E0068	-0.0725257190294612	0.310978078610239	1.60437896537275	1.34968208251721	0.699181111088119	0.398438988844478	0.794745420265217	0.227906908356249	0.470456110301633	0.911206650497119
Z002E0069	-1.50332319278138	-0.10274483056273	-2.73395722067747	-1.74256420399037	-1.62826266639485	-1.16515067711662	-0.846665732320253	-1.10923288500328	-1.12158928679861	-1.73190749032395
Z002E0070	-0.0750206766839664	-0.635998148649232	0.416043685537689	-0.371068919997432	-0.33446167528154	-0.34244123548522	-0.186684647372629	-0.397528506198324	-0.485704743177094	-0.478237356487199
Z002E0071	-0.547516924797541	-1.9969944950433	-1.56227712023302	-1.42777508804361	-0.992273946386885	-1.15957107981132	-1.21571196228945	-1.38115966228409	-0.965964148762255	-1.43978734705649
Z002E0072	-0.0272179572565027	1.21023368013413	-0.69759701028883	0.348478034269679	0.210440958174886	-0.00439107776412186	0.068956348505361	0.328732936190512	0.744840534133853	0.0650594421015735
Z002E0073	2.29722377371111	1.16338204730099	1.21462461037934	2.16570789797628	1.90425032402231	1.49937793184773	1.29860419338975	2.17442369887929	1.78352212669093	1.44223724800921
Z002E0074	-2.66271773381568	-1.60091135939522	-3.26955827088536	-2.3063448691454	-2.9128410272889	-2.60955099601039	-2.1282116326616	-2.44878937820065	-2.68225437308842	-2.17553333022712
Z002E0076	-0.984942925785886	-0.988923530128939	-1.55463269479041	-1.56655197126644	-0.675291711384122	-0.771687279770913	-1.04196690367892	-0.697074031843563	-0.35248345113974	-0.95460942748402
Z002E0077	1.11248678536519	1.18668813631949	2.22274211128287	1.31504249136946	1.3723554695527	1.72526644436186	1.35241243757984	1.24685379329978	1.88155180050902	1.21884209247685
Z002E0078	-1.44572369030432	-1.04710101150115	-0.812081265699134	-1.68658971621786	-1.22920206026803	-1.51212880356593	-1.49607154569483	-1.5552848764725	-1.42103390842979	-1.90487375873372
Z002E0079	-0.739441120167555	-0.99372721565137	0.362787480244466	-0.493404319958091	-0.790820969744321	-0.458291883467215	-0.680033067721246	-0.322890432298287	-0.982342854533635	-0.425685760643684
Z002E0080	-0.949672918786234	-2.04511673515365	-0.698513245679479	-1.45481911958188	-1.50330506647758	-1.15053960212843	-1.41823694199542	-1.57023218706316	-1.12584267161355	-0.985611348854804
Z002E0081	-0.566576332714632	0.00351050937787868	-0.149409873880601	0.235513928887242	-0.188219483488851	0.0621483922505858	-0.535552909752982	0.0944347063075424	0.486973565898149	0.381034791815836
Z002E0082	-1.63135434968862	-2.35496169214803	-0.817195334981681	-1.64817376769061	-2.37562543381583	-1.97573773045399	-1.9826520473087	-1.86124021842919	-1.75464955287164	-2.08608462068904
Z002E0083	0.250214994842259	0.281517269322046	0.935609693561462	0.837456420496966	-0.295232929096932	0.343559996731927	-0.154490976847062	0.387989727866036	0.167365581152184	-0.339848998653491
Z002E0084	0.359669592271042	0.912623048626806	1.45323084173232	1.31131568448439	0.61352391871659	0.435605316469207	0.255433220418887	0.888390133107661	0.387972963365269	0.49188698214291
Z002E0085	0.326218328049672	0.421463195921881	-0.695484559658501	-0.0927879037563739	-0.347189800293487	0.263741210465593	0.840503203005964	-0.336600887762542	0.0273463389941602	0.13075592454306
Z002E0086	-0.39511827333985	-0.165404491877299	-2.23764684620084	-1.0738805406198	-0.667087080284011	-0.810929371234948	-0.214526346684117	-1.11065769543328	-0.671871801294407	-0.728710334721734
Z002E0087	0.0315744662884995	0.142364667634043	-0.0676892776831179	0.453306411924512	0.780055013484324	0.911413456271869	1.0022622853113	0.338603185272952	0.915667815237561	0.386990681218014
Z002E0088	-1.78423304454213	-0.804766643200759	-3.53302518452278	-2.22977144937399	-2.49438643386783	-2.12974260976758	-2.17696205099958	-2.11388929914947	-2.84225900460485	-2.918483925861
Z002E0089	0.484954337578635	1.11588351613718	-0.410530640173271	-0.337399320119081	0.302703630432585	0.650231437317642	0.303102463837585	-0.0408670578859184	0.565381313275826	0.110525095636969
Z002E0090	-0.00386561518137683	-0.357912509470915	1.33795145145294	0.382062209416035	-0.0718932122306133	0.0476393190806634	0.268320927292569	-0.231682188515484	-4.19924828092169e-05	-0.130110899648081
Z002E0091	0.973233986594075	1.11457309339142	1.0971856076823	0.766275489230203	0.495294809736937	1.00501692626288	1.04733288688796	0.495147352174926	0.722161988541726	0.947749824792719
Z002E0092	-1.3752681273375	-1.29666478299961	-2.30183532801441	-0.676196767732917	-1.35463873379076	-1.32239561180478	-1.60211182125341	-1.53311742146525	-1.39219268365677	-1.09507748604574
Z002E0094	1.83561421849335	2.35025710733597	0.927534663964761	2.28481588816236	2.17042354396332	2.23022317723932	1.53720527895878	1.62848436396889	1.77084693045795	1.89471257607172
Z002E0095	1.61270647679662	2.12636291461789	2.21465987649512	1.23205240015542	1.96972418671588	1.7604248754724	1.44795774570393	1.90512257829802	1.99546197275806	1.2322224948619
Z002E0096	0.880855666915137	1.35883358790659	0.663184941928731	1.36862315596599	0.505850720404613	0.618999974267161	1.21583375202535	1.25141876802628	0.887791529727982	0.428814386291243
Z002E0097	1.39691863580037	1.05687868390472	-0.182090992306206	0.701520031139914	0.627194643908808	0.552744046792984	0.555654315978049	0.801814258350275	0.425327540181489	0.984749146411134
Z002E0098	0.0853969113174076	1.63595799371697	0.804125996695961	0.217289198886267	0.67282516580033	0.271428229711739	0.820610879930988	-0.0295571717465412	0.27469629438952	0.105109962521883
Z002E0099	1.01318533882041	2.60970700759798	1.7822351753854	0.792880379457044	1.14119772161667	1.37100820944295	1.08699845166519	0.924535501091049	1.5412300208117	1.72468180136628
Z002E0100	0.779583668406822	0.292054579821942	0.986516884074834	1.10090737869281	0.706488209440105	0.712465311834412	1.04075779303294	0.509546072030582	0.170686691920099	0.912088757135416
Z002E0101	-0.616132779435408	0.800024890472816	-0.239657935795035	0.0572594076004361	0.567043978274146	0.0829164280135746	-0.270040847291234	0.38032527154543	-0.288680749977823	-0.361029837633213
Z002E0102	-1.13938637802966	0.514098885342209	-0.35179331420883	-1.04881409054696	-0.910943455423338	-0.342562067133298	-0.15044925057068	-0.383843654496209	-0.81429310535643	-0.856030983307279
Z002E0103	-1.60481807000416	-2.08780644154721	-1.40571791501519	-2.27358252803462	-2.19228842127811	-2.01838651167434	-2.0569248425274	-1.5548288124609	-2.22014974250871	-1.89182879297383
Z002E0104	0.0502341641128002	0.0343407783827793	1.64135769619786	-0.465273894975496	-0.0462446243334549	0.629938573823123	0.672532984114063	0.607420049827728	0.32574773951247	0.196478936201274
Z002E0105	2.48871484269851	0.542727171372953	1.21114869736082	2.67845013514642	1.89415888773116	2.07294990281341	2.31718794680377	1.92290940640931	2.40159457608558	2.55260116698199
Z002E0106	-0.452530598209862	-0.719579340620844	-1.48219960834303	-0.305371134194227	-0.632915753977601	-0.530858491192209	-0.139214984862109	-1.02856215953662	-0.0469538369679991	-0.76458086603263
Z002E0107	-1.04854556606059	-0.357323209166289	-1.46883107052703	-0.642796027275643	-0.636647721931571	-0.970741498481519	-0.789152342705757	-0.500933490847799	-0.982713839142086	-0.958412455103878
Z002E0108	0.771621069783933	0.202523867410452	0.364706103849974	-0.169637133411892	0.386114048477385	0.703828875237454	0.168375576084603	0.996358311133916	0.597462565174712	0.301008089710001
Z002E0109	-0.469420325659978	0.084222483824717	-1.73370027056489	-0.222276499787686	-1.35193072237933	-0.508640211166436	-0.868607229106109	-0.884530287270793	-0.341463331049767	-0.369522182557966
Z002E0110	-1.57002986638292	-0.884350595216364	-2.48697837149534	-0.377034683057743	-1.46902014986309	-1.27082854024329	-1.04013864128091	-0.921168474945998	-0.823507620413305	-0.820555619992734
Z002E0111	-0.412526994170795	0.322332387202485	-0.36925360319167	-0.419960117296769	0.550168180795162	-0.239311828249277	0.945913836879802	0.271995922325554	-0.0442251892743768	0.258334728404883
Z002E0112	1.47257725222532	1.55649911389114	1.3279308857458	1.72241875061615	1.71381643121948	1.0499045066208	1.64489172601335	1.41778731137651	1.49970668998843	1.58150866361308
Z002E0113	-2.8190826397138	-2.67436750338006	-2.67644309046358	-2.07721484897656	-2.21542155102265	-2.49815520346735	-2.73738653603361	-2.28508549689556	-2.63268292489382	-2.44917249819053
Z002E0114	1.49952720059783	0.72255390146469	1.36903778411253	0.395464592325429	0.640189590461042	0.998103230129762	1.20982844751068	1.25312805294202	0.769720344849799	1.34649280600281
Z002E0116	1.21108857423383	1.194482123272	1.75145093614318	1.1600431134615	1.17174771715096	0.916531224037631	1.15222841508636	1.55400237705605	1.2676227845569	1.08888567802124
Z002E0117	-3.43281275610508	-3.12906020896729	-2.80826093746042	-2.57828753014085	-3.6922430470072	-3.10592282349649	-3.21321647728312	-3.07089258307374	-3.42407183561772	-3.55303883110672
Z002E0118	-0.562653414241567	-1.07499642028848	-1.00300167809588	-1.64124496538222	-1.08831389056676	-1.37918585045664	-0.975377593138177	-1.62873750222996	-1.50725225401505	-1.51071330701071
Z002E0119	0.959782304410786	-0.0547806054308103	1.7783978689051	0.312719267426846	0.739737520212351	0.695963666247783	1.16572701133746	1.0230338081866	1.35755059298311	0.632973749147618
Z002E0120	0.111629991191207	-0.0403914650795883	0.2593965139814	-0.0842590651485929	0.135073068995533	-0.0918521129273339	-0.552390487730932	-0.517599180848286	0.0328144178095649	-0.764481652363358
Z002E0121	1.25933172223523	0.928838356547634	0.37786230659883	0.460911991096773	0.906923846458074	0.628546875780044	0.643074557699145	1.14805751556926	0.948464556152585	0.334991070665245
Z002E0122	0.0902628516179082	-0.961230966315623	-0.902570789882722	-0.530287429138449	0.221121755368334	0.00899724338130968	-0.450199060470094	0.193838648097421	-0.31741321611516	0.268196364115219
Z002E0123	-1.66439753777943	-2.90253944544312	-1.95929843257207	-2.58245402637223	-2.51339050249868	-2.0207363086643	-2.58538790749671	-1.96709873840369	-1.83508160302637	-2.05991653359993
Z002E0124	1.23323245423637	1.47132086976698	0.237393456039912	1.0165173338931	1.16197805574816	0.947221237801884	1.50896633169275	1.04424134493649	0.526942607974364	0.68009500228256
Z002E0125	-1.28378938934868	-0.485212286474964	-2.56992743570077	-1.81202669640512	-0.848382687888776	-1.21412349641092	-0.801648771008917	-1.74178858358884	-1.87404444125086	-0.941667268930235
Z002E0132	1.63865651309331	1.04635916706494	-0.117612349888687	0.782133374860153	1.5236488805142	1.23285860652577	1.50053867217041	1.45075474444728	1.03603964409525	1.43476255144298
Z002E0133	0.38680768503235	0.0288463900334795	0.460563676664759	-0.393148827405243	0.307906832619871	0.0892074669647899	0.348608821422537	-0.157047317758833	-0.0375233837112822	0.320295615327684
Z002E0134	0.325336074264267	0.639103369944225	0.301532895316702	1.00598617433704	0.0818809339470721	0.402088667742073	0.491208612909113	-0.100121740946738	-0.274579088555049	0.247457689931654
Z002E0135	2.41333211437282	3.95622183690171	2.81642725052399	2.35260341864537	2.23218896475422	2.18990209517131	2.26633002056124	1.90896883166451	2.21317565835934	2.4753750889255
Z002E0136	-0.690338349750082	-1.3241567981149	-0.084975315378652	-1.40370258678111	-0.954653096889993	-1.31757773706554	-1.69501799882228	-1.45677383704246	-0.996616062893433	-1.53132324174103
Z002E0137	-1.23135055478876	-1.31142809326489	-0.468467239353314	-1.65704777070178	-1.47762849411597	-1.46835127100601	-1.31177248570635	-1.40483038737806	-1.11757992597646	-1.24554685210256
Z002E0138	0.0107658842635683	0.0395095524455518	-0.341343806965867	0.315676630770819	-0.00746477383848141	-0.27481176882848	-0.390351098756958	-0.497331272810502	-0.397270735033986	-0.337376409425046
Z002E0139	-0.0432091805061584	0.185239823533722	-0.900237523407579	0.253569112920288	0.431230338327616	0.390913399151715	0.280579697879795	0.10497317539821	0.425577220888874	0.618767915736192
Z002E0140	-0.690515882433823	-0.824435180747599	-1.51949735868963	-0.880529272980391	-1.39875975179908	-1.30003515878432	-1.11686385195747	-0.874327136883597	-1.47233195835497	-0.874050646957232
Z002E0141	2.36679945104382	1.28531052483517	1.78561003287509	1.88162342714323	1.84191025856435	2.27671495962858	1.73447608313038	2.24840986333064	2.42511435590638	2.32433423263697
Z002E0143	0.596739509428147	2.03341454450459	0.347389493220384	0.499396514913483	1.04408574428791	0.710862559215723	0.741961811173311	0.462937221914477	0.78689385764257	0.8394578564582
Z002E0144	0.717962591793698	0.309535531981793	0.798137925342368	1.15454823718817	1.26141840600539	0.752736873610146	0.477242539234638	1.03396951170932	0.839332192441478	0.998867118269378
Z002E0145	0.233021421257834	-0.0260549403666583	0.393792103273162	0.000921671729100576	-0.55845685774178	-0.307620488882669	-0.790849550722532	-0.778514877511911	-0.318066744330482	-0.24071129807789
Z002E0146	-0.624250763714016	-0.599908758862825	0.819645317524404	-1.45177293289263	-0.623157353422497	-1.07836834465182	-1.53065663065338	-0.45433686856048	-0.941393125569759	-1.12018105036438
Z002E0148	1.68925170381943	1.8461424823864	2.92073014478071	2.84168071494669	1.79555942780613	2.36259395601919	2.12412381751167	2.16672637435256	2.59330872382413	1.69086165932159
Z002E0149	-0.718705570377457	-0.535656853224072	0.747376139335639	-0.750364395040877	-0.25165059249442	-0.392157418851862	0.18493296739307	-0.0744510299496624	-0.250492827194772	-0.437211016882797
Z002E0150	1.21587699518113	2.15488062907216	0.54432116225641	1.39295415980011	1.10119482606406	0.880326889449956	1.19955161027018	0.693606867877498	1.11103838267127	1.10237436639057
Z002E0151	1.52992435063256	1.71389726810276	2.23910400559777	1.95371450123498	2.15660607259825	2.04264125656904	2.12133051641928	1.54487879555293	1.67337892451589	2.31162595075855
Z002E0152	-1.45082292012094	-1.36964913117476	-2.32126654008642	-1.38335899795203	-1.94508262198623	-1.94928017928667	-2.36950690271728	-1.46171959042035	-1.77674896028617	-1.44127633890692
Z002E0153	1.14728436971652	1.39613661736105	0.254384457366714	0.856751156432746	0.691761803844318	1.19179659053724	1.91498083643092	1.12733253537946	1.30688777431104	0.899292063363794
Z002E0155	-0.0891678769913986	-0.00818684054288449	0.189987369898375	-0.273947043127309	0.159435533083013	0.477991216004702	0.380277389986971	0.645598793867891	-0.0193065168631968	0.107879890391044
Z002E0156	0.144670008213901	1.19086339284669	0.175860374602464	0.284930539135052	0.516893569774364	0.815995481006361	0.0824850245658466	1.23404729612685	0.305639104588049	0.939428669861105
Z002E0157	1.17248389410597	0.492812721358897	1.53475525341314	0.294827379255237	1.27680651605393	0.978803239960803	0.186604380106392	0.691311855262326	1.32029660237673	1.23578357390116
Z002E0158	-1.21465655631089	-1.35053246572868	-1.8098991036389	-1.23673904692889	-0.734891944921605	-0.943039409200963	-1.1618920807746	-0.877296028326268	-0.835963780863226	-0.295043552955419
Z002E0159	1.59237043651722	1.99794425377656	3.41460899131657	1.76200514014729	2.16202968753815	2.31685993181063	2.2075713778462	2.0201771522962	1.76972354916438	1.95781934719114
Z002E0161	1.2969231871375	0.504969003651677	1.23528493516975	1.31876476075744	1.50106729962088	0.704646814186909	1.50763313591347	0.8118826618615	1.36716500789036	1.31791376247791
Z002E0162	0.299436338983605	-0.0347657415730953	-0.366715248014925	0.742457699240915	0.574164103179078	0.534681992180577	0.596606582029031	0.0771023361937409	0.216101045022108	0.197346310162847
Z002E0163	0.758360077411993	0.431504181571344	0.754041708927265	1.48061024332222	0.834248313166053	0.546250779283268	1.0067027009914	0.604637175787692	0.873306971489393	0.858157315223342
Z002E0164	1.31814658196385	2.08428626976635	1.12143376381192	1.92230105563658	2.68248117316716	1.81222973210447	1.68617781515294	2.21043842350771	1.41837532394109	2.04039845199849
Z002E0165	-1.3698411789715	-0.735304375994666	-1.01377386371094	-0.365378207449282	-0.672326542873827	-1.11879078676092	-0.804559344871758	-0.556791603459329	-1.40993266920654	-0.841537005905991
Z002E0166	-0.596441671188885	-2.25306948796432	-0.495650900120377	-0.535350012702526	-1.38304928456922	-1.244238290579	-1.3223374442188	-1.60439574078129	-0.889868561066874	-1.47608106160286
Z002E0167	1.41754060658369	2.04163514174876	-0.179379357818233	0.876783078474016	1.22211204621414	1.42185851161182	1.18884090580905	0.712435988713923	0.95681401780598	0.978234819277631
Z002E0168	0.31294905108254	0.907613808440509	0.72934010062629	1.19396328848184	1.17876172343766	1.27603196079797	1.02215643822456	0.594360756040322	0.620218768510853	0.656245609355454
Z002E0169	-1.08265050710754	-1.11298095755656	-2.09936954056039	-2.43271860952581	-1.43407643632456	-1.56984196783276	-2.19993379060715	-1.70495875782307	-2.15755372993887	-1.5206846454062
Z002E0170	1.26451025074236	0.3865806596133	0.527604988114502	0.560650694151537	0.614199412142769	0.630366414680395	1.31191446180953	1.2003326733473	1.32237158457163	1.11875085859593
Z002E0171	0.35868051950011	-0.132426738716547	0.901001708179842	-0.115999544566458	0.307062778946311	0.26561743499836	-0.457014145247499	-0.112931056241394	-0.291843156739306	0.341076910378016
Z002E0172	-1.93320779079055	-1.05686530710974	-2.06863642778795	-0.460249994580441	-1.55478566185378	-1.20794955597972	-0.633126091212882	-0.989793829825673	-1.01897493929608	-1.34775220683222
Z002E0173	0.78215262869151	-0.286233272729124	0.195771099673439	0.0623216095485193	0.0912754799299387	0.179901149728666	0.897707223949385	0.492429362759531	0.151712864806007	0.182960344978343
Z002E0175	0.27560578576429	1.17371796506768	1.87189870753535	0.772270449203363	0.819124224023203	0.815984943982449	1.09932894825415	1.2282601105478	1.03240254087407	0.874054320487369
Z002E0176	-2.25567270582404	-1.93872628306154	-1.99591432405203	-1.06207542301988	-1.42065863248278	-1.45623711950123	-1.31041254152533	-1.58814675336476	-1.33057518500759	-1.88906829918643
Z002E0178	2.13035892806377	2.72711226713629	1.21748026471932	2.05958323357108	2.05138045181324	1.71469205119405	1.62109923590449	2.27065401190612	1.59576185514964	1.60719974695632
Z002E0179	3.8308844335882	4.17814829479947	4.47405774371257	3.7438790914897	3.46891559789361	3.93559321207187	3.96280993634241	4.12863704257641	4.05316351359531	3.89009076532079
Z002E0180	-0.080289470086077	-0.992468767697559	-0.751628301817713	-0.636502261843922	0.0417575949197443	-0.0392467930940986	-0.80670923157426	0.0739655206010571	-0.359910654137524	-0.282876040398845
Z002E0181	0.611223994556102	-0.58868824292712	0.0684384998805096	1.12634837604606	0.519451844923961	0.695442115690754	0.649173216185888	0.858275223185538	0.88164394106481	0.853181382400089
Z002E0183	-1.33885615619174	-1.96736365509846	-0.0422529992208399	-0.990051742947384	-1.04936616617578	-0.75012949610463	-0.282498331714931	-0.702117537577224	-0.776118332390775	-1.20246024962652
Z002E0184	-1.06369161038378	-0.746855511971351	-1.75747785683517	-0.754401769848826	-1.06099488061012	-1.08750392646924	-1.34861962107503	-0.820497296805487	-0.868270421696448	-0.585259871654823
Z002E0186	-0.078477996424899	-0.438042617766944	0.201815227538996	-0.75276218150273	-0.656903354916169	-0.376715365928856	-0.416148110596739	-0.528210790845027	-0.458676070548607	-0.115411558583454
Z002E0187	0.479938037342983	0.731931463950866	1.61361569229761	-0.0442986971177957	0.616967688969088	0.390904120428653	1.16444938348004	0.922804646037189	0.950331973207147	1.08095952060702
Z002E0188	0.726931343239619	0.848075397627294	-0.888340715026765	0.688624069897789	0.946051706314774	0.594530171635777	1.09938970249576	0.737967114105453	0.242209859122478	0.649767092140368
Z002E0189	0.410266193538446	-0.424543572515128	-0.0485024362209559	0.673720285532849	0.158440818472403	0.275681775168414	0.307568327935079	0.289087632877028	0.0943687185667854	0.795633914927208
Z002E0190	-3.35656965792878	-2.22035469896028	-2.70387780765635	-3.67510353957924	-3.11547371885819	-3.07791986935088	-3.10778130956515	-3.38030691183649	-2.44256015744799	-2.79366824303951
Z002E0191	1.58095529268084	0.788872012035462	1.09003376230661	0.968385554870534	1.93995811213323	1.18176388895847	1.76887157766127	1.33170456562007	1.34972194763865	1.91101285747692
Z002E0192	-1.7771423238332	-2.01398227375144	-1.80772040515969	-0.530525672285437	-0.877707132846301	-1.05159268987563	-0.971658203932431	-0.923737336402445	-1.10907005030318	-0.727492284689871
Z002E0193	0.919515583879542	1.60238678398792	1.31946367246942	0.397870361023297	1.07926785201815	0.53703014258334	0.0778225566544113	1.22353303156647	0.756515231949317	0.514757309198256
Z002E0194	2.27321253707432	3.16367861154746	3.63852769937021	2.95262069727342	2.21485441648547	2.39272796114941	1.90647517836822	2.61897616139959	2.68410267679445	2.29358523786815
Z002E0195	-0.83009248160979	-0.133585867804811	-0.698163507140566	-0.879899086045426	-0.681484926525131	-0.706046006750467	-0.79851571636463	-0.966466832690668	-0.671906046859429	0.0424344554767134
Z002E0198	-0.0660147112687188	-0.349450108345685	-0.846445003025017	0.396724490908158	-0.904877869691768	-0.548725816115658	-0.518881097431837	-0.726237530164667	-0.74583957958231	-0.591212330040564
Z002E0199	-1.44264826672434	-2.04741669991797	-1.80277803854919	-1.30455772168723	-1.9749718425845	-1.55638563382316	-1.12201974523299	-1.50957937820602	-1.73720648524266	-1.60319148337912
Z002E0200	5.05349565777213	5.22304349671511	5.24547037995334	4.62937366665335	4.367524411437	4.9085544314562	4.59766501894455	5.18991228763252	4.66959820717362	4.64843545273884
Z003E0001	-0.211646070336812	-0.374473740069292	0.0802734989739082	0.226200058791644	0.24979997125165	-0.179932296742645	-0.698183272061803	-0.172116222073777	0.47689097597162	0.103488769667067
Z003E0002	0.43917931311727	0.122427700318601	0.0408010204087402	0.708252471500011	0.132730403082262	0.325195618552885	0.181462320010858	0.409125942886543	0.171644628312126	0.348809899321858
Z003E0003	0.92385412188065	-0.220224209519677	0.44053235148067	0.238273765346091	0.150439970201489	0.349652595222764	1.64330336312685	0.523757262907813	0.503266308830072	0.446267808927135
Z003E0005	-1.202908903538	-0.543798796510061	-1.31529919561134	-0.720959072056752	-1.03138908545203	-1.50072713307845	-1.19598439706067	-0.294556511982514	-0.519221977817993	-1.25374185962145
Z003E0006	-1.72680905573845	-1.33197361494162	-1.50907057707846	-1.80212746250861	-1.20372341547271	-1.70179719648838	-0.635611118536877	-1.54579023698311	-1.9318110986336	-1.2700249344081
Z003E0007	0.115564271770528	-0.434977675068891	-0.029778870893403	-0.0705334570714748	-0.238070058962232	-0.138062177913054	0.0268965793793288	-0.356985237608906	-0.889897859176227	-0.159099911902893
Z003E0009	-0.770164214574146	-0.856151370329651	-0.670338208895299	-0.478997360070013	-0.529139854810115	-0.680946625173012	-1.33256814827375	-0.6348561411785	-1.1209334445842	-0.502979074713271
Z003E0010	0.801283673445939	0.28704710551826	0.68650948326136	0.817335560199816	0.377707195238538	0.469531820069361	0.876878394564239	0.177769387314279	-0.0708016904607344	0.406342198455951
Z003E0011	-0.234269611058715	-0.314097642567556	-0.152274532015523	-0.600182547296319	-0.491123739010897	0.0111632040401732	-0.54952723113779	-0.828660505570928	-0.680821068381472	-0.276357545857961
Z003E0012	-0.869676176187833	-0.603253961423378	-0.992668785777784	-0.984557309504704	-1.26813428246709	-1.03307663800446	-1.8837218581591	-1.30827833373577	-1.06023001492406	-1.06278909535857
Z003E0013	-1.85105761903682	-1.91221471043871	-1.13413195803572	-1.32283611976969	-1.93161061224687	-1.63921246043274	-2.78866767829794	-0.798581160052468	-0.673565959200426	-1.60920913648774
Z003E0014	-0.487142861209279	0.0311896758901177	-0.0442527092906175	-0.371079439661546	-0.515247946965457	-0.570585171835149	-0.937331330305599	-0.29578306795238	-0.56156204153747	-0.201151912468275
Z003E0015	-0.791408267420491	-1.33046044550867	-0.75648162280929	-0.762439639051731	-1.06388106909589	-1.00412709834455	-1.6417231036159	-0.446901846196716	0.136046443541602	-1.07270215007042
Z003E0016	-0.763708059364616	-0.977531724003085	-0.418678769902362	-0.72184418766814	-0.408355739945736	-0.995259632728347	-0.362317046631183	-0.354396972014148	-0.622903222954598	-0.468538096877268
Z003E0017	-0.311986515263217	-0.870591929533295	-0.109498203113835	-0.561915022274465	-0.148162932612486	-0.60781285791776	-1.21650806850575	-0.78540235493845	-0.867021174830287	-0.274453855686553
Z003E0018	-0.414797031543574	-0.176359781531917	-0.397323672533333	-0.340392858429545	-0.872914544190726	-0.254623144965123	-0.548345558241503	-0.819750694794468	-0.260768733068073	-0.24871469311913
Z003E0019	-0.318163256512678	0.14629667174951	-0.228893345552185	-0.301855387920532	-0.0992077200819883	-0.464626513075589	-0.614368095209241	-0.161302248017304	-0.187073390323205	-0.320071621132589
Z003E0021	-0.581336773004445	-0.567131798837676	-0.537052192629885	-1.0718099038927	-0.937608628108447	-0.774878449287997	-1.18029190882167	-0.901952006326646	-0.621768589749619	-0.924049675613783
Z003E0022	0.52584044960667	0.0485787971195178	0.150996211293467	0.0583126885332753	0.361421515982032	0.0451933779226772	0.363933150959098	-0.297731388323785	0.197022040441691	-0.121339593523003
Z003E0023	0.0941884295079676	0.532137673850495	-0.24570176639064	-0.160671608960399	0.288584564002725	0.230515414702578	-0.857973666223957	-0.0649804280494656	0.70468010977076	0.154456518534601
Z003E0024	-1.88669883479024	-1.23066057610363	-1.70230570609243	-2.01056129820914	-1.69630819777667	-1.9474297164552	-1.66340303565096	-1.80670585642658	-2.20889987297886	-1.85442908077778
Z003E0026	0.299110475506677	0.241081973620164	-0.313082031023224	-0.0473505806851906	0.390019073607576	0.243771275250131	-0.889349616067141	0.0488025788614684	-0.362599190326576	0.0959604971480331
Z003E0027	-0.280355044006883	-1.17573873542251	-0.790630795755741	-0.679362981635431	-0.982138047419536	-0.950513654775708	-1.41363994326683	-1.16263070154375	-0.65855027016712	-0.656310591106976
Z003E0029	2.72391728480154	2.17487845777372	2.65685400154435	2.71172505230515	2.25756588760515	2.77374136432936	2.10497135631638	2.69165707276503	3.25505926975361	2.55402951912295
Z003E0030	-1.15147992115034	-0.377532219615935	-0.964600961481619	-0.633772360893214	-0.976107203551105	-0.663376441280337	-1.62038110990804	-0.585377340905016	-0.109957284584212	-0.796061227981834
Z003E0031	0.399248790080601	0.643385493418344	0.616323885152684	0.236150156110619	0.431289272766011	0.675115506504996	0.545269278711048	0.677916841281581	-0.195529950185763	0.338736738365228
Z003E0032	-0.0822475508560679	-0.533635701400639	-0.489742753041994	-0.314548085429488	-0.207978454312856	-0.592157801115327	0.363584288051078	-0.166526744885125	-0.0677152968110395	-0.433416412081429
Z003E0033	-0.331099544313467	0.1764040386446	-0.407243894916307	0.122998141261571	-0.341652599773527	-0.314041004618504	-0.462521355819888	-0.308673858800247	-0.453520437850343	-0.187640333831407
Z003E0034	-0.139386764489922	-0.0566231652974434	-0.348930225806817	-0.251339240433148	-0.545473800839877	-0.050086413209491	0.652382284399476	-0.0296411832537386	-0.549955116655027	-0.287581627497185
Z003E0035	0.620430552454921	0.30110550657257	1.15467272960879	0.43654243991675	0.903070258061963	0.48266795907375	1.62143684218838	0.36755897712515	1.01224582993245	0.574971514528334
Z003E0036	-0.635710332688521	-0.395442257707418	-0.36046896233336	-0.816726658426493	-0.661646604718824	-1.04075017413694	-1.96928719103745	-1.16489719692445	0.080349985733286	-0.810470517432148
Z003E0037	-0.0372394561358182	-0.279970314768912	0.263316080645568	0.0167604853723692	0.595909650460474	0.20961840800655	0.174209759034254	0.216113324147201	-0.602623275600656	0.235102575015152
Z003E0038	-2.45833739250116	-2.516691670322	-2.2731190227516	-2.12430897323131	-2.05125601223715	-1.93238968121624	-1.87084732777779	-2.39909156624268	-1.60860424775212	-2.21620769954344
Z003E0041	1.37446732328131	1.0427118292571	1.1821405535338	1.03977133575965	1.21528538684954	1.164801019757	0.94523926834736	0.999794002782251	1.9439738801697	1.02232074277681
Z003E0042	0.535118741334149	0.559290289524138	0.346889829509619	0.597483144730989	0.855699489960985	0.808927609681266	0.545907036391915	0.323997324640441	1.10135657209624	0.512359502126207
Z003E0043	-0.440629867799102	-0.32063825570021	-0.635057960974323	-0.223371862611785	0.0384178635918773	-0.750841494021847	-1.42336249925779	-0.760597292301143	0.182608400823466	-0.0408775166079187
Z003E0044	0.847372412342018	0.59851901245608	1.06045967442161	0.74620039737633	1.19866188748841	0.678564336962181	0.806484759148803	1.0302144076297	0.894977099835228	0.682627099995914
Z003E0045	-0.256347733192624	-0.0906592473988743	0.180155322341816	-0.0124411223940671	-0.142165154518885	0.0412986577778956	0.678872430277567	0.407527147457516	-0.528172239030871	-0.0352698015972084
Z003E0046	-0.175723515460264	-1.02233854718652	-0.538813223974781	-0.285267113257045	-0.357106344849158	-0.970040494208657	-1.16376883392941	-0.812764771779562	-0.338010798503987	-0.483564100316406
Z003E0047	-0.955952658416645	-0.79925748284277	-0.516062193467804	-0.724933591739556	-0.507916570373003	-0.288554995645215	-0.864016588226321	-0.336053071473577	-1.43473280159611	-0.771473784406857
Z003E0049	0.417415410069541	0.487570553275495	0.36468401251479	0.398087520940027	0.773480358362091	0.663245148283376	1.36910728354867	0.642190211635637	1.07018369968904	0.463363657245091
Z003E0050	1.0989496695651	1.31144922777379	1.08558781305469	0.786491237260014	1.05433903982314	0.870208633947499	1.72216209808129	0.90523695610497	1.1757073167363	1.04531233221812
Z003E0051	0.0340023886229905	-0.642675375034403	0.510729671382626	0.321802555331297	0.105694632597325	-0.148155931738662	-0.526103446711381	-0.0937050459344744	0.580152174100855	0.401384280446575
Z003E0052	2.22619565030256	1.48498393760581	2.33962546799694	1.64652092872954	2.25298330569876	2.14835898163253	1.45650214943316	1.96721630857221	1.28012134858721	1.9574860748614
Z003E0053	-1.16795937075095	-1.04401939687802	-1.05473645597841	-1.13604653279321	-0.925087928643345	-1.2533022553356	-0.0413986881606342	-0.624197943338703	-0.710385209539367	-1.0057573426828
Z003E0054	-0.751970099465528	-1.13010728859466	-1.13586396737132	-0.690145305508191	-0.490531831466733	-0.872616180969548	-0.997751215899578	-0.822466416722732	-0.522619641896985	-0.691505132049574
Z003E0055	-0.0455689041820597	-0.373917900642796	0.225062089688037	0.338031890514801	0.334557626174282	-0.248317275738822	0.889527273974347	0.0650169819690679	0.0802288666658658	0.21853350010225
Z003E0056	-0.172867471793355	-0.302740487442567	0.0500218550973677	0.115651010979914	0.0667328449243631	0.281441033397725	0.137702148694448	0.0205899543545112	-1.19114447670847	-0.0452040610705355
Z003E0057	-0.66671443392279	-0.751245615097659	-0.433639488570129	-0.606450841089599	-0.453400977413157	-0.515081600172723	-1.05721821090978	-0.565035570786223	0.0729210942360653	-0.462618646148448
Z003E0058	1.23455926060595	1.66682476580647	1.38609259074943	1.15121502254211	0.923702089725567	1.13925800950056	0.673869476883368	1.11154365561287	0.764482269950235	1.42185376398109
Z003E0059	-0.629797226918317	-1.2358432076642	-0.981683745191696	-0.765963975272634	-0.524299961950945	-0.502666783484227	-0.102600181225159	-1.19993441927126	-0.604807316517355	-0.459595198173366
Z003E0061	-1.47447040929414	-2.16711437908034	-1.99251561810643	-1.77288414012382	-1.60472195645411	-1.79885838366683	-1.31248939788599	-1.49492975142655	-1.79705348647542	-2.08171351891485
Z003E0062	-0.924490876701801	-1.06043249291803	-1.0301003796954	-0.556362470763699	-0.49616137121902	-1.12868702820235	-0.315889220161373	-1.07560498816562	-1.07059658264585	-0.880601343923154
Z003E0063	0.267905098974285	1.0783921252572	0.619274197555956	0.67984705873568	0.24986546015385	0.257071191525173	0.0627014064218384	0.335813339116507	1.27111579674422	0.945626823180453
Z003E0066	-0.0964507082703697	-0.317362457920589	0.634145072473651	0.189491172485781	0.290147271228744	0.112453044064654	0.307555894217736	-0.235253512873633	0.454048334996988	-0.102196689768657
Z003E0067	0.15969276422208	0.41274398475376	-0.0965045821255593	0.0794183943547404	0.673726624997377	-0.0879837627517372	1.20581951734075	-0.0776232219507331	-0.628445679638483	0.227796909338692
Z003E0068	-1.47245383638779	-2.15649357608118	-2.02632269768278	-1.87694700312653	-1.28497443601443	-1.34585954771318	-0.698854351853229	-1.57898632013509	-2.36686367225772	-1.45925307567393
Z003E0069	0.691880448231858	0.95891282631448	1.07252478428034	0.715045015321379	1.19962450418246	0.725815397771538	0.981277828503219	0.748201940533591	1.23745514117067	1.11267057792553
Z003E0070	0.810470322460621	0.721762887143084	1.00282119848224	0.8919223623546	0.706093973987855	1.60818763603886	1.97358882813261	0.569068784790464	0.597422021103947	0.930875044249717
Z003E0071	-0.190832739190192	0.535987262191455	0.105910789990817	-0.227990127676239	-0.575871907590619	-0.294264638097228	-0.429437476127015	0.139804533945232	0.607254726923954	-0.102521354519316
Z003E0072	0.662414226883264	1.12590149058108	0.7605317663182	0.793010697868603	1.27549799520465	0.666237081343244	0.081381558966801	1.13578911679639	0.408608374158632	0.90633473434704
Z003E0073	-0.677120795070431	-0.374447087013416	-0.701829265831864	-0.771362799347528	-1.1719755163788	-0.754600403233287	-0.358795118108227	-0.532075496984068	-0.924981615583053	-1.14029408415043
Z003E0074	-0.25182346309578	-0.544616112997312	-0.522137196421469	-0.129748829394127	0.0534084898379813	-0.537418281213345	-0.345912788050311	-0.537917509748917	-0.649293211074404	-0.0469680091872808
Z003E0075	2.16240863147378	2.51289288544597	2.18562079363946	2.04199141914432	1.80049077414534	2.01908990231857	2.16750798883215	1.87427297634625	2.64804740763827	1.97185406566963
Z003E0076	-0.304974026230999	-0.121474440826608	-0.023245310191801	0.0804683262885822	-0.0124641854274871	-0.394193065761658	0.917319421091585	-0.633572240418829	0.00206821877575715	-0.30797471945412
Z003E0077	0.342160121041686	0.0856060669399296	0.225299007745556	0.263333718846087	0.535392618730151	0.291704901488282	0.433844569488285	0.881443691234197	-0.326343427867563	0.395249603005426
Z003E0078	1.61570367412376	1.69170403595256	1.54220684473604	1.5986676715636	1.77607501105563	1.63342712598066	1.39030452372942	1.09884931677027	2.2041585815595	1.68294188474041
Z003E0079	1.68594688439362	1.21668728549727	1.52778560377839	1.43192155472966	1.78106094486047	1.16916896604749	2.46231420760738	0.952592849266107	1.46510303849345	1.69179318641577
Z003E0080	3.27542993024415	3.07854238256742	3.17280055881716	3.21649724784154	3.16076821902375	3.32173043098464	3.08888726722158	3.54944047215581	2.50761682530372	3.03620377682942
Z003E0081	1.83907098635837	1.76286179757708	1.74581835137463	1.833215667002	2.07740326354199	2.35659016226304	1.36687881163039	2.42933741217604	2.48268069825341	1.85617677061779
Z003E0082	-0.863978154596289	-0.663385958409572	-0.966034293608204	-0.83382590152233	-0.752787284129858	-0.808732531694226	-1.69572733483091	-1.16610225235478	-0.45464816562962	-0.985426646131329
Z003E0083	0.127244703106876	-0.176765686605048	0.301039001856104	0.244527569836928	0.0786469233647499	0.0525564536815029	0.43327918126544	0.244615790063206	1.16626715583633	0.322274937698241
Z003E0084	-0.473666067896115	0.439953770211919	-0.451319341023176	-0.0444442073577371	0.025924156782534	0.253313825299565	0.0727647525216387	-0.0876191431854998	-0.507348554448965	-0.238858912775954
Z003E0085	0.303909713264315	1.06769745732303	0.393174699653827	0.490487334366265	0.520940469447588	0.597059467401221	-0.383411711458787	-0.125633754929849	0.680346468916263	0.240281152387482
Z003E0086	0.531895284017127	-0.207726583025192	0.438152067196212	0.153606161125666	0.448943521711505	0.769110474809139	0.367200610827705	-0.179144297891445	0.0363798753113747	0.241581032624842
Z003E0087	-0.757533285219055	-0.834448585118992	-0.847851226255937	-0.408758306717071	-0.947448581551301	-0.46059014484798	-1.94656832042105	-0.0396875271099118	0.0857561832646877	-0.423413754707897
Z003E0089	-0.489647933521455	-0.636999260020744	-0.311236059280314	-0.789641127587304	-0.465716889279966	-0.982135750006809	0.43615215797009	-0.535349388785816	0.0773686078059423	-0.591455421872122
Z003E0090	-1.13064587808098	-1.84125895555742	-1.55862967584016	-1.48545037137713	-1.33676775518037	-0.998294954773494	-0.808810247555651	-1.61844188203448	-1.32174082067171	-1.20775462091726
Z003E0092	0.296217998022339	0.538368497264887	0.271160885969916	0.555145288295063	0.590583863944924	0.625830683393692	1.13065100349523	0.5174479005977	0.811252744340136	0.317309702817509
Z003E0093	1.33840952633998	0.990524583421404	0.889404863475215	1.18743038448039	0.768622873920224	1.09802993701601	1.19740687129774	1.81687665823334	0.382423989585686	1.12304242976704
Z003E0094	-0.189310939954553	0.527322988635455	-0.125787810524796	-0.0501739243705261	-0.200506131246285	0.354770280713728	1.11325404327454	-0.350203018060299	0.57116172894805	0.198283961912193
Z003E0095	0.829567157028048	-0.0594475192537561	0.328633792963838	0.139407034915035	0.438373499503116	0.27223626314385	-0.426755172670153	0.0959452189920415	0.809476705105955	0.175459727390018
Z003E0096	1.23490917686056	0.540697235149093	1.13516508262587	0.848309738613187	0.97753466016784	0.893421969356857	0.884702542461241	0.933684896954552	0.776795024073323	1.28511642279825
Z003E0097	-2.17973541084927	-1.95352569909523	-1.78008344309647	-1.57014783617148	-1.68201987843194	-1.77571299231987	-0.880907172890721	-2.19411735519047	-1.17603606760137	-1.89411110211137
Z003E0098	0.499201651674503	0.788703609095565	0.353543191610989	0.318044639770264	0.619474716044621	0.479919142463233	1.0741076129406	0.265526218908113	0.555791756179555	0.363718947947157
Z003E0099	1.04852396240927	1.50188735142042	1.06167402256523	0.765186683026827	0.578662065395629	0.881963227258011	1.99847020314724	1.34678484377076	1.42144540251626	1.08302257023193
Z003E0100	0.645166154308141	0.817957558273309	0.824673696161065	1.15457838435242	0.463574770110687	1.07295707692544	1.04458612579642	0.6572373721741	0.222923731644399	0.782792123164725
Z003E0101	-0.607837052761842	-1.1056522909875	-0.330685484690143	-0.890632582089589	-0.75330767088241	-0.273872218653597	-0.678399287139073	-0.412365359349003	-1.24803489345503	-0.589623981812962
Z003E0102	-2.17017852276314	-1.40350855640726	-1.74949531820556	-1.71976231124395	-1.63483134636625	-1.20182102051348	-2.18346207989025	-2.03623514760225	-1.04091637117903	-1.819842507554
Z003E0103	-1.29546952563987	-1.44974152865622	-0.821545846441794	-1.08184213047178	-1.56359856647356	-1.25272143658145	-1.49932079896827	-1.05628624174624	-1.79647045295859	-1.2903041818813
Z003E0104	0.706534218609605	0.640657578209385	0.835748968405689	1.18071317868879	0.873375174438573	1.46320458333267	0.259968742538544	1.24821449966846	0.97859694125325	1.2298161595788
Z003E0105	0.834819282112489	0.457618531057562	0.636961799462584	0.798612376107364	1.03479313265657	0.530055761154704	0.795286082646255	1.00428374888344	0.249833107232227	0.50960458036602
Z003E0106	1.14381447240102	1.4654979501828	0.876818972534407	1.06303506881129	0.580438182750779	0.301093409899137	1.05988142239059	1.20544932293511	1.6160978787486	1.01509245966934
Z003E0107	-0.698807368461453	-0.280099242251275	-0.373495114368634	-0.241059342600331	-0.19821054574919	-0.299272011376509	-1.17999364202908	0.315376903344086	-1.04814181038141	-0.393998596698881
Z003E0108	2.68192766386373	3.03144049512244	2.65622352986184	2.48348908455561	2.03036172970171	2.12584229088258	3.51298032887108	2.33950293378995	2.66991890394715	2.38053383093362
Z003E0109	0.0431081408256767	-0.552076653102018	0.184745740262297	-0.0199619767905429	-0.15288352374217	-0.253593826619107	0.0130789144383058	0.126846538038114	-0.543630789743883	0.115306807720147
Z003E0110	1.4302506199098	1.56599462708394	1.49815135650006	1.2607545383492	1.23075555174206	1.49605645426428	0.995830819538545	1.00397251886871	0.997228239812557	1.22969065047751
Z003E0111	0.0596861890522714	0.768001127501463	-0.186041345470389	0.216722386399436	-0.208021420643127	0.442810528739372	0.539827115901409	0.517525806237782	-0.297668230149296	-0.000696544860200666
Z003E0112	0.524518036149709	-0.149574758108981	0.420871592524096	-0.0303309456502776	0.0822319001649459	-0.325127192458036	0.431724134625573	0.159020036022554	0.0309635486263404	-0.0992823761395048
Z003E0114	1.63026518284533	1.77112144569984	1.55599254770761	1.60172446281006	1.9235288414107	1.30837232492596	0.829641132250165	0.970410216383317	1.31243425588409	1.5565481046371
Z003E0115	-0.410227573669576	-0.380661664470164	-0.534028402163354	-0.440852896644992	-0.782475308185225	0.13766960697196	-0.191891591660202	-0.270784220289629	-0.141672226434283	-0.391803648000812
Z003E0116	1.98825635590853	2.06591278856323	1.64759065280197	1.75825780462847	1.47855863299612	1.94288617336178	2.70863902978941	1.19878477603439	2.25772486277043	1.79689518794067
Z003E0117	0.29253490833501	0.86504028315929	0.339957199467144	0.347064318714305	0.467795144467135	0.398801685284136	-0.156132951752675	0.408330652930285	0.493907734539014	0.287919094881567
Z003E0118	0.785365734829337	1.09333192550491	0.751627447849281	0.609645724047525	0.524467336768382	0.697466629168357	1.68279590326341	1.26002438777654	1.24359639816187	1.06824877434657
Z003E0120	1.52313158321468	1.31251358118912	1.97470508692949	1.71918220188486	1.60589469292741	1.6940649156383	1.00883198322355	2.20304102425141	1.3519218959202	1.68904748432724
Z003E0121	0.331455773971077	0.780172528849206	-0.157777445658977	0.158925848314266	0.0214330821563442	0.780571552549122	0.231095216820013	0.42941805377718	-0.330957739390966	0.289488735537038
Z003E0122	0.0315977405819448	0.251101677386929	-0.262829220283746	0.0943268851967458	-0.319369761580666	-0.636825209115653	0.309177280153459	-0.318782762031312	-0.972147756592828	0.0678663685642806
Z003E0123	1.63486015098604	1.0941753028469	1.45078195284059	1.65943558186119	1.82669188578518	1.41367331757117	1.24563045980271	2.0772831823004	2.02098156529265	1.49255430970566
Z003E0125	-2.12648163203811	-2.30499088726527	-1.68344008632154	-1.67878219857867	-2.0715595292409	-1.38510795327068	-1.10820152250445	-1.68216554470761	-1.75378145028315	-1.55806923161793
Z003E0126	0.410131538018678	-0.121379662423592	0.66772579113166	0.504184100072383	0.722552633980334	0.357328883684959	-0.437627947247803	0.909404074648478	0.277958467628752	0.898385558261234
Z003E0127	0.00276364253515581	-0.465893038172438	-0.183989153998703	-0.0649648705983474	-0.395339299661992	-0.338903005644494	-0.748633110274606	-0.642497443150161	-0.152376660317799	0.0290671148468682
Z003E0128	-0.769598073712306	-0.242902331762809	-1.18594791028248	-0.8415237557741	-1.05847799142149	-1.27101660460574	-0.536140460137293	-0.679694208733715	-1.23946362003295	-1.08462523707215
Z003E0129	-0.928351787268813	-0.845612387095934	-0.87575569517814	-0.463123971169571	-1.09171575629954	-0.555882953608547	-1.88156186712873	-0.137966664961434	-0.110109222905738	-0.773313082058783
Z003E0130	0.0837668290802444	0.705912903254419	0.2215134587576	0.056067243768063	0.517257870703166	0.148012693057036	-0.59660744275752	0.375846522667488	-0.172366844499792	0.0470822512765901
Z003E0131	0.077243379829999	0.214004945406848	0.424361201576653	0.365974555014842	-0.00639918291177462	-0.197424456412255	1.34923490006621	-0.164982986441932	0.415330688805435	0.417350947317244
Z003E0132	0.381123339835037	0.932521628034991	0.146750150856448	0.545648086422031	0.255949139272279	-0.0302243356189208	0.442509373717207	0.0800902080330122	0.630315582243309	0.0866150174015039
Z003E0133	1.22089754765745	0.976972084789297	1.44427203128334	1.60578241773227	1.68973527981094	1.51457779200538	1.33402973499557	1.31088933812008	1.32243488518084	1.37792468661178
Z003E0134	-2.13888825421295	-2.80743514791412	-2.09915801404042	-2.48778536571068	-2.52776116206551	-2.75617802985417	-1.9866374728988	-1.73073413947631	-2.63927753713881	-2.27052613315484
Z003E0135	-0.686770883764732	-1.47385062779181	-0.904164328955715	-1.19825807159849	-1.39146598432002	-0.919922511364533	-1.83774311468702	-1.54407251777563	-0.688471263069361	-0.992359965778403
Z003E0136	0.203156102428131	0.274852058680714	0.380606638893318	0.797060718639709	0.552024782348181	0.623545854056238	-0.391148819381423	0.651326103759145	1.06060881374631	0.752247794331956
Z003E0138	0.230706414837674	0.45992131372732	0.409712960449478	0.415729947681488	-0.0480944732663553	0.150554181313625	0.0230327601120854	-0.0514765959828433	0.244237419970347	0.247528316648961
Z003E0139	4.66430568490499	4.95523578965713	4.90761091585031	4.85518666000061	4.31579758315009	5.21417752328008	5.80175215713914	5.11496017630853	5.33581504211308	4.49230266654821
Z003E0140	-1.25817232880484	-1.79755031011477	-0.829329071268376	-1.39717815018293	-1.14310714696527	-0.924023811161668	0.00760721066393431	-1.53141261792847	-0.961674913979821	-1.15938387205631
Z003E0141	-1.38373337373746	-0.680086982050761	-0.837995990957209	-1.11245612049014	-1.43076367692041	-0.728221304734858	-0.674906366370979	-1.31664658054889	-0.868998559128036	-1.21442998828506
Z003E0142	-1.57530310692638	-2.15772431754599	-2.01203561037143	-1.75392657556595	-1.85315903113898	-1.66268640819377	-2.61068017194942	-1.5887785679494	-2.0134102280599	-1.7820105364458
Z003E0143	3.23617094526294	3.1753181590769	3.3550024854898	3.59137610373186	3.46200909501882	3.15326843505469	3.93950980045763	3.43123544161095	3.75157322003931	3.38954280158429
Z003E0144	-0.103863537692637	0.410638669841301	-0.0529347680944417	-0.22777140721128	-0.381010567040538	-0.0202760218933606	0.95200126408334	0.44228033222182	0.845431413501942	-0.236011666038933
Z003E0145	-0.321313904098007	-1.06527362085055	-0.846623158462953	-0.600326042094763	-0.697922762180836	-0.451926339726846	-0.49129976293328	-0.945079145235733	-0.754733334620366	-0.408212067286043
Z003E0146	-1.4374786488369	-1.51886627789082	-1.46904683777499	-1.25173107137735	-0.964063670754993	-1.44598818367435	-0.262473293881492	-0.608212891152571	-0.744992200293918	-1.34389172945403
Z003E0147	0.574577314635481	0.964519060716259	0.532799445383327	0.756517752709964	1.19607523679474	1.00973164617799	0.970439516274189	0.809210982946806	-0.458725086252402	0.774581916168659
Z003E0148	1.10684013476085	0.986834044376423	1.01901991316745	1.06582107125041	1.16059086284524	0.648641876795426	1.00539514022304	0.846485719083392	0.907042585184207	1.15083574035739
Z003E0149	-1.72571098888173	-2.4858030210302	-1.92500483561191	-2.13230295328817	-2.20217533068099	-1.54308815356165	-1.64854810448111	-1.75204146712014	-1.86518499441662	-1.88323465554395
Z003E0150	0.295856390542121	0.78428733124469	0.426463171603466	0.169950792419952	0.318992867060913	0.396713988753881	-0.435768885272483	0.404119082699893	0.224783161493328	-0.104057713255406
Z003E0151	0.427221603603237	-0.0528631026834712	0.209496922776464	0.276076387222573	0.469998942498285	0.499675792105125	-0.628837238855376	-0.251421221140369	0.468862799051929	0.00114504335885145
Z003E0152	-1.4642961031672	-1.65239202558529	-1.55434239700368	-1.57526235981851	-1.28130807706293	-1.16946197256363	-0.133397905702093	-1.41309671691027	-1.56789763481281	-1.42812168534393
Z003E0153	2.13354650118092	1.80306305490049	2.15105156822147	2.08952362028771	2.43609183860941	2.83891568935847	2.82760031748708	2.38108752902759	2.20331004366641	2.3266080745093
Z003E0154	-2.16549782256357	-1.94720975658179	-2.3804757428884	-2.22305532064236	-2.24537545363652	-1.94928941457128	-2.37457973644074	-2.60682119073869	-2.69194376661775	-2.38629624961767
Z003E0156	0.368600660136345	0.577462239136664	0.33263290864086	0.0964829405813739	0.568295557551414	0.446764351493083	-0.476681089735548	0.291184535128278	0.203888154430169	0.494677768470324
Z003E0157	-0.934393097687643	-1.38700548838078	-0.491881177959397	-1.39510480703428	-1.42707935135431	-1.33487497549876	-0.870098869035101	-0.824245622805599	-0.848472326038529	-1.02400545748945
Z003E0158	-1.34505597529519	-0.675895259203839	-0.92348231035665	-0.826264893087812	-0.734192790037787	-1.35362746458267	-1.46268885830229	-0.635663629453628	-1.54356836010833	-1.06022393543329
Z003E0159	-0.234455094330078	-0.279345415225095	-0.0347523004515948	-0.438946150718342	-0.0559895121601807	-0.12866962880822	-0.818894496025549	-0.616830268806074	-0.258657333440012	-0.3821920596996
Z003E0160	-0.896293675482098	-1.22886864181959	-1.06230485086896	-0.643726676606298	-0.473078971318436	-0.89863370406849	-1.14340949525941	-0.780394471610095	-0.668831493621126	-0.660942140419057
Z003E0161	-0.752192765017151	-0.109279439054978	-0.735743305190979	-0.6012949537976	-0.224062167546896	-0.909683999987333	0.297055119318318	-0.0526550372736626	-1.06827953716346	-0.618830260972146
Z003E0163	0.264315987168095	0.372340760258207	-0.197380617311793	-0.0213560092203774	0.255833534818278	0.396412465062297	0.443068586128619	0.131561360692241	-0.156951240074677	0.00789274430461222
Z003E0164	0.964327907802648	1.95288243127605	0.959000016135253	1.29447001538319	0.852497691217562	1.6726035444664	0.438314719012795	1.21177556123812	0.978765305402096	0.964443964897678
Z003E0165	-0.893319985194034	-1.31094411785717	-1.26126369482015	-1.04579323750837	-1.77197796491488	-1.10144460787383	-1.2472293251497	-1.12472740604829	-1.86041625949192	-1.45141468794676
Z003E0166	-0.132056021949087	0.238349097144725	-0.215179687530203	-0.16557197649709	0.136356148636229	-0.503035301159342	-0.378042041145326	-0.320872798392278	-0.76780512370943	-0.300052731343326
Z003E0167	0.39423799421983	0.825334884270516	0.792201815554105	0.582313963987277	0.880166236040965	0.390494876450979	1.37736433385695	0.310131179552837	0.554713166963541	0.609607138607684
Z003E0168	-0.715749887227748	-0.118331450003219	-0.40415397438037	-0.201273542255328	-0.0475601685405443	-0.208891442855712	-0.196554243839621	-0.34589032514404	-1.30030143545398	-0.2875792965379
Z003E0169	-1.49327477976368	-1.51306810787967	-1.90366332237159	-1.72122954341292	-1.30205420393848	-1.98938542787272	-2.21187241548057	-1.42952434585576	-1.02763038398768	-1.77305207620373
Z003E0171	-1.50182471917678	-0.722725633846573	-1.50817841096042	-1.20391447423033	-1.47804156386198	-1.71664013513627	-2.61193850511189	-1.26716213204823	-0.345450377783935	-1.19977187393146
Z003E0172	0.354435029256524	1.08490435164647	-0.13500278322074	0.227831812689695	0.458154797668941	-0.0735531973879463	-0.108441351771717	0.7586376352838	0.103722502627345	0.393205118611593
Z003E0173	0.326338949555027	0.0677493461983079	0.0880843247051682	0.0364794961547234	0.29536537814944	0.317505861890833	1.00925965208585	-0.0964475486596669	-0.709048876137591	0.057454923375099
Z003E0174	0.241801752628466	0.276731806065086	-0.0709864495250731	-0.161935620510541	-0.0911323797014225	0.415894911658738	-0.595429726319036	-0.228090395684628	-0.409286320284451	0.244914022727505
Z003E0175	0.880272438968421	0.667360529300148	0.888995524244796	1.1057400905101	0.71068613708557	0.839868400784206	2.05038225458634	0.613222855621879	0.33160747117918	0.830018834375643
Z003E0176	1.29930454033848	1.2142109477829	1.27273990827177	0.913839603959269	1.44556076267457	1.20319076553357	1.09777117835057	1.4140172492843	0.994848832848677	1.31633562382543
Z003E0177	-0.098563486228	-0.529376883606825	0.000948062311367123	-0.327188163217158	-0.0739375988229177	0.10341394197251	1.07219942109629	-0.262094805997188	-0.25350441052357	-0.0891485824878304
Z003E0178	0.793088069434098	0.547616718129219	0.865919514946389	0.896495293436566	0.259320222211232	0.59978269944799	-0.534042445794271	0.760994253070397	1.35331630434194	0.700201646034675
Z003E0180	0.0444936712336672	0.967633055889099	0.604750641196835	0.883801555436965	0.627200718057605	0.543050657654787	0.791805303938547	0.75911228991612	0.190926102177822	0.670151052126353
Z003E0181	-2.5670450419335	-2.02329117442971	-1.99895438169347	-2.46320709548707	-2.77235770696845	-2.13661341422277	-2.5880568889537	-2.82290571667519	-1.97922254540645	-2.52831606797561
Z003E0183	-0.768828230251439	-0.577356429829235	-1.03943064342835	-1.16717454277468	-1.07018499115939	-1.18705171057091	-2.00592408883283	-0.975895548649164	-0.119314559907678	-1.48822174338352
Z003E0184	-2.03336285661556	-1.67044329272061	-1.7016952713756	-1.92753404665898	-2.16360030054377	-1.69071790041016	-1.64973861991465	-2.10025396952217	-2.14842128520132	-1.93100689799351
Z003E0185	0.0544736867286593	0.290580832142925	-0.150380057741269	-0.198884532840848	-0.71361692714767	-0.656276488363528	-0.949362477325155	-0.0202815533839803	-0.600993012071401	-0.516724935821854
Z003E0186	0.721920129106619	0.634839058104138	0.519246849844794	0.872177128836333	0.870589802950637	0.714437939197775	-1.04781330766142	1.3114070653174	0.16411518764639	0.553222373280311
Z003E0187	-0.245641078766246	0.465875869864074	-0.239698426616171	-0.271006872912741	-0.156189972990739	-0.24297519679653	-0.114661221259281	-0.415505787954184	-0.705667742732129	-0.0538217337910146
Z003E0188	1.04507094526292	0.984218159076898	1.16390248548981	1.40027610373189	1.27090909501881	0.962168435054712	1.74840980045762	1.24013544161096	1.56047322003932	1.19844280158429
Z003E0189	-1.3870884206879	-1.44578720668364	-1.75435560032337	-1.58552659163198	-1.71727141588987	-1.88404153846181	-0.857349869985844	-2.10427129537634	-2.18499926957066	-1.44206132058733
Z003E0192	-0.262007552506615	-0.744792745980884	-0.479438737776647	-0.262676508034115	-0.840503906019607	0.14820893258191	0.373734530108899	-0.579792359795778	-0.134091819546435	-0.52053575666849
Z003E0193	-1.52895460392066	-1.15616781473095	-1.39974254655204	-1.27928690169057	-1.02211798539561	-0.84996485114138	-1.96247138628295	-1.06623579342648	-0.888504426839702	-1.26355120373164
Z003E0194	0.256104749780561	0.101078791615279	0.54889164922973	0.305073836301589	0.216128253816875	0.152261451167549	0.925833853976878	0.186722999984499	0.357902364162513	0.14419364686515
Z003E0195	1.65646159974024	1.94581141276826	1.36724554827928	1.4347996570081	1.92059563191134	1.64143966763701	0.73220471355164	1.63682554963995	2.02140145049808	1.82474627322811
Z003E0196	-0.00148979891292346	0.321347378451682	0.0337965440373364	-0.396918382870456	0.0716384450984093	0.111419196199933	0.462292744003134	-0.351078175054707	0.0862033187216144	-0.296591539522501
Z003E0197	-0.315706709522608	-0.269048918225869	-0.722065791612631	-0.704425525768128	-1.06090613174035	-0.997818385744056	0.243526243554324	-0.429191623509661	-0.894890569180728	-0.676682616882482
Z003E0198	0.762420564484154	0.322912544987308	0.77637679539563	0.732313240332258	1.00783002752592	0.457788490063384	0.0367264935015833	0.479878495838114	0.912877711552795	0.770948031660381
Z003E0199	-1.08135832417078	-1.57740294963942	-1.5316235263627	-1.33549540088927	-1.51428664265913	-1.33009533182536	-0.386613288285097	-0.900825933749434	-2.30272115820417	-1.13782096672062
Z003E0200	0.538008923337762	0.271864907825363	0.384137839069252	0.676912770033396	0.572136284785346	1.21083506333092	-0.345470535943607	1.35218851806219	0.827079028203744	1.00429319997078
Z004E0001	0.178802873263437	0.164791732250937	0.466663983248122	0.0463167443197159	-0.143980190752757	-0.017007753578696	0.470815118500671	0.220141586562704	0.265136188884541	0.72850943096247
Z004E0002	-1.50358154531527	-0.642298654426937	-0.701092223592564	-0.418471403699154	-1.21347856393757	0.20344457237316	-0.573317648103128	-0.881555372271256	-0.68560919259176	-0.62819453187702
Z004E0003	-1.2022194518703	-1.59303873252373	-1.03224109183833	-2.25674085049991	-1.59678323731672	-1.71790275705739	-1.14816810070695	-1.4847654250687	-1.58159769585135	-1.34818211998977
Z004E0004	2.31295836817361	2.49983388615105	2.27226624475118	2.02544933697106	2.66402712876329	2.82780573046327	2.2405986556589	2.53224792207863	2.05411581025348	2.08349960342934
Z004E0005	0.0719924536729352	-0.177117740416478	-0.406781791745341	-1.46068651833951	-0.136406554244921	-0.0282329109740338	-0.489606491207113	-0.623957406115691	-0.534967023514992	-0.669944910200009
Z004E0006	-0.295150733701059	-0.156018809786679	-0.412159774169447	-0.630803958421596	-0.00812101448447315	-0.187000013954318	-0.0283559039175729	0.269964273663713	0.146861201162994	0.253455957043679
Z004E0007	2.09451500916071	1.51908147367617	1.777762948346	2.07228034930703	2.30576485120268	2.46961224776268	1.89959326728904	1.72891691973682	2.25974911665084	1.72854476423869
Z004E0009	-0.721699558355439	-0.374994942716953	-0.81827502499694	-0.571681746905512	-0.497317758291341	0.136360804047751	-1.28103380309165	-0.456522560669504	-0.00231739015517242	-0.258106137154237
Z004E0010	-0.102587696364662	-0.0221159089925593	0.192524263683941	-1.02321653041459	0.755597134805861	0.517618315441951	0.247457941602548	-0.535300217712162	0.0449067835926805	-0.182298281147939
Z004E0011	-2.64892687752258	-3.12193646839934	-2.65099364765981	-2.09456558624867	-3.29682526700385	-2.17274746727498	-2.61263197117483	-2.58887902514232	-2.54938940407332	-2.92980284007623
Z004E0012	-2.12050084914191	-1.31388749436316	-1.98871145908436	-1.82892255900562	-1.63434253365231	-2.00599110758307	-1.76357909404022	-2.15478790476374	-1.58487985132438	-1.54179306455628
Z004E0013	-1.83175549576975	-1.5258585502092	-1.08623230301661	-1.14012555249153	-1.78889129613065	-1.54835060960988	-1.80253352990801	-1.25920192710371	-1.38072518635896	-1.52767973588167
Z004E0014	-0.470487986269845	-0.519469328238852	0.386980075028964	-0.374420065104127	0.528202251374694	-0.186858896969678	0.232002727613021	-0.232107998678491	-0.190676521400457	0.281020658411236
Z004E0015	-1.83570541017704	-1.41130575953635	-1.84648497359708	-1.04834243217297	-1.51902753076993	-2.60117900559177	-1.9403071817813	-1.10828423157799	-2.0427845729245	-2.18537763899825
Z004E0016	0.498585237232656	1.81964881431074	0.406126656702032	1.62036749266329	0.297667981286776	0.589994538072859	0.751229234416787	0.787895102149484	0.415864209263254	0.290855505494786
Z004E0017	1.31164443986018	1.16902463289282	1.72805988559391	1.15189641265602	1.46348831984301	1.14975558745898	-1.22626086775583	1.3033714748469	1.28861035665039	1.48524691471634
Z004E0018	-0.0848714631848337	-0.0306071019328858	0.817023096885773	-0.293032966082557	-0.119010611366861	-0.815599851179688	0.685336138343717	0.0557112237835851	0.0520535973547642	0.0904148781164436
Z004E0019	-1.55655857326396	-0.526479680938565	-1.75282893443013	-1.17706826022962	-1.87433699429572	-1.86675849421575	-1.71175220360618	-1.97401127101582	-1.71536696467057	-1.28222602933144
Z004E0020	0.74399967248099	1.65277395217128	1.31399620992278	0.154517964937346	0.657455226395131	-0.0996344383859041	1.2762320788053	0.744283335927624	0.648154039079976	0.484993932444329
Z004E0021	0.2764954982187	0.112502678737845	0.232433028465585	0.0868689455854654	1.00813682912475	1.39237330256437	0.545607263539015	0.581963589583398	0.0149112319411063	0.742455551084834
Z004E0022	-1.23637998071241	-2.11221156228708	-1.36371528140058	-0.523538152973856	-1.07954025404951	-2.10241449476022	-1.08761928559861	-0.833001549852753	-1.27567992143998	-1.38285585976845
Z004E0023	-2.18336687465475	-2.34564245567015	-2.60713402231369	-3.3208105639757	-1.90124375097152	-2.51677853226045	-2.3612051386255	-1.97032626585787	-1.92801839238145	-1.77257099321482
Z004E0024	0.115352762779697	-0.0234058363696977	-0.380287440768919	-1.00577251595307	0.329049531514854	0.662575693621179	-0.239794102882512	-0.422458541644637	-0.102447895554191	-0.530065880069272
Z004E0025	0.370719021999137	0.355624568485522	0.502745342679316	1.68630369217012	0.691114545011447	0.887957493599582	0.645196747299084	0.742546166165473	0.266477786016803	0.308689748055808
Z004E0026	-0.881879222840384	0.106192447540829	-0.124556994513265	-0.213804459072707	-0.41264373215451	0.493505367924331	-0.150419965584776	-0.24110419133152	0.0618884677475558	-0.6294521644792
Z004E0027	-0.470888314465624	-0.196241474872224	-0.661480616377859	-0.396768709654965	-0.632607053749054	-0.550173565284584	-0.192700604376825	-0.280289910989207	-0.416754383452911	-0.359354976684476
Z004E0028	2.16859200125142	2.84113800664428	2.2099247727267	3.37009626396603	2.01198828587519	2.35715146508598	2.50153729385837	1.90653206052694	2.65204779632359	2.40637822160209
Z004E0029	-1.79127321188765	-3.19102238211718	-1.53798144592764	-1.93707372374599	-1.20607466120632	-1.66345946791758	-1.57944508086062	-1.11972960045681	-1.25331731856264	-1.21065070555809
Z004E0031	1.26704879176412	0.828099614371293	1.82415570259198	1.32270540752088	1.65071080047185	0.614632285106374	1.48690670553841	1.65053895796801	1.53506741956628	1.4847632617908
Z004E0032	0.615635504764476	0.822043908288946	0.583484812541678	-0.482600504779159	0.847803039916862	1.00498068148686	0.452840428221153	0.238896880737411	0.729694803477148	0.648991679574437
Z004E0033	0.835845208717851	-0.141959711902401	1.10494121822544	1.52343494273472	-0.0164349826605888	1.17283025515286	0.846023218161103	0.925851441897786	0.8567369230846	0.486223460538534
Z004E0034	0.0372195896530241	-0.050792693434387	-0.148608252716023	-1.26891836674947	-0.48782816668222	-0.350524418588294	-0.113541035699723	-0.231536663566386	-0.146996828540569	-0.343443404362366
Z004E0035	-0.886684859756353	-2.07594189281951	-0.859555487166451	-1.78173240610149	-1.35677916610303	-1.35617776296817	-1.29716946494836	-0.821496099201823	-0.93182474800751	-1.44550882508087
Z004E0036	1.5714050456281	1.74561354914233	1.45698373878407	1.22789340447022	1.88184049571257	1.45642937418873	-0.203341777664147	1.68411272321335	1.60071206762801	1.70620232828225
Z004E0038	0.863994462978984	0.835089963690588	0.941212637435201	-0.10960864072947	0.900777539607194	0.255561582619276	0.612176105140716	0.857945240777551	1.06826932077366	0.199892654655213
Z004E0039	-0.539267374303218	-1.59163266488611	-0.755992712729971	0.285034508866528	-1.34098702747874	-1.18206619764496	-0.748590237215043	-0.884550807790111	-1.11361628559192	-1.25959467062226
Z004E0040	0.409687009799315	0.237079185914691	0.814932168641941	-0.377213323962962	0.172725601303356	0.0720258538881432	0.404876056720194	0.73722220544525	0.0969257646010751	1.13730047756511
Z004E0041	0.838965915576467	0.914254766822928	0.836117266590792	0.772398913888238	1.24448381333979	1.38206071465203	0.965414120780235	0.476314561779989	0.78195801357064	0.753347016589859
Z004E0042	2.00019959851552	3.39922216905338	2.4291409305606	1.56634738282306	3.00263328067777	2.49982075429202	2.46539274375791	2.08409218908176	2.14268323337184	2.55637617673146
Z004E0043	1.48844192687553	3.22648212713259	1.98852857199811	0.931836982011537	1.39414979013283	2.73609913897801	1.98326434268598	1.6668220351069	1.54512580541418	2.09096822689516
Z004E0044	-0.386893553521244	-1.08179670897229	-0.931234798156646	-1.79864405289035	-1.11086395255825	-0.164823326821107	-0.470999003826751	-0.70387601723449	-1.24717443875963	-1.37137251103383
Z004E0045	-0.789692505687728	-0.279320207607255	-1.21393978617972	0.161683812191114	-0.368125075702759	-0.360410263758326	-0.753394525946154	-0.810450630244561	-0.841175027085234	-1.25615731896898
Z004E0046	0.84647536250636	0.139254831043531	1.25263999542383	0.636686199664074	1.37533946527101	0.68350447196355	1.51507418464879	1.20732531058749	1.56205564968308	1.02641383813043
Z004E0047	-0.615248140453033	0.0839073212962813	-0.329809416396841	0.307330357540255	0.176387878782393	-0.825377982122705	-0.435124679675824	-0.222537745222743	-0.268944025209918	-0.261849111532441
Z004E0048	3.33395889341415	2.53094844602674	2.7790417709516	2.12219719008142	2.5761766546582	3.1219186650654	2.89222532457414	3.06065794697698	2.93982128826871	2.58940279886015
Z004E0049	1.07318782598568	0.941597933098106	0.626676581014226	1.07948704911012	1.20671926161009	1.34723122592798	0.942876820808739	1.2252076119431	1.07505560184699	1.20319679256972
Z004E0050	-1.84873931981876	-2.92499112553255	-2.07959909300304	-0.618028394738687	-1.86365589815958	-0.799886823529424	-1.94708953383924	-1.67288448730502	-1.51136138788686	-1.22658813084403
Z004E0051	1.19040915614981	2.70738047954019	1.1289637477953	0.336961798198459	0.632482834511151	0.0525107624674002	1.19389439066225	0.270207917816317	1.04196568234763	1.06855277301293
Z004E0052	0.612931819018848	-0.37386740401347	0.906746168159963	0.756926556599902	1.08172695797472	0.621674082336205	0.866085065421186	0.394514283439064	0.342445850254737	0.224255296938913
Z004E0053	0.430785968999674	1.49880068040741	1.14299070218583	1.26432886069424	1.77698082071746	2.13464689862638	0.857913978654464	0.87868898258122	1.21035658554522	0.789786819268006
Z004E0054	0.59915749243094	-0.218113687854766	-0.189972126175408	-0.689816832362492	-0.343600647061903	0.926185582394718	0.181689247945935	-0.296050168175461	0.209192776101172	-0.442391065058044
Z004E0056	-0.430987907200944	0.442849411334524	-0.697911314834506	0.642600047849516	-0.525433423677478	-1.42405429860054	-0.0778488772047564	-0.28634085793725	-0.363154087695251	-0.5255880500361
Z004E0057	-0.298020147231566	0.229872486984185	0.065012130657968	0.839133604417181	-0.184609116014447	0.502401990371758	0.168462504646034	0.599737284349863	0.165620893008298	-0.118382120345252
Z004E0058	0.534795462747362	1.57256136216959	1.60629919248155	1.17284862600762	0.328356128781751	1.51859815123193	1.14029511532906	0.934396469822951	0.947751054646213	0.882088117144457
Z004E0059	1.23069294215965	0.823578086061688	0.677067318372949	-0.0880418728510565	0.969686966576114	-0.341385547379081	0.406091802888539	0.00937829460998638	0.713242892483642	0.901718987653965
Z004E0060	-2.41299482671642	-2.53694101502109	-2.22535985616374	-0.581191029762068	-2.35144800248829	-1.86648523171057	-1.86512058597557	-1.76282141057449	-2.15439082099487	-1.71414738615845
Z004E0061	-2.14410725702993	-2.73517782892587	-2.90401071275254	-3.30193471101313	-2.22812767857098	-2.52037810342165	-2.30513258356847	-2.28905788425961	-2.4869849416374	-2.4576270706617
Z004E0062	1.36405436295171	1.82949367285212	1.33029225238921	2.29062319267245	2.07099873875572	0.718601556373296	2.21358624950735	1.67908958936143	1.60669969832566	1.80116158933204
Z004E0063	-0.0773329500795641	-0.878931984077302	0.229045101090469	0.0441149037414892	0.780307135290008	1.20648789233748	0.280313530748288	0.804024296536504	0.306026456954189	0.751375371958177
Z004E0064	3.13334984663739	3.16204511612061	2.79045887882727	1.71038376577017	3.2514813587017	3.52381277037575	3.02559698764582	2.99142515222853	2.72656803536533	2.33403928154905
Z004E0065	1.18752736906255	0.913019183818814	0.617001285444731	0.579840176790395	1.27123537554083	-0.301602639178627	0.438972030341143	0.580882516815029	0.424535177579804	0.298981824199864
Z004E0066	-0.562615014322409	0.111918868647598	0.0195386380844512	-0.830074264926053	-0.396717718760858	-0.26714675194483	0.160070816952812	0.361679270127936	-0.188300596727826	0.211038361972799
Z004E0067	1.93712151092082	0.540167457420449	1.17451897503104	1.26266236582436	0.848008021658171	0.291672659262982	1.23971676138271	1.24424206894662	1.57428450677302	0.98851150489342
Z004E0068	-2.53661924668429	-2.80368979403181	-2.42549877986662	-2.06425352337091	-2.01823436072046	-1.75247465426128	-2.86730106095719	-2.12744579897511	-2.11525204918613	-2.56338341018443
Z004E0069	2.30366461609768	1.63581039804676	2.63597747307781	2.1815302512566	2.69186033512832	1.89635156703559	2.24166881054834	2.42691868666728	2.32374979356768	2.55558035989359
Z004E0070	-1.71549279362472	-1.06573295115228	-1.65860680258847	-2.80157966500374	-1.3381371871435	-2.17828711626011	-1.52255980711938	-1.58305347700294	-1.66167345389689	-2.06015530254131
Z004E0071	-1.77787068856137	-2.28325235168016	-1.22636509456437	-0.18519880068694	-0.802635283222556	-1.32884006774937	-1.14893052159841	-1.57349565296517	-1.2946299087662	-1.01326491713341
Z004E0072	1.20181109159557	2.01370148722636	0.458853967071363	0.224105649100946	0.735608364613962	0.2546287347682	0.665060735041207	-0.130403473842371	0.305281870620516	0.113219060213455
Z004E0073	-3.48150460934309	-2.8286014805705	-3.58199510618299	-3.95984572274845	-4.29737480766378	-3.74272968254259	-3.78828369955534	-4.06391789918164	-3.47700324145689	-3.90892712054151
Z004E0074	0.459186913804187	-0.765491983269019	-0.134564799780262	-0.517456151527616	0.0239148755820276	1.01448703925577	0.128296771596929	-0.15888801129989	0.0671693792329228	0.58543991267125
Z004E0075	-1.85061722265011	-2.40293416990776	-1.72292813036237	-1.27746486136186	-2.81568754508142	-2.72645318619688	-2.04221903620865	-2.00490525501909	-2.1425660025089	-1.46994041689562
Z004E0076	2.28418903238644	1.51902195758634	2.33837484797943	2.95017307302016	1.05247249793978	1.13358012261706	1.67371473345628	1.38772627149798	2.15546049792406	2.22014560817457
Z004E0077	0.21811594955149	-0.274443084971933	0.508189441771402	-0.0446522229368547	-0.333576640630831	-0.714293341796361	0.757114100148322	0.579349096978304	0.337584253379431	0.904130559908183
Z004E0078	1.25972923723966	2.36753812532938	1.15687918684418	0.512317717267557	2.3150591999868	2.21929920610369	1.30039673023223	1.51206184673788	1.36933154979126	1.90674839447924
Z004E0079	-0.649234678094502	-0.805961263852176	-0.608405746424004	-0.720960159142598	-0.555438993059546	-1.23038585870393	-0.566876708616998	-0.560156243387855	-0.381398344163493	-0.364886398544172
Z004E0080	1.13671723775409	2.0035903667932	1.38527827495805	2.40489359109982	1.06292616990119	1.79276622821017	1.25527639869943	1.31524548504803	1.64503184936449	1.16518976167563
Z004E0081	-1.22949996024242	-1.70215905252942	-1.4741849865862	-1.4375017744784	-1.03185721698574	-0.590216208670607	-1.45997681458453	-0.883891521485994	-1.51784908615094	-1.5872117357604
Z004E0082	1.76745423683691	1.84395734645636	1.95218188622691	1.81881383351485	2.29960641518306	2.43486490915962	1.62776749930713	2.35033259813685	1.57307450159365	1.95003127247995
Z004E0083	-2.55687615134675	-2.57036619040768	-2.8334992586133	-3.53046898814293	-2.54303238839528	-2.58493492931557	-2.47975310999606	-2.39962290268576	-2.81556141673194	-3.35862552854948
Z004E0084	-0.262538103909443	0.634199323864381	0.11387514496834	-0.274617547382483	-0.448821054121284	-0.355171097600828	-0.097978519398041	-0.210458409830857	0.394618873693465	0.298608840357678
Z004E0085	-0.330987456020802	0.25779619892801	-0.228051509891305	-0.0608743380322118	0.110566737059421	0.814682729183422	0.0588827212299284	-0.107157433078858	-0.206645740821016	0.559990161060813
Z004E0086	0.149054429188305	0.690703395511614	0.233624737962701	1.4841340432772	0.346290246122206	1.05921655160425	0.436785911614057	1.09429595491293	0.757306252754746	0.426375313922004
Z004E0087	2.5437287110672	1.66607841172053	2.87405945143681	3.91515406149381	2.59199730261789	2.43473062855573	3.03869491960502	3.11016670108741	2.80176420094937	3.31974737313982
Z004E0088	3.53296560379798	2.58367847147162	3.36942209435693	3.74381493424775	3.30846699721425	3.24808196722841	2.83053528790184	3.53537932515223	3.19578211914542	3.11928227196364
Z004E0089	0.0842923527451438	-0.188115355731548	0.0671248748049285	0.0306553175835405	0.0958281849006681	-0.623540197715362	-0.0510988715416055	-0.198160579363119	-0.394440020566149	-0.59875399820409
Z004E0090	-0.471946264048332	-1.24308372176629	-0.474780422868592	1.29505764562861	0.629463970440595	0.262341223718529	0.39048404420335	-0.014386141765113	-0.00971971139079543	0.168351460684284
Z004E0091	1.15588653465852	2.12217562755166	2.2790285634269	2.13818410795155	1.86321682349663	3.03930381551187	1.64575072346243	2.22888272343495	1.61340361742156	2.10028506506621
Z004E0092	-0.151785559805883	-1.82313911586651	-0.539744108975887	0.0553681505302864	-1.09914704922533	-0.170693283749902	-0.39459969186582	-0.416256314609301	-0.333216803992615	-0.797597120327451
Z004E0093	-0.0425726328543698	-0.0918067477501831	-1.02835679506128	-0.583049435191216	-0.29696834938631	-0.919895068886097	-0.423428360902065	-0.730995850402404	-0.258324264481201	-0.264155785315295
Z004E0094	0.40476571988268	1.12289513208079	1.01172383867525	1.07886659541087	0.0506759937436249	-0.366080042162598	0.700040508452747	0.286027396756909	0.861477126795554	0.77526517683133
Z004E0095	2.48381099137783	3.29597761046942	1.63033966896664	3.4251905548178	1.8860429041222	2.48342023974256	2.22751825231583	1.96672021853868	2.2920629743553	1.69358366667647
Z004E0096	1.25846933569435	1.43916655576461	0.612991610439202	0.619737555002714	0.883394640557361	0.486782561742878	0.643846357976564	0.758941686784615	0.95549731370231	0.510093325823459
Z004E0097	-0.68842078406522	-0.851352109968761	-0.42563438028134	-0.15483070302694	-0.864072528701185	0.24028400357762	-0.984725267845451	-0.666647547578791	-0.44451675250667	-0.515651044470707
Z004E0098	1.21222009001896	0.940266331168731	0.999928712140808	1.13095480896387	1.15146304500954	0.675607394110166	1.46820367246528	1.30303626275135	1.64254211924453	1.05842147293165
Z004E0099	-1.96281398097769	-2.52678000190553	-1.82952870624371	-2.49856361639103	-1.65789795742546	-0.38700480779898	-1.47908934675345	-1.32955518571088	-1.30070343048243	-1.18166267101167
Z004E0100	0.5878271538679	0.115842707378559	0.539712450318109	0.00852971184610261	0.761102551703267	-0.142717422862434	0.595538845986532	1.01209840087068	0.645539204292121	0.91957695439442
Z004E0101	-1.16904732822346	-0.973911282730731	-0.575253607272053	-0.310077662071335	-0.301149277322967	-1.61172733890061	-0.738793302426041	-0.823774115652078	-1.01158575115868	-1.43025191290863
Z004E0102	0.558087872552111	-0.867478850540724	0.169243959481618	0.912896680654116	0.0621853589053	-0.123239747212647	0.278436152990559	0.807469264319248	0.307704357535978	0.467590133249978
Z004E0103	3.00216120325671	1.85700614947718	1.98377739689985	3.31662995612012	2.14897849055204	2.12048511319548	2.73613436615913	2.95525931776594	2.15821888633705	2.13839992574297
Z004E0104	-0.945320782262613	-1.0787730511981	-1.12127318553834	-1.78712341685792	-1.44178499227084	-1.47967334448528	-1.04384315082606	-0.809917612646426	-1.17336685406828	-0.966879822945097
Z004E0105	0.745231325007359	-0.396215404916659	0.335066833686114	0.673382509552485	-0.0203328645766334	0.840021859417028	0.131646361512989	0.341234252481799	0.61647292618076	0.00351365673424832
Z004E0106	3.80204846563247	2.9273734469916	3.20393727841536	3.53544148844285	3.62305038953238	3.03817241370573	2.97189248672085	3.39544836763362	3.17465297446997	3.57193480863873
Z004E0107	-0.454786174209662	-0.594839407763229	-0.158567628144124	0.0207250781223023	-0.657457560908624	-0.922722082498628	-0.202025722453249	-0.79211160687243	-0.606417792454684	-0.514806762262389
Z004E0108	-1.70383945971977	-2.03678448668934	-1.81622665721873	-0.999235042149711	-2.08521123203746	-1.25723060903117	-1.60231008079455	-2.11548613894112	-1.79739162770022	-1.98473074820846
Z004E0109	-0.747001805453748	-1.02760615496762	-0.386662337983417	-1.02311215023374	-0.442884506983888	-0.216205887214153	-0.742582349217769	-0.704682278709052	-0.361342635684946	-0.280468562191288
Z004E0110	-3.57663028011048	-1.79759135807961	-3.13549775526836	-2.43682015931762	-2.51245476828479	-2.75056501666372	-2.74074819995847	-3.30388113035442	-3.16309507994682	-2.99856027991516
Z004E0111	-1.14389185986862	-1.17412681972109	-1.47468962534729	-0.932394481470595	-0.817487149747116	-1.29360379850919	-1.71211630260567	-2.0221877310043	-1.72369505748019	-1.33058097901235
Z004E0112	-1.06402954593891	-1.50194899229519	-1.17039907004583	-1.89885854961985	-0.467848333061205	-1.4341676079569	-1.44511397087574	-0.741112679167254	-0.962639041871592	-0.805349729415043
Z004E0113	-0.356944006012566	-0.0704338125328343	-0.370949202474388	0.015914539913922	0.0454913810731452	-0.110434923720972	-0.447757620403926	-0.347046762906984	-0.280621435072109	-0.607973057988315
Z004E0115	0.0430956332182083	-0.155210771936568	0.717867269283836	-0.36462454764768	0.104412056916461	0.976993578752685	0.453527664035517	-0.0400932048179155	0.129211062277036	-0.108676928601686
Z004E0116	0.718887124471011	0.720713135225972	1.25772877334254	1.7207907575621	1.02763900920628	1.03031614632023	1.34497875237329	1.24802436833584	1.30324329682085	1.25427975925828
Z004E0117	-0.110626984474305	0.0729783215591389	-0.366790646485128	0.0901401533159894	-0.130707945239928	-0.0598055003618848	0.107596578535906	0.54847867972241	0.165901771687215	-0.303187234188593
Z004E0118	-0.153616408935883	0.46046909734104	0.286318090995957	-0.137748063463856	0.337637538138264	0.467038199369817	-0.0294785322666818	0.139007537108328	-0.265713925701018	-0.458042873000786
Z004E0120	-0.178337563589563	-0.943239026406018	-1.17937947349534	-1.19102105139971	-0.846591855136606	-0.956242165539584	-0.611180303718267	-0.567165236533029	-1.10002830522354	-0.379306403236292
Z004E0121	0.962071658467191	1.80366482422269	0.866784671847003	0.61029974269824	0.704380348284433	0.495892444312062	1.19362487537593	0.809455897172938	1.10651133752577	0.796565402451326
Z004E0122	1.82426513091119	1.43071249723014	1.41650858726163	1.05824492912866	1.59746348278405	0.968772119987474	1.34256142220363	1.39946108185247	1.06453322233368	1.45083132810569
Z004E0123	-1.41583520603794	-1.29707761044748	-0.780026562150284	-1.33832527684392	-1.31803201903956	-0.957784730628351	-0.904599887276485	-0.724689874809638	-1.03701517760426	-0.726951773000161
Z004E0124	0.388202549038114	-0.156136929321561	-0.32129883868252	-0.23280029080804	0.618496615511069	0.733177502383681	0.153398422131455	-0.453101974501828	-0.162765177843095	-0.647498849235239
Z004E0125	1.1573457168146	1.62677845835687	1.44297762412811	3.0557799759977	0.851167485317627	0.803397188411723	1.66190045503256	1.52436161087889	1.61910141951755	1.79270063712798
Z004E0126	0.75603321127265	-0.261924086345913	0.297279387438624	-1.31709747234779	0.434348469237128	0.73738789121243	0.38952243356297	-0.225465437157495	-0.0434108936450178	0.729673411202078
Z004E0127	-1.15872210832189	-0.758829395380056	-0.848264388516511	-1.09857171676152	-0.524439581178667	-0.480499377160209	-0.930002079274265	-0.568107886110644	-0.840392250374496	-0.976688393873379
Z004E0128	2.6593852505435	2.05710589240542	3.39213228024617	3.98364975673847	3.47052530791094	3.11114945546934	2.89690549599379	3.19638455512369	3.26634609994113	3.54490584745653
Z004E0129	0.329390915602061	-0.198743289341574	0.0493346544271789	-0.758050588400221	0.196289972669495	-0.0535193069864311	-0.418954801670897	-0.345570692452173	-0.219056052715663	-0.361795297700012
Z004E0130	-0.500696292342834	-1.43835145500197	-1.47180936465832	-0.789121655789412	-0.382370106163739	-1.38092809682683	-1.17641937866815	-1.1635707289588	-1.33781422351476	-0.879006622124462
Z004E0131	-0.702579185825008	0.78704401048887	-0.537033190494564	-1.36459671148349	-1.33733430480807	0.102461617248619	-0.410490495322594	-0.778007487119763	-0.841333350337942	-0.192606404113394
Z004E0132	-0.918960523207893	-0.633378461271798	-0.508461265822304	-1.26306223605808	-1.07454987230823	-1.04708266983587	-0.742234997306582	-0.918315911324272	-0.56444711112888	-0.485475407763909
Z004E0133	-3.82459267112372	-5.33282028210231	-3.91666128608212	-2.88537265693051	-3.3814690067433	-3.32810357146685	-4.40847766660707	-4.28813321432266	-4.00385703036036	-3.59899756667488
Z004E0134	0.834392646663505	0.86590504318548	0.375895328591622	0.678409860821218	0.293301125184586	0.510298677527391	0.460804557551452	0.32259629978543	0.290300790196552	0.539232614392228
Z004E0135	-2.88028101530314	-2.6211089694324	-3.28313497175446	-2.59804626897347	-2.58565992954166	-4.15820438403223	-2.90478271887039	-3.431990204164	-3.34003385536044	-2.9231792561137
Z004E0136	-0.0932175752805506	-1.31595168208638	0.216816366000433	-0.175450595625707	0.747102620426554	0.414793751637332	0.323890669398535	0.0356441677432607	-0.0362660052452586	-0.0217959150340074
Z004E0137	-0.237188680391546	-0.0128508726396981	-0.798525491516244	-1.59308580916134	-0.65028168075474	0.00416682343053963	-0.465318209849516	-0.320670221899043	-0.226114261276184	-0.346563051874003
Z004E0138	-0.556044184258145	-0.199004790890165	-0.514058261243429	-1.00827631740819	-0.458221190418017	-0.00492903116024675	-0.794625415942586	-0.369331290600197	-0.482349233849726	-0.260032582034843
Z004E0139	-1.00529864080325	-1.07249131535191	-1.36189604413424	-2.01788550678491	-0.525525706156196	-0.617335534603346	-1.10322565428174	-1.60819196489751	-0.70283811272901	-0.677816911884232
Z004E0140	-2.82644188426515	-2.47759411315067	-2.44746256638483	-2.63772166074484	-2.16977265412058	-2.92950748722625	-2.83000586403134	-2.42788263732725	-2.59332853292546	-2.99535332754565
Z004E0141	2.21222144257121	2.05629969249837	1.93243925154654	2.56595201085974	1.8299719582473	2.05998176835189	1.67579863637227	1.72288581862996	1.53267630518478	2.19844211749039
Z004E0142	-1.8019167066283	0.0532909412244827	-1.55481080913148	-2.54396574928071	-1.09638702114673	-2.31909799631019	-1.43699307656498	-1.72809359837002	-1.24340538198935	-1.94637855116867
Z004E0144	0.658175649301394	1.27787010163734	-0.107125540136618	-0.644512566419132	0.404661529353363	0.119524209542379	-0.0930869112921386	0.142294451969892	0.266262907209209	-0.216797100896653
Z004E0145	-2.52748317072739	-0.920167432941455	-2.0189134032358	-2.7215729420501	-2.57033797262849	-1.97097734083967	-1.88068530157432	-1.72954892188164	-2.15833542933613	-2.45877509011325
Z004E0146	-0.530486753914079	-0.842099052618015	-0.0187829341502311	-0.991776330489478	-0.1967245146298	-0.211856548074296	-0.504647838582977	-0.0771178168534245	-0.4557903031948	-0.200152554376954
Z004E0147	0.94181704461356	0.773139389829216	0.339278023909002	0.787597832074691	0.326936357037933	0.135764858182551	0.662021781061899	0.354104207030106	0.370936240151648	0.848299932720899
Z004E0148	-0.228206778771044	-0.163409155956034	-0.167562474291735	0.643837876638437	0.933518675337946	-0.103408405942181	-0.579281168640735	0.00133945974441854	-0.0980893321930339	-0.681743710150237
Z004E0149	-1.11933353846554	-1.42324585851672	-1.61327883188987	-1.19002555043073	-2.18531945426124	-0.672936144154327	-1.49813939918623	-1.61344842390553	-1.85939256593134	-2.07800713126508
Z004E0150	-0.604974437999376	-0.598177550005065	-0.297169185906997	-0.0936110815851923	-0.459069306709026	-0.599015349874288	-0.448302551445651	-0.627841885364966	-0.715599129794462	-0.434145768223084
Z004E0151	0.155230415540778	0.156172246697016	-0.00814490097080803	0.365299064141107	-1.11338879648774	-0.99682459789289	-0.254037213245496	-0.413710870796532	-0.522700633278041	-0.178351803601007
Z004E0152	2.32589492142953	3.34348134844783	2.11754505942904	2.69797688696047	2.61185589287979	3.44771966452253	2.4921501429878	2.49243619759304	2.85207058054429	3.05057356049416
Z004E0153	5.77170179312672	6.02735994110908	5.9632285549453	5.7579262528022	5.94222784348985	7.06910153558661	6.0437260687671	6.22427646049558	5.67346351800297	5.99304141760139
Z004E0154	-1.3166643876377	0.168289257668168	-0.670675186554511	-0.786562264515247	-1.23897269832818	-0.233888879286391	-0.788811589511866	-0.643944078873276	-1.01780259418641	-0.505220294621887
Z004E0155	-1.06886496328265	-1.97524290929157	-0.725050939765839	-0.305916412943562	-0.635807317711649	-1.02947790684267	-0.518554816058046	-1.18118073584404	-0.737546269968461	-1.24773456425548
Z004E0157	1.91412074165837	0.568864822265745	1.97760360484947	2.78974365339786	1.38070521534514	1.97367668884264	2.18629572425423	2.48300190576361	1.90840550706229	2.34457801202744
Z004E0158	-1.34613821974523	-1.83865057714508	-1.49907867768562	-2.1584148594314	-1.56917060041003	-0.951626516653403	-1.36062851925275	-2.0325409919513	-1.04174411815669	-2.04092967648633
Z004E0159	0.155633430440817	0.685203588771195	0.285800228268269	-0.552894617309657	-0.14298511423315	0.389428024068913	0.108616412466472	0.266038228971307	0.257396213169766	0.180419366324744
Z004E0160	1.26044464336465	1.0204098218926	0.716069649257537	1.06903268418216	0.528404156777027	1.31354193927332	1.10210759059455	0.688343672626396	0.954961085396694	1.36360956431632
Z004E0161	-1.72485061192631	-3.272671757259	-2.18361146396529	-0.245511279279237	-2.19872037313105	-2.4277619662908	-1.85963344292946	-2.17199962918672	-2.1193627605792	-1.90199238122673
Z004E0162	-2.22540460585758	-1.2999972735849	-1.83565756858432	-2.27279244236438	-1.66936155049042	-1.91979456770155	-2.23409670591753	-1.78039071354755	-1.91820817705841	-1.92183553292748
Z004E0163	1.03037518680161	0.500086259631771	0.72686540982403	-0.143722147769707	0.129156487387096	1.91007670231669	0.504790642141498	0.975764684943457	0.499892510810153	1.03578040824609
Z004E0164	0.782025690113453	1.80092196867804	-0.0100815783118747	1.01220818579089	0.467666087808594	0.220987389897311	-2.15404961208316	0.264738524627546	0.57655314936111	0.566184007633991
Z004E0165	-1.64182438914337	-2.27945280631742	-1.87446568579675	-1.64973403338094	-2.0042529829389	-2.28559877677971	-1.70671568807504	-1.32201580212123	-2.18321859020445	-1.51905908878244
Z004E0166	-2.24503109831522	-2.19148194056851	-2.58567341322922	-2.20313243055822	-2.9537769647804	-2.59366739170631	-2.65671179431823	-2.96682307081807	-2.81585592614836	-2.36503337861195
Z004E0167	-4.27900075308132	-3.28650778657737	-3.86338044908382	-3.22517502000874	-4.63175193421084	-3.63370005124103	-3.65281210963293	-3.68828813338042	-4.09491311250133	-3.44833338755405
Z004E0168	-1.24160227313057	-0.726547573276405	-1.04340318468289	-1.75601978931392	-0.961522201299336	-0.890503586785063	-0.819654326340779	-0.663390813073349	-1.3971421948915	-1.85543174824186
Z004E0169	0.208172306249247	-0.884488804309346	0.812686670732161	1.64697314841187	-0.237559943347589	0.628757102044499	0.578739554999027	-0.226235992761781	0.713351773457654	0.0957364415963601
Z004E0170	0.815618869918856	2.36897323252452	0.82058066119274	-0.148615840049228	0.667470063959917	0.0475336183214044	0.610128681751483	1.01024022518043	1.18703697785848	0.515956473292857
Z004E0171	2.85380201079984	4.1552105420096	2.31350215353513	3.10622370937868	3.40609205038627	2.36435233473579	5.14908804163285	2.49461743987813	2.96627326644192	2.90066453498988
Z004E0172	-1.1530982674189	-0.804102992544679	-1.05170702949318	-1.65134981201115	-1.73748746428503	-1.21446159190548	-1.11710986625348	-0.892974472735155	-0.928495793865499	-0.595409077305426
Z004E0173	-2.36541226685058	-2.0975758687765	-2.46756976398427	-1.28947468666987	-2.08376549487152	-2.97073194527639	-2.73363499128016	-2.61856705809877	-2.4234156622187	-2.79024846693324
Z004E0174	0.584895198990292	1.0088544709947	0.160130003813682	0.59529560713279	0.382494539845788	-1.09735919621749	-0.0274215404755102	-0.480313530225277	0.203512137543322	-0.330167652611782
Z004E0175	1.11210793300147	2.97623505080544	1.05317322669351	0.971213060992331	2.15914137103214	0.901744572381433	1.47607442736896	1.38516657280736	1.14814790237888	1.45754952907667
Z004E0176	0.169160929287625	0.543136777407346	0.183610472261593	1.333424096593	-0.0121605808715875	0.898823948133849	0.614368970755091	0.219314415406688	0.313673442718672	0.212876731614484
Z004E0177	1.13373349816307	0.682915509754584	1.45026025886159	1.92113861352085	1.86520411229429	1.15511184183338	1.64982421432126	1.29090477636738	1.81541969606328	1.2749500563747
Z004E0178	1.1279519748196	1.32967406772369	0.833305416154575	2.51735475136047	0.926741599819622	2.01149772472729	1.21307937224724	1.44327161975702	0.889991917401679	0.881809401840443
Z004E0179	1.40426791883752	1.26285242212957	2.06909402154026	1.84866659223822	1.5269853183383	1.21110338649439	1.10344292638269	1.04722151021629	1.76042448646858	1.51203230142755
Z004E0180	-1.86589318191788	-0.266948360373064	-1.01296116941742	-1.3731985458988	-1.46011022606532	-2.01887914779938	-1.6762969653999	-1.34094839004688	-1.60830473735323	-1.05777626218368
Z004E0181	0.778143014614336	1.68976739178805	0.655820146546208	-0.971783996989136	0.876837531950648	0.5831856932979	1.06743617166739	0.532002077097943	0.774332606599887	1.03008417626645
Z004E0182	2.77285636908437	3.07088433129767	2.99557038627334	3.85568654138487	2.7469359424582	2.14601996555873	2.7442912262969	2.68499649852397	2.96387048730369	2.44102185767404
Z004E0183	-0.796419505204426	-1.56912374731899	-0.909673636118639	-0.706250560946051	-1.97457193049681	-1.60220094013371	-1.11009134599437	-1.01371263623501	-1.15301714186814	-0.766344821543672
Z004E0184	0.351508518200611	0.475660829181323	0.549338666897355	1.40199316630745	-0.19585408157971	-0.352265472374255	0.345678876977234	0.516738099911532	0.534322118185442	0.0658616604016355
Z004E0185	1.91951268733756	1.01507957966381	1.06914917197573	0.94756653910214	0.773708368467939	0.835265399973904	1.65083511442195	1.38789925722259	1.60110069636176	1.90292757967922
Z004E0186	0.412566375717326	0.410666030226802	0.374851231400779	-0.395107950715688	0.397111568767388	-0.364920141376906	0.465204138976227	0.243634942315637	0.431916388217201	0.493949104768878
Z004E0187	0.17573564873456	0.26064827944801	0.465805131147156	-0.950366885100008	-0.315901044248628	-0.780791053697209	0.286103116858701	0.222810839917762	-0.088373970180264	0.434265380158979
Z004E0188	-1.7274398125076	-2.58610030239095	-1.07493683437123	-0.985519141682449	-0.488372103033727	-0.374205810473796	-1.43515576167711	-1.81436972135709	-0.983490279217457	-1.22813996334575
Z004E0189	-0.278566613207474	0.731196627051799	0.0176129006821017	-1.27658620205723	0.849386257623153	-0.263498913161192	0.0478466766561041	0.20206589572731	-0.172942352514902	-0.473144452400227
Z004E0190	1.04092682225665	0.805606860837868	1.12521427274687	-0.859816133348369	0.648464605858296	1.01179462722175	0.505192278752543	0.723589208472121	0.832794875588677	0.294710929939635
Z004E0191	-0.949725969201886	-1.16361418303834	-1.10335233110822	-1.08793011874504	-1.52015456722626	-1.21253644885191	-0.586655196198349	-1.18324174258187	-1.44779079264816	-1.65755625582271
Z004E0192	0.527684922821806	-0.221047424466603	0.0689547658144034	-0.244749829854285	-0.651905945591488	-0.692929480056255	-0.100705547503981	-0.032010120515344	0.00880641158069424	0.56548730905069
Z004E0193	-1.39537259196203	-1.21895828604932	-0.866485720219162	-1.07232769525136	-0.236561174242878	0.251442697196195	-0.843677879246578	-0.0476064029466717	-0.716572751861778	-0.939022074287393
Z004E0194	0.657686002429814	-0.0015245870988816	0.369964490189935	1.38674028680745	0.740646268988087	-0.105283726073523	0.656887362054687	0.47283290772298	0.367367750507841	0.714272815010432
Z004E0195	1.18319200887247	-0.430431600265023	1.14512214355699	1.75876004519329	0.606617754471647	0.378241647223014	1.07900667104932	0.579023187967853	0.626844461056952	0.885675298097014
Z004E0196	-0.993560789259151	-0.420182465544818	-1.41795394586189	-0.307342223247116	-1.37110398596232	-2.15100006853506	-1.04172497894651	-0.740205748641302	-1.14788404915921	-1.11640390628925
Z004E0197	-0.414638874095229	-0.135090307398184	-0.278143195072269	-1.70880598216973	-0.510486857687904	0.274767798331249	-0.826713389634414	-0.359451255182027	-0.42558674372228	-0.00732397580511083
Z004E0198	0.212966315017033	-0.605819741763524	0.474577583022022	-0.159995996106193	0.114131573080362	0.275149667431124	0.314213270260381	0.0992702165567413	0.586096228306083	0.02590146320607
Z004E0200	-0.816128670428995	-1.83968231898672	-1.17561809412655	-0.133945416790284	-1.22577012140052	-0.122553122648023	-0.636690482350548	-0.609913795409232	-0.926494670391475	-1.17555246669079
Z005E0001	-0.704976014090681	-1.20670196012625	-1.74012228701231	-1.2593267444451	-0.584012656731002	-1.41954775970135	-0.602737835080174	-0.513707122428393	-1.26164735444389	-1.23798581460724
Z005E0003	0.695012985731369	0.825043242564243	0.855959419651142	0.989748157885869	0.715464730662368	0.226064488596343	1.11081094550056	0.589969186142181	0.325977994032008	0.79137704092073
Z005E0006	-0.117103757674157	0.944010560471005	0.0395518945974495	0.709049358727287	0.109916333889495	0.0947698023075882	-0.467370232919604	0.0230561601795249	0.403240656162453	0.145508881654853
Z005E0007	0.523976706069828	-0.184441561126123	0.00249873443006555	0.369564703710662	0.371296004847068	0.130854592522144	0.300423046000555	0.335708082655979	0.197138257066844	0.234817659518621
Z005E0008	0.205815371299869	-0.0262061401835435	-0.126234714371395	0.428067737419285	0.147459382856046	0.282435058087117	-0.120704942997526	-0.113868558656882	-0.209757030531244	-0.230799597502442
Z005E0009	-0.396979059099059	0.524259613770941	-0.416991046688671	-0.490003467327902	-0.212576268010296	0.164366801141182	-0.931056539996988	-0.016458523386033	-0.0842752541020755	-0.155668440221705
Z005E0010	-0.173233880524436	-0.286738683940759	-0.145716337737365	0.288246890707555	-0.280156398963363	0.16863037213356	-0.102368738240161	-0.0383525861327088	0.0053353814171925	-0.222671304353761
Z005E0011	0.144719928192484	-0.314061073114133	-0.221368473314122	0.20850693310493	-0.279534724384234	0.0502859119036299	-0.131526994481667	0.185268943726078	-0.391342136598554	-0.170363663295048
Z005E0012	-0.383686949270682	-0.33984014575583	0.423325821719233	0.226125730514695	0.151393872160914	0.504346478286028	0.324983025643609	0.215117967055957	0.138922978605169	0.244176312894441
Z005E0013	0.316401542581138	-0.0149639918549558	-0.322373161925865	-0.3894661568363	0.0196052464613672	0.0434712946128998	-0.463306379797387	-0.342175946655534	-0.362341740314055	0.14478515283722
Z005E0014	1.28713256532851	1.61121766426935	1.56938376167839	1.69791668396568	1.29876236387099	1.21829439673058	0.727496112193273	0.769335857888401	1.17565829266947	0.915371260416314
Z005E0015	1.66152270693157	1.23986838250844	2.36921960909574	1.69723294027012	1.83883396444666	1.51828608867841	2.16862295951501	2.06773973125976	1.79443225144156	1.83693651252323
Z005E0016	0.0559424246541601	0.168426259994198	0.414683963110784	0.341792747646486	0.429871496280591	0.0919799989377218	0.51132864596243	-0.406843251668527	0.0601207457979248	0.468457983046543
Z005E0017	0.883367646502586	0.85600590443965	0.466024246578247	0.659600535638419	1.01329576785886	0.56060147528417	0.81859723729443	0.571454100086151	0.808763749301999	0.94446890616654
Z005E0019	-1.10238716845637	-0.272370874683921	-1.12581850432427	-0.711202370707043	-0.732154511831973	-0.650277512271732	-0.611094319451272	-1.17134271026209	-0.786243489190142	-0.936079387241287
Z005E0020	-1.4629991478391	-1.7220238152969	-1.8205540038151	-1.98538469013387	-1.86826743991635	-1.4198425294954	-1.12224068819738	-1.23303575387971	-1.67341651407286	-1.39621741503112
Z005E0021	0.419405900792914	-0.0298290109251197	0.786484279109188	0.611464139571592	0.863260170165988	0.892035000544797	1.26957263332778	0.311091699398785	0.684886755524356	0.58495102101434
Z005E0022	-0.68683297841706	-0.462734902471201	-1.0648110718718	-0.677276857252992	-0.651687969142421	-0.903702754572718	-0.635291446053261	-0.948315541268878	-0.272302250832645	-0.708345544149477
Z005E0023	0.199976731929255	0.976651018895584	0.114927341744239	0.801852000200734	-0.0205224789306013	0.161559524955578	-0.271044980082091	0.174924028678956	0.396014471172347	0.507992064394165
Z005E0024	0.566228100990984	0.373958191659461	0.156229880829853	0.495301079520683	0.876155014773087	0.736707035886642	0.634945697829645	0.892697635346041	0.997669372765093	0.927259597611963
Z005E0025	-0.764428040818651	-0.356094336273966	-1.59513268842932	-0.782244403205194	-0.911197763678431	-1.34911050782901	-1.08789227543012	-0.657570693940928	-0.720089631659962	-0.921669676775785
Z005E0027	-1.66812890331042	-1.67362775017266	-1.43957703001093	-1.08864650145051	-0.969702168913685	-1.071310505064	-1.13633649971926	-0.73838617526135	-1.4174270672512	-1.23778896131727
Z005E0028	0.0455636561528934	-0.542356427138762	0.111159889320323	0.140850736609152	-0.199055681177031	0.0735267145989814	-0.0421334964012177	-0.726319931820355	-0.0449101579926348	-0.0220172497248414
Z005E0029	-0.69641248114838	-0.750561528610251	-0.28058326831305	-0.0136437018562387	-0.833429880576755	-0.410891150262254	-1.27707643106022	-0.739737602976963	-0.532673702903081	-0.365594562360247
Z005E0032	-0.199083839728015	-0.0129575971986805	-0.0522896959083238	-0.353831649874715	-0.686113053823008	-0.435344833048963	-0.43108201132945	0.060020316389505	-0.366729707551037	-0.428298747556058
Z005E0033	-0.171841842188936	-0.276314511063099	-0.76556202805188	-0.730361458241323	-0.689092760981232	-0.580007944520885	0.032922828099645	-0.390034864828546	-0.507420115078042	-0.319684020266002
Z005E0034	1.14004654347458	0.379741607343293	0.529186120043022	0.0354229975367322	0.293454399462246	0.755073879650148	-0.280957441402928	0.119710495131011	0.508322401193705	0.305858989025488
Z005E0035	-0.672900191826955	-1.55949560603675	-1.03893115125134	-0.904697376244023	-0.850129490796613	-1.10304774245687	-1.38821518727083	-0.724033138689651	-0.761661719554134	-1.07284927840359
Z005E0036	-0.499783567569623	-1.50518074196584	-0.747707777781759	-1.17224895940065	-1.448699759915	-1.05567046168665	-1.85408018626368	-0.525254907000442	-0.832162801610738	-1.15815309613035
Z005E0037	0.362818212007333	0.382975049785837	0.979501374244693	0.458954237889853	0.459497141252574	0.962288499674099	0.763299455451736	0.149049966083541	0.790564667525488	0.463490238624855
Z005E0038	-0.672299740760588	-0.357334004872567	-0.693788285643606	-0.462916261678258	-0.362378004522539	-0.50388232921373	0.105759844046575	-0.712962964001129	-0.211953733658821	-0.706227093948082
Z005E0039	1.70751471209005	0.599681514047416	0.588141500300529	1.14473859140068	0.95875681177136	0.853479079114479	0.155918947999299	1.26573736695355	1.25232163788257	0.859225207966507
Z005E0040	-0.406310244058038	-0.00637557099750612	0.849918112923782	0.295936702545345	-0.0290404343122618	0.159962113760135	0.195974657585351	-0.30707031959928	-0.129502588392483	0.18471039577249
Z005E0042	-0.468912677879801	0.667889306265049	-0.652372807762575	0.122312411063174	-0.785061239738796	-0.749169684999112	-0.291895645750498	-0.239973626872769	-0.198084636441895	-0.519168624439594
Z005E0043	0.0770046764978152	-0.263602755511908	-0.312703293745234	-0.0330817084956542	-0.00166742893037687	-0.373813068864597	0.830924254923971	0.30290867429142	0.597708315905514	0.160680900288582
Z005E0044	-1.22658865883178	-2.06714491041357	-0.46222611106411	-0.504563702096293	-0.511822795856132	-0.955899848878805	-1.27567721840828	-0.732559310418198	-1.14227418191014	-1.05214861478851
Z005E0045	0.820570219623929	-0.154168920132891	-0.08665304558692	0.0756992553991686	-0.396216504064163	0.053353720349011	0.165669975552385	0.0133812628495595	-0.374538676660923	-0.0555068036827247
Z005E0046	1.32407716333496	0.227721366382151	0.719478425207787	1.47258232052548	1.18737089033587	0.735277874371155	0.86793680860607	0.801492036234263	1.32762121820374	1.2296682585662
Z005E0047	-1.73997212440211	-0.789328812557161	-0.960379374029471	-0.984440932857502	-0.59283721375201	-0.818734832166549	-0.867951900568717	-1.29290879467278	-1.57171716337298	-0.999607753809541
Z005E0048	1.27976617662794	2.12906860634625	0.98438101249713	0.894844087385034	0.958258584897479	1.36041165896285	1.04537790579108	1.07884738813698	1.05231891780627	1.45457484522911
Z005E0049	1.41339133757817	1.43538368800449	1.84994092719928	1.32117097231353	1.83982734580787	1.46572528581697	2.38662094401718	1.86980688608815	1.44896693825411	1.73964217902947
Z005E0053	-1.39093232527733	-0.992048370569034	-1.07390644022957	-0.632361949089937	-0.718091438137585	-0.859370175218026	-0.444631837666467	-0.187012388989924	-0.585931462438148	-0.525617423149086
Z005E0054	0.914551421864417	0.0666724926184857	0.890481377020108	0.828002265058847	1.01041905357563	0.742298049315598	0.641205021408164	0.910322202328978	0.739213466138025	0.846642907823119
Z005E0055	-0.397990793287644	-0.954336950165641	-1.28190700923938	-0.788690094277947	-1.04686805114076	-0.785577740579301	-0.730791704978189	-0.854858766472844	-0.613063958026819	-1.23194411060037
Z005E0056	-0.290699280592594	0.200382353388344	0.291799543651355	0.161504112577619	0.360568649637027	0.165062750216799	0.477706407307342	0.754553280942228	0.421122341054227	0.00269234031290778
Z005E0057	0.103365512227341	0.516981077081619	-0.111966504573001	-0.143644128946062	0.0743560976944311	-0.221208459526375	0.961611082128071	0.419854352410797	0.226623644048652	-0.00373958554424068
Z005E0058	2.02301945953027	1.75033217991934	1.93988940257226	1.70443718744784	1.78719458978046	1.4958936629541	1.65885335565846	1.48071570948586	1.582410003829	1.26715412340109
Z005E0059	0.224238259726782	1.03852890174343	0.502744948092042	0.555138948645975	0.36462709792218	0.36995379983791	0.224991165837774	0.614689336516941	0.610067947516167	0.501912346696681
Z005E0060	-0.723260323673381	-0.960683282313354	-0.29764735805366	-0.234272497420596	-0.143994537114797	-0.14060485515796	-0.00805696858941106	-0.692637970086904	-0.163199225718725	-0.456581366117361
Z005E0061	-2.53660512539511	-0.991157314744159	-2.28427701232649	-1.74437901073713	-1.42733699678793	-1.51252452008284	-1.85850082641466	-1.3956029177935	-1.50089182030908	-2.19588838226584
Z005E0062	-0.275080035166337	-1.66557813380821	-0.280567403947169	-0.132895926577392	-0.424999777296561	-0.640448720977465	-0.242256869770916	-0.084995837856733	-0.789850132145903	-0.799761079512591
Z005E0063	0.883994412598398	1.98356802008067	1.13488220543935	0.660620844037325	1.26280827911542	1.24091374601147	1.41157596835916	0.910238708563514	0.763829810022081	0.990411484509287
Z005E0064	-0.785301613020507	-0.311512356618941	-0.139909718545192	-0.595904554592077	-0.676951493342146	-0.0608776345026117	-0.358812437418659	-0.431703379932745	-0.454107484544081	-0.483959424115212
Z005E0066	-0.805371857692488	-0.668954517746054	-1.14041836867987	-1.22102045599863	-0.995842103472612	-0.969773208572477	-1.27118232973257	-0.812406695577933	-1.04156951970233	-1.03275978570612
Z005E0067	0.486355171915271	1.49740870993793	1.02690413281094	0.292194224402491	0.909652885457193	0.732563361957038	0.530905640840826	-0.228851603338548	0.567007915984463	0.505353184094645
Z005E0068	-0.276110411501019	-1.29151409797146	-0.714687512736175	-0.0174617838480477	-0.379623794432552	-0.257347840249478	-0.604280344532648	-0.0382444651462558	-0.116788188836218	-0.201454339656044
Z005E0069	-0.670507796867121	0.0427739644233469	-0.253187094402621	-0.223242513530463	-0.033829468216597	-0.177714806091985	-0.162317894610879	0.0786752627119777	-0.183245734418183	0.0407291633581052
Z005E0070	0.659470827256928	0.0831727431080891	0.574036449209973	0.412646047302055	1.05820570513369	0.628748370208922	1.04199319791974	0.943806831073154	0.92929683197817	0.642938915044895
Z005E0071	0.225446608260072	1.45019130826411	0.905247312484708	0.613824635446772	0.746516091171394	0.533217598054512	1.05420393885104	1.44378705596008	0.936684600331878	0.985159138898149
Z005E0072	0.83381643252536	-0.404766052192242	0.694343935408803	0.32435905713899	0.39409859664103	0.323273395841402	0.0267127622871293	0.60957325666814	0.609478781424879	0.404253717638035
Z005E0074	0.278130701103023	-0.636604141189946	-0.197959524204898	-0.340568082474002	-0.282298776701487	-0.080658738858192	-0.320379578595141	-0.324730928206976	-0.191004793418918	-0.297737173424937
Z005E0075	-1.03461815282081	-1.29023238444152	-1.18349160716701	-0.989316249583598	-0.67625709146237	-0.754257871329039	-0.59512586092986	-0.475971144638097	-0.397506898769461	-0.982930775447081
Z005E0076	-1.30721318797348	-0.715938546469355	-1.18429977662815	-1.30555925249984	-1.51421650606053	-1.68819226887053	-1.27672508972526	-1.45873987255232	-1.85928219413914	-1.8861257635107
Z005E0077	-1.83116100765303	-1.23645946537324	-0.671729861306567	-0.925028944909855	-1.30944626774422	-0.929655156319769	-1.59943224952733	-1.60066130746387	-1.42041571207845	-1.21197266524948
Z005E0078	-0.593567587246282	-0.244350149716995	-0.513054315881755	-0.473445900340133	-0.643701087512668	-1.06196006512408	-0.663668008481612	-0.913597229620313	-0.699569953893882	-0.626613041052488
Z005E0079	0.71359055996026	0.678875248993669	0.132639561436337	0.424484668891994	0.677888355547447	0.449490608240543	0.198071565646885	0.155459067729749	0.365899247224765	0.239582434250965
Z005E0080	-0.880236077386512	-1.38229926892459	-0.732113553499262	-0.892960973373419	-1.26810194762937	-1.18384558078629	-1.11078369734024	-0.608454892881899	-0.695268199063091	-0.727122185856076
Z005E0081	-0.390970138808864	0.457239044696586	0.0214677102973381	0.0997182399546311	0.426759755468357	0.729827810041133	0.359691128785296	0.223064416267184	0.385254925650208	0.109863811971644
Z005E0082	1.45045220320175	1.46253134646514	0.79956003470349	1.15338257788399	0.943496968902505	0.731976505603521	1.61551665561756	1.52477698782045	0.690191376652011	0.79002156297333
Z005E0083	0.334960640458242	1.18563644744158	0.750188377931906	0.90608473277875	0.741308289370729	0.749510654778228	1.03485713669135	0.926491123107172	0.457609534060081	0.464814560454247
Z005E0084	1.34649698269293	0.777848206914384	0.827589394532237	1.13186435005078	0.725807533205458	0.823077048614046	0.13338158955699	0.846474344654518	0.650368558794762	0.310928835053658
Z005E0085	-0.0231075375594926	-0.366256085717041	0.249638405023512	0.827462462959942	-0.119396720660017	0.149507074279071	-0.0137569330417115	0.115793162467132	0.382990711925342	0.0770328858743085
Z005E0087	1.41681984717271	0.556990955402975	1.41010458083988	0.877087280740712	0.785924145137453	1.13970292449521	0.609739078085259	1.21558388613416	0.940378724056533	0.91618522499407
Z005E0090	1.62977789667781	0.977163384713676	1.51741617116747	1.03630206132023	1.45019709644876	1.18416866742636	0.891670380934416	1.02203212400311	1.42249851302696	1.00274268802411
Z005E0093	0.122649972684039	0.467496250044568	-0.403164212129644	-0.265530550823153	-0.386968068592565	-0.347031583288883	-0.600379378940651	0.553431968263705	-0.281374371269285	0.118784704646024
Z005E0094	0.120289982263663	-0.756775979098296	-0.234195038947855	-0.0234358286937778	0.315471559210124	0.229460452779606	-0.124318033626495	0.173768504480401	0.059426738866803	-0.0690413714239876
Z005E0095	-1.80010961856399	-0.388696738134818	-1.91770941860467	-1.71285284249791	-1.90897432338744	-1.88460937208302	-1.26916668228065	-1.08624470951666	-1.59939772371919	-1.31175969773086
Z005E0096	-0.405182839526262	0.233443805571144	-0.529963147849035	-0.238370955640597	0.0337797376027495	-0.082214486597495	-0.0966173744526493	-0.556854005874483	0.00824171514903103	-0.275743888409983
Z005E0097	-0.0998047173997202	-0.0218115882310694	-0.0729990754329264	-0.517793119099085	-1.04876004664748	-0.531939555341753	-1.26577163145324	-0.662512265872847	-0.662329980362248	-0.625277207945713
Z005E0098	-0.395952780486118	0.00422786148532184	0.202791848719702	-0.286246561958227	-0.229051307970727	0.0264059147369628	-0.0709768502205227	0.04737020508409	-0.144664244560673	-0.158808917104515
Z005E0099	0.288070618461289	-0.0506659612006057	0.137180376270233	0.449589770369488	-0.103302555083201	0.566408825025372	0.497284966675717	0.288967141640512	-0.0189343390632517	0.138133094296435
Z005E0100	-0.602632977084024	-0.719798031444818	-0.597333353840609	-0.544684155195394	-0.00816138462029022	-0.565553505695258	-0.453885856153175	-0.498168232777588	-0.291221843424523	-0.467860887536005
Z005E0101	0.956616973385173	0.559283249543575	0.512386771660014	1.06040573188977	0.375219680717459	0.792919893184557	0.178606474103198	1.02130409743896	1.03953952443937	0.855698283568864
Z005E0102	-0.14496672299988	-1.1846459817302	-0.676932281697351	-0.329849397581492	-0.297915517018407	-0.157836837620863	-0.471276010963026	-0.223170961323834	-0.341667752200308	-0.223838027808518
Z005E0103	0.676868668768998	1.82237915802948	0.322301843648473	0.275970233776169	0.662431068292401	0.714053994582341	0.363896456461811	0.485131109189087	0.745519824144415	0.443256254665932
Z005E0104	0.667506637617203	0.871364132324929	0.0938985617113601	0.566130766438167	0.453746067189057	0.447338742008387	0.924880303362137	0.377767250921944	0.618477816338648	0.495400468576273
Z005E0105	0.143640465417512	-0.563054717710093	0.346670791974777	0.0829736117887991	-0.08172586632531	0.42210569190153	0.149029105550799	-0.221535272922523	0.41046987818333	0.152281753039857
Z005E0106	-0.598453556567355	-1.01744497734071	-0.358171482016774	-0.388040220113665	0.16525630079152	-0.39798306711918	0.152839138561814	-0.366850619187288	0.286473889247875	-0.208970013701242
Z005E0107	2.52757171801782	3.39102369428539	2.20500928159134	2.31358563523958	2.34992659191564	2.89776651913388	2.98333844811825	2.54852459741082	2.57770707304603	2.7132250134502
Z005E0108	-0.202762022163456	-1.21061899945407	-0.433806932396327	-0.230368890231979	-0.285766832858972	-0.0693755689277356	0.334313745986546	-0.0899171978022183	-0.127725950943065	0.0148502203980457
Z005E0109	-0.462611906951205	0.21929476972234	-0.965920745452424	-0.399611921866102	-0.303162990125434	-0.47610719036234	-1.08035350733523	-0.934742001719696	-0.47499748458245	-0.79663360663719
Z005E0112	-0.220922410036512	-1.07778163734204	-0.11694709189921	-0.539297118307167	-0.919585734785403	-0.648733754257329	-0.740588596237297	-0.753366870098036	-0.487087155893704	-0.739177645285683
Z005E0113	0.184781325234022	0.706869096010207	-0.156761909702711	-0.295519097395362	-0.0317611714281894	0.170550770080557	0.100590246546003	-0.427161749413014	-0.367449715503834	-0.271858294454159
Z005E0114	-0.756510639750156	-0.318064151277523	-1.11483226445601	-1.15027744884174	-0.458596825496946	-0.776623444986681	-1.21387468517722	-0.622792523117708	-1.19904682564009	-0.693214354911321
Z005E0115	-0.6659844773267	-0.864791016028827	-0.904226480994021	-0.558665270742838	-0.581834637176794	-0.798845726395488	-0.75845765770967	-0.500329536321445	-0.878734249072518	-0.626556479654978
Z005E0116	-0.0118595363355488	1.3567488686773	0.468774349562862	0.815285978372171	0.971123613860943	0.911380620488836	1.04420250908735	0.732178086090585	0.457326612954757	0.493068408271029
Z005E0117	1.48482563250107	1.41835686163211	0.84869724210495	1.14294334638352	0.684483451391523	0.69423269088194	1.16063988021122	1.49835827850604	0.715658829371995	0.946891678417538
Z005E0118	0.544026325340223	1.56961750213687	0.623381137126353	1.16096694814943	0.937399737513845	1.27285917048433	0.462902696124763	0.788475021169101	0.983232243799077	0.999001664073503
Z005E0119	-0.22689488761531	0.139680794488184	-0.461953630745564	-0.241197461040835	0.187253081267202	-0.147146108272353	-0.190731650571484	-0.0550906188850636	-0.141111350325383	-0.228736352107181
Z005E0120	-0.739042500138719	-0.356149856104258	-0.187745814588646	-0.433233455053535	-0.868452945568469	-0.565115151164447	-0.598004492973553	-1.14672256365447	-0.42831182217554	-0.567297375434619
Z005E0121	0.0253367984013089	-1.02477869381688	0.0818566970455942	-0.432353921390578	-0.848777095284632	-0.674997218104113	-0.102602085371035	-0.544611660779498	-0.525995712179827	-0.483341478024635
Z005E0122	-0.366155726241038	-0.996240109082528	0.0019797620947872	-0.457429217501585	-0.258929735777412	-0.571757779120385	-0.521937330720552	-0.577812637536412	-0.44884306689427	-0.313836119258366
Z005E0123	-0.963678595349726	-0.464242549018594	-1.21076373652443	-0.865354108864737	-1.35960095135411	-1.12140274887927	-0.873171862933947	-0.872792241721365	-1.18552732375256	-1.14663057577637
Z005E0124	0.326710658830784	0.399141894161866	-0.633547472249795	-0.151769675380174	-0.411677282888914	-0.194684497991876	-0.232448901145015	-0.727583526001395	-0.440875255465266	-0.00191261381633125
Z005E0125	-0.239499971778035	0.541096618311964	0.160969512577581	0.321376257208364	-0.00104819080304965	0.633593145638801	-0.488309690370272	-0.16723560200802	0.107960574275615	0.143334560903457
Z005E0126	0.0349929480215802	0.108364734666113	0.00596636379031775	-0.46643995338012	-0.592430724479915	0.0289624509545788	-0.332353239877637	-0.464163223306508	-0.555940629679302	-0.336060256684809
Z005E0127	0.763007188098189	1.36034930476275	0.394481019545878	0.969212084723522	0.965220721213608	0.487323922481565	0.138290325221415	0.564692362733029	0.539002013225887	0.834580868175115
Z005E0128	1.2342479035456	1.05802898675268	0.716943502184608	0.570011965406139	0.636221684469317	0.558456541757441	0.410460111191571	0.579411665490699	0.480473690816457	0.669450176616481
Z005E0129	-1.06372649692777	-0.647240418521898	-0.549371842499132	-1.18407243606918	-0.846974111954429	-0.680036535401706	-1.01895012941908	-1.58214581791039	-0.686803504943042	-0.781397165897614
Z005E0130	-1.01462379294287	-2.25179345893107	-1.62610565725649	-1.05943853181737	-1.41166223075832	-1.67530281870277	-1.68296091775881	-1.48723897966018	-1.50222990827829	-1.22864676329326
Z005E0131	1.47483362275903	2.33198641799531	1.87403140364372	1.95198387217946	1.51499561144414	1.76926560336256	1.11422291500252	2.07044014463483	1.63919690384502	1.79958384719007
Z005E0133	-0.320857499527702	0.584058000353424	-0.139375981375272	-0.403060280228995	0.210107909454966	-0.0389476367002725	-0.0614653016239975	-0.103521648551984	-0.252025758576556	0.145907183892146
Z005E0134	-0.855465124731929	0.934792179435445	-0.66576401619116	-0.411560544937117	0.00670379590315361	-0.196665372882914	-0.882254703633609	-0.338762554985151	0.173863179369223	-0.458451522984391
Z005E0135	-1.21501287401843	-1.85931452428481	-1.31972903411241	-2.02421600630506	-2.13421689703818	-1.74937713246501	-1.58386904329726	-2.40996689769364	-1.77291207059746	-1.85918244202569
Z005E0136	0.757091410706226	0.993486656664958	0.958305418835245	0.62216089223113	1.105519861418	0.517919990424845	0.62152706840042	0.694201734489745	0.794950390885917	0.41481596994388
Z005E0137	0.229760136401025	-0.737370144210165	-0.0758441859286735	0.442301104212553	0.053525709862576	-0.140787790920402	0.207051745749698	0.0953892143376802	0.479604474926952	0.0464942639501987
Z005E0138	1.32405488624967	-0.158130900740889	0.3856568858393	0.737055450669003	0.485928513397637	0.912661508763532	0.610062265114847	0.748893930815176	0.695963342337307	0.809214891179088
Z005E0139	-0.884628874567764	-1.13825167606377	-0.473648961978509	-1.07234821722908	-0.552365241510469	-0.562657824738415	-1.29679638249776	-0.814990347146547	-0.897311311948259	-0.766123372895101
Z005E0141	0.732394024596777	-0.752333233562115	0.153849398387029	0.313603629078585	0.166482432494993	0.464836933808706	-0.213705441440671	-0.142968400399901	0.251334761232666	0.423256513545737
Z005E0142	-0.1571355785689	0.302600154933319	0.10390676500571	0.76851367668887	0.126335753691688	0.163941108127102	0.216811196143157	0.348242551692845	0.605480040471491	0.179480491076644
Z005E0143	0.31877215888529	-0.182317681675433	-0.614632701539764	0.133929691658117	-0.0818801293342555	-0.263513891280653	0.0350441957038631	-0.485932175588241	0.19366790777835	-0.471342028944659
Z005E0144	0.408637637781643	0.004637998614035	0.397874434822295	0.761244903899188	0.205137623327159	0.405092420844266	0.0537237600607782	0.563528841329633	0.451859678531738	0.546806569523612
Z005E0145	1.24276843747702	0.788309711724614	1.13751478940954	0.639142166168164	0.699232687274077	0.865876449428662	1.30447390359408	1.04230568384169	0.710839863047338	1.31572059543041
Z005E0146	-0.61766450718412	0.203827065254446	-0.127009856603612	-0.287484758581182	-0.316724292305549	0.230031355616907	-0.119958480682377	-0.0927332455368313	-0.277162503309677	-0.0373253797201166
Z005E0148	1.84498149562439	1.38717215284092	0.939734145086536	1.40570023867974	1.39783948426325	1.30784130941481	1.6894319661154	1.02173687139765	1.52509093198016	1.38824195957897
Z005E0149	-1.8141892560895	-1.55014940129798	-1.60012763199942	-2.250252609088	-1.91141612237209	-2.21208722581543	-1.48476040030964	-2.28398306131055	-2.2318442704767	-2.05383311927674
Z005E0150	-0.810282238680252	-0.698922693628848	0.0479339044607041	-0.192018534342276	-0.593102873240408	-0.707913965730036	-0.88582041173528	-0.402914694940558	-0.562721678128613	-0.355149684026964
Z005E0151	0.572758290113206	0.619552931302267	0.823049506445366	0.617089869145659	0.61565246209494	0.390572964968186	0.0181388250126498	0.767468785252543	0.310919604322371	0.605348698401212
Z005E0152	-0.415859982984872	-0.980257743410429	-1.02597787974436	-0.823846548630151	-0.624362122101606	-0.846630034993265	-0.612080769308771	-0.582454339804416	-0.931423573324125	-0.478973981141003
Z005E0153	0.798398345879603	1.15243940518134	1.2955782653803	0.854617308298802	1.39391431510959	1.06954920700006	0.746839780772275	1.44747992101611	1.02855934428763	1.26928923312963
Z005E0154	1.4342487777495	2.23819873830855	0.904296524152433	0.934404275195503	1.38898275171665	1.18934345755421	0.62613920485465	1.4136257437562	1.29357390893323	0.87285840420581
Z005E0155	1.00841166381606	0.809775715441232	1.62957654683945	1.4272147053282	1.63945794602607	1.62652012554112	2.03505818837839	1.45716818797516	1.39917119952925	1.67644063109016
Z005E0157	-0.78073716761852	-0.388476336743459	-0.12188495781734	-0.641502205691591	-0.152096093039042	-0.83843546498812	0.460043931795278	-0.676454446119222	-0.349815554834061	-0.240562033892766
Z005E0158	-0.698184227635397	0.0240165635991212	-0.367410094046303	-0.259084369437975	-0.622907861288553	-0.409058408545255	-0.619205524266123	-0.540731811739628	-0.533993741157986	-0.409215734183508
Z005E0159	0.545961720590553	-0.534881528117756	0.542698985135608	0.630448303068522	0.553799113456733	0.222750729819475	-0.336062503786984	0.652101186060015	0.168722771394878	0.0212986347166845
Z005E0160	-1.3043546335485	-0.447059291133664	-0.120498115000679	-0.904821638534778	-1.13222738039939	-0.729875435585532	-1.25572195495171	-0.908600556121814	-1.094523900764	-0.707097539087627
Z005E0161	0.0170113378939305	-0.422736874495826	-0.144828892416069	-0.0672825109276501	0.102182516301837	-0.0974691873403422	0.205433460079134	0.548545280512179	0.151061129976834	0.157080555579804
Z005E0162	-0.184934553500125	-1.02883078426536	-0.614291022844686	-1.07363529839939	-0.495996247771142	-0.755764464693168	-1.004767125489	-0.800743822429458	-0.973497920789362	-0.570039130115649
Z005E0163	-0.0917840525922334	-0.860921436769984	0.880211018924687	0.416078184727456	0.341369440754145	0.147639278084509	0.586044415952944	-0.605208915877061	0.178620496050809	0.281247628242163
Z005E0164	1.66866196838437	1.38324797244213	1.82772241910863	1.1719972970874	1.00587088172116	1.47034286818674	1.85692330234221	1.76371111688399	1.07255103058726	1.21479378213297
Z005E0165	-1.98850503413978	-1.3359699956007	-1.02968415749075	-1.46458306061441	-1.58226789906365	-1.72128663054647	-1.38300789825423	-1.15680707258344	-1.18017748725429	-1.51658829991253
Z005E0166	-0.283580663262829	-0.156054092615354	-0.430987016865273	-0.524954763146466	-0.276955372647206	-0.254079129613595	0.0286149699286228	-0.328093715558125	-0.237273393381409	-0.376274831444183
Z005E0167	0.0567927756978304	-0.22086281802991	0.60763016688375	-0.220358644939459	0.580837957836379	0.206893368190721	0.420949231709184	0.101174423732692	0.0379098123163484	0.336428511130294
Z005E0168	-0.46019124862383	-0.202804055488824	-0.536036299198821	-0.859979302043723	-0.393146176509636	-0.289462366765394	-0.0969611996247466	-0.234480860010679	-0.267970001153623	-0.325767410748941
Z005E0169	0.534334008774092	-0.741674308471129	0.148040132198592	-0.185268819496483	0.385604301568748	-0.237418428840161	0.518500335909554	-0.17050109374094	0.169088017420681	0.488979945308575
Z005E0170	0.284488029244511	1.18325906831769	0.578948870073476	0.639124749721901	0.146972365173181	0.771663430396939	0.87964237443115	0.603669231874114	0.142713565198608	0.84209633053064
Z005E0171	0.923095807841036	1.19191333391953	0.756042955258481	0.694828836196148	0.685237016846939	0.979224911871256	0.88063891040492	0.960706277900173	1.0990252100487	1.03281619612023
Z005E0172	0.0360190298041973	0.142485078643867	0.31664749692426	0.540414131317313	-0.392408974137822	-0.0630214898333247	0.127937368539179	0.586598239352748	-0.225427669192398	0.187106187165195
Z005E0173	-0.558789353436903	-1.70512705324	-1.19510947447165	-1.26149321072058	-0.82106842958796	-0.749925833109732	-1.19507056242934	-1.06656839396499	-1.15406709363346	-0.723159966039084
Z005E0174	-0.00579414436666185	-0.456841120866706	-0.102544253602501	-0.218493758391597	-0.0125611373941656	0.323877448574747	0.8381449232886	0.302153011451097	0.404660377908546	0.378549870970049
Z005E0175	-0.0234229013200015	0.446995020983818	0.906055879709483	0.536500783389306	0.965867642610784	0.566896405808515	0.74281506847114	0.831059347304279	0.721196705754255	0.650657551701815
Z005E0176	0.628399943684936	0.84235509750786	-0.461546886593584	-0.350324170926214	-0.233696538183743	-0.376888819922941	0.0273616537305113	-0.616294824450518	-0.220203904072524	-0.0270565318438187
Z005E0179	-0.130915871842394	0.166520055950099	-0.349364220157623	-0.118350882303686	-0.337600050234148	0.0806590049510835	-0.217363628439454	-0.781797018198702	-0.424796699814768	-0.478933961352182
Z005E0180	0.665110943800121	-0.0346319367356676	0.18191031171247	0.511542434354345	0.578914288059804	0.236887828605905	-0.154297783251919	0.398925682981511	-0.0958567788966323	-0.0903073006993493
Z005E0181	-0.117265571172093	-1.00273430774574	-0.197125467302073	-0.507296270479428	0.121303389091469	-0.0814252131147012	-0.655262529028823	-0.626834146850775	-0.130488701094562	0.196678959583398
Z005E0182	-0.473685053281256	-1.06065671455537	0.185646532157459	-0.694248589891203	-0.458232686797354	-0.570537016582705	-0.505459417361481	-0.646293663796491	-0.113413426496207	-0.134030724298485
Z005E0183	-0.54069285260912	-0.523739913047333	-0.595058464964632	-0.614166355582696	-0.967301522547845	-0.392499536900838	-0.760976065948228	0.185489511121758	-0.314891666288293	-0.615354391868582
Z005E0184	0.348460691165021	0.157295277032196	0.353457009174254	-0.154470420448831	-0.20102176995912	0.231395459730592	0.102997320003066	-0.0272346284903436	0.304532153796079	-0.0628987959074809
Z005E0185	-0.813487032257431	-0.447159832358951	-0.651867222856124	-0.350387455222159	-0.362751450381892	-0.72776201495376	-0.14725361778912	-0.77394633885753	-0.530469294909344	-0.421310130401222
Z005E0186	0.5375855443891	0.895871999364215	0.442120069610207	0.446470780396042	0.790304546638826	0.410424493444353	0.398769558303811	0.272288036096237	0.591976572660989	0.533370836343617
Z005E0187	-0.181491577116463	-0.422040068140545	0.422598156110574	0.147924914517288	-0.137690801532025	-0.203142788081378	0.70514168031994	0.47074168026009	0.316796061420961	0.163906333785825
Z005E0188	1.40514706863068	2.3849415449115	1.77024864235239	1.57330889588337	1.4725152366126	1.78596149203922	1.76607167422334	1.80933026278876	1.76283901332895	1.20861136420191
Z005E0189	-0.816467072404953	-0.761772647542487	0.562794450979166	0.265587408719151	0.405700708943301	-0.0666049800691721	0.653837962305892	-0.171197810800076	0.00284076942534282	0.258658961063141
Z005E0190	-1.08276476313173	-0.104995605751919	-0.239636228845764	-0.865878966540599	-0.326573330824787	-0.715985200975449	-0.657936195895088	-0.932411809346503	-0.92919394557165	-0.64633464561991
Z005E0191	-0.177482674948157	-0.705317930213728	-0.258807697631593	0.118453297809461	0.250051187975777	-0.0657618927363752	0.635647880824603	-0.116894680273595	0.0506270872922871	0.208034448592794
Z005E0192	-1.90577099861314	-1.33774373816141	-1.97461716549319	-2.23165622501899	-1.94485148266421	-2.08290567821896	-1.9695501166863	-2.23084384974789	-2.16739968078501	-1.90973465480484
Z005E0193	1.12215807799612	1.13475875172245	1.44447467527764	1.01479471151369	0.865832717807733	1.08546634436403	1.15748971951443	1.05653058411773	1.17130271842961	1.41796326862879
Z005E0195	0.0526590723504548	-0.740174956881222	-0.585837961150249	-0.394119798811796	-0.595783218084719	-0.0641098815733425	0.247381011479033	0.119311936040444	-0.273836889757429	-0.198527099301936
Z005E0196	-0.477488997156199	0.0194586742934428	0.12075085385163	-0.0409539542797915	0.237416555646999	0.0854261087875623	-0.438070962386489	0.401155517981519	-0.0826460220379299	-0.0521240869321927
Z005E0197	-0.691559660716855	-0.0906518476437395	-0.340361079066984	-0.748549817933044	-0.903252937644543	-0.691979481566142	-0.107458065849132	-0.896681789687549	-0.582347209216215	-0.784734539203943
Z005E0198	0.867834240780035	1.41615714157155	1.10026141031869	1.39186582807828	1.29878923450752	0.949676945300363	1.75509249663143	1.55281084576595	1.22005755662801	1.36399794867715
Z005E0199	-0.307300473570185	-1.04242984451259	-0.756709205947837	-0.740280929236516	-0.422335710837236	-0.379882796239846	-0.98013399963375	-0.724099807611963	-0.634889652407011	-0.787981266204473
Z006E0001	-1.71645141130004	-1.15097260305022	-0.608437460599962	-1.24584850836073	-1.69324564916316	-1.55338220038076	-1.43966723816633	-1.59605832188782	-1.8118278947269	-1.38117822275664
Z006E0002	1.12884108646686	0.326297098797416	0.947273213036042	0.433102690558645	0.505440587550022	0.67462854982016	0.52054968981039	0.447881917812245	0.0679976584673572	0.500065866232981
Z006E0003	1.13963985410687	1.2539725660247	-0.330007856296727	1.37708616822255	1.88712143013688	1.62154360278295	1.30461200573874	1.32929068322197	1.49611167745809	1.26308793692413
Z006E0006	-0.412856736736373	-0.732542094942467	-2.58781679199026	-1.43527910240611	-0.639099840704679	-0.354356628076171	-0.846743334881332	-0.65601779224362	-1.16047847475421	-0.845866087227316
Z006E0007	-0.0784873427277171	-0.347159187685676	0.462555500200929	-0.538209435854986	-0.586683664044978	-0.361707185611022	-0.331020975072757	-0.373088154998017	-0.7372171617629	-0.372628568928203
Z006E0008	-1.82751798310038	-3.27939163609007	-3.16180779545906	-1.99652495124224	-2.90706194588407	-2.8543971807196	-2.61959195712889	-2.28106195702739	-2.4443038566848	-2.57450663244825
Z006E0009	0.804419032224033	9.34809693091147e-05	0.976829942135399	-0.0104094733493772	-0.0722347551669928	0.11411921188937	0.169045426850203	-0.538253104446093	0.291668883681274	0.145410864483252
Z006E0010	-1.43905397381203	-0.0611574138810362	-1.94458850173485	-0.423889755800955	-0.974015515153659	-0.811752738580363	-0.627983143186416	-0.497681428445632	-0.169447205221042	-0.592592385823055
Z006E0011	0.0154004887962955	0.190200526177253	-1.25916624810718	-0.940147316944302	-0.723592863789286	-0.525425016329413	-0.625150181784499	-0.655023803314081	-0.48023710029849	-0.585796210184835
Z006E0012	0.326846026113834	1.25135506883347	0.483604291487254	0.273326163574276	0.089879678938939	0.0493664589212428	0.184377995177345	-0.501567202872952	0.0203288831853022	0.138085224212421
Z006E0014	0.025698905854551	-0.646266492382987	-0.200678605122735	-0.735317111191366	-0.0794841681388907	-0.28732606628358	0.044690365026095	0.509652245588948	-0.239976542186717	-0.0106047704412125
Z006E0015	-0.179239833502247	-1.09282712589235	0.8534995412092	-0.060532162497366	-0.554585376478737	-0.0158927591098476	-0.0711596081622738	0.546630885939727	-0.403601625962778	-0.171123743902603
Z006E0017	1.42038728937921	0.909350129652139	0.251434237865463	0.391954300193409	1.12756629831722	0.578363429105008	0.848393390874215	0.626996676879254	0.601503546416146	0.812568692317436
Z006E0018	-0.398985647311377	-0.38643109464532	-0.810515135357815	-0.389226305232449	-0.354362654364827	-0.540315323043142	-0.0679999417519893	0.161165845748522	0.0759299470102091	-0.0233966087712314
Z006E0020	0.139578085004063	0.0514090399848682	1.95336122682994	1.15071848954439	1.31876796332678	0.546159062988064	0.661567735069554	0.836851652816262	1.26537598186314	0.728195821572954
Z006E0024	1.11924725332351	0.87719995757904	0.905755227934515	0.0825953377260576	0.388205317521897	0.967341589420164	0.933611650900096	0.278327724859073	0.989611003538851	0.835402337658209
Z006E0025	-1.65170918994647	-0.603120716178032	-0.810332911960386	-1.29305327712602	-0.995780265356264	-1.37700408835503	-1.30015828920352	-1.23206967515617	-0.854364608745766	-1.2787646606612
Z006E0026	-0.906426657165689	-0.206608314817534	0.144478999548707	0.434847109524204	-0.715218702570643	-0.010138669295759	-0.0216016278043339	-0.00907337728174398	0.184112133010758	-0.0791398057726348
Z006E0028	0.407198656164688	-1.09073438681123	-1.05717355222677	-0.281937394643215	-0.156249590192848	-0.399111097855027	-0.372917625265211	-0.485372975069689	-0.821148680546664	-0.420782609395862
Z006E0029	-1.31820844814964	-0.382260559599935	-1.06786668767524	0.159497482029484	-0.811291229851696	-0.0732750911448017	-0.499346432338128	-0.283187825460816	-0.58265898845903	-0.420301354496941
Z006E0031	1.43075499097441	0.988926753588848	1.48812618270916	1.72297237101989	1.49941356757853	1.07169699387235	0.658012590043035	0.497217585760308	0.106782495552792	0.62255699517824
Z006E0032	-0.869018269522614	-1.43793363127096	-1.97887797961028	-1.39834772645429	-1.11359975545211	-1.54561494992994	-1.63625117161172	-2.15378771972958	-1.56317235776061	-1.66738942334919
Z006E0033	0.229388415562446	0.151724523982916	0.379875602535239	-0.438226891373936	-0.747528616650886	-0.253898736850098	-0.177904775183629	-0.170975332468122	-0.556221983792838	-0.24340802785734
Z006E0034	1.02190012636473	1.68287347150829	1.27610856149762	0.287500890985704	0.368909177797997	1.03877148646275	0.840536137167166	0.941117212177394	0.978414329657122	0.871727962952811
Z006E0035	1.25391547737653	1.66502168155205	0.993778093164735	1.62327080693954	1.65283485198701	1.35848271735994	1.345927865681	1.79062564553152	1.53711882416203	1.3054905890756
Z006E0036	-1.5251990276228	-0.991115393503668	-1.40962028938934	-0.770937069980415	-1.50677512289686	-0.678165061048153	-1.03698243356133	-1.14314877153943	-0.834669386058729	-1.09772570804882
Z006E0037	0.721971118688384	1.05937345295476	0.790683592437654	0.983352067442721	1.38302026821237	1.66319224542673	1.04461357175812	0.757992703545361	1.31079327760591	1.02792711851385
Z006E0038	1.48906942667294	2.62571198472176	1.28690569702479	2.74730205048213	2.00895216238977	2.2383419613336	1.83885329422106	1.78984423179644	1.5206498166351	1.89810163909588
Z006E0041	1.34582932798608	1.44730105624756	0.230684973931721	1.20895898722143	1.08804868421742	1.01265149998373	1.45520867985741	1.50621738226013	1.02711191839193	1.42511856664002
Z006E0042	1.44276049486051	1.89279646442481	0.382011252607702	0.67255375937916	1.38936755506514	0.258522291170955	1.00565758571225	1.24140072484817	0.712747127478659	0.974093088340988
Z006E0043	1.75345375945449	1.91322713693341	0.476499042744592	2.38770848827852	2.10769166383079	1.32711486212355	1.54950267581991	1.57901490179467	1.88831984375502	1.62837369288787
Z006E0044	-0.383228355036868	-0.133137751924116	-0.728064946941503	-0.428878744417853	-0.385557876765488	0.306160979476536	-0.124525800855424	0.0332726684113409	-0.244438817053643	-0.110117856817106
Z006E0046	1.83414868801823	2.75553132322077	0.0245771599162541	0.848692104388461	1.05333555819197	1.79695554385452	1.66474926413157	1.80275828753588	1.30615008962959	1.68561182798887
Z006E0047	-1.10928229827165	-0.384124950397434	-0.98386867970701	-1.77391078040452	-1.51721496000641	-1.66551609253329	-1.07022940427615	-0.888754882877733	-1.3586604369215	-1.13011337945252
Z006E0048	-0.875249984718634	-1.82558903715654	-1.89662618760697	-0.555542044322039	-1.08522352901553	-0.954084214195912	-1.32471550528508	-0.886585298431792	-0.993589260603516	-1.24042621781314
Z006E0049	-0.530981034279778	-0.39172022768386	-1.10571910000925	-0.717893487378974	-0.202277033287069	-0.947545889289526	-0.709805254748866	-0.73565147629834	-0.576042175926284	-0.686123620047401
Z006E0050	-0.307857837151683	-0.106944412247277	-1.15211680697674	-1.09997168161704	-1.1626969219103	-0.114701906084219	-0.379109874975167	-0.211010731814527	-0.112357127808008	-0.356289853248293
Z006E0051	-0.82295422307148	-1.41907140510493	-1.55690036544137	-0.397874264236909	-0.770878598601854	-0.619152327554335	-1.00413216025468	-0.929339535439369	-0.721429892674458	-0.972560399753353
Z006E0053	2.34898747563221	1.92516574103876	2.31277070460447	1.28951346961897	1.5815738044558	0.870066823408258	1.78671979501591	1.59921869522373	1.16006083170684	1.70558979905972
Z006E0055	0.736747657619594	0.0831584233677289	1.80269825572088	0.552119522918791	-0.283207601735502	-0.215460667456868	0.723428779034034	0.566479604428354	0.929567045725103	0.727113898251676
Z006E0056	-0.459012981248503	-0.420788724886575	-1.736553458755	-0.844912704704717	-1.13999090350771	0.0146914337033201	-0.620469655792628	-0.354106468816586	-0.752541865059643	-0.56165577447248
Z006E0057	-0.164924802644079	0.255865395250899	-0.195066170239605	-0.159478129871201	0.0297357957275077	-0.764951336709242	-0.226561199241806	0.489479475673062	-0.378209476094154	-0.209765484951228
Z006E0058	1.22684884356314	1.71660879650177	2.07099889197045	1.09242652800862	1.09265461881867	1.29499356716336	1.02248779997205	1.45992130381406	1.29065652976976	1.05215890247469
Z006E0059	-0.0519583523177867	-1.34992756941442	0.218723317838247	-0.798056482953406	-0.30827401292993	-0.773874548677902	-0.562906103058532	-0.83657146642551	-0.349469636200964	-0.557650464444681
Z006E0060	-1.57128552901986	-0.563429237053937	0.105062452338349	-1.47372029370074	-0.755082302474102	-1.3278354302056	-0.732926310489084	-0.59039929560761	-1.04192931192103	-0.768819338417478
Z006E0061	1.56709476627896	2.52629058380836	2.88049673136687	2.51501423978209	2.40949860214813	2.09422208715275	1.75503948443638	1.82027579249283	1.51061736821116	1.83942440943099
Z006E0065	2.46954755994983	2.22587978929578	3.69655978629613	2.10510598371668	1.66732475631375	3.01973512216977	2.20745013569779	2.73486852452103	2.57803452807989	2.14164366856598
Z006E0066	0.718881556713343	0.466494948247368	1.30004968291396	-0.683342998904811	-0.167441142846694	0.000398130852702573	0.367857725161866	0.223545338421262	0.81560523566888	0.36414073853262
Z006E0068	0.330867960694247	0.0243325590071142	-0.27374202200388	0.520864456899238	0.0849666895841137	-0.709174574825068	0.0214127569146702	-0.65979048196414	-0.573827639755263	-0.0408338698317376
Z006E0069	-1.64098231905084	-1.01867447741646	-1.5883975942105	-1.33330962668184	-2.27438733209791	-1.96166094023501	-2.01496415531105	-1.72187488914165	-2.29402312941665	-1.95516419346382
Z006E0070	-0.931037856090976	-0.479148908583937	-1.7332918978613	-0.228711494150241	-0.468171859728777	0.126809570452743	-0.512609930545881	-0.507542501040087	-0.802312199975747	-0.570512366713323
Z006E0071	-0.960531619938132	0.932858018476813	-1.1318914046762	-0.375702709477258	-0.217464788261981	-0.383919396993647	-0.220003335103677	-0.243740738591073	0.248500420004232	-0.317454699668958
Z006E0072	-1.22902806774811	-0.278930506563793	-2.12753738899108	-1.0927263847936	-1.0952929192693	-0.329891846216217	-0.635106177619461	-0.604114973100028	-0.900334167856892	-0.666141961383788
Z006E0073	-1.75401855131337	-0.447869010832238	-0.193996741667042	-0.304173553761637	-1.49080722289536	-0.527039474200835	-1.11894173540727	-0.651571004388262	-1.15670388735629	-1.04950152479322
Z006E0074	-0.02027814721398	0.220725613573237	0.590816050197801	-0.120504951060245	-0.228508666933765	-1.21953328885228	-0.496425879653596	-0.66831393485128	-0.308892769875908	-0.492320951250096
Z006E0075	-1.25573396800982	-1.24920836398502	-1.44725790470554	-1.49070129859915	-0.476716855411979	-0.830042697124919	-1.05689320562497	-0.872464126323508	-1.48379505650244	-1.0803390017448
Z006E0076	-0.780150806063389	-0.918731041084853	0.349447542631565	0.245212821423843	-0.0864072373395081	-0.622623006075688	-0.568488628122001	-1.09480923057104	-0.882745333583552	-0.481579042615594
Z006E0077	1.85785546178733	2.30729797617737	1.52939834239231	2.12354119454861	1.99372045322003	1.58247997201036	1.40880846326298	0.894641030368581	1.02469984811198	1.36513532142876
Z006E0078	1.54872255521716	1.06647718879885	2.06094000480863	1.51351676924613	2.01835663399802	1.64766727569563	1.55791582324765	1.63831884654289	1.86085646982811	1.59785708891211
Z006E0079	-0.261853572575619	-0.67333781803202	-0.617298435086531	-0.967473534789468	-0.850389642377313	-0.213642592439869	-0.755738418843424	-0.179753293946163	-0.406108671317947	-0.698403733560024
Z006E0080	-1.11624191786737	-2.23965230438707	-0.220280980828872	-1.51948364308195	-0.601348330994788	-0.723413724361093	-1.01891259790634	-1.33182869414962	-1.17069298441158	-0.940993144410962
Z006E0081	-1.21906260506852	-1.31891201323703	0.525236702692276	-1.41882004084592	-0.726907686147841	-1.12022975921126	-0.784584965250616	-0.675413062262564	-1.12594839062761	-0.823221167300337
Z006E0082	-1.69379743242307	0.359080448014065	-1.75661034421117	-0.676508127971236	-1.72225156748477	-1.23933588575032	-0.893610301009781	-1.52924179637035	-1.21147796072054	-0.946908081684447
Z006E0083	-1.31481757118083	-1.63410574927632	-1.61860690591231	-1.94298797739961	-2.04243872963125	-2.11399523127676	-1.59160663278767	-1.31178579265572	-1.66382666459971	-1.67258332493502
Z006E0084	0.906805229161318	0.116296030517226	1.63839048967628	0.0199783054043422	-0.305460469455898	0.304868874154392	0.127058790808405	0.0788336880840437	0.0576616601540553	0.199258506102223
Z006E0085	0.731655403552652	0.74035216172126	0.196249239926035	-0.287166196281344	0.918062614443913	0.239594242841616	0.525764750989722	0.425361895885435	0.474722960611014	0.57833768709793
Z006E0086	1.28853607703725	2.25217175916058	1.21666677808943	1.03300060541187	1.04091911640145	1.85065172425428	1.72842186612141	1.97574572279032	1.67146089573767	1.78647058269567
Z006E0087	-1.34397969773578	-1.09545473456135	-0.0466640885345316	-1.42058330875507	-0.625067081363316	-0.797443420302812	-1.03743373646241	-1.14111376671121	-0.718159791819465	-0.965112278959412
Z006E0089	0.622939313440858	1.71247241721258	2.38671280977153	1.03769835951488	1.58758162003133	1.71534264903738	1.06851495545327	1.11572053133229	1.64151334384277	1.06255849975004
Z006E0090	1.55827908131929	1.52725691462279	2.05420954630689	1.49294739973287	2.41123229277848	1.19845426311967	1.46365577454947	1.39877571895783	1.20276640320216	1.53849288488139
Z006E0091	-2.33985486658321	-0.817366835108461	-1.05923368752608	-1.66676632969812	-1.8779732340482	-1.92218319404883	-1.8727209334947	-1.20394563889064	-1.973010909328	-1.81925654980393
Z006E0092	-0.294212937596955	0.423472428910802	-0.365865681556123	0.739133254793767	0.859132737088193	0.28108874539266	0.22849071571977	0.328602147873902	0.224874155362586	0.287349114583866
Z006E0093	0.316754753650263	-1.03812921469598	0.339650184965404	0.0413780255127041	0.503698878444294	0.702296815161	-0.185024868307954	-0.381249990741195	-0.641290333128025	-0.227425615735955
Z006E0094	0.694257777640646	1.33566820247731	0.416983180514443	0.557977861399542	0.799562888701707	1.08662198393246	1.67319688651058	2.06831924117409	1.42179741030329	1.63150690674182
Z006E0095	0.599105073309264	1.58091991988808	-0.123135257668291	0.485387423637358	0.30306597788975	1.4793615905441	0.95350665925104	1.00926041782984	0.565207996727974	1.00852566322951
Z006E0096	0.526168348286879	0.928426162481143	2.06026374698658	1.03140593161416	0.537943078706098	0.480749657954492	0.685874538605264	0.888251306453365	1.05293478344879	0.728611224759513
Z006E0097	0.0716487273428732	-1.38778334845124	-0.768802894946984	0.0700946607840059	-0.907229447011045	0.672259229979512	-0.564956972550458	-0.377200590657913	-0.986036573780951	-0.446662669152462
Z006E0098	-0.131850668351601	0.131668988147703	-0.673062695745862	0.667874962828391	-0.316883685927082	0.0268413039951836	0.034543634994895	-0.415694515356255	0.223397907280562	0.0415427299287555
Z006E0099	-0.413281773753835	-0.452844847198928	-0.742608559862867	0.354158766916776	-0.649722389201456	-0.436331028688116	-0.210113219909372	-0.634985601336588	0.0505971038659277	-0.244093482094048
Z006E0100	-1.55810388716178	-1.35016101904183	-2.00276700249299	-1.1091875420255	-0.453979948735035	-0.482600725658001	-1.07662791512773	-0.596699293208217	-1.38479989144718	-1.00598478121246
Z006E0101	0.0209100824755243	-0.247404789779119	0.226907996118594	-0.150273907079824	-0.646767217047569	-0.747743746709726	-0.172943480406883	0.392792037147519	-0.297494963800739	-0.123664153886996
Z006E0102	-1.77068677735447	-1.5713569168248	-0.767088928502773	-0.881748863117641	-0.8849938602065	-0.960647849364961	-1.32517187354088	-1.518793715449	-1.6089215866477	-1.34414619881521
Z006E0103	0.442140594532298	-0.402589881827727	-0.517962869070706	0.443667033840907	0.560032457231454	-0.398775456537175	0.18419711201857	-0.199950831659214	-0.277742095121632	0.101902500927439
Z006E0104	1.08838007861718	1.39454420726739	0.313570252239005	0.638241346170028	1.25394171092765	1.36662486093682	1.04460906973021	0.944133117609287	1.15773880703499	1.12734545753817
Z006E0105	0.333253605430193	-0.861754348076538	0.921046877293906	0.0802705579572283	0.148723464813082	0.448831991447569	-0.103276612537347	-0.051282273398173	0.143509739051581	-0.0466285974035434
Z006E0106	1.43164885331399	1.35157688867011	1.35125322470347	0.238108437668967	0.719327805251742	1.49103113828296	0.832452072231097	1.01596351846377	0.469025667594331	0.874084098532681
Z006E0107	2.88898165420278	0.908602589807457	3.58957572345245	2.09261442614578	1.95632333522143	1.33304767073061	2.01704464118783	2.45738722710217	1.70829458840406	1.95581604142897
Z006E0108	-1.36326233790301	-2.02671501959823	-0.0746721078666843	-1.23583706368166	-1.40144261811511	-0.940341266228701	-1.21456842813166	-1.58196542098908	-0.966483829068869	-1.20788106423208
Z006E0109	0.470160058958244	0.457202591077146	-1.18059329453893	-0.44664242098983	0.473845170689283	0.46368857962082	0.0240778264333083	0.103838426177256	0.512816259413985	0.0904618389964565
Z006E0110	-0.88800494029593	-1.86279269850516	-1.01525096295949	-1.1509121283792	-0.683441107069715	-0.738396379722871	-1.36911620505714	-1.36222356425487	-1.1660132742442	-1.38997151652736
Z006E0111	0.477208370397247	-0.748501486330353	-0.655809083081502	-0.912799454632947	-0.364878141788069	-0.985281507063155	-0.563911830571537	-0.690685541765964	-0.947492417405603	-0.605706390032931
Z006E0112	-0.44487141663564	-0.227220511542761	0.463015272508496	-0.220556365828448	-0.530813942368119	-0.248559924472793	-0.667363502479029	-0.653582305860891	-0.397233704815218	-0.66047427344703
Z006E0113	-0.565909679434769	-0.868436397103038	0.966470020814003	-0.400627733795327	0.0726569225290149	0.0196250788532059	-0.311528380223141	-0.247327486283717	-0.495156012478986	-0.24251236513353
Z006E0114	0.503602737241759	-0.831336144029627	-0.653958120901695	1.01225322647793	0.0172552408492842	0.44211690929015	0.0787850034900646	0.0275952231769185	0.313930615793658	0.0402107050815362
Z006E0115	-1.19626596613133	-0.357140860802789	-0.399542092111055	-0.532732302545466	-1.32263779708249	-0.859536024222027	-0.691316911228929	-0.800890526500666	-1.02344932518708	-0.759691971921343
Z006E0116	0.115149462661447	0.758679224791385	-0.705390313163725	0.938224057524194	0.720986079033234	0.167351746711983	0.382371144699505	1.06387802000842	0.754455065769397	0.312358172187327
Z006E0117	0.93102865067529	-0.353879507760215	0.0902946407666263	0.358258101118543	0.482003379849619	-0.112007334095454	0.265599568384365	0.37516021832438	0.663831365211946	0.21913981858746
Z006E0118	-0.696381973266238	-0.55342271938124	0.42974696316258	-0.816372455427821	-0.0419213182468443	-0.110504742787665	-0.561131871846099	-0.690344755930928	-0.263412591508787	-0.600209645769891
Z006E0119	-1.0016139681157	-1.32462314678105	-1.99938862825125	-0.209377351402983	-1.13308156940043	-0.889336237934658	-0.709410276334512	-0.495367728020078	-1.27897226521711	-0.777676854793655
Z006E0120	0.834936415059213	0.232492573164681	1.63529878694615	1.47189952652051	0.758369612344495	1.67385091008256	0.916976822147207	0.701647246611483	0.591821389398481	0.866227389543484
Z006E0121	-0.488604052320647	-0.0595079582286717	-1.05134068993085	0.142438541148815	-1.02458261261282	-0.164375110452604	-0.696626588132006	-0.662729854982814	-0.711630904449543	-0.637018611038463
Z006E0122	-0.880705988682357	-0.693183616283765	-0.731190221088845	-0.633855058363239	-0.742723293190406	-0.973167205080571	-0.796062483481467	-1.04607575235366	-0.740445632501507	-0.850616079385282
Z006E0123	-1.65203021144846	-0.786645132105656	-1.94859037622183	-0.420351209741726	-1.01301374288412	-1.39336641442593	-1.12435912898753	-0.579704032269259	-0.982465136070949	-1.21638940786289
Z006E0124	0.0232323651281389	-1.21725517731355	0.381944455970497	-0.719905779516652	0.184763007820514	-0.0120071645363328	-0.245162430859527	0.116817325787056	-0.626009253707554	-0.281829647982158
Z006E0125	0.213948142525491	-0.205488976929574	0.959368215847058	-0.171204962228963	-0.266413291113363	-0.638519817721637	-0.233099574144556	-0.414737247802734	-0.0974943692149507	-0.168735873429655
Z006E0126	0.779108031826816	0.0785482731201775	0.796788526273487	0.0417281346419694	-0.213279575510878	0.192656053554341	0.475857098913317	0.463246328733132	0.256315254829623	0.418736063750004
Z006E0128	1.26098896665631	0.660688407194361	0.146366315299233	0.523831489441631	1.12179462126501	0.604886640791731	0.84028920296307	0.535455938972545	1.02879880328291	0.814280986212815
Z006E0129	-0.652066028104153	-0.513042125469489	1.19673920387595	-0.348625980299227	0.0231181534264711	0.152043734049908	-0.111982938191817	-0.48685019911864	-0.297950549238054	-0.11100391676906
Z006E0133	-0.370170851476112	-0.487823991005057	0.17622277689592	-0.430762950785686	-0.230773146563156	-1.01112835136582	-0.313260666482843	-0.647444370671876	-0.696713195863972	-0.378048899556961
Z006E0134	0.106795759953447	-0.100069179179369	-0.152013382596506	-0.949768450837671	-0.675961772462798	-0.123044997833251	-0.179745067299845	-0.611974503813437	0.00706517526590447	-0.207826858625805
Z006E0135	0.0683226644413793	-0.761941266071547	-1.26378682326233	-0.080257496620603	-0.462898422422127	-1.20771864839653	-0.440630487015059	-0.542953330796003	-0.65993875888995	-0.415827000406377
Z006E0136	1.65860192336913	1.01679570453687	1.56624873305344	1.95336800656859	1.83801955527791	2.01979956249928	1.73709108844405	1.80328407815537	2.27704214044334	1.78915414267903
Z006E0137	-0.493580984548036	0.263508958729779	-0.833305788351677	-1.15835078070727	0.0953551314258159	-0.87121352885345	0.0756379617062024	0.106684319838231	0.300007943004089	0.0192985141693723
Z006E0138	-0.210122915133329	0.174010048710218	0.843211886839665	-0.699903689933316	-0.0372216291543149	-0.710497967054807	0.163270742773981	0.254584603242935	-0.172772443474946	0.203034534907101
Z006E0139	0.582305664823001	0.388728844323013	0.0753312302929029	1.66693970716336	1.75268933523593	0.458760061881026	0.989376677595375	1.07699532537038	0.671316377682681	1.04217196862727
Z006E0140	0.695638598447267	-0.895693047868585	-0.111104851006341	0.62458431090873	0.443685245100198	0.391428931190432	0.247550389642497	0.502967975178942	0.295213168835523	0.310158601199388
Z006E0141	1.71313982275545	0.558812820508408	1.68444937065765	1.87325560345537	0.364764124577164	1.26874415904217	0.841039004216632	0.411077360029791	0.958595224296765	0.906626947127118
Z006E0142	1.66006397440257	0.875883399107284	2.10037002300298	1.51646805639463	0.716544268231094	1.18067361085905	1.30643830000791	1.64562143338424	1.62742786862295	1.33580424545097
Z006E0143	-0.0370980107894934	1.11749680469609	1.79152512718689	0.269960032900066	0.700542964167931	0.755317970948078	0.661571233037106	0.943563930492915	0.511988670447357	0.632819702277
Z006E0144	-0.947496780838404	-0.936608484795129	-1.97768534005902	-0.804950533140726	-0.305018816028325	-1.04708858638941	-0.958465481171887	-0.619511732780465	-0.726883138653377	-0.980646279592732
Z006E0145	1.97855961396496	2.02824996675301	2.96668642038508	2.29755599252208	2.532260566126	1.96458912451731	1.86125341232332	1.97548928724715	2.36634875973811	1.79815334281437
Z006E0146	0.170391497479812	-0.362743412232641	-1.52316612152314	-0.519627682067714	-0.315694480858629	-0.040166231812735	-0.792654969125876	-1.08027699211552	-1.00662519920745	-0.763408826878276
Z006E0147	1.53596403972389	0.413026705540454	0.329634106682398	1.19907398657436	1.13347470569188	1.00622839721639	0.959812909551836	0.927305727195268	0.467255557930926	0.949962236950763
Z006E0148	-0.210194877128315	0.493456866195049	0.788465798253145	0.23348874230936	0.0341739502042452	0.359021314991501	0.569049689413923	0.409004184489513	0.665550448275452	0.514919046773171
Z006E0149	-1.62522939073212	-1.67120909043494	-0.580942852963728	-0.799517200807311	-1.30277924494627	-1.305105980627	-1.2851432877855	-1.6575563474018	-1.63243404191416	-1.30132364563023
Z006E0150	-0.822561200117309	-1.99101822906451	0.522101224052001	-0.300647524020114	-1.6150667108063	-1.4437106680053	-1.14330622796369	-1.81687243991726	-1.08414655315336	-1.22853405521605
Z006E0151	-0.792431225674895	-0.819987594181807	0.115974025187899	-0.836226925361464	-0.198032870032796	-1.32290526495842	-0.846182917238605	-1.4064230826451	-0.733986604128896	-0.779517346892034
Z006E0153	-0.909197118327108	-1.35614951326325	0.180215130051522	-1.11465313530582	-0.7068504150141	-0.340926782010127	-0.312213487402329	-0.292085962077537	-0.782663185355525	-0.318366408891894
Z006E0154	-0.429521710135011	0.646802976430873	1.22899243624576	0.855961775102349	0.689582687239468	-0.117133737891927	0.0400571184800666	0.362909139873722	0.505619708737972	0.094649417592687
Z006E0156	0.440369285435754	0.0232960825845418	-0.439353407440229	-0.541708029791193	-0.521708608943907	0.3284236913328	0.0506643324078501	-0.140176739512538	-0.333044996931267	0.0236460567562803
Z006E0157	1.16677095966263	1.9550352737463	1.61251957067689	2.48452611111494	2.04936985049503	2.08166328852102	1.46004128802032	1.32204995767896	0.920936253437728	1.5217001173029
Z006E0158	0.804611214990642	-0.238645110057235	1.42434025386402	0.416486049675537	0.948894523763134	0.535073060906012	0.167886536871271	0.262024649376522	0.795114301191002	0.22613733225423
Z006E0159	-1.55769210792119	-1.23359399336191	-2.91444103270902	-1.81106411474379	-2.30895358857607	-2.21674520189633	-1.92512201061518	-1.82043177108403	-1.90118519165074	-1.97875451083929
Z006E0160	0.429185410912087	0.922789168392596	-0.702947593013674	0.114760657331145	0.0406627811196337	-0.41021759293654	0.228944409868301	0.709669601388228	0.357940070516261	0.268054570472752
Z006E0161	-0.345977628484584	-0.239105389364589	0.160385503172343	-0.888443856288527	0.396828574015915	-0.0690611939912641	-0.0817023346134652	-0.245560243981062	0.416852344983844	-0.0313734090274689
Z006E0162	0.674976531187488	-0.51289383827997	-0.00322573458140185	1.25988743941632	0.850054611638861	0.117076362778511	0.490971607125534	0.437875721986971	0.080820914808347	0.524384584557145
Z006E0163	0.619023677807783	0.558192818026695	0.254144245809793	1.05022948149472	1.12231996030371	1.30186742073781	1.04933992832515	0.599233965599917	1.12650341861873	1.08956935990247
Z006E0164	-0.437372114303513	-0.913728322912532	-1.63154177120315	-0.983663637877657	-0.502466625596737	0.311468798610849	-0.428038097242702	-0.761116211277805	-0.0488708924742432	-0.380103670203048
Z006E0165	-1.13189351656768	-0.901907566521827	-1.34609653842177	-0.568781375935011	-1.7404018760726	-1.01358094055368	-0.94993454538225	-1.08651391452788	-0.612742851382571	-0.993616150299331
Z006E0166	-0.489576583666793	0.295918932733205	-0.436962610827464	-1.70384105176137	-0.591227056428288	-0.707241070057371	-0.646293606220687	-0.769021661735089	-0.850276972764342	-0.583099174345354
Z006E0167	0.610714216858603	1.62069567320243	-0.82361607470385	0.445973431219587	1.23686003257695	1.18594634462492	0.764706804395631	0.473444804106749	1.00220259300329	0.824601196929003
Z006E0168	-1.14604504696469	-1.1348740778324	-2.12787349531674	-0.821976001108257	-1.74547757693266	-1.27105374714476	-1.53961143288693	-1.67616979011353	-1.7318969021338	-1.49705858817954
Z006E0169	1.67972526306314	1.24419264875846	1.64584019790452	2.1405725557853	1.47109085997509	1.85100455783036	1.68750765629166	2.19603170962786	1.6016769354719	1.63013961406681
Z006E0170	-0.417212157867	-0.517288189092518	-0.371348673518216	0.0716536453299093	-0.261875412773549	0.416828200335657	0.0528920826501119	0.605735276790861	0.274205956074558	-0.000223492283029612
Z006E0172	-0.177806419651701	-0.199479613588165	-0.968576342914652	0.0432123298174938	-0.683632871813385	-0.317542580281256	0.089267343147202	-0.0394320863996299	-0.0777840882872043	-0.00418512365576545
Z006E0173	-1.33880875891416	-0.207614234510162	-1.03111949188746	-1.87328862163394	-0.626446072233273	-1.40839034132939	-0.92924713493664	-1.41349211612919	-0.545101491478391	-0.868264935060471
Z006E0174	-1.91510266435356	-2.76206130619234	-2.16867322409442	-3.3636877291881	-2.21320285796509	-2.46605614709813	-2.49757906615948	-2.54943152497273	-2.31544920918138	-2.47092601313164
Z006E0175	0.946711363517863	0.37843819128517	0.933828110813373	1.65473536010606	1.10657226103104	0.703145509149041	0.940994051445121	0.977622676594357	0.697504743849893	0.895055419991475
Z006E0176	-0.140915902332454	1.11127167468357	1.21547422663767	-0.284073277260174	-0.278921382119422	-0.0822789701178668	0.480004310920953	0.0944934926916978	0.666338627993984	0.457909002907155
Z006E0177	-0.744285577122178	-1.08404575769794	-1.16443711057177	-1.36261792562387	-0.166062125271633	-0.385388954519112	-0.511064467274985	-0.791267816188321	-0.437202128517247	-0.56372572342618
Z006E0178	-1.11728214743639	0.483651468200543	0.302794640092239	-0.651188928608064	0.314085561831289	-0.386737927070271	-0.34087135391782	-0.330931062236121	0.13911956527444	-0.35400616607625
Z006E0179	0.355372484168895	0.177942104893665	1.12246833745591	0.865650946003743	0.794850396753888	0.515400468626244	0.419241458135696	0.578622517126976	0.165468568573849	0.495225226155412
Z006E0180	-0.607752381537563	-0.548589254383158	-1.35406613736485	-1.33709291496905	-0.532989337788991	-0.436791784384526	-0.768164365133545	-0.596629169931653	-0.390326162217755	-0.826903642412791
Z006E0181	-1.10632073381891	-0.378692352345288	-0.32039925315275	-1.2072447547265	-0.0868835358714292	-0.535800382793597	-0.734700742673303	-0.377326805416974	-0.282490483934859	-0.768428680754259
Z006E0182	-1.38031506185162	-1.34970083466523	-2.52975401633783	-1.9642049544527	-1.07372052003536	-1.84109914580778	-1.51967910431735	-1.21299604406343	-1.10526751043524	-1.56390435918312
Z006E0183	-1.44849962159444	-1.66334294535573	0.143624042924633	-1.24302928897249	-0.900993710590446	-1.67322986672979	-1.09181625055665	-1.16287235178106	-1.42777753989581	-1.0394055800968
Z006E0184	-0.0539834590374174	-0.518176586338973	-0.276570904341142	-0.030666918735204	0.24148764060929	-0.21544559551844	0.108958978444003	-0.339391447460594	-0.220241595695819	0.157775319813398
Z006E0186	1.35087259178599	1.75457650271451	-0.475605580037292	0.903856812044152	1.09173410342558	0.764845998925246	0.777168442121402	0.702831326028635	0.333567936965154	0.741242087136434
Z006E0187	-0.315133101506067	0.147971910031347	0.830373438925713	0.597126908540555	0.0150418525541465	0.00584911022125956	0.144688161475841	0.143704110056595	0.743867470230242	0.202903909006017
Z006E0188	-1.2176938111126	-0.953049977334138	-0.817234843502034	-0.198571719207194	-0.321240176980348	-0.290602000350156	-0.595071251350389	-0.757885099866466	-1.07612885913001	-0.653038642991453
Z006E0189	1.70109694805158	1.65519725578094	1.95521133513074	1.18832624075012	2.28510449905964	1.52517545161681	2.16589300327728	1.38936562347438	2.26367110216263	2.09023333547888
Z006E0190	0.130171080646453	0.987344396181812	0.824076834270752	0.724815556200097	0.264696078958354	0.593980966793246	0.676567502816071	0.326373352539192	0.828084924296955	0.666779239163357
Z006E0191	-0.353792881200932	0.309634055840143	-0.4804691387254	0.262599344931983	-0.43906782427206	-0.230466052985696	-0.0371683069157176	0.217885655531272	0.474752985607095	0.0131831858731041
Z006E0192	0.998520116045741	1.0825233469067	0.331419906976145	-0.171056413388417	0.221416412905579	0.3896391630071	0.70406913177233	0.804593840403168	1.12381062990805	0.758576949699589
Z006E0193	0.610217286619668	0.488730969697978	-0.0920891174954826	1.44683438224581	0.237176306605913	1.32810483585972	1.0460553638624	1.06345656330997	1.35678008833633	0.959255541651925
Z006E0194	0.664180986563355	0.774550798616318	-0.100377188454938	1.03725955652877	-0.327177446556534	0.359868983484528	0.335445182652566	0.236632473706538	0.580551260525726	0.236218928791215
Z006E0195	1.05974954947905	1.09454366247468	1.61265381999044	1.53267675829074	0.777135876565299	1.4254323550354	0.927938438841337	1.55050526714553	1.38624969608766	0.971635737462161
Z006E0196	-0.304275681189757	-0.515226224036694	-0.293820847589944	-0.167920404572536	-0.197793270220989	-0.386426188224452	-0.0934932252110593	-0.268705711479783	0.0592627473769963	-0.0385544259744785
Z006E0198	-0.816406655778916	-1.18215871174268	-0.60514088225573	-0.90051345527065	-0.486795656609247	-0.634700423288354	-0.579280164023547	-0.437675716667215	-0.391944416420628	-0.527782120434349
Z006E0199	-0.821236676873705	0.511987291133463	0.284880728058027	-0.958752175961677	-0.734055878727915	-0.929383975729892	-0.355528892843092	0.0310471993037243	-0.0637257884496541	-0.419167361204614
Z006E0200	1.29321455861549	0.254381407099643	0.139164140021184	1.83898730042969	0.720243698028787	1.46567243608018	1.14391170918604	1.01407776211687	1.32245626552537	1.07431897026711
Z007E0001	2.32597464919792	0.361415919120288	0.365105457696421	0.2607570786345	1.97646542604641	2.07068861498994	1.38856091769745	0.62295818734609	2.47433082156093	1.62040575662846
Z007E0002	0.910908907840264	2.35808585132653	4.16442142682989	3.46056218683195	2.50696442114826	2.97993199401694	1.18543362818361	2.68662739487046	3.4580538011132	2.97331616757368
Z007E0003	-4.51796353694142	-3.83567365060785	-3.30486668047705	-2.40150471793215	-3.46686857349997	-3.72637043924721	-4.21634637981862	-3.6975825676376	-4.08583370625833	-3.47500710394102
Z007E0004	3.1202307584043	3.45926094732949	2.41502521431643	3.82860577959063	2.62075135117012	2.99463214872701	3.80859995080769	1.53505210086107	1.23334237145746	2.49099572271485
Z007E0005	-0.274306100783502	-2.17132302166463	-2.91992613077908	-2.3310617281881	-1.87082601846712	-1.96414662093181	-1.84771773023146	-0.830224521257287	-2.52765045222332	-1.78799715519293
Z007E0007	-0.275238279520561	0.480317703287629	-1.41342883313702	1.30661613714757	0.445051165176767	0.687076655876851	-0.450046319551384	-0.825079265864116	-0.883888467109485	0.187666977856314
Z007E0008	2.34786295536639	0.380440988779759	-0.0917129191314933	0.857685648756826	1.33415989883872	2.11698194416349	-0.27280860010316	0.57702113264631	0.0412329000374549	1.46127154013457
Z007E0009	4.10352887653098	4.64617327928485	4.17527185597548	4.79582757280798	4.70087856449392	4.90179052470885	3.85090143951117	5.49552550479658	5.04202237877706	4.30211657359083
Z007E0010	3.61822992328986	2.44218114399093	1.44476625632617	2.74700680932664	3.84909935984063	2.27459988483116	1.63026145505445	3.44322231241348	3.48470451433041	2.99435895759544
Z007E0011	-0.828823089007749	1.04611122244081	-0.947144032441101	-1.21534999714736	0.666769938374418	-0.575271859517747	-0.722847687993419	-0.0889998373846617	0.945370897849873	0.182763861472437
Z007E0012	-3.11024098631262	-2.72527446860184	-4.50653096114315	-3.4088744609999	-2.08499648619982	-1.54028163726064	-1.64296992804229	-2.15229844632867	-1.82329428584832	-2.29558522018909
Z007E0013	-3.12015950023284	-3.26507685685523	-1.59600550825274	-2.72954992497198	-2.84055611629839	-2.27155144268123	-2.28518226839636	-2.47537723979532	-3.290078485626	-2.24516675802893
Z007E0014	-3.71136147363835	-5.39046694745023	-5.83306220912024	-5.34395377726906	-4.82270547919036	-4.87938753492635	-3.55141964991063	-4.64558901458962	-4.63938711246204	-5.28583278528064
Z007E0015	1.70636841887189	0.314846115084864	0.36348904454292	1.32136617503052	0.248419807889814	0.68468057652607	2.80087185972809	1.27194401969812	1.02095419958287	0.324824644213317
Z007E0016	2.5676950564289	0.158366869436524	-1.78278486892548	-0.823744335381778	0.138718636625543	-0.121448617013908	1.27172588900725	0.379155151365587	-0.187433856819018	0.340457610881979
Z007E0017	0.530976145460818	0.976736508419541	-0.249667310396164	2.1513263507667	-0.040185347735684	0.908291990944103	1.5677748205187	0.679561369131567	1.48080968132153	1.29895239873212
Z007E0019	1.55205787023876	-0.393624716582006	2.12227644670558	1.39953535153811	-0.352927061442895	0.863122983077456	1.47391723274001	1.1918827242692	-0.484516879583946	0.263844457530484
Z007E0020	-4.36062514055423	-1.67027205082226	-1.44840443036502	-3.41200148262542	-1.21730234945844	-1.46218902280231	-0.382857900112029	-3.21456141101014	-0.411611275962457	-1.93793364491473
Z007E0021	1.12977277947381	3.1375294222805	1.95543492118283	1.75582329118146	1.55411888120541	2.55190827758791	0.605452587727776	1.16220583000281	2.41282468138716	1.91679759457662
Z007E0022	2.35243101746785	1.31263852987054	-0.992616455259222	1.80659405592751	0.965764049174893	0.334837601143339	0.0977783273466321	-0.724132627560368	1.85167128435298	1.05977199385423
Z007E0023	2.04271564421951	0.236332228511077	-1.56478473917718	0.0651915537926178	0.402557706327128	1.26367327639365	0.962115135641769	1.15787543537461	-0.380240014435663	0.512652551277823
Z007E0024	-0.0561146940850232	1.39009686405798	-0.313480941291275	0.959942065821751	0.535232295807874	0.416951443881972	0.507654319035898	0.461693609784939	1.32608064495962	1.15558929833015
Z007E0025	3.34779793542056	1.73807770356094	1.80636359564958	1.81610053188168	2.78754431901617	1.9792474779388	3.48657193766188	3.19423887641039	1.91136080570332	2.62626328486823
Z007E0026	-2.64647303236301	-3.26577024223571	-3.55073611109936	-1.25554402676356	-1.40040935806881	-1.74677737960077	-0.875759273505397	-2.79941890663953	-1.59076371427983	-2.33815822534761
Z007E0027	-3.87714357716703	-3.80865723839704	-2.76907710003328	-3.28142604298145	-2.81158985721844	-3.58264907286302	-3.38931997947421	-1.98453751565234	-4.70950936409443	-3.42882130416413
Z007E0028	-0.0319265177585382	1.03159234897729	1.50134811601619	1.20623269978215	1.08361380687516	1.18458042381749	1.32006916367472	1.82848105426494	1.46774309253959	0.68593966396844
Z007E0029	-1.09440974386385	-0.644579213473867	-2.22459236137522	0.0757215207225308	-1.3557359304312	-1.11209546837744	-1.30727669893496	0.193640406964034	-0.747786736135517	-0.805759241061944
Z007E0030	-3.23822744058485	-1.68258177027032	-2.46656261084397	-1.6272184557289	-1.45451710004264	-1.93175596430978	-1.39828848405545	-0.418786397001202	-1.79661814287596	-1.33408255843835
Z007E0031	-2.88106844404348	-2.83067617174793	-1.4555339506315	-4.92912750007083	-4.74675167069517	-2.30409687466149	-2.96526730848264	-2.94034239056156	-1.65586294463861	-3.36789949821138
Z007E0032	5.08962563111349	3.23463056566126	1.77391843455099	4.64999479116239	3.53764228505585	3.6717781005668	3.6071686671583	2.93711802056203	4.78233411975009	3.92207635300642
Z007E0033	-4.02125297080293	-5.96194148287471	-3.83222145142884	-5.02555861806913	-5.22650966619357	-4.09676058658235	-5.16703253532165	-3.44192008430621	-4.04231065357492	-4.90112257007504
Z007E0034	0.569078139765937	3.67308265994773	1.7117916970501	2.11239521440838	3.33045411746961	2.00045394712612	4.42494499353922	2.59259656529496	3.17377744903193	2.80581444812209
Z007E0036	3.17657816889003	5.3718593375727	5.32626890888226	5.64624065345256	4.0278492191389	5.04794226786699	4.42538428782653	4.3243200294761	4.46453296652403	4.19688245820254
Z007E0037	-4.39911875776113	-2.81042843976427	-0.356460292622608	-1.46887434294914	-1.33141208100294	-1.90983993305545	-2.52307035802759	-1.34705090596751	-2.94802224153996	-2.02054989244021
Z007E0038	-1.65782368291911	0.120843372947246	0.146760389495932	-1.07817279973537	0.773037991663856	-0.326735267967878	0.138865493633394	-0.0486070541053927	1.27271715060008	0.12091821408142
Z007E0039	-1.1631630700679	0.292613669895507	-2.21839736167986	-2.1989140713543	-0.471614598142958	-0.730123696365927	-2.25658705030174	0.167491790666972	-0.569197662487073	-0.990412310484894
Z007E0040	5.59072805907532	3.66493166487657	4.43180637516079	3.56261540515381	2.84361185951348	3.47003527063822	3.43384689597054	1.90052970793946	2.46971952502912	2.93375148732595
Z007E0041	1.04759070267026	-0.0544733529451296	0.18369149856385	0.634953275727213	0.862446021155153	0.20157184577949	0.464213433249468	0.607268267199672	1.30749610856987	0.832033380864144
Z007E0042	-1.3147743378202	-0.411926826305968	1.42195583487769	2.14891098252134	1.13193559719212	0.338572036678152	0.832984816182351	1.35997449178982	-0.207079840357149	0.888324255647704
Z007E0043	-5.26682652284663	-4.06020859573052	-4.8632344962442	-2.99246313055061	-3.20415816674735	-3.58500469498751	-4.15272186337732	-2.69814984907759	-3.38946083100369	-3.73992803063805
Z007E0044	0.694385026536431	-0.953994544662365	1.19476900345041	-1.52429570220877	-1.35267272654793	0.0327138221392584	1.3234617914633	-1.4803081365496	0.458125218172428	-0.381318938691101
Z007E0045	-2.76939922876731	-2.52157518118343	-4.16299036180707	-1.81324527604484	-2.6322969940441	-2.38760781316003	-3.19344524704532	-2.66799498281372	-2.34090280536805	-2.74245009057487
Z007E0046	1.05787649677588	3.31474873510412	2.09701504096444	2.20019166002874	2.60513705238574	1.17793774821051	2.29218581161355	1.5287210448743	1.62984765489761	1.37035871424834
Z007E0047	1.19534061388878	-1.72582040117397	-1.34791892950023	-1.52151345292061	-0.859728183216275	0.0657630305214212	-0.891434684821643	-1.02775368644391	0.496879129994613	-0.462624085566991
Z007E0048	0.107881129947886	1.68803452300975	1.5765884506183	1.49053830916029	2.2727795961397	3.16046293044601	2.34236541322305	2.68451253936354	2.66972700169327	2.49758478072964
Z007E0049	-0.618328696140088	-0.890527200531678	-0.803427194621863	0.0151000684058567	0.553022335646286	0.501481668221605	1.30362338333013	0.353691328403979	0.0684341140841864	0.211559474068858
Z007E0050	1.71378376243695	2.49700238195822	3.13618513054609	1.09250214396001	1.72915106442635	2.21613543076209	2.17863791088294	0.961181290553875	3.01981076007982	2.15595027853065
Z007E0051	-1.79300115890165	0.104719523594775	0.397024853216379	-2.04827365396718	-0.443794589103953	-1.01718032813951	-2.12868649235065	-1.0046317021646	-1.90211853812311	-1.2468795351832
Z007E0052	-1.30847996534531	-0.657926935827114	1.00565632215714	1.06047515358565	1.00697868003592	0.141098994220711	-0.147407483269343	0.654183692506212	0.38350977677426	0.127681660288754
Z007E0053	0.129083771721238	-2.06016228726475	0.353619860326128	0.0585913187775271	0.0896975615605531	-0.390061958763423	0.193508127753129	-1.48521705992749	-0.245451279506165	-0.456587035495969
Z007E0054	0.791905849899783	-0.670767507005221	-0.615791108690442	-0.0202779971069059	0.44946203119927	0.00121858476366552	2.14236961505503	0.398683416824616	0.678862986245067	0.632495246779583
Z007E0055	-0.163090439187846	0.511812615715717	1.6375018661726	-0.830251514425151	-0.26289876315429	-0.585787262663395	0.204870436984771	-0.841887810719079	0.853696007663871	-0.1873727939737
Z007E0056	0.821856195849026	-1.75595431096662	-0.209823906608707	-2.14194991767925	-2.51146997164254	-1.75898962397127	-0.678799551413128	-2.75808407521457	-2.68975445725582	-2.03912933531501
Z007E0058	1.15922416534256	1.26080558929751	2.35240381217089	2.16789732296072	3.69512456590604	3.11847597501797	2.66023774337681	4.07127946457456	2.58566667190928	2.61931494197108
Z007E0059	0.201065115798896	-0.151190425598648	-1.23864769725484	-0.194870783587822	-1.30251703069898	-0.0104507123550738	0.240147287594612	-0.839776292645177	0.0743887691828874	-0.244581556497947
Z007E0060	-0.832999890891486	-1.2447857868819	0.107259341077102	-0.547737894954364	0.744702757535419	0.420406920519818	1.32715520974312	1.20916258844873	0.610676949844395	0.0386018547419968
Z007E0061	4.94334480899131	1.46684568426249	0.719902346194348	1.73164288660683	2.33936993585568	2.86464650151761	1.9541327037816	3.60154561724572	1.68741976703173	2.45309096552961
Z007E0062	4.56149563315328	0.315958840409012	1.40263130011388	1.49385816234527	2.76860140740934	1.79448493052769	1.9502680533868	3.19378741293852	0.872453262469541	2.20726337866596
Z007E0063	-1.07195982695742	-0.320060648112039	-0.511571900517551	-0.502404045708164	-1.39554355968797	-1.31856404390205	-0.677223761618124	-2.00923277143649	-3.05700957004209	-1.30246528554038
Z007E0064	0.286486657657664	-0.481577557117018	1.52602133844849	1.79314415198587	-0.290853090965645	0.372670698113911	1.16046912429459	0.126593453712177	1.9517044886555	0.746073789689607
Z007E0065	-1.82687190020344	-0.683407651022717	-0.218862275947073	-0.602264098571793	-0.732761183489777	-0.614596981576024	-0.510884447020354	0.0614653476831062	-0.3407232474648	-1.13919274033901
Z007E0066	3.12926460341917	-0.859821141165935	1.5218951285466	-0.630667085270649	-0.393722072636625	0.352499047352567	0.119441772057794	-0.846676655588594	-0.736845645894381	0.191300068908126
Z007E0067	-1.66208532223427	-1.72571199134192	-0.788464864159349	-3.56604688946501	-1.7383215602648	-2.04218939532334	-1.94450335969256	-2.12470547643827	-2.59940557207548	-1.98504100960087
Z007E0069	3.27676079891859	4.42780316375416	5.05643419371165	1.8581261446159	4.04555683259478	2.19568005184594	3.182304911509	3.88449039099868	2.15673560215842	2.96295833024178
Z007E0070	-1.00725405970339	-0.622645484426359	-2.56717972001988	-1.29083052892352	-0.841806291171361	-2.54106480199051	-2.00500816195196	-3.22923334189014	-2.17488588137235	-2.12155516228565
Z007E0071	2.63876739881153	0.366225771284952	1.82085036013717	1.18847362913094	0.942343324414219	1.61964383132635	-0.379931728852334	2.39510441393282	1.41749156743847	0.753553841718011
Z007E0072	-3.11438413997937	-0.328341261861732	-1.61441146187693	-0.610069153502206	-1.45020770745258	-0.5739663817704	0.754078973098638	-2.55117487754433	-0.742378052427201	-1.22656269687617
Z007E0073	-1.71695970174734	0.940722461316697	-0.210216620840695	0.019282736474256	1.45254961562188	1.62080702650054	0.387146255690373	1.68594352009441	1.76479327511494	0.974362874382467
Z007E0074	-2.29497587429667	-0.95850344757716	-1.92339921414547	-1.65092011394219	-1.32326782212284	-1.36263269966181	-1.09014249545395	-0.489746763803795	-1.46598763484976	-1.13335146115325
Z007E0075	-0.517754165422805	0.826226762871775	-0.477415627616748	2.94330516792169	0.466129177657209	1.67988609672278	0.75155521092541	1.33246688122201	0.21005374348644	1.33674901800571
Z007E0076	2.29064249539094	1.50961494996917	3.25132930433395	2.57501283720066	1.31717414801667	1.01212054505942	2.21753358625131	0.864911282433761	1.95521688105663	1.54809331519817
Z007E0077	-0.629847636294783	0.949449918955907	0.703058612528299	0.342112783928817	-1.02326048739271	0.497168899061833	0.289297091962226	0.133218280476929	-0.84233228098316	-0.193963437510125
Z007E0078	2.17012461408497	1.40479944246582	0.813806683176974	0.778077927950974	0.382586922147725	1.67076746513878	-0.244086937960075	1.6725741610812	1.7562336424899	1.14477106261056
Z007E0079	-4.58017841021975	-3.55542628083177	-4.08933553949823	-3.84299845018455	-3.15514135972269	-4.5059659818092	-3.56378645003519	-2.72897213949891	-2.88865438752132	-3.72823316150688
Z007E0080	3.97603153442801	4.32566000979366	4.983453537613	3.48340097552615	4.34226369928321	4.58846245122779	5.72679206129395	3.97948177202853	4.77303718374978	4.04749469942339
Z007E0081	3.57267043375489	3.47003381093409	4.23550587028063	0.436201950010463	2.58172932548876	1.48591745083383	1.44280602895704	2.38064530660905	1.02656999213001	1.96382139590477
Z007E0082	-0.240550146216525	-2.44174713860116	-1.27124898246296	-3.25067427059982	-2.277836716912	-3.46524202075273	-4.53002351079215	-3.46141831425179	-2.65623087434429	-3.10910466801102
Z007E0083	1.63220345027494	3.99664801258325	5.02095062225809	3.64986427101306	3.81510278425834	3.84053099562699	4.91469306244881	3.21565086197047	2.63835709152993	3.73026365069778
Z007E0084	1.64336992758578	-0.911635658935878	-1.3203808461438	-1.66505200428723	-0.957053469702819	0.16099798127357	0.405487276816137	0.551085255921205	0.169951312859374	-0.606002076589877
Z007E0087	2.53125035836576	1.95358901706973	3.05938544943214	1.7911403880727	1.40098025896039	1.11057873332013	0.922360711836723	0.384296761343957	0.386508721064572	1.12596433053088
Z007E0088	2.95121275534223	2.90188099276875	2.61543797685406	1.39815386864278	0.971073232362655	1.40978422163238	-0.994124997516036	2.33660286243716	1.84381722598484	1.33498816637782
Z007E0089	1.28596424686887	0.368167280192954	-2.49552641088046	-1.79744248232088	-2.61200103602847	-1.13522016111283	-0.287243076307503	-1.30464366925702	-0.295552165552924	-1.21807407839733
Z007E0090	0.610226335205958	-2.58747301786208	1.11022810451369	-0.757932270564739	0.0765040118362574	-0.585539805451588	0.0306973715937292	-0.553644790875568	-1.18358356525623	-0.244675756777843
Z007E0091	1.52063506118846	0.115876367627299	2.12128103274208	0.241047534661653	0.902589809104434	0.446994039728238	0.210588176600181	0.42411382104156	1.26149365288613	0.618351327958084
Z007E0092	0.285447333407702	-3.05147453904364	-3.88620126101409	-3.16392635326588	-0.496369753990461	-1.80979348043414	-3.57605298031657	-2.62216171907561	-1.07819018890989	-1.55833289434328
Z007E0093	0.156831149811044	2.07641440232811	0.836709004995635	3.06439668873924	2.16728900597178	1.84419069600553	1.89077576762838	1.14626169328282	2.01450969429964	2.37214512443218
Z007E0094	-3.40779379339795	-2.79984365310275	-2.91878425008192	-2.20995416861536	-2.87054718928166	-1.88709746982858	-1.83769695718588	-0.989156134418252	-1.75678610796287	-2.12290494189755
Z007E0095	1.35440650988503	2.80939785218484	2.54214828765502	0.469321692150429	1.10808877476885	0.504826073354933	-0.418912210576992	0.8942747507339	2.33326002220096	1.53822131347151
Z007E0096	-1.08240022544304	-4.29743267431028	-5.19478994392823	-3.3675723250448	-4.10680269077238	-3.19759814341716	-3.64366819293125	-4.46798077812101	-3.52486431354154	-3.68370545996841
Z007E0097	-1.79151550657795	-2.3016660051643	0.159569858136754	-1.29649922791467	-1.40849596670009	-1.48780492477226	-2.45909757264573	-2.45899644927715	-2.21695864406033	-1.35421760345106
Z007E0098	-2.52263001761391	-2.09563108122041	-5.20745507102386	-3.11543567900761	-4.08731004818655	-4.9086554139539	-3.94484292966264	-3.15228715862926	-4.16889200290153	-3.77176429188069
Z007E0099	-1.65177436587997	-2.74699174305585	-4.06516765810885	-2.2625863798028	-2.36184435445849	-2.69813708708196	-3.96074775551928	-1.93393767244547	-4.07760405527725	-2.62394131869468
Z007E0100	-0.87209129318862	-1.76256708593616	-3.76569191414337	-1.46090475034116	-3.278028445699	-2.37642065146809	-2.09511504325909	-2.91403169986708	-3.30145389380269	-2.63933445523429
Z007E0101	0.630793048636036	0.766915245216278	-0.892056200042646	0.546145621781922	1.29948382019265	-0.0779728566989279	1.37617236155058	0.226112947119506	0.035231683542352	0.175580493790247
Z007E0102	-3.06024617280759	-4.41400999469677	-4.09265640852494	-2.00850950167986	-4.04079601922246	-3.923193036713	-3.72763729020778	-2.60417128598944	-3.14601039611127	-3.47246845232297
Z007E0103	-0.568033047909392	-0.192123121817123	-0.555559115886675	0.319992040957002	0.450713285307368	-0.609707829025641	1.15213191343459	-0.362719068164332	-0.769246750495592	-0.0573448974045247
Z007E0104	9.33352912612455	6.51084891897988	5.11362004804325	7.46925426217959	4.87108963123914	5.82653940998544	7.17960765514606	7.00936575484667	6.56879607733925	6.11827840908007
Z007E0105	-3.33673217832595	-3.56167711282768	-1.5652625713409	-3.34520836085909	-2.63942439459949	-2.80571989721853	-4.07093841385394	-2.43470130337393	-2.60008400248881	-2.87438268387297
Z007E0106	0.913709714436783	-0.774907450658249	-2.58998064735752	-1.42606623765309	-3.53975731182434	-2.8200182586895	-3.42883052705442	-1.6251095138009	-2.96453714036021	-2.20685878872608
Z007E0107	1.94038696209024	3.86619448802671	3.31637114048939	2.96151114269469	3.74359681017234	3.8831031403831	5.0399795553176	3.18328180893123	3.18892583807833	3.59841983339922
Z007E0108	2.77462340239332	2.53739038022677	4.48880875274202	1.35921144594744	1.92924379196877	2.60043739479244	2.07264289997751	1.00726088777361	3.91149314010723	2.30982732981395
Z007E0109	0.526537916970865	0.954952653387307	-1.39702338939564	-0.246413903536721	-0.14656623779792	1.00663976146063	0.690534359144726	-0.873488622117252	-0.833290120687545	0.168897748611807
Z007E0110	-3.04009399957686	-3.88021134267116	-2.01285225561634	-2.45553748554694	-2.55811172215267	-3.58604619917167	-2.6343459268618	-4.07591243261851	-4.13722237107332	-3.15697320122914
Z007E0111	2.10772169943549	-1.29294029326791	1.95285849014013	0.927538118177128	0.785100908120262	-0.453719498320203	0.0753057256704408	0.0191685488290573	0.315329110231688	0.202988659311686
Z007E0112	-0.297885288751681	1.16186505604924	1.31983608878741	-0.0121305176940601	0.618637441866283	0.00449125635375958	-0.0395433114818817	-0.543584467354972	0.105273761741737	-0.397947809446115
Z007E0114	0.262187523489245	1.54260651618419	0.723848852175484	0.373874941500539	2.28631048866363	1.7579158773032	1.54603737299334	1.32474598888618	2.42398702171712	1.8608136332235
Z007E0116	-2.11907954538765	-4.57296793889853	-5.49789667299808	-2.64298820621241	-3.35312143025639	-4.32784819373476	-5.99849796956617	-2.91613796605617	-4.98235128245777	-3.77265887852417
Z007E0117	0.697617990620786	0.307957617653799	-1.34551576965485	1.44194145164618	1.7561240819135	-0.0738555392463684	1.23809469991796	0.144323008660823	1.2353782282521	0.651150660608884
Z007E0118	-3.50563900144663	-1.83083190679479	-2.80088559375285	-0.824970583463036	-1.52836147248771	-1.32246425348653	-1.9216201898906	-0.73168477342376	-1.75883445989847	-1.52021525442887
Z007E0119	-0.0665175757379491	1.09672900973092	4.14985814085211	0.622703506446802	0.191004794887819	1.71653587803448	1.41073449830921	2.09943777812012	1.26202673185501	1.41545416492028
Z007E0121	-2.815215760005	-1.26943154339963	0.579790890074044	-1.51534957603473	-2.04117466919776	-1.68694465056745	-1.38075294724218	-0.290128258134375	-0.485008580574371	-1.25527522311054
Z007E0123	0.812077990334348	1.88728681123143	1.99319708042703	1.35516987987465	1.27533511199377	1.72061702428506	0.371097927345179	0.504308459647992	-0.296404896641648	0.872869056507146
Z007E0124	-1.48215755997543	-0.274568424364589	-1.21599362704414	-0.536245626008521	0.310748400656087	-0.547655499598955	-2.18196392694739	-0.886768064961073	-0.302301028090801	-0.760585635260711
Z007E0125	1.32287124121916	-0.565176280601792	-0.558788501570426	-0.209916962042397	-1.62554287410307	-1.20683257252879	-3.27281205109916	-0.42283337919124	-0.0463880394383836	-0.694962283269059
Z007E0127	2.21141509878021	0.05650140186029	2.89009104673696	2.25645798975734	2.53750254503625	1.05948111843046	2.99679194589216	0.980601404649609	1.7193957934136	1.40441775549227
Z007E0128	3.56370218100634	1.13987760213946	0.19229742049002	0.44629898481936	1.34418412295142	0.114030813605457	0.633427146072928	2.5801669911774	1.35032474894179	1.10374119839417
Z007E0129	1.91961719081324	1.74103778721747	0.638077727539401	3.21872806029277	2.57956985255495	3.02071498745134	1.53381358633007	3.31840129137632	2.91500230857781	2.50312503323885
Z007E0130	2.34468980122714	1.71103448330761	2.23362388991626	0.930207535937529	0.711577562812883	2.39381905957732	-0.100012449231684	1.45383250508693	1.58613949164729	2.0032374859118
Z007E0131	-2.51128730759967	-1.5322355020795	-2.57936015141008	-4.19855920604534	-3.01738638631563	-2.30561087611547	-3.51166978705673	-3.43211509040502	-3.54583787845109	-2.90713783416042
Z007E0132	0.578505622062078	0.408578100239217	-0.942078716565202	-0.249396044813582	-0.981011379501782	-0.389301042544926	0.0495333766003513	-0.458369412179334	-1.763284881525	-0.863679170483557
Z007E0133	0.271737018804608	-1.35967904592533	-1.16088983211815	-1.34168958047029	-0.413867808403572	-0.145799580372155	-3.00552317333759	0.00958696111030565	-1.49596455346647	-0.656167462085472
Z007E0134	-1.07938115751398	0.676328017957179	-0.594846207651487	1.28269016983116	1.54978454525193	1.35580940468927	0.571243833300116	2.01212186484903	0.868500036436796	0.596514851327396
Z007E0135	-2.17663050730163	-2.39189066852261	-3.12018615632247	-1.3975942021944	-3.04161124036136	-1.03456653351421	-1.8166290566376	-2.18299262225464	-1.14825052262867	-1.57251864332242
Z007E0136	2.02623047042072	-0.459775986813921	-2.18853761899798	-0.136482560542168	-0.821104997039421	0.0337278144855145	-0.18920196488866	0.383271621831545	0.0392641222226872	-0.502881098674185
Z007E0137	-0.225850153099361	-1.72977167962875	-0.414455964741211	-1.19982237290732	-1.11623396055699	-1.22428580423091	-0.665329145944129	-1.18671964512512	-0.883957325205103	-0.910714584389379
Z007E0138	-2.76522528767559	-2.39820890527324	-0.38809137592459	-2.94602051228521	-2.35205623290967	-2.69767652699927	-2.88532110810565	-2.62514014755529	-1.13700296951224	-2.33924463542073
Z007E0139	-2.39045467031361	-3.04034099454773	-1.55050815655055	-2.34154877885898	-2.97178890013959	-2.75469274553667	-1.99192735454112	-3.21158487130672	-2.20704177871715	-2.62019060950083
Z007E0140	-2.57072812203216	-3.73896339395061	-2.64544834511494	-3.76653606328611	-3.94735066080235	-3.57230478350687	-3.95074721218431	-4.11305852938925	-4.8333919884482	-3.88587175079121
Z007E0141	2.78174304732072	0.522156126508973	2.55324846308042	1.59471081511389	1.07725895418632	1.37683240920623	1.47279227363984	-0.594157751021623	1.88247863710685	0.901672343923471
Z007E0142	-1.50130436503509	-2.2174848804358	-0.149619421425632	-1.60498375165985	-1.62709552221143	-1.74836667516296	-2.03285420797376	-1.30867642127515	-1.54269022136631	-1.45311079818312
Z007E0143	5.3085680188478	3.01831401471224	5.36405592219837	4.95272803878799	4.86064581051676	4.54727130167425	5.00433549202547	5.83944560179747	4.50009017131705	4.39421610640761
Z007E0146	-2.03234593562999	0.089437844259843	-1.68395803700203	0.285993870108572	-0.447765368589287	-0.687730051033345	0.117359249893182	0.919951417733533	-0.671562129263933	0.0773831890573058
Z007E0147	-2.51224274943918	-1.44282797429507	-3.05019648446803	-2.65580077579737	-2.03014196050594	-2.47211021486339	-0.0869476325234204	-3.88199323583149	-3.39700821402159	-2.43446815432411
Z007E0148	0.235143667692593	2.4437082137048	1.30448194046763	-0.351058723263969	-1.00926303059786	0.0154900194359305	-1.65435764540513	0.153241831741758	1.15608459248809	0.180786382315378
Z007E0149	0.263515502841546	-0.136675704158757	-1.42254298480367	0.982257126395145	-0.0932663169167301	0.0221869988390097	-0.409203271709114	0.386141146025064	-0.531716654313081	-0.0434013479962914
Z007E0150	-3.27995247208281	-2.36360499333505	-2.98779285741307	-2.72823086633797	-1.49397867067667	-2.58268041820848	-0.873415122809932	-3.3254660130841	-2.682684297045	-2.55403264994404
Z007E0151	1.00935836574724	1.7964637603079	3.63589823025818	2.03264752045327	1.86752326747631	2.07535037201051	0.379987012119218	3.7387808762966	1.33312148687372	2.21319594775144
Z007E0152	-2.52755272261086	-2.07807016997894	-2.89499941262174	-2.26165787825813	-2.75693800655921	-2.19808196091662	-0.558371092507664	-2.65191491709403	-1.67316433978424	-1.93602223679136
Z007E0153	0.349327601692278	0.56459003258687	0.0457999320574332	0.169968295423707	0.177950912004362	-0.187724950282283	2.2351004112973	0.280571371661058	1.4098155109814	0.463056654202696
Z007E0155	-3.63652303270604	0.140738284079177	-2.18573317792217	-0.181898915863499	-0.713973961989786	-1.7656412290239	-2.97814991295397	-2.3528962407177	-1.92661847385982	-1.13262855782112
Z007E0156	-1.301501365674	0.486896565292024	0.270467553801254	-0.489674116665937	0.212256295437604	1.40517236907771	1.7092573067013	-0.263130757678822	-0.742382477547557	0.252582865793418
Z007E0157	5.08432466136981	4.40890894172259	3.05003937002917	5.88657912371425	3.92452219942333	5.243208485665	3.80643310794672	5.90840169295636	4.21399678653788	4.5745744801649
Z007E0158	2.74096363352942	1.87396393134686	2.23464412361983	-0.137823834893356	-0.124708221544276	0.0332783428751848	1.07721602413036	1.12283975516078	1.06582980187777	0.422215584007784
Z007E0159	-2.76275734267772	-3.12165916177427	-3.7685084663318	-3.34055074771977	-4.78136872767096	-3.16333088236742	-3.917308243661	-3.37443717934222	-2.64355784649526	-3.4912779444805
Z007E0160	-2.4480073904376	-0.200259882419129	2.37107820398232	-1.99336762302451	-0.0174642708935267	-1.33116618106574	0.286990502059734	-0.130653874188534	-1.90419815341834	-1.16562186864476
Z007E0161	1.43106061552187	-0.844504293087854	-1.72601040246505	1.00885052321245	-0.0308639432345026	-0.474752675657173	0.20261197316995	-0.285064532926276	0.945582475757086	0.266436891475453
Z007E0162	3.53025575310039	1.60762132641024	2.23080207675435	2.89133894574591	1.94360298957173	2.82931697104892	0.908224841291386	2.03642167468341	0.98347539287202	2.14121674775681
Z007E0163	-3.13072243747044	-0.381925370366785	1.72184164115852	-1.56703110574407	-1.01586028757519	-0.781150324191988	-0.456125477900304	0.249816349952206	0.997430737574246	-0.229073640472606
Z007E0164	-3.32626402786931	-1.04122190362099	-2.90069087876916	-1.94837805840187	-1.79482174063332	-1.85463857129583	-1.27513516785876	-0.408159756230157	-2.24115070832115	-1.03963794317206
Z007E0165	-2.12928077795287	-2.28912713970009	-0.978484640652729	-0.917399515438894	-2.97198297250153	-2.39637265021909	-1.40779274310419	-1.78048867710579	-3.03409889961916	-2.3458094662534
Z007E0166	-3.33930983582539	-2.74771405356833	0.681950954056246	-2.81993441543708	-1.90488188026369	-1.2199427031843	-0.715207420989295	-2.39882844097755	-0.384802941717874	-1.747119451657
Z007E0167	-1.56007120421619	-0.384762052594148	-0.903051472285491	-1.46730065493672	-1.00387905414685	-0.202451053311235	-1.24035483091739	-1.48541175194029	-0.495811249726963	-0.31163796215682
Z007E0169	-4.03582404258459	-0.851659358934571	-2.62246267208562	-0.876431992013121	-2.03662575594291	-1.96932662321397	-1.5650840246299	-1.70188790048273	-0.73370943144251	-1.50995370164132
Z007E0170	2.35701930680809	1.93444035853248	4.54660360920816	3.55838460873169	1.87359044858341	2.90908638176368	5.4148669144946	3.81718466701634	2.28107975536956	2.83776824631768
Z007E0171	-4.01106904044	-0.794687502288514	-2.33903978905994	-0.639009347270814	0.0824690179266163	-1.87279070202038	-1.814502956779	-1.57745323784078	-0.412086292132564	-1.12839987439561
Z007E0172	1.10254061755305	2.9596944186829	1.3916544453315	1.10095884584481	3.54337573184972	1.87551307327242	1.74557770885564	1.8524093952803	2.14667026118368	2.38001624586682
Z007E0173	5.10464730774707	3.37822275009997	5.06586100434403	2.52654457019667	4.47165992585765	2.88631226551275	4.5579715629567	4.46337127201885	3.633295737366	3.15494899294218
Z007E0174	0.864917751334296	-0.104128416079423	-1.10930977110555	-2.40826139516361	-0.580818883303821	-0.83517948427885	0.0588576981814372	-1.54129823589621	-1.45593789865263	-1.04758190491901
Z007E0175	2.75733136924455	-0.662314187584062	-0.373549404515498	1.56919339546617	-0.366740460014751	1.09323077636556	0.187920264444522	-0.429904349972231	-0.396471721146969	0.464024601745206
Z007E0176	3.87988097236554	2.45809698298435	0.323577259114035	1.45953362473841	2.19070435390852	1.33749329398495	-0.332367397990178	2.79178509737152	1.18122480824354	2.20712471306394
Z007E0177	-1.47708587308941	0.610224599171233	-0.028824278352898	1.56524407681219	-0.450929517970091	-0.597133443815293	0.459589317347065	1.38642566118256	-0.760878389769297	0.242426872610602
Z007E0178	-1.41473452062762	0.206201746971819	0.926394782547082	1.08279968594042	1.36568808836299	-0.0294147455749679	0.928344187864698	1.74721109541028	-0.00531587695161313	0.790884305589546
Z007E0179	3.10479843310605	0.658999910188715	-0.825420452637359	1.88870470014415	1.59238665721822	1.08288535633668	-0.150912416429247	0.0869331200077492	-0.269089506481269	1.26312815653976
Z007E0180	-0.899442588779517	-0.450720637249042	-0.662048730681721	0.610549128031926	0.579612904630145	0.93275464637122	-1.74679183850385	-1.43506158401625	0.270283509841487	-0.154171990459104
Z007E0181	-1.89423383677218	-1.99053584200914	-1.38636391368168	-1.87027894709611	-0.226276581747817	-1.52877177900379	1.0707432564414	-0.447981814073811	0.813521065951044	-0.515292133795455
Z007E0182	-4.22239849267607	-2.02754833789382	1.98308034023502	0.131611568547636	0.30161346901109	-1.1941635100193	-0.709514481316415	0.284822258423516	0.159748695557377	-0.435428840926783
Z007E0183	-1.23635157286421	1.58128227808336	2.78161204411568	1.28871928142436	1.1615449438744	0.0797382110362977	1.74546288097071	0.470673234980094	0.851272470432731	1.14481453525047
Z007E0184	-3.31516713648608	-0.292364784876347	0.118066652001645	-2.59518112692063	-0.23079184318246	-0.990920517143413	-0.860765410575431	-0.730932625198087	-1.90328446273056	-1.37615098762482
Z007E0185	3.86333466184322	3.71101421528569	2.71079913077249	3.48629939843539	2.72999606769542	3.22793499028291	3.44112608196517	3.29493395863942	3.81625100213194	2.97687579136649
Z007E0186	-1.39316352780235	-1.58147046764068	1.72461640010994	0.426504406708844	0.659627916191397	0.377311121045713	0.457400388712973	-0.507064666263954	-0.46540853362284	0.242026500062836
Z007E0187	0.0533029733665914	1.27762109331122	3.18978918908877	1.08246702889138	1.15532423181272	-0.0645985708941678	0.955941275576539	0.433855686493015	1.23301780589533	0.711402135591825
Z007E0188	-2.44078848423571	1.38515423682074	-0.595936826411535	-0.239226700444593	0.401328333292995	0.891275369869741	0.721439910301277	-0.75334267048925	0.471733852917831	0.327868762569208
Z007E0189	0.234936599757172	-0.459452401829616	-0.93767422458439	-0.257654729612894	-0.991586620144406	-0.0325091347419397	-1.03665495457456	-0.449871454450433	-0.0516685432165529	-0.656841321942267
Z007E0191	1.84846248833966	1.21599007664638	-1.37575635837926	-0.0277584645141347	1.02866714472931	0.203728899706135	0.199904255865317	-0.466978641080038	-0.466809962700949	0.261956762649701
Z007E0192	-2.68178802979556	-0.0528660784916049	0.200228621255554	-0.319016978807512	-2.00279962274086	-0.69992472320375	-2.83884514718644	-2.18012233665115	-0.96620983091003	-1.18843733686399
Z007E0193	2.78019395360117	3.75381728418141	4.26780272629536	1.47166837738711	2.86484475532801	3.17055913716535	2.72789288647548	0.703757644812465	1.8483833152831	2.46847403793772
Z007E0195	-0.345323057518714	-0.527708794261391	-0.407163781565429	-0.264302152396291	-0.83981387934585	-1.19951101999794	-0.797015418323194	-1.68303670140748	-0.705139659220579	-1.07251347569946
Z007E0197	-2.87422244135948	0.50945359112154	1.23157811092472	0.816286701057691	0.837336145154494	0.898291113284878	1.14268990723496	1.28509983573651	0.0561726630871424	0.465908209569368
Z007E0198	2.40444540581089	1.8181557937172	0.139413460793853	-0.188445957842095	0.195991719392207	0.435655085382975	-0.091107492483108	0.153100631342019	1.66373005580671	0.843975858242776
Z007E0199	3.75071162928551	3.38835763316544	1.00698451705959	3.08363327174628	1.13446612682921	1.20035520486198	1.99876238529063	2.17193483926767	2.69047882655265	1.84891613161699
Z007E0200	0.165524092640135	0.876390537908204	-0.303022204721501	1.78381395387316	-0.477546511186212	0.677856963835259	0.176438101767434	-0.331663720480384	-0.0431695611803471	0.568317032176932
Z008E0001	1.76163106505191	4.4869282142675	0.0877178928992414	2.70102312571841	2.70741175374681	2.133810156666	1.44436063588192	1.05013868779373	1.17391348387467	1.26222215366094
Z008E0002	0.402221301801874	-0.970051697604597	-0.415348515946784	1.4882493684901	0.20432007830368	0.899719170247952	0.235659688994506	0.348120873734478	0.0733006459351047	0.716691015312557
Z008E0003	-2.9331516032702	-5.57188014713353	-1.46704693304712	-4.12102640310802	-3.43665775016014	-3.84121634092419	-3.28599935570476	-3.8523482114024	-2.58993600121515	-2.33721045608906
Z008E0004	0.284442140138806	2.40966784644481	0.663345256910389	-1.29660827363965	0.138539791760234	0.0115565321252223	-0.341732799652367	-0.304510230099071	-0.0979305336034603	0.179371075682309
Z008E0005	1.75216662894743	2.05070542962095	2.01707028176841	2.58682745277547	2.31431585259566	1.45125778256782	2.35611569023263	1.29332785347303	1.82981858300332	1.66499952321376
Z008E0006	-1.63008600200133	-1.23436908959912	-3.43040576905859	-1.3186643353123	-2.38900096531503	-0.694927613418299	-1.41595130734452	-1.62479467269011	-2.34555520678005	-2.25409995107737
Z008E0007	2.64157167152374	4.39097975772485	1.78373917880553	2.87894903681303	2.08053900379268	1.92344777669857	2.08113266118024	2.589921926708	2.65522638530559	2.09922774513077
Z008E0008	-0.246739494036101	-1.14150464177569	0.450423421583209	0.204049254606729	-0.121860807066292	-0.685277139881603	-0.668942074643971	-0.326057027673641	-0.117889835315858	0.011620771898353
Z008E0009	3.60737970835616	1.74813396002297	2.23773158331002	4.52794906593709	4.43229510045677	2.85716370516219	3.33500900749363	2.68215804332218	4.08388218621196	4.06850598676882
Z008E0010	-1.15039096968446	-0.771679819023612	-2.07925857071664	-2.02651975012631	-0.25532409574426	-1.21431960696629	-1.8561875650507	-2.5949749541938	-0.94538343617972	-0.877289273499905
Z008E0011	0.51493639802598	-0.272196545480288	1.06224110851622	1.10284073309866	-0.0924200256072722	0.738409004355276	0.230532633253869	-0.260298949720024	-0.141846659238094	1.13223767554578
Z008E0012	2.32807352331724	1.70719788453567	0.588311261591453	1.26833605563258	1.44848853786934	2.02136245844991	2.24139247082591	1.58380435957063	2.45337763675727	1.43423478096336
Z008E0013	1.50095088700591	0.732947058526626	0.208486642274602	2.94493968435306	2.5069238058753	1.38652777459902	1.0819429592381	2.88226400346769	2.34126228175799	1.33501721785682
Z008E0014	-0.71023056171145	-0.655282928504254	-1.42991614335506	-1.42752363479549	-1.01838490740701	-1.36439585198133	-0.877186858789076	-0.185016738806351	-0.58793026043786	-0.0861243288997555
Z008E0015	1.03550970016399	1.64148684595769	2.40168629413238	0.878088637247302	0.698810467247746	1.06024754521267	1.29495310040874	2.08549927080777	1.22329581851492	0.953539781151057
Z008E0016	-3.06131432895803	-2.47273616916648	-1.7387898975556	-4.26618569663019	-4.09941700198906	-3.77851551187052	-3.01990590314654	-3.75338433317027	-3.75525680436369	-2.80981147488366
Z008E0017	2.65405470216166	1.44713825167747	3.46948900690459	0.822375045397743	2.48088445638004	2.74453430933042	2.96130355026928	3.34391649479919	1.90971892812232	2.75956843548185
Z008E0019	-0.766092607350648	2.31515036047596	-0.385571964348747	-1.18483331893238	-0.563377971893817	0.454940616035111	-0.0430505258993329	0.952146746712727	0.359316978229072	0.37920816892058
Z008E0020	3.08829764377667	1.24598415408038	2.88995760913736	4.47336119058214	2.7724157841597	3.5597472879117	3.74627033917731	3.310278834565	3.43765453504765	4.17095677612727
Z008E0021	-1.46941805673608	-2.70846816472157	-2.30393099603608	-2.67433762226688	-2.53810439941805	-0.886144720305588	-2.2703281793267	-1.02098207750594	-1.35627941678199	-2.49725889442796
Z008E0023	1.02867532958167	-2.32908992201172	-1.58471662285442	0.896550216775207	0.157300393006822	-0.464052820901607	-0.421950079718779	-0.176546587989634	-0.775907134153923	-0.0488852594295176
Z008E0024	-2.99613053182162	-0.860284735099429	-1.84119677696097	-2.30435661577171	-2.98603851720139	-2.87485974544602	-3.16643141886406	-3.5242304302325	-2.60258331058001	-3.74690528347373
Z008E0025	-1.87437136405916	-1.84389803000304	-2.12461255790555	-2.11932026764217	-1.06584358995947	-2.48033727445572	-1.55741681862442	-1.92620071859616	-2.25872553644898	-2.28439752912339
Z008E0026	-0.0786689754653997	-0.917570052910131	-1.1494514197698	-1.70943551259057	0.475895957386019	-0.0936375363439274	-0.3801543555055	-1.24446512266788	-0.608781956164204	0.28795226232421
Z008E0027	-0.285422076452724	-0.0467755013987064	-1.73569580323993	-1.89345861649605	-0.158578125868306	-2.26245200119085	-0.876719926119451	-2.13307108793774	-0.77732627508071	-1.23024787471841
Z008E0028	-1.11941138863885	-1.86449034527971	-2.95110547101943	-0.44179466245793	-1.27096730938141	-2.99723465612148	-2.57929779304981	-1.06355918748099	-1.33221803183768	-2.5653757761503
Z008E0029	0.972747747053337	-0.792596303351524	2.24855948387005	-0.667473379988436	1.38156616042994	1.0095686981245	0.437536892862463	1.58129097486966	0.693670635723078	0.284621735687958
Z008E0030	2.59421650636193	2.10072445100591	2.55171936972993	0.957524673174002	2.59822481923734	2.43114551202009	1.43853045860814	1.64894955521535	2.31174216151878	2.67247414115781
Z008E0031	1.37315650488134	1.16775299170454	-1.0890863377562	0.65141216580622	1.56006451358145	1.45188059033814	0.676457782642771	-0.584678292008408	0.400253948993423	1.51193920614387
Z008E0032	-1.46956442224572	-1.55650895869061	-2.75706823222088	-2.36039211375028	-2.35953888789987	-1.24598797829214	-2.12436452367077	-2.08026857555905	-1.30444034475893	-1.49108429234068
Z008E0033	1.62155903473126	2.29237542945676	0.340672949833649	0.632028461257078	0.996161829462523	1.40081841639029	0.780478033312954	0.959844798884097	1.43467046943728	0.739703676621702
Z008E0035	-4.32446926485399	-2.46630690875871	-1.65693361345272	-4.95570668186253	-3.44424023898825	-3.89178632403132	-2.55643136474033	-4.13351227731421	-2.79477617930376	-2.20244938892275
Z008E0036	-0.0537480568684884	0.153275000117466	0.038905719405118	-0.35507932370958	0.73845421011761	-0.102903526078844	-0.211168480683375	0.642220101095966	-0.432192786665069	0.137333566475721
Z008E0037	-2.35183438986728	-2.75099721679255	-3.16904108250636	-2.35749055455043	-4.372823322561	-3.09752695655462	-2.91622408851076	-2.47328196428447	-3.13828518696891	-2.80282574548872
Z008E0038	-1.71850258010688	-1.67401347160965	-2.20700401964269	0.123482800550156	-1.75920075404742	-0.781864404059493	-0.410870401027488	-0.615787154015032	-0.367973790426352	-0.346393951179013
Z008E0039	2.98328887012942	2.03020701883947	2.40341745631828	2.3887986146212	2.04751104725551	2.26197016476744	2.48509134624226	3.67167001586967	2.69188598640661	2.40799107545393
Z008E0040	3.18682177959664	0.719178708015295	2.38467538548476	2.7866754545922	2.9586290540487	3.05831130527722	3.32480706470783	3.60232032822818	3.82390583286923	3.66123666638
Z008E0042	1.35622299432497	2.42050437818498	3.3122298594588	-0.0351098306539788	1.40600733527463	1.91583103117524	0.705073313373486	0.693960414450673	0.381180806833812	1.88438154712969
Z008E0044	-0.695724786544666	-2.56683343321534	1.32885532958203	0.644474947662577	-0.102468072860497	-0.498967145643131	-0.404639411314403	-0.876882735431486	-0.6580438081916	0.0988984329931158
Z008E0045	-0.644210357700365	-1.82579684822835	-2.21543602295727	0.0354478571710856	-1.51066198011142	0.0207073934457608	-1.25954698136103	0.0565133302377319	-1.29182046259344	-1.43793942248315
Z008E0046	1.8871290629507	0.293913639933809	-0.198487507877795	2.31975288827275	1.04447272687286	1.25861120279855	1.09814454441355	1.23523242901355	0.74544144407616	1.37833101675663
Z008E0047	-0.11360496093498	0.83744153561792	-2.22922663161567	-1.50369330439525	0.361872065106329	-0.396784534730092	-0.942215094087428	-0.224286315691439	-0.880022828435238	-1.48944939326673
Z008E0048	-1.01491269659716	-0.0635392700749099	-1.4846499988118	-1.65721228973517	0.52233205916337	0.163963440032195	0.177659891509493	0.411159010200516	-0.901742445557735	-1.00761301624251
Z008E0049	0.969780663154833	-0.331500727699901	0.273492287587922	-0.247537828550756	-0.169305668383165	0.944316963982188	1.31447179768995	0.650464230720003	0.60451594893942	1.33867400587538
Z008E0050	3.02504231371774	2.80010027375519	4.03518262796323	4.1856186949994	2.51617682787226	4.51585500054712	3.70236177147804	3.24745265681943	3.57214741366916	2.41399313295063
Z008E0051	-2.19189012543824	-2.44526340248061	-1.83609576129841	-3.50249505919824	-3.97875871306412	-3.7752895027136	-2.74538172639568	-3.10512308461825	-3.35066247523926	-2.14243172258758
Z008E0052	3.51881202356296	3.72651033791568	2.85843736665725	2.25243501209808	2.20836635222885	2.75217481346029	2.84078074531153	4.22289269893596	2.51375019279388	2.89375314440704
Z008E0054	-0.162936789668032	0.851373748447189	-0.951856917665754	0.865085442813352	0.426791647762038	0.331727172915013	-0.0740618923320611	0.602162858248508	0.336123733562499	0.456584266990124
Z008E0055	2.05643017790796	2.53771044678713	0.444122251347437	2.4462675182964	1.85403643704133	3.34934654674299	2.7160604535824	1.19014056951812	1.89283437907536	1.9808445274562
Z008E0056	2.07329224086308	3.25698224761277	3.97698106728242	1.55006110427187	3.37335478848417	2.49971270393109	2.87654017378863	3.35822827721041	2.77742052658264	3.38859597785958
Z008E0057	2.60209496769251	0.761025527322951	1.91649530444694	1.0193544716464	1.77241669695782	1.95504610739129	1.82050232014384	2.42117974516827	1.9668764751614	2.26898522638567
Z008E0058	1.57765845112145	-0.602348382599308	1.33934099314576	-0.421747785002383	-0.23543980192651	-0.245055522324122	0.252873141089413	1.53906550288657	0.93112831013091	0.223117711811565
Z008E0059	1.31067724931565	1.24554774915088	0.427001956154704	0.617981654475787	2.60622904893136	0.789666115357764	1.82249116731706	0.803364026707689	2.05279943086256	1.25275898325892
Z008E0060	-0.72886685812194	-1.23547990643968	-2.15282535491789	0.387829506014815	-0.0581023140672865	-0.802194635069595	-0.34539053953118	0.193140198139981	-0.0438331403406993	-0.490515335761033
Z008E0061	0.675056771708958	-1.26074558626389	-0.186262995466262	-0.889076569464732	-0.00650480994938841	0.665988642654286	0.537412655731771	0.332421915273137	0.37774040120362	-0.0135332028728408
Z008E0062	-0.705787015916977	0.0820280862786174	2.15266668635984	-0.571702399702688	-0.593380620853535	0.391095217222325	0.177137939952863	0.308510737347817	0.746865081742624	0.696341068542396
Z008E0063	0.404326639573715	1.41656917547867	0.594163142533891	0.410440148248785	1.42691760467113	0.480616051163042	-0.0101246825052188	0.880308656999026	0.150534109572944	-0.447095345873576
Z008E0064	-2.65154453257263	-0.811184273179416	-2.53002866111196	-3.18509706423743	-2.21023275641426	-1.30824510513801	-1.90421814764217	-1.4761908884544	-1.39301417996633	-2.17726148289196
Z008E0065	1.27776514254531	1.07586363864075	3.41455157062072	-0.496242676811593	1.0310315162222	0.745183989571538	1.4405428942464	1.12707996779391	0.6472957239528	0.562936000862098
Z008E0066	-2.54078778022624	-3.4395060233521	-2.14781717477059	-1.54609567451441	-3.04617976459463	-1.64420128590348	-2.28745884703398	-3.16870348587503	-1.82148024726485	-1.56686558821228
Z008E0067	-3.11035260740094	-1.13431439699878	-3.24445336862649	-3.39780127651549	-2.25283949868809	-2.16548673830725	-2.11717987060604	-1.26604356638588	-1.84171813847397	-2.59279174100542
Z008E0068	0.253822967405108	3.21318124854975	1.90506659834619	1.02623826619609	0.730513592418432	1.4675574007525	1.1406428087788	0.866377859011373	1.51964057137946	0.740345292601676
Z008E0069	2.03370302906917	3.98040643769689	1.94771979908726	2.2253958115426	2.11957353688799	2.62551693983569	2.05605451811457	1.97787231667881	2.74676561656423	1.9036280114714
Z008E0070	-3.18718431825512	-1.24489332947153	-4.52576399722855	-2.99456630106893	-4.06413138209244	-3.20873148497331	-3.76956511409639	-2.27528976847996	-3.80512323079165	-3.34843034352567
Z008E0071	1.63944705463745	-0.912255301196765	3.31919055088601	1.3312913562664	2.48434587016852	1.71246419717908	2.25941376486561	1.6658160168354	2.11798759221135	1.92767154266012
Z008E0080	-1.46604751789547	0.425435479245835	-0.370425225717901	-0.138111436043734	-1.34243252395163	-0.341333788060765	-0.744699152446888	-0.560658158507748	-1.2733573233503	-1.40033112761464
Z008E0081	1.2924226814635	0.0437549316023427	1.41844589234467	0.863754963268423	1.23179282664475	1.11206831865931	1.05359980777008	1.2158524433204	0.857317888481248	0.0888749832506347
Z008E0082	-0.937598673535884	-1.43838384708687	-1.18930208763993	-1.38886896342894	-1.12929091852623	-0.473601539924193	-0.563662259419764	-1.55371577510347	-0.553455086428908	0.291015049371635
Z008E0083	-0.11069292134077	-3.01236731989395	1.08085461985236	0.192078303466753	-1.02167941078906	-0.380245558816261	-0.415380428887005	-0.989113776870964	-1.16269004011569	-0.872897441039799
Z008E0084	-2.16479330742922	-3.35777485261736	-1.52166436033702	-2.7490346843767	-0.870888184798733	-0.707701906370024	-0.897738721267723	-1.07541814637607	-1.86058350382499	-0.753861399792595
Z008E0087	-1.05380478914629	-2.048342037553	-1.7633458634308	-0.217904769166563	-0.59957375513537	-0.870706084818918	-0.729458585048827	-1.8628249072702	-1.42140329153061	-0.512359321642266
Z008E0088	0.265934586897125	-1.12006947215474	1.49703564773186	0.546757705110932	-0.622425884441664	-0.00692702031530416	0.356133098667023	-0.648061590800034	-0.803677509442163	-0.469484967490064
Z008E0090	0.0268716658054581	2.07710648920255	2.28880697402347	-0.965117870181233	0.00485105301122376	-0.474525065570578	0.592327641001118	0.0473569351956109	-0.10699462787678	-0.195326586638682
Z008E0091	-1.02426982345538	-0.793423904846711	0.193189236707655	0.323093767461909	-0.533129777497573	-0.688193017786777	0.244868959603224	-0.857952425816581	-0.464176118238326	-0.350703353761641
Z008E0092	-3.48790129669593	-1.90323993811071	-2.79377480564354	-3.18604834263148	-1.82536308753937	-2.85579092542021	-2.89204487207016	-2.16097541469291	-2.33084973384448	-2.50544604187037
Z008E0093	-1.23131565129971	-1.66083892616973	-4.15435549991464	0.346356515038259	-2.12941178220322	-2.10105400429472	-2.21482920632296	-1.51056973574918	-1.08249558195991	-2.10220215107664
Z008E0094	-2.31617874891056	-1.14843302343785	-0.847673649407427	-1.75714498478539	-1.06061519140888	-2.15810928198788	-2.08411869806822	-3.08194872233035	-2.22334805204232	-1.38967844096442
Z008E0095	-0.899255068289316	-2.88969027529164	-0.381398231065946	0.148071559111577	-1.25082987382982	-0.91000334577825	-0.915563406349951	-1.79701842053329	-0.194849822437254	-0.232287245338548
Z008E0096	-0.267091412502852	-0.695330641682596	-0.924952091429202	-0.817539334304192	0.0879333072501596	0.539615004836555	-1.23587262986783	0.121888946722694	-0.0488423906022048	-0.322213563599216
Z008E0097	-2.60513204567285	-3.93931195971822	-2.9830562314017	-3.30011517755075	-2.33334373196023	-2.28149130483128	-1.59251602293485	-1.50829492663798	-1.52096478720124	-1.36756935533322
Z008E0098	2.23323163324262	0.874662852825227	2.48356123320947	0.642158949616506	1.86230194401156	0.452109001522343	0.455357859656262	0.362106472075375	1.53348922804629	0.480942740386002
Z008E0099	-0.162206074494913	-1.45703496795979	0.585769604426498	0.287218809539254	0.125473464367991	-0.619187650111403	-0.809248453430281	0.39946898840905	-0.247860131884353	-1.32356933557824
Z008E0100	-0.487498037588224	2.12183476607021	0.697466119565001	0.65285874304591	0.625752334971493	-0.0886681029915767	-0.386379157868437	-0.934258724365658	0.10663562394011	-0.56053945138626
Z008E0101	2.81716690741738	2.25127052282244	1.77376474484698	4.28151684677416	2.35812216760529	3.78478446471338	3.55682092951779	4.47828828733398	3.6916054745524	3.53505440707941
Z008E0102	-1.17629034692936	-2.18084014806595	-2.05516589147412	-1.19526429046591	-1.77813841318869	-1.69726446384034	-1.33757259712089	-1.59860701062437	-0.547918700459086	-1.57851565850811
Z008E0103	2.43554444483628	3.55380153273179	2.41180548369192	0.611607952203998	1.06943770143256	1.46088649733461	1.24848796250191	1.98733966549364	1.1060866900965	2.14969548080459
Z008E0104	-1.02759805269279	0.219596694059185	0.50452093869169	-1.46896210292929	0.0873724729483121	-0.561452548297016	-0.397594994385051	-1.3997165974383	-0.614166873300895	-0.96200588470655
Z008E0105	1.95550224801183	4.38955960165127	3.14145154063053	1.28452233734549	1.77973577137166	2.024932058227	1.79840959914325	2.35918161298195	1.81582302870142	2.12873444980307
Z008E0106	-2.27119428823138	-2.6883003672212	-4.20232698102917	-3.38745919483694	-1.83169918906149	-2.03890620493257	-2.15461110171557	-3.19341233568719	-2.80033980949799	-3.04128753491844
Z008E0107	-1.47015128986222	-2.29803789201618	0.211496351398982	-1.4376881906961	-1.97507926495986	-1.44363735861437	-1.37694913714072	-1.28675065055007	-1.45900837028801	-1.41100760233496
Z008E0108	-1.42774951153535	-2.36139798964409	-1.93755445501856	-1.28466533365462	-2.04858603524341	-1.7598485968328	-1.15707922985365	-0.534545935285825	-1.71176859573751	-1.71045436138672
Z008E0109	-0.211634719356089	-4.39397213381376	0.0652010735374192	-0.984702128701083	-1.09239864170567	-0.182610916768444	-0.683209389773745	0.222328136309652	0.139387455133335	-1.08855710663308
Z008E0110	1.30903231058414	-0.399373430187472	0.684676553095669	1.14101132732501	0.786455821697641	0.106608411373275	-1.74723084977623	0.56640881517575	0.0239095049920155	0.559732874718003
Z008E0111	2.73778444648587	1.11391617179464	3.3717151620296	1.57056165631798	2.11028651745261	3.09256000741617	1.78827139402311	1.21495290173943	2.32364985279089	1.88534193899159
Z008E0112	0.0587453444423521	0.098207172266806	0.940962273932524	-0.819990966205768	-0.329551581744397	-0.411052747716141	0.806604335449593	-0.621238062539524	0.432342763116671	0.919465203526695
Z008E0113	-1.13552591726824	-2.9312921482512	-1.46773280658698	-0.218071871056757	-1.40922115216754	-1.51485517404119	-0.554061560399503	-0.494405204044876	-1.0720781419941	-1.1124441592353
Z008E0114	-0.0742852195174173	-0.57200774745953	-2.42255622074005	0.241214248915852	-0.29510084713371	-1.31303972381431	-0.779579570840545	-0.703504072279193	-1.52423561121327	-0.765753078183779
Z008E0115	-2.51658774040318	-0.921509278666367	-1.03974801373746	-1.74630423336995	-1.49986401587527	-2.38522230821652	-2.21222835768543	-3.00049861536972	-2.25408676184625	-2.36719943304519
Z008E0116	-1.41325644756654	-3.05240609147576	-2.1046124163573	-1.03545479251522	-0.776099320115716	-1.42933149335709	-1.30721461736346	-1.91271379769391	-0.988898188970836	-0.466751373991981
Z008E0117	1.05890185280676	-1.08172322995111	-0.384274767003694	-0.00224331843922572	1.02595612843892	0.375153744491666	1.45689279945923	1.67143753557204	1.0319971956146	0.0153248336528011
Z008E0118	-2.05319895547682	-1.2630231121027	0.0848595697588743	-0.439243083922012	-0.589636096914451	-0.773341227465222	-1.22916466951533	0.0611938280151663	-0.280924901944216	-0.553726167222014
Z008E0119	-1.82194822883817	-1.93880546217785	-0.820690201260877	-2.46857058676871	-1.22632129696814	-1.2681748202475	-1.72044961045951	-0.626382480991984	-1.91407884553265	-2.12072912225279
Z008E0120	0.927772899762302	1.03906678377203	0.924154758044905	0.30313446552847	1.57094123954144	1.36464723317184	1.60801827179099	0.535506601151427	1.29236759630031	1.70803640862626
Z008E0121	-2.56389638112383	-3.00188675060504	-0.845760625888753	-2.77618089337784	-2.04130386439817	-2.63838549080265	-3.10265386679132	-2.28337362598062	-2.56923757009144	-2.32340707941857
Z008E0122	-0.897642189197302	-0.721889479629691	-0.526891502374283	0.18882321490867	-1.2238636180054	-1.24824519621471	-0.745192357790394	-0.994452674536843	-0.494014028656199	-0.951015897369582
Z008E0123	2.59586681773069	1.08949603375289	1.42860947154695	2.06532464542282	2.94181650278682	2.30576094362449	1.94087975215172	2.01144168279352	2.48209306371501	2.23300411925414
Z008E0124	-1.10983033291578	-2.2443407660428	-1.55210417601486	0.6107547849981	0.220691148219095	-0.268353797172598	-0.42865048584412	-0.581680256989991	-0.0419710380656526	0.0611530283445164
Z008E0125	0.131056493534976	0.0469260949517756	-1.91074726889213	1.03831869927528	-0.23366818482811	0.513253455505736	0.528428417711621	-0.469769655286332	-0.158094370409027	0.123371121750739
Z008E0126	-0.979590108186566	0.226120239751936	-3.73689542626995	-0.687792392828485	-1.6687366091919	-2.00605936854764	-1.71794009334409	-1.34415895799195	-1.74100173619267	-1.94630068821678
Z008E0127	-1.37745178400012	-2.36214752807402	-1.31492473124508	-1.40272514995628	-0.886303693279577	-1.13817951502975	-1.92797467235073	-1.16450743319986	-1.1228661535879	-2.30675014864596
Z008E0128	-1.57253300879174	-0.959491205818606	-1.64741221112199	-0.580378727309852	-2.24033740050679	-2.19416977345576	-1.01239423876297	-0.481397915589881	-1.54321762464627	-1.81280401337918
Z008E0129	-2.0803104794569	-1.82227898298569	-0.798451899488095	-2.40425520855704	-2.28495093248297	-1.86390897561198	-2.6574826547483	-1.68048987262278	-2.59158828027715	-2.82133726424774
Z008E0130	0.493076602922292	0.696933407982041	0.936152621007124	1.08251600959474	1.64234673760138	0.882290319324673	0.276611717653356	-0.332828460696327	0.25023542685337	1.10162169444665
Z008E0131	-0.953849572783756	-1.76035080327836	-2.44487816218809	-1.48193011393136	-1.12180359250877	-1.76611314819869	-1.06259851606272	-1.24677503176942	-1.40836165574373	-1.57930779515916
Z008E0132	2.06649741783992	2.82781054058814	2.26518388996659	3.36068602984968	1.73451733063571	2.15790500485404	1.70268731972943	3.06316603032239	2.41114002682311	2.14049354563642
Z008E0133	-1.62087618931433	-2.7065170019292	-2.42540570205438	0.136338481526705	-0.958905097774316	-1.08467614374799	-1.29895139562868	-1.30174697379097	-1.0536988423394	-1.50278037215528
Z008E0135	3.73969066093666	3.76399770443104	1.11404948905861	4.27044602717684	4.39392809998315	3.41742957223075	3.68286621546908	2.44833802502234	3.92982951308019	2.92015174520097
Z008E0136	-0.816815387794723	1.89614733111417	0.0117508366901157	0.253660681419731	-1.29517056771579	-1.00855470874435	-0.193447688805439	0.352496332421554	-0.181656379728163	-0.168685848848123
Z008E0137	2.63292863179253	1.7920779834776	1.87351063522989	3.21724851408822	0.666189195776626	0.956977138854961	2.18864809254855	2.44203711544911	0.883428092882585	2.25353146386327
Z008E0139	-0.554874288334126	-0.448032190662696	-1.29063169795512	0.0157668609957052	-1.07629502885774	-1.29313477286858	-1.14105730413638	-1.44894847947111	-1.51158946001332	-0.708685592525868
Z008E0140	-0.361218003876021	-1.40166853951223	0.944476262025827	0.0760706625076165	-0.826838128086122	-0.203241069972301	-0.421864724401974	-0.806639387022861	-0.051546793897628	-0.704113528229561
Z008E0141	-1.42521309412644	-3.16220882559707	-1.72389861635472	-1.14901994157077	-2.5459800070616	-1.9188493466405	-1.21342895202017	-1.79290773866632	-1.94155964935066	-2.12706625821142
Z008E0142	1.29957649660228	1.18452315049814	1.18196129008949	-0.921400011344554	-0.243014963301453	0.148068967731001	0.676326254837814	0.294050942949301	0.579214507989319	0.333830231369015
Z008E0143	-3.3022200611652	-3.80147938025139	-2.74363037496227	-1.83453955460668	-2.57905086070186	-2.15314039191805	-2.39580858898634	-2.29171790983995	-2.60668379428722	-1.86008286551069
Z008E0144	0.601459270672443	1.81564658541057	-0.437611967672131	0.725483132505625	-0.703926518475364	-0.592296760768923	-0.486377468084833	-1.02926536941806	0.0217752201851865	0.45487264401926
Z008E0145	-0.654999764051796	-0.901110533414613	-1.07053314080388	-0.136475196861677	-1.26238680984109	-0.810502959385686	-0.794111904130148	-1.53694239929665	-0.596092238219065	-0.262056469842291
Z008E0147	-0.407747522378702	-1.69655310277294	-0.787383998406938	-0.400682538412238	-0.82857370819303	-1.0486042388608	-1.16924269785043	-2.05482400367065	-1.58081832960455	-0.707362552784545
Z008E0148	2.80369605491183	6.43904803774757	4.79722047786062	4.16340002487614	3.01171776145876	3.14783135633238	3.43393338805923	4.20282516430388	3.99327002268389	2.85495881283494
Z008E0149	1.83701157558017	2.67262571497701	1.21978423900813	1.96789247777136	0.525257075504368	1.06980778373395	1.09245243165662	0.55782003856228	1.20049267431063	0.659152259591624
Z008E0150	-0.428085815574553	-0.91045512012626	-1.33157871168019	-2.10884878720666	-1.32910612645205	-0.0470286497754639	-0.985508508700535	-0.750233985447331	-0.826796679045725	-0.7817107008214
Z008E0151	1.32586800540219	4.68846653045991	2.35457511557412	2.69820260873776	2.30658126574272	2.08998629512996	2.33245281859967	2.38189209631336	2.06424505919898	2.16442206840837
Z008E0152	3.3282406561646	5.61061185688441	3.6643729369097	5.16815673556459	3.2639139319938	3.79203793600357	4.37756156051909	3.38649318773916	3.51683640761553	3.17844596937522
Z008E0153	2.08373710761913	1.28043866579401	3.1760907220786	3.88727067888559	3.18836231098676	2.05590043144681	2.85231010429348	3.72648654138762	3.60250618612565	2.67773331173196
Z008E0155	-0.609444909459401	-2.89346594588334	-0.455567505383418	0.257646967438312	-0.987783429423476	-0.135831847327205	-0.823904139677464	-0.205442316482585	-0.913783929893361	-0.162401601582815
Z008E0156	4.06964586994309	3.04726269953652	5.29786587965556	3.87916110613696	4.19955515722491	3.43660278444023	3.83127148148226	4.67382095183648	3.79895546057703	4.51124028436999
Z008E0157	-3.14203089114215	-4.26303296771975	-1.01505247064627	-2.25362392977064	-2.16662484182306	-2.57847478258785	-2.71765771174986	-1.87000108947763	-2.46313909624674	-2.58294991213726
Z008E0158	0.259882713301036	0.0130144063800748	2.57573529752867	0.698316357229925	-0.516218066478305	0.917636934113795	0.896087635514402	-0.0639041009598408	-0.167453215741457	0.187728105165913
Z008E0159	-0.278412601515205	-0.10221432794725	0.636500273908764	-1.64506261710193	-0.557164279074686	0.184085785561102	0.438354438250323	-0.788618691603843	-0.0265144772229701	0.367139700216747
Z008E0160	1.37468549630891	3.40506200440669	1.64941756463614	0.123620886964656	1.19210148024427	1.52286044772126	1.19075249476077	0.583486256124092	1.44442764397766	1.25697086105191
Z008E0161	-0.33834182550027	3.78362449615293	1.29417325386524	0.667129162834208	1.14458692107245	0.312379342417148	1.08414193060539	0.520556479986749	0.357863851595873	0.786508818906251
Z008E0162	-0.46085276805554	0.638498180548337	0.940167538312644	-0.411395781535792	-1.18568526708068	0.962163850613573	-0.49667987175346	0.854354719875384	-0.637188275885571	0.0981391985139065
Z008E0163	-0.862322972125266	-0.96578967520942	-1.60787762794438	0.184608146696707	0.276315732487234	-1.81032775115999	-0.244699086403613	-0.878323356602718	-0.79576859432091	-0.200556052020024
Z008E0164	1.26436093727048	1.15388855974166	2.07416001317432	0.414142437781385	1.42716385448208	1.51454087122438	1.02280043228669	0.989540579018618	1.58247369432223	1.1284010606636
Z008E0165	-0.530351669978897	-1.72940121921617	-1.0841909560724	-1.28461028344812	0.293425890127868	0.0770985649668482	1.71692808810889	-0.936536260113848	-0.715975080918491	-0.892948865376378
Z008E0166	-0.858510112881044	-0.642947675646692	-1.18696561843652	-1.20552748480423	0.263616076354383	-0.731759032902014	-0.265126866099493	-0.75793818275166	-0.121839148160081	-0.869610237456501
Z008E0167	-2.48390636080367	-2.20683371264046	-3.26413918332668	-2.44175563286313	-1.22968196994676	-1.62811913401836	-1.39409125012272	-2.13360200120435	-2.12754637653552	-1.6272657132571
Z008E0168	4.34727802770312	4.93252910330507	4.61141265554012	4.25549239304281	2.94484620573616	3.71307875511933	3.39297516295522	4.01201647679328	3.52784707377465	4.20500159156593
Z008E0169	0.854730340809291	1.19585290703294	0.995485450851142	0.825042364040498	-0.717849243860077	-0.898575561133715	0.101282414842629	0.763706132553059	-0.573365937503309	-0.828644251268849
Z008E0170	0.654151817796067	0.132890425627602	2.08507574150657	1.43280978507542	1.29303235168818	1.36673305528406	0.999793563114001	0.690516276819561	8.99098757323712e-06	0.0136035315320827
Z008E0171	-2.40284486652336	-1.11131194786253	-3.07339438363978	-3.18696502175664	-2.4736244055926	-1.49488493161952	-2.16124614865022	-2.64589783358877	-1.47774170248626	-2.44881922722538
Z008E0172	2.31699846001792	3.48814721416284	2.68050324670042	1.472557629897	3.11524207125327	2.68171401455138	2.97694236002208	2.77890891513477	2.389896032754	3.0891449717543
Z008E0174	0.787651168876922	-0.725434064786898	1.76657424216773	-0.392349771695523	0.942442621554823	0.2233933446624	0.568831959126816	0.172444889086066	0.628872659997494	1.24289267664544
Z008E0175	-3.14101198546236	-4.40293541731638	-3.61052763858479	-3.08404308904391	-4.79211875487949	-3.51564486302204	-3.74098299878674	-4.55672315706891	-3.67729501167517	-4.22755883242534
Z008E0176	1.56752269060065	1.98429381119522	1.55997143660776	0.640771471317065	2.60380674295173	2.66080156124127	2.6422495759822	3.00729218108019	2.39718429807236	1.61507380081798
Z008E0177	-0.522407568109414	-1.49724444141247	1.27141576815032	-0.691254398059122	0.250443890643931	-0.394627041183383	-0.45803871021328	0.43507841833756	-0.113995955833479	0.194767648318719
Z008E0178	-1.30673973619497	0.620915523797319	-1.92384903985664	-0.294210623005832	-0.805624385972923	0.737587279099723	-0.497235723968619	-1.52593597518597	-0.743530602346489	-0.954497495798258
Z008E0179	1.66893964172473	1.49207723640165	1.52499381727458	1.71660894747575	1.42233164348995	1.89730122257949	0.496784579499847	2.32448129036349	0.441607516106361	0.0181009401119161
Z008E0180	-1.83742961098248	0.507732245214061	-2.62042678113024	-3.17604694772063	-1.67544447923572	-1.82332101184368	-2.47040490802744	-1.93699230189285	-2.43509183371487	-1.90514050505771
Z008E0181	-0.430601372780322	0.0862378563357418	1.7243352042007	0.65949559991587	-0.722403121976024	-0.173040945498339	0.501972980474446	0.648196868934155	-0.204850588333013	0.689982161192097
Z008E0182	-4.15754602609185	-2.13746881907891	-2.34729971998038	-3.88182575598114	-2.95488189682316	-4.27235401259013	-4.17059697782318	-3.97717278168674	-3.4454195235957	-4.44515194163089
Z008E0184	-0.348395300476997	0.942296291354224	-1.3245458015403	-0.0095209658116074	-0.158500247380168	-0.642070859900609	-0.273002390341272	0.167431048444407	-0.789800218156596	-0.95477068784588
Z008E0185	-0.112024258817818	0.520543128815339	-1.68374186029768	0.338070239432698	-0.675390893435111	-0.181038783964376	0.045790849441259	-0.218811719516701	-0.429743074454258	-1.06625109144301
Z008E0186	-2.3118792370136	-1.38665479064189	0.223297483606232	-1.10222302231887	-0.673026955089843	-2.19177669839318	-1.65356895697021	-2.03776664304162	-1.41004596309778	-1.68651454854317
Z008E0187	0.971026792819621	-1.00582448151919	2.02081095086659	-0.763929059406747	1.12159015057872	0.531811467472677	0.653659577036939	1.05803784551221	-0.0375401567643254	-0.252974771338904
Z008E0188	-0.756575855964646	0.669255456797347	-2.4070723089208	0.629417966816783	-1.11232630478023	-0.913923575922242	-0.37903837159468	0.356822915136212	-0.019648206332684	0.103748011195488
Z008E0189	-0.867622730913788	-0.4557632692774	-1.27848473308632	-1.04319348423136	-1.17046638766969	-0.376776585123845	-0.955039744430668	-0.768792265752877	-0.398065423117323	0.268181599644908
Z008E0191	3.69131277012917	5.18833389371418	3.14176380285415	3.83631776475018	2.46142867965043	2.77009539512464	2.82014034806993	2.33055016777011	3.09890783569318	3.75292865184492
Z008E0192	-0.467451490736118	0.65116809098766	-0.758141422584936	0.362638527264471	0.432225304361581	0.362923592908008	-0.806238097868363	0.250411623513174	-0.842327896109865	-0.256949664189947
Z008E0193	-0.540405194956975	1.53947948463967	-1.59784413838126	-1.43467885707006	-1.25898378074012	-0.81631162651199	-1.07545313330993	-0.0963209346227517	-0.951818054145768	-1.22971167322396
Z008E0194	1.05183916533667	2.49617458295667	-0.0443245142582056	2.51138988769885	1.1541736855607	1.05863168447362	0.954895242767593	-0.0423483417530442	1.25232848312371	1.52037483720846
Z008E0195	-1.19639694873571	0.294317375244203	-0.970672103978844	-1.69655403604271	-1.06183764459423	-0.868434482244692	-0.882261387305121	-0.0283812390808784	-1.07034592699272	-0.134871376651919
Z008E0196	-0.139691774564457	1.04607952604125	1.46251086831307	0.743064415425199	0.993383393281804	0.669942062187993	0.336443628704595	-0.0691294836327521	0.740203367703301	0.156144513627955
Z008E0197	-0.482622055240056	-1.31445957976309	-2.87498110066717	-0.123809156255797	-0.292024336610662	-1.59486214261078	-1.88121410433965	-1.78856170549138	-1.53667903272039	-2.25801824033862
Z008E0198	0.255537725322813	-1.5554197476238	1.41900835236484	0.645634950173074	-0.190801676446391	-0.808317765746217	0.820216699662425	0.152886680614711	0.857869335728731	0.129019655525429
Z008E0199	0.943733570912194	1.03925869667716	-0.295502458390215	2.3176385698186	2.11272082423445	0.756243165683132	0.820260608615536	0.416424741888739	1.03634045144204	2.06998734122224
Z008E0200	2.36365280304438	2.37089611514262	3.24073459883308	2.33890919859773	3.60978460006033	3.0225510234692	3.62645510501171	1.79439436574688	3.10663091607967	3.77572742904858
Z009E0008	1.13238281182491	0.553422373864423	0.700944525701255	0.462356209896322	0.308117515908685	0.438471623929929	1.02454160079115	0.467034811826312	0.457714638018813	0.569218404865937
Z009E0009	1.02791628510548	1.0532948644873	0.326063366380265	0.668376950496568	0.862369152712972	0.625625054651276	1.0716954343785	0.68925239856626	0.345261826177614	0.752458953499792
Z009E0010	-0.634286081705778	-1.52640903156031	-1.14736198684682	-1.40880797368479	-1.65446475863248	-1.37241441060023	-0.804205467559014	-0.417302568590028	-0.758387799708673	-1.28544641689147
Z009E0012	-0.135378864479436	0.157200949760297	-0.215012209946859	-0.10559933650757	-0.804555067143218	0.650304860566548	0.0743858939775875	0.072682916328236	-0.922368370781767	-0.252699876142872
Z009E0013	-0.963015521057369	-1.38302658622296	-1.10279422285174	-1.69709049036836	-1.30774408688246	-1.6216296246942	-1.00739824613976	-0.841797124552106	-1.79171765978667	-1.25548941303973
Z009E0014	1.95263474812128	1.40638901925651	1.78818186833788	1.56216730282175	1.58210491857138	2.16487055292604	1.65288005366984	2.17899887644297	2.28485539630994	2.05980300828038
Z009E0015	-1.10884882284548	-0.7152357792761	-0.949708511216096	-1.45196778327211	-1.07331770688003	-1.22070066284373	-1.8604867318415	-1.56900996867864	-1.09369112236374	-1.36995379204351
Z009E0016	0.22434288295534	-0.3911873332905	-0.382401610100571	-0.651869793891451	-0.0206504295312663	0.445472096996108	-0.804063565238684	0.390750288583749	-0.119479222442776	-0.468636491032039
Z009E0018	-0.971699888876518	-1.72887422489988	-1.83044941615403	-1.4928182657397	-1.68778965091252	-1.5312161915622	-1.68738708434108	-1.41071703269018	-1.30037622571691	-1.68398568787206
Z009E0019	-1.05075324282566	-0.926390611353268	-0.980978790627683	-0.883367626513699	-1.05702657891085	-1.39074659164986	-1.38984847517484	-1.41447672273418	-0.875095802668394	-1.14861973509006
Z009E0020	-0.248292988457169	-0.2646480001204	-0.0833299847401191	-0.791657264857063	-0.695524575466283	-0.718067817308403	-0.90366190930062	-0.506624186116293	-0.296820922482018	-0.405560190597646
Z009E0021	-1.77098309883536	-1.31528267309924	-0.696742940127058	-0.871328385610794	-1.29396820342136	-0.475272383409602	-0.58470854938955	-1.38360774457341	-1.62558895275818	-1.15968290018561
Z009E0022	-2.05675114428108	-2.57514971344599	-2.72488941158055	-2.57618772206491	-1.93773960319053	-2.33410701413071	-2.12268601036921	-2.14548898073088	-2.82846717786234	-2.50000377378107
Z009E0023	-2.05712137000261	-2.95064205085855	-2.23993132222402	-2.34162254729527	-1.44254937347135	-2.68016763760342	-2.43313732302932	-1.54725442047622	-2.24581807284963	-2.16963216946525
Z009E0024	-1.15003327900134	-0.810178749714035	-0.778049904447922	-0.775172405401311	-1.47771471458407	-1.38034774603567	-0.763725177773843	-1.33799058954082	-0.858997374291795	-0.950276807050635
Z009E0025	0.228421832104989	0.697354822043884	0.932765324918346	0.524300122554607	0.0208214253371597	0.228945412329124	0.894160077681101	0.74316328911206	0.549663720576456	0.529198404973169
Z009E0026	-0.177985350688745	-0.372250434298202	0.399259027605293	-0.36353873990035	-0.391736293895949	-0.298759532502309	0.278163663879189	-0.272334854559258	0.239846442068314	-0.176908684813644
Z009E0027	-0.466174215060276	0.271969950925364	-0.00652931720590511	-0.418601546438147	0.323402610272794	-0.00235677304277128	-0.249507559833728	-0.516047469468096	0.2254060655759	-0.00816834107383654
Z009E0028	-1.11708924968875	-1.14204080883982	-0.179272413024359	-0.251821476878893	-0.503896264632014	-0.638283871776452	-0.137795832184494	-0.881254805965193	-0.229010968837707	-0.378429280732229
Z009E0029	-1.61567682746582	-0.968412007599613	-0.73449612366334	-1.22727008432189	-0.696601821559533	-1.07024921197496	-1.65017413476953	-1.0802920998827	-0.913661251168429	-1.02200586223025
Z009E0030	1.00335594520996	1.45473736563092	1.25339103161026	0.618609239258806	1.19775983807586	1.15181123621161	1.36333685755409	1.00669826649538	0.731366268680733	1.16166928817195
Z009E0031	-1.19122448456817	-1.14840785435776	-1.42839687300782	-0.791300329769656	-1.60598696683658	-0.989061785817579	-1.45062923030725	-0.653031796569078	-1.52222570191079	-1.30954345834592
Z009E0032	0.331768817338015	0.53737570834722	0.958729125220489	0.903841628317072	0.0303643320922752	0.65510883511925	0.792512921151681	0.778175088309564	0.968276348245274	0.796710853341024
Z009E0033	0.50925388392641	0.552480943009875	-0.0523023352267295	0.616745703516983	0.370237349828824	0.554962889824557	-0.228567497377698	0.566137668343113	0.572555339830981	0.139469363430491
Z009E0034	1.79946338373973	2.24675156984806	2.36818868214907	2.20103372701594	1.9707210463695	2.53886507927794	2.80384817769684	2.79154500369316	2.73413016726629	2.55655755541538
Z009E0035	-0.317145256686732	0.0725562471910969	-0.783610838963121	-0.475112442822107	0.173549390189664	0.44444316826669	-0.105066755568836	-0.628707920456701	-0.7608951653308	-0.16723633448382
Z009E0036	0.675753338246979	1.34770670076368	0.987810271948651	0.413318487618508	0.408330464382264	0.711910625153249	0.498670059178718	0.702208897327356	0.726184191676418	0.720667401458029
Z009E0037	-0.569584692840966	-1.28703563552734	-0.703352922956709	-0.852760109160841	-0.948043640748569	-0.360449916350542	-0.206302343910717	-1.03210906473828	-0.244979466831141	-0.746300409289207
Z009E0038	0.321899424886059	0.199201852628919	0.502655426651383	0.769058485068697	0.758066165131229	-0.358399525995446	0.307812481219005	-0.298045347361425	0.638850041191372	0.465244083344146
Z009E0039	0.597502853523412	0.237803490486984	-0.0462550925039485	0.0481412824384549	0.507622131500023	1.37382206989795	-0.409292962040273	0.717161273169521	0.684241453696491	0.358896532723584
Z009E0040	-0.183726781312544	-0.455507263954298	-0.242631500624234	-0.343341108870864	0.152378777405036	-0.544685658076831	-0.579199473224966	0.161343269378739	-0.398992831615122	0.000275224672103669
Z009E0041	-2.995150831284	-3.55385939969139	-3.02597557147415	-3.20317769323621	-3.62120860093548	-2.30543341741406	-3.05214565129396	-2.46661105283651	-3.1200290096426	-3.07369785702842
Z009E0042	1.31773645581919	0.687395946337161	1.66308134562436	1.34251767777832	1.31551038460594	1.283154117828	1.66890520029754	1.51543086786879	0.941536271820881	1.46827993827451
Z009E0043	0.362269849164223	1.15947169005368	-0.0957387132694593	0.218546727369548	0.403404991334045	0.323089022996416	0.384295136960508	-0.135092891036535	-0.142621368311029	0.16497592756282
Z009E0044	-0.540762453079252	-0.497713106313982	-0.300849333631248	-0.331380984651072	-0.738574801530713	-1.07872511035171	-0.00322291615210588	-0.924093114045279	-0.316881705882826	-0.395665252890848
Z009E0045	0.991087991603262	1.90409868568083	0.969874672723343	1.0661755451043	1.21987144751579	1.45448473718118	1.05730148379779	0.827983887021491	1.58893172236446	1.50093964435952
Z009E0047	5.29705901004745	5.28180725802609	4.74369264084789	5.02285389024903	4.49648548080387	5.15152155896572	5.04746160069671	4.87931012234776	5.11079312460126	4.6958146984404
Z009E0048	1.03628282189691	0.428337384434387	0.61638990686886	0.329596434641402	0.629538578179762	0.907084809600727	0.642215358940463	0.840921193036872	0.099258895561171	0.464728053934886
Z009E0049	2.82197934084885	2.80804902631291	2.56994948671717	2.06380103105993	2.22284069835915	1.84145006453418	2.7190924610777	2.6844990912736	2.17741529553514	2.44293809563223
Z009E0050	3.37166275091132	2.46237251447599	3.25076588436125	3.70570614841081	2.7253633682378	3.74165471874394	2.94170044186037	3.4421162697906	3.11848518719072	3.41362003232111
Z009E0051	2.00818749789669	1.26074585254933	1.61564320083668	0.944317708851725	1.75021387141524	1.29979547710646	1.72478251991429	1.90057674345047	1.70702099444912	1.60278868700592
Z009E0053	0.0162300014494591	0.34236028591899	-0.380743140232591	-0.544326163177994	-0.292328674713337	0.0968908968659526	-0.791992580751813	-0.785598865241319	-0.957341912521055	-0.584876183366337
Z009E0054	-0.434609364895868	-1.54511295711008	-0.4343541052717	-0.703561785609899	-0.105812962820695	-0.707987354819654	-0.884465278204817	-1.24024265094581	-0.234474995191714	-0.640262432751387
Z009E0055	0.810465998648209	0.175243245848623	0.258386263186583	0.256083130903837	0.56348942588466	-0.192378147529504	2.12078281079918	0.606277920514812	0.725439525898137	0.423413464610881
Z009E0056	-1.06057122899997	-0.601499964152997	-0.527330156282542	-0.29766348738055	-1.08815286958347	-0.599190429501162	-0.807148829329746	-1.19252276186188	-0.593162970551835	-0.736371123983878
Z009E0057	-1.24187678257342	-1.62131297568672	-0.808633759880538	-0.938145362660963	-0.911485539618554	-0.78953536107497	-0.741177533208805	-1.56670605763672	-1.00081025227133	-1.18254664318797
Z009E0058	0.559377242376056	1.20530871041401	1.47953501111581	1.39804341179329	1.74974350465985	1.42646695206415	1.56160923723353	1.51768020825963	0.723326686093936	1.24302824485589
Z009E0059	1.31108537418225	1.99070397031369	1.36460407088495	1.83293373567203	1.60974802612388	0.884853735968499	1.09753694188926	0.906436109369597	1.0823611842058	1.47858076158041
Z009E0060	-0.519367336717192	-0.582163978366666	-0.86394147697242	-0.7628933440021	-0.939867137570444	-0.522707399357986	-0.850138787102691	-1.28257354939267	-1.05994003762311	-1.08682421126292
Z009E0061	-1.49461617744433	-1.59672848355917	-0.989768089292431	-0.95653136617774	-1.29769261149652	-1.51172505715113	-1.29046135780142	-1.05847239766093	-1.71198405949601	-1.29743417234327
Z009E0062	-0.417113415373908	-1.19335676829948	-0.30498654151563	-0.685569802083996	-0.465222319617989	-0.375508809501014	-0.574448455714099	-0.26235004836615	-0.13205148359524	-0.266235078119968
Z009E0063	0.0707089614918508	0.0099920918344204	-0.0267019471103698	-0.366568680785999	0.307601172178235	0.560146193883287	-0.554376001206561	0.558194349291044	0.46538540579121	-0.145915873880251
Z009E0064	1.0297818580417	1.34844329423138	1.01173348571205	1.29008664669544	0.858505415927862	1.84761600329497	0.662750410329787	1.58238329649382	0.732961328367452	0.872735344134498
Z009E0066	0.865589347750747	0.882475820163792	0.231697413677473	1.0256344684044	0.487086337211361	1.05315398046375	0.266835692281597	1.1233962517561	0.82567986522795	0.839921146124609
Z009E0067	0.977896075208808	1.40109555230181	0.846169382937557	0.49737497296037	0.399746178839295	0.641530089798807	1.06830323737392	1.27545114172852	0.995323374048592	0.723046169721517
Z009E0068	0.0323731789427834	-0.691927317465656	0.418009259419054	0.489533056996671	0.376242993275665	-0.650123159967053	-0.177364789366914	0.249094275725635	-0.0712846514256532	0.271731975371417
Z009E0069	-0.955459242763048	-0.595722681680671	-0.973496651434223	-1.13060383565209	-0.229612574455492	-1.03770424133928	-0.681276876400715	-0.580708634097126	-0.561719831900786	-0.714155527613992
Z009E0070	-1.85408825557722	-1.7732947079388	-2.27513139787826	-1.73382564425913	-2.47036091031054	-2.08469325595357	-1.77391524336194	-1.77006995672324	-1.83113289515488	-2.12740769525918
Z009E0071	0.294854576029408	1.38104515726811	0.751534720773949	0.64308479160497	0.624749153670684	0.952758676563328	0.832025282696484	0.762574510726113	0.619930031284415	0.74023673193903
Z009E0072	0.364592451456378	0.698718151134464	0.821171386079319	0.736873727862313	0.672628916418864	0.90193412733009	0.522198064830359	0.574114219011913	0.442621328255283	0.761986044746837
Z009E0073	0.798670620517441	0.322759695304963	0.212036740783296	1.07829282920316	0.979415988524237	0.10012033824752	0.152921072244269	0.729809050287267	0.946323203141945	0.569307494425921
Z009E0074	-1.73364124236387	-1.23372393741473	-1.66115332865948	-2.0242318763126	-2.27565764560466	-2.22043438206787	-2.22128556159803	-1.25406675004203	-1.87414564312525	-1.86137009353473
Z009E0075	0.68270890970785	0.544128454742529	0.6769378961633	1.13827818884926	0.873776281789526	1.06085944860364	1.05754956134537	0.427959942050816	0.384715175264829	0.794522232514238
Z009E0076	1.05709436586749	1.48552610245378	1.76400201959711	2.06069457199902	1.76798735927799	1.54939837345582	0.981986792143411	1.87040456095406	1.17814342636404	1.48989820669859
Z009E0077	-0.145297979259116	0.375015052646606	-0.573607190343596	-0.242380840553534	-0.535866893215759	-0.623317816709022	-2.6418562499347	-0.430830243598877	-0.305875882233546	-0.409276608703968
Z009E0078	-1.73685700501865	-1.77202237402432	-1.3723327446146	-1.11084400392833	-0.814344283115212	-1.41713171655753	-1.59478515482865	-1.24997250065899	-1.76690899306532	-1.37869843189551
Z009E0079	0.661629456275051	0.0105040441987514	-0.200048289265198	0.473095147804634	-0.075383245954551	0.176609246062177	-0.406622964591264	-0.216678373982935	0.461447741574917	0.147309846262152
Z009E0080	-1.33382094444554	-1.3583300784187	-1.24989160893811	-1.10421111087275	-1.41919277665405	-1.63799780421584	-1.11915410795798	-1.11733801057062	-1.19939937422022	-1.51136662100443
Z009E0082	0.577252905352773	0.114527717453931	0.230326267589603	0.421148677085927	-0.308009716811979	-0.0130850591737988	0.526067371110412	-0.155055575502848	0.356546331267554	0.0877018840735491
Z009E0083	0.782922008350523	0.976569073539758	1.20531352783494	0.621469693390746	1.23133955055742	0.22696104730945	0.411500905790224	0.907854890188461	0.56892164267697	0.751534237706445
Z009E0084	-3.6295921212715	-3.64911953102676	-4.17696122333121	-4.00031110892051	-3.69333814366923	-3.81869697717419	-4.05645690092705	-3.9201081805124	-3.85494800551668	-4.04201082335745
Z009E0085	0.136715813906138	0.404835172005573	0.66582408701741	1.04947892368866	0.87983874543326	0.524870237376947	0.946338907470966	0.779491206348241	0.368027785885015	0.652659615794385
Z009E0086	-1.21649944017013	-0.800502280062218	-1.18274071107917	-1.01335945659944	-1.22338531632837	-1.03862259604002	-0.548464913217667	-0.956822550356761	-0.464988048754763	-0.923847353832017
Z009E0087	0.378919227569781	0.47413335735539	0.481289113705419	-0.0478438411644702	0.15571829013888	0.287381231936002	-0.189386488780071	0.444874815694016	0.430636758946476	0.179222107696144
Z009E0088	-0.188451195639977	-0.0829335330617378	-0.595789754991938	0.00441826632082233	-0.61344709479074	-0.0728769905223628	-0.585818453167504	-0.183724990404159	-0.600794398458468	-0.214764978164838
Z009E0089	-0.733325392594389	-0.757808652279253	-1.13156052353773	-0.339542005040496	-0.655060842123792	-1.22204777766582	0.187847179232927	-1.81792539178695	-1.16515512273402	-0.951166673994351
Z009E0090	-0.922526548363576	0.368037439013291	-0.0289021137877553	-0.171288440493741	-0.712767247336622	-1.06147245787066	-0.800791748259671	-0.368215275378927	-0.229977902138018	-0.585109030410602
Z009E0091	-0.420268704728825	-1.79466838721384	-0.344797953281367	-0.130621409083768	-0.53675755804096	-0.829344102573598	0.065750233621853	-1.13847643666347	-0.0475546456224701	-0.170413446668686
Z009E0092	1.45940697977902	0.530030633910292	1.231801884818	1.40001774027489	0.572213506430848	1.02704604860016	1.06157212356009	0.579273995443894	1.18025601365314	0.934037269995183
Z009E0093	0.387918324230601	0.937681669361229	0.245182384057412	0.454462521125935	0.347631735552523	1.23153287208772	0.501998149012872	0.967039073137499	0.925530315476844	0.514817350590291
Z009E0094	-0.173222012538757	-0.174581550608111	0.160391626266575	0.536713551904277	0.484821928697738	0.0576333084903325	0.813625970161451	0.482596976465959	-0.018607842471387	0.191561762650722
Z009E0095	-0.027381392737701	-0.495353718079006	-0.246019586378441	-0.198995741535858	0.396044172766532	0.205263438066654	0.158140876780179	-0.599503835804256	-0.44575464221205	-0.111386789775973
Z009E0096	0.000445219112919242	-0.118500891785902	-0.325243652102674	-0.322885192824746	-0.20031950985071	0.610500797289203	0.496076067929548	-0.0180754352144763	0.125538812646677	-0.088084527195203
Z009E0097	-0.629225319747591	-0.0909282448724665	-0.873039821906408	-0.606028410562942	-0.276365715998198	-0.988626228789844	-1.49652610435632	-0.401328647427849	-0.810177983051257	-1.0370368183234
Z009E0098	-0.702594207641429	0.218942422746959	-0.148310717062185	-0.231995603249884	-0.774151707311553	-0.0113070056433432	1.17982572233234	-0.239465048826836	-0.302705842613178	-0.282699964795973
Z009E0100	0.377014674361624	-0.724640794282135	-0.560245918821435	-0.564347817522859	-0.288009421039336	-0.745761424839611	0.107713200435249	0.14641850550868	-0.375172912591696	-0.19900550437783
Z009E0101	-0.430059869976173	-0.0095777804879177	-0.566222536180364	-0.785135225355684	-0.949068467676718	-1.26206167934139	-0.919124208616618	0.0421958957223306	-0.688194303182307	-0.508368643243042
Z009E0102	0.21524075931908	0.233283458922755	-0.089476772236535	0.274187660822775	-0.392822518404091	0.137740930260916	-0.395537918450114	-0.279800050266852	0.335764748058667	-0.0799430410402737
Z009E0103	1.91222434328121	2.24674568938518	1.77489835818731	1.15097708332244	1.28018736543925	0.729074310772993	2.18847547590343	1.45922138490684	1.23809040260573	1.61637102936079
Z009E0104	0.520056304931137	0.681827902779266	0.86506430734365	1.27273337646586	1.1115051520055	0.795246531473531	0.927571808542261	1.16411435284279	1.28815636962776	0.855888074227403
Z009E0105	1.45484565085404	2.45192993642311	1.79889339537073	1.80933486609346	2.09579601885945	1.37016563749866	1.2075596224045	1.10774301477532	1.13454693493797	1.51471256670013
Z009E0106	-3.21308320738674	-3.09603703861165	-3.32317497172996	-3.13435768829528	-3.35437730961512	-3.25552635013412	-3.12307881812683	-2.94623645823515	-3.07191179163653	-3.23258913877495
Z009E0107	-2.61960241931976	-2.46392845194796	-2.06595983417965	-2.30311958587188	-1.61889980244804	-1.83170145106295	-2.42100581374426	-1.87175969681427	-2.52700535167445	-2.07988416607639
Z009E0108	-1.48761048382469	-0.809768615898303	-0.631630539531502	-1.12695040037797	-0.282937508328662	-1.66115184364845	-0.624801786058417	-1.71230214096351	-0.659862821874878	-0.706697326250388
Z009E0109	-0.351575457941261	0.141866312056676	-0.565000607543663	-0.0640325164740047	0.0442211933095221	-1.25264611921725	-0.282546014789893	-0.104944029040786	-0.0573731382445454	-0.474804465754689
Z009E0110	-1.6151173694738	-1.97613704669685	-1.3389064577336	-1.37564849428475	-1.23393741494104	-2.02179003360418	-0.990115513660713	-1.93370340438858	-1.6278096561352	-1.37998051731182
Z009E0111	0.346628048031403	0.70836989486245	0.794611716136349	0.379293339795573	0.132029504924562	0.227268486672776	0.364371145540478	1.22903474515595	0.844521466955262	0.493061984954147
Z009E0112	-0.910208671034038	-1.02226249544868	-1.28647720406591	-1.3559442693332	-0.844032091654439	-0.7069590607257	-1.00398112475136	-0.599548731030645	-1.34635294440194	-1.14575061725853
Z009E0113	-0.125075492737492	-0.363872975248012	-0.680659553916711	-0.07992910238129	-0.4389132705653	-0.130861933182355	-0.11768778064751	-0.887755584703107	-0.849627881244229	-0.335218911388297
Z009E0114	-2.24138068686666	-2.02524234558387	-1.51116519349914	-2.26797449633845	-2.37970564676607	-1.60731154551932	-1.75441398582283	-1.76170734536246	-2.30060213487703	-1.73857728798841
Z009E0115	1.36155588258051	1.07826149025598	1.20805974552446	1.65187319180762	1.7745075328235	1.28720016484634	0.805613818016403	1.31547239727538	1.52225361232974	1.09741789694913
Z009E0116	-1.3180699594183	-1.51748838765296	-1.4510482329328	-1.34027102795501	-1.40913787901268	-2.27786739216007	-1.9210910336449	-1.68598369348494	-1.43357931433013	-1.6220423262755
Z009E0117	0.832698523788459	0.194313410022738	0.381907329577656	0.282362981783505	-0.313833270135279	-0.323536014240288	-0.0609119767706675	0.0505592339234038	0.0468335176047591	0.387627351805539
Z009E0118	-0.738620770415324	-0.879573359302797	-1.35710763229003	-0.555333437200395	-0.0645953843702634	-0.384403487092676	-0.681968220092325	-0.897036051390568	-0.764787943239823	-0.859507600597124
Z009E0119	0.599441811334175	-0.267863407124762	0.861158584048587	0.306166845979536	0.351971567463611	1.33556736749235	1.19133942418889	0.0319956955665538	1.08181607732771	0.852676517508828
Z009E0120	1.4086410898938	1.04044277220693	1.16420841717911	1.57703932486778	1.30862896119663	2.01515420915774	1.08661368102299	0.816585942155601	1.4014131324752	1.31799377412814
Z009E0121	0.5329642355682	0.895587860187643	0.408084893653592	0.750910275082407	1.17736220746808	0.193016461185739	-0.00412904229009095	0.684848291185454	0.731387234895752	0.594832662804013
Z009E0122	-1.28602528264135	-2.27533118992367	-1.39834457177545	-1.58316908507742	-1.50124454210459	-1.15460534068798	-1.31830326514748	-1.31575288851611	-1.33037562932402	-1.14262921051618
Z009E0123	0.262723215863553	0.538458904230902	0.76487509321885	1.06155246143816	1.29750742544371	0.714047294722259	0.641017998427011	0.862211023252859	1.07331927261472	0.887598496962706
Z009E0124	-1.32479934709408	-1.30173107776983	-0.861186031292803	-1.43297136132279	-1.31471119539615	-0.738337078603524	-1.26118882854792	-1.62257445220724	-0.856101672000704	-0.995289602947656
Z009E0125	-1.14628664050204	-1.06466604332592	-1.13820589655909	-1.44840287027641	-0.850230453729294	-1.67027253791864	-1.83259274455267	-1.77385176069681	-1.50920088141719	-1.3508571365299
Z009E0126	0.452315572522965	-0.0310770482244165	0.381883137370196	0.283077508296707	0.183195492094643	0.429895412258391	0.924740103823029	0.873883352989941	-0.0257704712704902	0.302434129691167
Z009E0127	-0.470992527918744	-0.6166721644661	-0.173763633634827	-0.209128851360616	-0.48899158364592	-0.0943889274097162	-0.132267231191144	-0.289467502383079	-0.93436789818856	-0.528057116279049
Z009E0128	-1.09628181866771	-1.24553474650495	-1.48239306386105	-1.05846254597111	-1.31079337064966	-1.67418434297083	-1.50904316407162	-0.949606007445592	-0.948880820091819	-1.13413056819363
Z009E0129	-1.88866022952673	-1.74628384818619	-1.50100724432717	-1.73302655049393	-1.37545941530827	-2.06659508837506	-1.03389790632423	-2.05817131839674	-1.84126135622774	-1.32383813896951
Z009E0130	-3.36844551369995	-2.48503628058505	-2.92793086017621	-2.67342592141463	-3.5817965963864	-2.84541982048968	-2.67732251229896	-2.63772416306722	-2.80964158693054	-3.11095212111183
Z009E0131	-2.02844764416292	-2.26810762103919	-2.70768530924067	-2.32320756226877	-2.32479503126369	-3.30489612271168	-2.39499473345122	-2.19043253970748	-2.17490335119395	-2.40849331268748
Z009E0132	1.09925317202543	1.73025850152791	0.685254368166682	0.927976597815114	1.28254227138934	0.666068389516387	0.827982765209714	0.773335068372377	1.50081516627757	1.2384794082743
Z009E0133	-3.09192960663362	-3.42783024892351	-3.32499960410685	-3.31935560540096	-3.73427012331437	-3.3221519408847	-3.67230381586342	-4.02893081108936	-3.7349586378787	-3.2755663369533
Z009E0134	1.49467254118811	1.71677308505414	1.3365674838651	1.20947768141428	0.904145089966429	1.59058853040468	1.31152160518815	0.763185765476167	1.75424542021382	1.37515565308047
Z009E0135	0.116827371882424	0.822616324212315	0.191682325599693	0.0588543207875319	0.485442995061345	0.427867581695851	0.331810920390281	0.349301653096825	-0.182691651394398	0.349461070473161
Z009E0136	1.93610355201549	0.925477092737701	1.52522566203742	1.83889728655216	1.81710182453274	1.4941903276951	1.90007393229129	1.9055116033445	2.13800017511647	1.59640883364649
Z009E0137	0.153647589788919	0.264630458269509	0.959168887116077	0.331525769091519	0.604566973280979	0.428238996324458	0.287500486657551	0.800891044308974	0.845594836877372	0.671261529381395
Z009E0138	0.0164734877816068	-0.85110816877532	-0.204183301015946	-0.333262205960726	-0.624748873304761	0.63728075220378	-0.279880907938415	-0.149406635897832	-0.411373149580167	-0.285806796626758
Z009E0139	1.80206504000704	2.48579516988927	1.86126781553468	1.70839766052623	1.80452812899478	1.6007915304142	1.6077892767615	1.6139744267295	1.6501719552377	1.54817546316485
Z009E0140	-0.952342182619237	-0.513339799597178	-1.40072492014601	-1.31416063490916	-0.940294569798384	-0.235224945936576	-1.65641944179914	-1.12077259856657	-0.787681177788604	-1.00886634560279
Z009E0141	0.687696567346845	-0.458338764516117	0.515490672835869	0.484452535859275	0.482551827539173	-0.0579723213203464	0.442021902265555	0.540654985441972	0.0601597379336371	0.406474284918199
Z009E0142	-0.578079470134324	-0.281456804438319	-0.236057358778467	-0.878350304129693	-0.368931283725829	-0.428145065984368	-0.115551786981286	-0.637430515928103	-0.309239297149992	-0.425672924805935
Z009E0143	1.68081050059672	2.72238856587833	2.02481646763029	1.33773132809917	1.6388027040109	1.02442454545748	1.4347181573174	2.15844006294778	1.22460889383367	1.6617220907592
Z009E0144	-1.19403404097435	-1.09778660668583	-0.804613164384287	-1.4010712419013	-1.81036069361598	-1.21947934036521	-0.968047961811566	-1.46813692132524	-0.680223479353295	-1.27585138825568
Z009E0146	-0.969162319974214	-0.652551679305143	-0.914566611297511	-0.791041909406327	-0.958844539369365	-1.03600089859601	-0.856282089166823	-0.227931537716042	-0.620770685959036	-0.539755931634224
Z009E0147	-0.0340000297949512	-0.424247195304528	-0.142383453807114	-0.497145100430281	-0.793239611475514	0.308732167053297	-0.683226048624069	-0.661825516207111	-0.2160160776958	-0.62035762049485
Z009E0149	-1.2015246429032	-1.75743582395615	-1.34194110555659	-0.710875546555624	-0.95040078373315	-0.238131365620294	-1.12341631029306	-0.426065578325837	-0.49580236830986	-0.918982681517071
Z009E0150	0.0129053830184499	0.456049964329102	0.345039190657769	0.231269162007636	-0.00903645094000159	0.199067488287642	-0.137508719595856	-0.415892313846283	-0.371859298468881	0.126229227941669
Z009E0151	1.71264587851544	1.89341997679089	1.64780732900393	1.52798005259234	1.95683190053815	1.58467421179248	1.45882951830922	1.59388381056995	2.05888192377527	1.84012938702169
Z009E0152	0.287888232902982	0.531353794144342	0.970924953174152	0.68156438774095	1.0777084212454	0.321579677139123	1.20800603309634	0.48353821339829	0.863648734541395	0.60975828623639
Z009E0153	-0.0656153684602791	0.60506637043428	0.237876832928408	0.453254150317348	-0.193877865173602	0.120005703934322	-0.435499891731776	0.19456349648486	0.306081888889648	0.173981245043817
Z009E0154	0.533605051654934	-0.960496895261543	-0.184621052497323	0.330509989074875	-0.439780964990173	0.37817528210239	-0.427723788134321	0.0811658739827553	-0.167646344112134	-0.00436572788677528
Z009E0155	0.529282292116199	-0.317733580860134	0.593056210246955	0.42665635859202	0.502316886192616	1.62326044967948	0.618377032708609	0.287077807075879	0.338335122801109	0.778283456592008
Z009E0156	-0.970688213758277	-0.588358121862188	-0.543112374731474	-0.363984494452218	-0.874063071799923	-0.223139935845603	-0.427377351331156	-0.515686619859783	-0.355381609572706	-0.42658479235832
Z009E0157	-0.44803410433855	-1.47116876881444	-0.131622831287092	-0.943492268601544	-0.759718595225036	-0.132023173261457	0.0130280100547245	-0.27358056368331	-0.317332477719183	-0.585326251050504
Z009E0158	0.989382473790103	0.773356038468528	0.815431743657354	1.34399142879208	1.00436646902345	1.05595580673597	0.780545698227948	0.715869574351676	0.852127420539821	1.17704669679812
Z009E0159	-0.290721495650514	1.16003913651973	-0.307004456557004	0.211749887932084	-0.312613615390477	0.354095600072373	-0.429259448340535	-0.538038342734193	-0.667783631452038	-0.268279610814487
Z009E0160	2.0526079499335	2.22075165433499	1.78833697853518	1.7562181765352	1.68357966866179	1.43483593798015	1.67982492117335	2.29945631410124	2.31342290622898	1.8084832497274
Z009E0161	-0.592945390929397	-0.189301245542161	-0.764044811621996	-0.364296990476269	-0.765073629636363	-1.10640509435619	-0.684052580719391	-0.163038752078113	-0.337163380173625	-0.762431959443507
Z009E0162	1.1633160524014	1.04509224065429	0.750264159828579	0.790808228965008	1.14306857141331	0.899690712527436	1.45493040413046	0.742980742660879	0.675148274685647	0.979993553005002
Z009E0163	0.911474230624221	0.866394320015973	1.17597969336111	1.17023071715664	1.78932995970086	1.46616212296259	1.03193607899003	0.680995212233686	0.985578328899084	1.08712486871268
Z009E0164	1.06757631728945	1.31843886140673	1.51393621536453	0.86859483695285	1.33736559559966	0.40348491053051	1.16626005599795	0.815086849112256	0.783484890726973	1.11642263249715
Z009E0165	0.561467106086618	0.212052543512703	0.0897624882453258	-0.24474665599797	0.438463772312114	-0.593386031108926	0.38062831133651	0.472462972679648	-0.183331117587706	-0.175445965001898
Z009E0166	1.51721829898223	2.14273422329112	1.32175456683785	1.07403123490861	1.24450658509292	1.32222152812208	1.86831559286916	1.23894906203902	1.6063577585235	1.54197196817862
Z009E0167	0.310262283308801	0.455726373850885	0.705204832113348	0.502569546123712	1.50538186934921	1.29676102295448	1.12498374014647	0.799828743295261	0.884492609135233	0.748655660239944
Z009E0168	-0.064615588093916	0.45543824455284	0.25578019628815	0.182286304899254	0.315713584430752	0.184398766135309	0.583433203873271	0.0633211177086568	0.412729923868007	0.152175047072938
Z009E0169	2.03106408038161	0.99789369368226	1.72423127110792	2.30631281632287	1.78600751500648	1.44104649982977	1.79457533289342	2.44526434784889	2.24173482821828	2.00552358990283
Z009E0170	2.21342070672216	2.29124730399939	2.00183620101417	2.04106528671118	1.61076092053966	2.55388467451381	2.17536205187841	1.87059176631674	1.42267460001291	1.82652100416091
Z009E0173	1.04926329864456	1.29660878982286	0.789841320723459	0.607361915006336	1.70634405683852	1.0924136700076	1.76018404659839	1.5353231266196	1.08494797519964	1.30596770981735
Z009E0174	-0.313971378058798	-0.758773739379317	-0.479162589372767	-0.768997484404894	-1.18380610063955	-0.428064042356129	-0.330062572023327	-0.445740361884705	-0.167693708904175	-0.639001210024012
Z009E0175	-0.686850060787687	-0.350496863380417	-0.446079930877221	-0.364485785855099	-0.571296960566802	-0.0523205454651389	-0.0189654003602457	-0.794659765772035	-0.538240918509141	-0.0555601088836823
Z009E0176	1.11705666359155	0.650318208352996	0.610846898177358	0.418850545851724	1.02073720434032	0.415925321519956	0.686329041045492	0.174941404738431	1.00237356954597	0.669832181251419
Z009E0177	2.47792784156078	2.85023358374504	2.27120177022591	2.42936991969095	1.77433752764784	1.8124851051349	1.78663792615986	2.52717492078036	2.58450151452086	2.24906914913083
Z009E0179	2.67969165103579	2.23840013928213	2.86485346059012	2.79870089928517	3.21790766401211	3.06935259716987	3.11406390365611	3.04453954343657	2.97877479975759	2.70865487905592
Z009E0180	0.954052037330674	0.759260191961576	0.349182080467274	0.843686807514061	0.443295337994975	0.743290995753436	0.918514450292971	0.235224274962556	0.720331844781294	0.480035213769939
Z009E0181	0.677083310464917	1.15561059597581	1.01429242682462	1.5220083885646	0.57574484121781	0.634740777239105	1.3633047034368	1.43247510180678	0.901603570714174	1.17206151124226
Z009E0182	-0.356800581040997	-0.324316033029573	-0.255141617196869	-0.151662949650052	0.10291402537851	-0.407400467252338	-0.234162094721764	0.140492780387103	-0.0955617423287794	-0.269891408380017
Z009E0183	-0.279442327364713	-0.769447116678495	-0.813063508582381	-0.28979585040204	-0.4382149993965	-0.728135449150693	-0.564118774301362	-0.657966057846389	-0.717277023548261	-0.537027112355891
Z009E0184	-0.752099146637884	-1.31445849554322	-0.952295332233765	-0.62910898558488	-0.313281090216076	-0.739677093473302	-0.96448013840002	-0.490381638433442	-0.667310449692268	-0.806902704025058
Z009E0185	0.222067815118967	-0.58203893348143	-0.0712908044908694	0.0414059388242413	-0.0448615788604127	-0.433091760716242	-0.537658128346492	-0.674034937567624	0.00571746249479017	-0.101119435262336
Z009E0186	-0.552505728353774	-0.0150561615847386	-0.758534844837983	-0.795095175186245	-1.1542216114496	-0.225923237341453	-0.368380714698099	-0.247324865094093	-0.821056127536105	-0.548804495576365
Z009E0187	1.07336575372704	-0.202201851717722	1.00603905574045	1.29932200193794	1.31202348766166	1.41670557210474	0.999943014657431	1.36322670410844	0.658583987781406	1.01838646926677
Z009E0188	0.768247219870485	-0.537648339497347	0.741660536092517	0.584021836238134	0.50804054718623	0.701642625756835	0.547087237672183	0.496794033349762	0.445215620424093	0.562446099472962
Z009E0190	0.259649378859649	-0.324096492408095	-0.416805332013994	-0.546983358954357	0.282922796886969	-0.0598102938753123	-0.494373056805994	-0.924515816385668	0.228861450563241	-0.133310641308359
Z009E0191	-2.46708160277014	-1.33817942210328	-2.28872774135399	-1.72263779152185	-1.7841629658815	-1.88760571728509	-1.71657071661059	-2.43878172624924	-1.71862311352262	-1.8623394115971
Z009E0192	0.233508609477095	0.949968389012572	-0.0614120672956101	-0.0765045438358056	8.43323769751242e-05	0.483396971944951	0.387354678134808	0.012435041739849	-0.48001255604038	-0.0850136053479917
Z009E0193	-0.108820095256979	0.809750041653614	0.752638037459875	0.332837356648167	1.40198863000206	0.627524949597765	0.437979866130901	0.504781561687388	0.0403589023212577	0.610579419113881
Z009E0194	-2.1760750010474	-1.10014774998921	-1.52179094678732	-1.92830489722891	-1.80462684278599	-2.35446764505481	-1.82032229266933	-1.56796855808157	-1.26372298031297	-1.49798802558124
Z009E0196	-0.893127312596563	0.110951885610575	-0.6855789324011	-0.585209182442977	0.0823799018681627	-0.708307638410054	-0.22838450267155	-0.515843528514181	-0.313646149831652	-0.363529427143357
Z009E0197	0.0341714229840418	0.7552123227886	0.79427247255606	0.63549145963734	0.261054232856243	0.327366588409903	0.231136307855422	0.240319224291366	0.169355988404019	0.556154323723364
Z009E0198	2.11157083876616	1.86897838089844	1.75821816891439	2.16788022527472	2.35881279358679	2.47742406885838	2.04664999990919	2.20435888053615	2.09276015546017	1.97527886458782
Z009E0199	2.07504972182602	1.77524881611799	2.29930872048116	1.78905455834821	2.66166607847325	2.57177890027635	1.63969555519839	2.17217314420235	2.1267069386772	1.89745160643847
Z009E0200	-1.56542382067363	-1.16253234591556	-1.30213021081351	-1.54965847430428	-1.62795660394061	-0.411552610114587	-1.61219664183534	-1.08873740185578	-1.73521466963359	-1.36987365298547
Z010E0001	0.260768724175703	0.561232532482347	-0.924698366017296	0.173392463960892	0.141440540207258	0.684582029586642	1.1717828010736	-0.0532748881210847	0.815135134908973	-0.184982925594842
Z010E0002	1.15289223068468	0.210173657047122	1.11390770286513	1.4836065042419	0.203889358274167	0.368711657508282	2.09038531035102	0.668995957843431	1.40118860675757	1.36523278101959
Z010E0003	-1.7808812857694	-1.03460646513729	-0.766057873730617	-0.851085173597965	0.431247787011065	-1.0503135859144	1.66742707839936	0.72116357690636	-0.430669831931611	0.186331888386908
Z010E0007	1.64371384940116	3.20243224598378	2.94078042712996	2.90220833540773	3.72249398743374	2.79409820973665	4.22555708625564	3.46574117984619	2.55731269737231	3.32702595745104
Z010E0008	-0.418497905703066	-1.61387402711474	-0.607510659991176	0.223365370703346	0.950232344477504	0.612320276285862	-0.764458389947868	0.611375546107983	0.274792396111023	-0.436118325703782
Z010E0009	-0.966078721504466	-2.29743426301848	0.622854180386803	-0.218492766721793	-0.483017799905299	-0.431654713100942	-2.88148930027684	-0.251131327607025	-1.16348008274056	-1.18176622416438
Z010E0010	-1.35712889576914	-1.7078221714151	-1.34628940242561	-3.36767187906064	-0.926758910430704	-3.44009256003109	-3.55674668855695	-3.04744291170654	-1.9317992836399	-1.94704261003496
Z010E0011	-0.88040153296658	-0.31050711600788	-0.70282954241689	0.480188052644343	-0.124997617521606	0.386979938937323	0.235987956743496	0.209073850457894	0.375440734804592	-0.701663737336483
Z010E0012	1.93486296215873	0.948283681811745	-0.407307408409215	0.749964893027276	0.680437897739164	2.82676181223924	1.97142199366039	1.50789742982562	1.12212674191983	1.2723808415496
Z010E0013	1.05298053879933	0.0559603837033397	-0.832828602984184	-0.910420928972712	0.152034772018759	-0.177844465428263	1.43836759317521	0.628384761948386	-0.0618532290861337	0.342244007320627
Z010E0014	-0.159878347903655	1.89321387367363	-0.70885176765069	0.111860901465915	-1.76707649989633	-1.20708374305523	0.611830882820874	-1.63533842436485	0.0929688844460323	-0.546147403126676
Z010E0015	-1.27268724183711	0.166266398451716	-1.96744828356814	-1.19481541363833	-0.301196258696766	-1.20007828302352	-1.74909029708912	-0.50444940224219	-0.906742759175051	-0.665520075116103
Z010E0017	0.883852934398093	-0.206163131967113	1.250156393275	-0.0197438765344734	-0.419614837811435	1.3905598559309	-0.736370315844475	-0.476844210088671	0.46041319848304	0.911507663905187
Z010E0018	1.1920334633469	-0.21996450635046	-0.355886613233771	0.231709554617981	-0.298380353600612	-0.279289160174799	0.617013979992089	1.25960251004232	0.126154665523558	0.768222959801774
Z010E0021	-0.145183384934662	3.21945454166974	0.318862621484244	1.94784099129936	1.20396521775136	0.327184421239358	1.75078502032415	2.54520415677522	1.32394659747504	1.9676476322319
Z010E0022	0.615749546487584	1.98008456701114	1.05459305069162	0.291726558219913	0.831288199915741	-0.0912692656490675	1.14396268238018	0.0947175838150816	0.0984761874294383	-0.163248629711313
Z010E0023	-1.12211049629805	0.096450512739777	1.07686868345569	1.24601440984137	-0.199709336388579	1.48132027977402	-0.62416852075444	2.01314325316516	0.350755433804177	-0.202517116367216
Z010E0024	-1.16555259961898	-0.476654460968482	-2.74313929614014	-0.703130539337557	-1.37825080876728	-1.1869303518757	-1.85563187925997	-0.403619815518463	-1.78614084817185	-1.80406973102721
Z010E0025	1.73471029445496	0.835815403414855	0.209520599893157	0.51884467984094	1.10426554091608	1.73965743802226	1.39131261162347	1.9113398756919	0.481259176099591	-0.145569646304064
Z010E0026	2.08196652699938	0.0184410662641147	3.4612687854223	1.43256584911527	0.981838066291784	2.77303455182026	3.31972704564217	1.13541404166641	2.25722386162299	1.49537083541978
Z010E0027	2.43740423898645	1.21559079080365	1.10344016166493	2.57319573879124	1.27779137135481	2.18920833433693	1.2973260722722	1.15640118731309	1.8102116494777	2.58391139617323
Z010E0028	2.43161880092716	1.94838582725365	0.460872560599268	2.07067770735877	1.50717851900016	2.38691950048726	1.96942712033422	0.420230182399109	1.55417491857223	1.3203693331176
Z010E0029	-1.15924094458004	-2.44686132979893	-1.89047524140334	-2.31324010757013	-2.04615966250907	-1.28767730711308	-2.54319589098108	-2.46596932447936	-2.38115701352195	-1.67885363611576
Z010E0030	0.844299975354011	3.27992897596412	3.16282665813452	1.48039242298721	1.85467082276627	0.685261927194143	2.47256729587881	0.74628140594922	1.66023366078817	1.48266995318609
Z010E0031	1.87722266159626	2.34339846093326	3.08903722722983	1.71058359511413	1.04464217125444	1.28792845249258	1.74309676889541	1.46194627221582	1.43872184555597	2.26201775251228
Z010E0032	0.808963614666178	-1.37113716867237	0.0748157730895465	0.59435153641089	0.783613455089035	-0.0882574858311461	0.9108740667582	-0.0973888525343494	0.412160151684673	0.540153760177858
Z010E0033	-1.80767049756543	-2.70035273288835	-2.67263121068765	-1.7388259785943	-1.7553611318013	-3.20107823947362	-0.35183349352264	-2.13782739645716	-1.79763036046747	-2.22426354979006
Z010E0034	-3.23227356766708	-3.59178682778604	-1.81785116086993	-2.3918854067082	-3.2203637355475	-3.5353771888511	-1.52340094541992	-2.66583865532475	-2.55443811095952	-3.02110043791101
Z010E0035	-1.8315624305454	-2.37275874682753	-3.32648344586761	-1.19360127266741	-1.57786855179264	-1.24850257621376	-1.46626032548683	-1.32333316731735	-1.97056178177647	-2.34213599321249
Z010E0036	-2.98019149015139	-3.39773901359699	-1.54417787066636	-2.10907354479991	-3.07479028288011	-3.41863139699785	-2.32361716829468	-2.83926739170439	-2.28458779804936	-2.80233261532329
Z010E0037	-0.0423551619124933	-1.74685429866993	1.8269082360367	-0.577404294370395	-0.916340865834057	-1.13420620741606	0.0601109376137896	0.181927452846296	0.156794802100385	-0.554375836178883
Z010E0038	-1.93381984597102	-2.00953729738039	-3.59885569476796	-2.64387565946064	-2.56067114356154	-1.99354398035093	-1.68422651482084	-3.23159445022591	-2.83839625851363	-2.67945544684896
Z010E0039	-0.260266994753512	0.558602061612669	1.625522968999	-0.238415056065444	0.9874137141845	0.329377843484831	-0.589747583710852	0.854356287631906	0.309908043018988	-0.184540594172636
Z010E0040	-0.475959042812938	-2.11771913335962	-0.621753734089137	-0.816078483446856	-0.066075810714273	-0.435130258087362	-0.350942539350897	-1.28156970482545	-0.795736506701676	-1.49121988886463
Z010E0041	-2.64709996734444	-3.16001014685809	-1.24843134888993	-3.57557393806737	-3.60353836395074	-3.24826637166647	-1.99510438032958	-3.1987666366855	-2.83650446055666	-3.0311162074048
Z010E0042	0.667371840989242	-2.65937528131351	0.464245291866508	-0.175414662598223	-0.188137509038319	-0.599360272176376	-2.17490412695744	-0.33799705792244	-0.521598185206902	-0.308374086686172
Z010E0043	0.720580603599522	-1.84202049407144	0.77891484260163	-0.256829085906059	-1.97444457490735	-0.338264592689194	-1.48124038757833	-0.126091651297242	-0.7030045039679	-0.706931222939378
Z010E0044	1.80945747792871	2.83233031508743	-0.571809455970389	1.12928794751165	0.361429753581242	1.40326140443764	0.344575233296762	0.182478864031338	1.23577378488715	1.32697484970069
Z010E0045	-0.346337435940212	-0.0546684460351079	-0.561162578952685	0.602994038215551	0.151395936296303	-2.40351820263231	0.353309074857278	-0.112302260196011	0.169932981966614	0.579680526413962
Z010E0046	0.32002941697625	2.46432763563013	0.393738785960294	0.588694812099996	0.126510277825534	0.249466676378301	1.38499310234529	1.65292055805316	0.23388290969342	0.6060227459258
Z010E0047	-0.132104083679095	0.822595148636496	1.12275879846097	-0.163946800015833	-0.54243320530321	0.689527683403423	1.87515749938707	0.857568808351585	-0.0293362112615378	0.785394354759394
Z010E0048	-0.553690973757095	-0.839769678017343	-1.23525379670573	-0.966274334284681	-0.539709302416487	-1.02738271727496	0.155379649328954	-2.16855797606321	-0.400305143709319	-1.08470848267599
Z010E0049	-2.19203954843677	-3.26338608544267	-2.9645482809371	-2.17683175456637	-2.23697278088104	-2.47234505498487	-3.74449158389085	-2.03331533903514	-3.1031864692735	-2.97516162076326
Z010E0050	2.07119384132654	0.346117608313204	0.594683624789869	0.355840177515375	0.54891874594885	1.04486504134008	1.07664051268118	1.23274066965634	0.345878537520601	0.144407264495667
Z010E0051	-3.6342164135011	-1.6918356932398	-2.51556379345498	-3.29626439373754	-2.85799015486463	-2.51203964943834	-3.64214343219713	-2.04047825491893	-2.976520207183	-2.53937939686603
Z010E0052	0.180259528924571	-1.51843252728476	-0.971413367670278	-1.88664782207933	-0.630521274103922	-1.35480047553145	-0.891644843967555	0.248889303236132	-1.51264453266012	-1.67418164237788
Z010E0053	-0.94791139090874	-0.821953294344986	-1.42568962905513	-0.496384583879812	-0.852250689147619	-0.451322697665525	0.139101768582426	1.16237756465413	-0.608074121199053	-0.0177745741100282
Z010E0054	-0.970004003193104	-0.899273690921109	1.41412946500045	0.0243937269823718	0.642167518456671	-2.13903070412424	-1.79953844779595	-0.879425093235714	-1.05415839032654	-0.0373563205760268
Z010E0055	-2.31878606438297	-1.68718522727888	0.393136956135746	-1.03901896819869	-2.13612659262227	-2.22815427697021	-2.06619199836157	-1.97850581828731	-1.90769288122837	-1.56676365132324
Z010E0056	-0.548454349653887	1.11259958984783	-2.06192125953489	-0.417262206270773	-1.65021745543701	-1.92756645391145	-0.0504002631273513	-0.587629901693204	-0.782980638105131	-0.557874198758035
Z010E0057	-0.260666461491449	0.348523759198945	0.865989446925362	0.188280724389344	-0.340597982269222	0.380376578862445	0.0185233691940138	0.740667833501819	0.0551323082161446	-0.270665346670328
Z010E0058	-0.301924903196628	0.908392743800841	-0.798065217034673	0.0864516897286528	0.0761018701937993	1.30194375152396	0.479373571614172	-0.845801968939459	0.218260799827556	-0.328700041548058
Z010E0059	-3.87110171292734	-2.64735651793431	-2.05605287470144	-1.93028246835438	-3.48263191323799	-2.515553789955	-3.04888906379612	-1.82533900093244	-2.26709029667808	-2.06349900651077
Z010E0060	-1.0922551045052	1.5222618811219	-0.802740846991624	0.322418056855782	-0.232955759196923	-0.793485849543864	-1.79776154142963	-0.352570938580894	0.657804593129444	-0.593558566933237
Z010E0061	0.578878246186542	-0.365827689120132	0.185978138996027	-1.32496315357813	0.117664592415981	-1.87125097163773	1.24399709155154	-0.386915741498905	0.213799381246885	-0.231602532937358
Z010E0062	2.19386065862219	-0.550252457721463	0.154371012735194	1.61770517069031	1.21755863687583	0.465287960561839	0.208810789794548	0.36787595384494	0.699136621710429	1.63492951078693
Z010E0063	-1.15739453711375	-0.487243147158257	-1.99355156602088	-1.59456045534973	-0.304773996068395	-3.49083356397495	-3.03939823044308	-1.09529294046795	-2.03874168369394	-1.8085519712478
Z010E0064	-0.472756944285378	1.78780589266263	0.0648370071776584	-0.43525034253229	-1.91154340381693	-0.872085230130433	-2.00116025604389	0.34459680653837	-0.475191344054057	-0.614427018045919
Z010E0065	-0.693722833979782	-0.975650877225593	-1.3070458716914	-2.09848731151851	-1.59631279980383	-2.57885031679297	-0.635914930508315	-0.856063700893258	-0.774796431428954	-0.939492512367616
Z010E0066	-1.3090517048143	-0.00137865148443622	-1.20466852734733	-0.068648789956885	-1.33641484346582	-0.996062666664749	-1.52724190114903	0.944728791836217	-0.53556559610225	0.235814464274554
Z010E0067	1.15650119662474	-0.996123121019912	2.33032689981835	1.87054450457895	0.830095333820094	0.717980859843546	0.264873470553536	0.806813996852652	1.62951351620395	1.74967539811268
Z010E0068	1.57824517800066	0.996752544005442	2.49160074517937	1.65780315865445	0.478709644160296	-0.176203129803018	1.59231184217535	1.71564171762251	0.842351417471387	0.732320017148782
Z010E0069	0.392343150129378	0.395089589361452	-1.30379937367791	0.00372041742884076	0.0168254393028487	-0.0317194829973588	1.24451513374882	-0.7115619444282	-0.182434043056448	-0.663022618092742
Z010E0070	-0.369692313631617	-0.659651521237213	-0.560459038484938	0.880003099695399	1.6322572274729	1.07173170569625	0.655687038033527	-0.791456390230772	0.36080855395162	0.397858539980601
Z010E0071	0.81640304730757	2.33532732438926	1.31809917545825	2.10746573333255	2.85239154746077	1.758532482056	3.24416916971283	2.53027873072403	2.71211986402974	2.13307644268455
Z010E0072	3.66592909088238	2.40911023295491	1.28623199916972	2.90297735873906	2.13570418118908	4.07554038423716	2.35598878535068	3.26306980107316	2.54430886722452	2.7026114148952
Z010E0075	-0.779081125319196	-0.167423647267931	-0.372675002208635	-1.1520500902304	-0.896961752765606	-0.750425792842514	0.53703466743534	-0.322714174760597	0.159333385672488	0.11292065649203
Z010E0076	1.64288110390365	1.28064131737127	0.0487895889665717	1.93765877344333	2.32430783022908	0.899533116212714	2.18404501277978	1.66545225396632	1.85844144119826	0.987046828951387
Z010E0077	-1.56273936562328	-1.64017116689095	-2.12553532818591	-1.42139176693935	-0.894339492569131	-1.54908651686513	-2.43925282726099	-1.67507579885303	-0.983667620988033	-0.984670161503863
Z010E0078	-1.09615563966054	1.27202484908656	-0.316753309489285	0.42799458531749	-0.297678322526417	0.476863188468503	-0.0931454456890064	-1.05698219149525	0.236727282017495	0.34138286796535
Z010E0079	-1.33746736185929	0.327189722678691	-0.0370697888691821	0.91343341271837	-0.168022423411856	1.38011821105955	-0.21549284282695	0.784938834943845	-0.520391803030387	-0.374795054694436
Z010E0080	-0.681019229632762	-0.369683992785915	-1.22782840203174	0.505252824815306	-0.54533668363752	-0.148123859382622	0.299574212016704	-0.120845974723591	-0.716440805962483	-0.522005393500126
Z010E0081	-1.4072896789935	-1.62641647999376	-1.76891457200926	-0.130232028214731	-0.546174734788226	-0.254632511484098	0.397371684039689	0.160911897726951	0.0655810669324862	-0.519260900822276
Z010E0082	3.2045870415906	1.41941188712767	3.79740206161867	2.89147303043467	2.14852856306282	2.72985967611524	3.63069880415081	2.33849845923439	3.05846422943628	2.45995542652956
Z010E0083	-1.31094157321759	2.90146859059934	1.67590930304859	0.535813184192103	0.311335801222984	0.0579569084035111	1.1505392608168	-0.395182967122222	0.217433714546594	0.442728225169997
Z010E0084	-1.12795763663463	-1.17570139007456	-0.741211361389517	0.594270282107252	-0.478710294954835	1.20165531353237	0.193537940759241	-1.07305111292653	-0.128918626636426	-0.386777378372046
Z010E0085	2.64958465578277	5.44973383365707	6.80558586275312	4.58625939614627	4.96147077846756	4.55656480983819	5.7740065011957	4.49744042301578	4.56105015692082	4.90010622186734
Z010E0086	1.01139809018746	-0.100591426934454	-0.518705762371161	-0.615832650285191	1.12422689680808	-0.547033446459237	0.385230891125246	1.13321908559808	0.1729618417267	-0.214831310261449
Z010E0087	2.66760860065136	1.23367540407472	0.28206607642983	0.749816998522555	1.51549879139027	3.77065199506788	2.19450089741417	1.90913381665965	0.641703865641452	1.49184076508471
Z010E0088	-0.12478055577926	-0.873988319944779	-0.323291086505686	-0.30801338877444	-1.19991487152332	-0.398339413030526	-1.07909389837441	1.28671486817792	-0.171183794398487	0.641962814847258
Z010E0089	-2.87720931468246	-2.02400296487003	-0.585998359228396	-2.20154282632219	-1.53433418566603	-1.18229930026774	-0.928664453278547	-1.76977573041114	-2.14529968395615	-1.58076011431433
Z010E0090	1.74416811010355	3.49232548014573	2.42578917476366	1.7926007310913	2.70458202791971	1.6524265412332	0.265954198235104	2.07534106205432	1.38930853014956	1.24588809797358
Z010E0091	3.33509933537464	4.35626633015452	4.70190058963015	3.58486113410339	3.68180566821335	3.4302011084507	2.53879307804791	3.92527642350208	2.53551692674889	3.74943972094253
Z010E0092	-0.46082668517993	-0.662025351571185	1.65834110564107	0.483640330378949	-0.320688301276423	1.16084224463333	0.766214604564131	-0.997998979284185	0.278433960046433	-0.172608308913289
Z010E0094	-0.830545281140633	0.687478579217478	-0.166471576601345	-0.707999908697816	-0.817157463525088	-1.14493540192551	-1.62364193098104	-0.880887735745238	-0.753441085181572	-0.314028220327139
Z010E0095	-0.380320694169793	0.57217002182801	0.285499767026497	-1.30239863252963	-0.872156717517418	-1.69319832284669	-2.51633207356679	-1.20759270918741	-0.744389765169487	-0.466219339116019
Z010E0097	-3.24544010501655	-1.81109586859155	-1.63732810346691	-2.20515249537236	-3.89085278047047	-1.14357585930423	-2.04183295089341	-3.11090725231388	-2.22636822740754	-1.86916712023296
Z010E0098	0.47869359891203	-1.87542517568483	-0.840831136755636	-0.856615124492987	0.393211218364235	-0.224322145031871	-0.803677492262138	0.644797294888387	0.283872684137226	-0.458221802055245
Z010E0099	3.49012283135886	-0.699813564880833	-0.161368977641752	2.00785408126556	2.37767640961513	2.40792096121901	0.630383741166168	2.43234095162903	2.05033371633815	1.91179275157054
Z010E0100	-1.10204306604521	-1.16352995216557	-0.484377681791798	-0.779796653049455	-0.348521030035779	-3.2297110792048	-2.26245296929147	-1.48959959688418	-1.62031534050966	-1.83502658747241
Z010E0101	-4.21020401602586	-0.879488791788459	-2.54465210431177	-2.95985081629043	-3.20277361885759	-3.29497953699849	-4.16280378368211	-2.48408548806773	-2.88609572960425	-3.01234456026238
Z010E0103	1.35621504429717	1.18564395865121	1.1830042259436	1.58720882291969	1.94356795406492	0.595021307578485	2.16383562317288	2.22638513637986	2.44907401162179	2.80901512518231
Z010E0104	1.90120603467802	2.48978883844788	2.06306293710643	1.74448155570279	2.18441508403393	3.6337881909959	2.63917085194273	2.52890649618709	1.94387238680751	1.82746862594995
Z010E0105	-1.41260122309045	2.97495501206125	1.21737336813524	1.06115868586926	0.0342809530620257	-1.11265239161105	-0.56289696295144	1.25921480723069	-0.0750152582993361	0.156139587725329
Z010E0106	-0.0900856114697974	1.21974000184291	1.78043131910837	0.884266349024119	2.1074671887991	1.44191419100734	2.1071280120081	2.49238842460273	1.56723631179024	0.804988701437561
Z010E0107	-1.90957496992434	-1.19369620772001	-1.38942118483476	-0.35958890599582	-1.22960849382419	-1.3787589818641	-0.49623954351561	-0.367912581674389	-1.51385498517836	-1.29967433699328
Z010E0108	-1.33194153659868	-1.91187284941285	1.0756850657146	-0.763995960532963	-0.674278095725369	0.495798955763088	0.493576967511375	0.0557660680118605	-0.739338935043134	-0.218016801304998
Z010E0110	-0.209301063192491	-1.80609190449708	0.675734827193582	0.0617271494869987	0.175995086154514	-0.373254610622517	-0.614878815258038	-0.339667569285816	-0.0370380933636257	0.0506452828351388
Z010E0111	-2.54381165272631	-1.09313423120353	-0.774994554185987	-1.34918827750209	-2.5901682176976	-3.05842432193395	-1.2000851451266	-3.15298905061931	-1.9232837882081	-1.83997487237788
Z010E0112	0.663768995768502	-1.03310931339748	-0.886290606340377	-1.64533025479184	-0.335718991256191	0.543504875606766	0.0759938646417838	-0.962026425854428	-1.46012221803311	-0.614031677757375
Z010E0113	0.935034573323138	0.439118331999286	-0.702604240419482	1.2487560402611	0.959899542717145	2.57955196819425	0.138711249000063	0.836595386910096	0.617457775173811	0.00674252599053053
Z010E0114	0.310514644368324	0.0860611472006296	0.498306284173479	-0.112701179525779	1.04555992466943	0.810477034414185	-0.128377400449063	0.79951940161908	0.802956039555728	1.10846038249278
Z010E0115	2.30828474716666	1.66713356897086	3.57888593547779	4.08750788587693	4.35583743795069	2.90412729476994	0.752436488281913	2.33151807592707	3.26893622174021	2.25481280082369
Z010E0116	0.0644276129256836	-0.72986414301521	0.48414573574709	-1.15356684067439	-0.17013313404594	-0.820849570686287	-0.482694421871189	-0.838331364265689	-0.945482646537907	-0.0402858507254405
Z010E0117	-1.38069054020807	-1.02625195693469	-1.52406777541708	-1.49717264384285	-0.0563060786786601	-0.451857398602454	-2.30692144685284	-0.645163372752826	-0.622266124912686	-1.58587064293307
Z010E0118	1.60955860220351	2.81086803481958	2.28990202381927	1.30325735376149	1.26903995786657	1.41084628193693	0.273499296339042	0.104824487160367	0.977950058481818	1.47935958228099
Z010E0119	-3.08168626673447	0.443797739847243	-1.95820258229784	-0.789673536396602	-1.37009830354702	-1.83738256032754	-0.218910846772003	-2.55776284528581	-1.64505003303018	-1.24420374286275
Z010E0120	1.00533325817263	1.10096255097428	2.65803632212599	1.68820231023269	1.64992081984826	1.8609213701563	0.933954127663572	2.16894537618807	1.89978561748868	1.64773812806485
Z010E0121	1.09033756657526	2.95050031740278	-0.0817746818040993	1.16784605307299	1.39640718772427	0.382203789742535	-0.42254672080634	1.17570249469058	1.17024442617047	0.190858104124547
Z010E0122	0.598740147977912	-0.364415130395831	-2.06365431823119	-0.713958950764048	-2.2561672527262	0.439435112965025	-2.14866984749429	-1.85100841469789	-0.357478015353275	-1.21848027031541
Z010E0123	2.08684687073748	2.8082868326787	2.47448721319659	1.2116298791233	0.469118071695227	1.81154335878041	-0.109990054652234	0.664329430861929	1.36953293658885	1.30032642838825
Z010E0124	2.83291146120761	2.48228800600465	1.21944766430766	2.25849945867148	2.05558249729486	2.62257979159814	1.49901252993983	1.23209276599387	1.43882222880382	2.32038865818256
Z010E0125	0.155309942911071	-3.18803952374814	0.779471765417682	-1.3932889276272	-2.15489213609676	-1.02518984189451	0.847161848840222	-0.271520540769967	-0.0318381502284735	0.13251717205447
Z010E0126	-0.60268430438363	2.11568637280196	1.55289585254248	-0.073769881095601	-0.162847377843213	0.201915208692531	1.54063633158275	0.046222315758241	0.00672075120165097	0.134264314128719
Z010E0127	2.97733887828263	1.17747862605835	0.982102602960254	1.87201677631014	0.0429656496603208	2.47524973690807	0.961204560867334	0.598220399094926	1.57180684186828	1.63400402964652
Z010E0128	-1.91863490274924	-2.47297748300334	-2.6275535590069	-2.94463335628305	-2.0760671494109	-2.68825544167478	-1.35533824531819	-1.96624269994139	-2.24375242901007	-2.25730746233935
Z010E0129	0.482207383281574	1.86951175723522	1.40485331235395	0.173589608566341	0.49117620315819	1.25977334423273	-0.954789534323806	0.82052466931566	0.442237326787604	0.0627936809545713
Z010E0130	-0.848735455102273	-0.373592087950093	0.162709044698106	-0.423056617752239	0.192785906335672	-0.510274007663695	0.644099567684091	-0.50920658341357	0.204313675797145	-0.281943099197403
Z010E0131	-0.53144724957318	-3.76609866327908	-2.4169103991051	-3.19963408648731	-1.61040057617441	-1.58344219613058	-2.35490267375931	-2.578994627222	-1.70080785121407	-1.73986469242553
Z010E0132	0.556390250440202	3.89516298552856	1.31666725180388	2.2624545324502	2.3695925405796	1.30560106428883	2.8102503085988	2.24011267190517	2.012162289814	1.3444188730575
Z010E0133	4.7696295324609	2.5571419183474	2.82416075582748	2.5951671779274	3.48011953871387	1.7366446463223	3.82262283059256	3.79897487186915	2.94202592062166	3.07974872500701
Z010E0134	-1.1746167921765	-1.46142653195153	0.588222158974775	-1.22220153481068	-2.1678961511786	-1.61360106055001	-0.0148536427148689	-0.333222602455984	-0.363607699625998	-0.936834208889876
Z010E0135	2.75884831534696	-0.0995091914203337	2.20574303608479	1.7105491306515	2.4051559109816	0.72331786321784	2.32115132374337	2.08199921939391	1.19431778483888	2.17161522040226
Z010E0136	-2.61259037467494	-2.88580466325554	0.360237124120873	-1.69924564685683	-1.32038792018648	-0.181454040529061	-1.93071990964719	-1.21419526801659	-0.461104717711467	-1.69573806590798
Z010E0137	-0.45374861950925	-2.94580908309544	-2.87363216762702	-0.492133147401781	-1.06633346481357	1.28667205507678	0.866240948969545	-1.79185720495039	-1.32187365217241	-0.546897799936494
Z010E0138	1.85350385777978	1.69588885835261	0.781277099548041	1.00358333885776	1.95639272151523	0.649869362775186	3.50419940150834	0.0686869654523476	1.85338960225395	2.46622030400753
Z010E0139	0.748393089443769	-0.386090999018297	0.79462539978376	0.7142796858028	0.0329481503563898	0.114315770949196	1.09110570426093	1.83114295464326	0.356312283968374	0.296695358268896
Z010E0141	1.90437715589697	2.91767728246885	3.33895544705817	1.62818835470205	2.81695508075642	2.92192940955687	1.24295137867423	1.38291957103384	1.94862604189715	2.16518436130004
Z010E0142	-0.585271666474035	-2.30931126145945	-2.81883680491939	-1.09524863552612	-1.52496207460081	-1.05729092274144	-0.938482849842393	-1.61144346760972	-1.61663527388719	-1.09190766206345
Z010E0143	0.809576521337779	-1.43863085218172	-0.261632144251798	-1.44647037397139	-0.191179657209303	-0.691199191461542	-1.51382128941793	-0.702805569668424	-0.350365387528146	-0.158144616394265
Z010E0144	-0.817866683479873	-1.27797543475279	-1.00015706460198	-0.0997596294601144	-0.396199665199409	-0.651402001241241	-1.24734134052069	0.520269274825196	-0.217513696541153	0.0638271757227068
Z010E0145	-2.15493499425172	-0.870984687888348	-1.55465930349485	-1.55076240612316	-1.23475028419658	-1.40980580088073	-1.93712464776382	-1.10709433316611	-1.36778085753074	-0.663675768563079
Z010E0147	-1.39562445970562	-1.15731760935589	-1.69739412132665	-1.71503298016624	-2.60604353512115	-1.43009357999363	-0.687196962395007	-3.79870288996328	-1.43734147067388	-2.12170036185302
Z010E0148	-0.932686629574154	-0.300186077951335	-0.103503239297367	-0.282489750967899	0.562416361438119	-1.70179476143079	-0.391804375484683	-1.39946880969761	-0.648211073323639	-1.42192896366753
Z010E0149	0.677450169844647	1.85563105561692	2.3271707401026	1.24358653179733	0.943786454096149	-0.32411330097854	0.280087139512347	1.11002102524081	1.87414891248431	1.27391437621702
Z010E0150	0.747693041659853	2.04683742757649	-0.119521071812862	0.103683260765568	-0.7064101028915	0.460406787731668	0.823512695137481	-0.227764811804082	0.0521681612741153	0.0315763278377726
Z010E0151	-1.28940006290926	0.164600839167522	-0.637381050939028	-0.232662039524007	0.604784538062242	1.17297190516088	-0.738563281601595	-0.196920288319126	-0.06778566193106	-0.320766846570661
Z010E0153	-0.0935655557409994	2.52662438307584	1.35964591643934	1.72085128195569	1.5811432097141	-0.903840519712713	1.66100152605387	-0.337395098649171	0.776085642322871	1.367250216856
Z010E0154	-2.30842947673849	-0.92940828174148	-1.58950798631279	-2.17479018802346	-1.36648239402577	-1.80348073727586	-2.98477437460231	-1.31892209087064	-1.50351274136627	-1.3811418951039
Z010E0155	0.74835811717271	1.27372444292356	-0.376435687904438	-0.162819830721341	0.188159289468033	0.701723530868854	-0.414346687860017	0.963582980240503	0.0999459645754853	-0.0932470829699001
Z010E0156	0.919228712909599	-0.218336114433633	1.78346765731303	0.468159990785589	-0.202727661684469	1.74763112427907	0.951338256211571	0.893709495208955	0.497362118275571	-0.31161411932709
Z010E0157	-2.17016801380466	-0.730961443881415	-0.969832932373455	0.27316912172257	-0.067602132757026	-0.355020498251318	0.845450917682537	-1.79682717916321	-0.283724518663148	0.342799644712848
Z010E0158	-0.275101288007397	-0.908074459046845	0.971080019882696	-0.369895604091247	-0.444773360309893	0.885180609405368	-0.400505231572841	-0.0186934787637976	-0.237799218534073	-1.2681138619556
Z010E0159	1.38982376359794	-1.06132877986261	1.37260950632489	-0.211800875317401	0.176006889121078	1.64102652038048	2.22958748472452	-0.751481171231669	0.261955274304401	1.08847026683882
Z010E0160	1.86431182668438	-0.117066825636182	0.594366070572769	0.0331643941351169	0.36289793684457	-0.378681371888638	-1.13497377773662	-0.219642441057983	0.603420817483655	-0.089523430661696
Z010E0161	0.881239664633578	2.31937904848501	-0.315287733410918	0.402654155346803	-0.109779025258237	1.49231227555744	0.103931114250095	0.924218011343437	0.706472352196145	1.10336082709115
Z010E0162	0.0937857494860516	0.174205608145445	1.41753751224348	0.478060522123822	-0.362250066327838	0.204258259922624	0.418910267296778	1.18470217737361	-0.417226762567392	0.265660595101355
Z010E0163	1.14615850387681	-0.117025856053175	0.00789583375945295	0.217739817622391	-0.0875042015547091	1.55962447589272	-0.526515413340926	0.387959030404029	0.456254010959403	0.0234803797236952
Z010E0164	5.25154150184478	4.55304612981637	3.95823344142432	4.79635235659847	4.1785855270935	4.31340734902063	5.05101448981703	4.73218369914693	4.90776698179229	4.82303636996736
Z010E0165	-1.23951866896826	-0.355700603981387	-2.26439596981274	-0.902805838510021	-0.487940644921874	0.815918781896184	0.489005301276845	-1.54569012410793	-1.13506885620985	-0.440800104363124
Z010E0166	-1.74947620965321	-1.69624367385134	-0.364939478932843	-2.09603406715306	-1.23511327080368	0.19801012687048	-2.17463576922886	-1.62198240568389	-2.2259320253523	-2.23076560637909
Z010E0167	-2.21711586428942	-1.31844777049687	-2.50004386356066	-1.47712522168316	0.458382118801631	-0.971660565306301	0.514881825240103	-1.44597248370918	-1.16493524157683	-0.206298580487029
Z010E0169	-0.411875154939181	-2.02789411589616	-2.5398330030693	-0.760130540577058	-0.490368623738197	-1.79181648971222	-1.22532502812183	-1.45151590420614	-1.54074523110123	-1.80463740940892
Z010E0170	0.736600526687263	-0.397048320488022	1.3327286805798	-0.730777166635359	0.353078217435655	-0.296728540163722	0.317718005018629	0.63710923198348	-0.538859774521886	0.49949150827124
Z010E0171	3.32309011749516	3.35658753782896	1.74174658099184	2.39194553615299	4.20572858928556	2.85983827559355	3.36373824607444	3.52086381139495	2.48836278425185	2.40826008236747
Z010E0172	-0.604461681008408	-1.69238734516635	-1.22537478597241	-0.184982247179285	-0.892506044239937	-0.256453339823982	1.05339188721047	-0.32372150545013	-0.150160692591491	-0.0809669221693837
Z010E0173	0.834606696179678	1.74157236372816	0.130867600736629	1.3611043690796	1.54742191041828	-0.0171329429606593	0.638701781500401	1.03664788049537	1.21165436211556	0.876988297276703
Z010E0174	1.57472006951573	0.89216307090869	1.25777093752349	0.583584163692115	0.560075766759122	0.636874141825348	-0.211297449808636	0.700496308581953	1.13020093967985	0.322189486046844
Z010E0175	-0.00677954152215196	0.945501414204029	0.126745459468459	0.979905237114869	0.965347490215892	0.231313656866945	-0.824310424311479	-0.734713784433553	1.02266268676446	0.977388700452489
Z010E0176	0.884762514565261	-1.87332769057752	-0.585334141628354	0.247467454600912	0.0931035613265982	0.0260037014931908	-1.68696664460762	-0.738097541651982	-0.570976029342756	-0.674362043971206
Z010E0178	0.820465571416588	-1.94054445023865	-0.0212681665997808	-0.552224115005294	-0.0191719444331732	0.407937368414753	-0.428466972619853	1.74574814673919	0.829451984760393	0.847838178079193
Z010E0179	-1.28645995921348	-0.459777231018503	-1.23168712106695	-1.60228325255498	-0.782049947917543	-1.40586125627722	-0.480225089954143	-0.386473806500212	-1.34877091913276	-1.44942066568854
Z010E0180	-0.836267675823082	-1.63465201613305	-2.94081350325812	-1.99175713645068	-1.52320104604086	-1.92591867075641	-2.74952433838259	-1.51724687639046	-1.24939232771232	-1.15621820529871
Z010E0181	-0.87888693269013	-3.77130692070746	-3.9256910951118	-1.7406142845197	-2.13816624811031	-1.95055848461259	-1.63867291543891	-2.94311568288075	-1.98034804412934	-1.87436486021728
Z010E0182	1.34652857030665	1.66259942692559	3.12668116000608	2.84880024561228	2.13901027406333	-0.0976346210185109	0.184396091008047	3.27284070794843	2.18572653177652	2.33687563060344
Z010E0184	0.76437422218517	1.66854890217817	-1.24431029438642	0.366920423927365	0.237419478509247	0.143955729335176	-1.0440024515222	0.320591468670581	0.166001490838697	0.101104532947458
Z010E0185	-1.26720150140075	0.0200412066640915	-1.60145869329201	0.333584844640561	0.0365611223165191	0.538918808708077	0.734191068601137	-1.04048237831724	-0.197307302565668	-0.0747679114776736
Z010E0186	-1.61215263046501	-0.516501521118967	-1.53235593068388	-0.963840928558324	-0.507722392083591	-0.630839050062545	-2.2312653989794	-1.58079787966886	-1.36369773493429	-0.794877283186082
Z010E0187	-1.49169787547693	-0.956410154870337	-0.388776267685958	-0.230691317084033	0.23392195440084	0.463516809585526	-0.283693783788167	-0.47190254206238	-0.725388666540215	-0.521178611308598
Z010E0188	-1.06043575437553	-1.8147148630901	-2.24607980388275	-1.38125185310459	-2.2189281420049	-2.15724269048446	-3.25318190411801	-3.17096255860799	-2.13216336928347	-2.10618161424735
Z010E0189	-0.17057738755199	-1.46422871335035	-1.56341052668254	-0.424917062779394	-1.04365656236343	-2.83733448698703	-2.47752259256908	-1.1035561088158	-0.37443709730011	-0.591060939346846
Z010E0190	0.633270250821625	2.2903231054054	3.50160324779152	2.16710429722778	2.13190678739691	2.86322761652128	0.923191391690115	2.55874496249574	2.5965376704519	2.16353103369036
Z010E0191	-0.308819073487473	0.76947446815674	-0.275043297037429	-0.378516498684279	0.0739799598640677	0.673806852206256	0.0762665641119603	0.893399238588089	0.784485875381373	0.1706700503556
Z010E0192	-3.5195193953298	-1.51870272758943	-1.87340992960848	-1.62834394534707	-2.24459189366574	-1.91858620014934	-1.12494376467843	-2.77711886751224	-2.60703454038112	-1.80544309227696
Z010E0193	0.206320668035324	0.0654023569774699	-2.42212528252544	-1.5202632076718	-0.428132925518954	-1.35371238521367	-0.460983144475748	-1.59036243686176	-1.10667379218119	-0.105730848697757
Z010E0194	-0.720856239803704	-2.32444925158077	-2.6004379546345	-2.27763047238296	-3.46073881174236	-0.916708292147979	-1.26169533537717	-0.994673840014361	-1.63498113579644	-2.14854045501803
Z010E0196	-3.90096302127898	-4.55793687968995	-3.59141302447733	-4.20860239238845	-2.99111137536842	-3.9388766481869	-3.756103239396	-4.00619131485772	-4.92544163599129	-4.87510509585414
Z010E0197	6.67801362016656	5.11356542393309	5.20610219960347	4.49848425970866	5.84906096747288	6.4423794145534	6.15083164439671	3.96461271498206	5.12464504826206	4.75545502901115
Z010E0198	-0.515641997298896	0.0825626647979815	-0.797586080953296	-1.50951920759257	-0.793674069514321	-0.5192509125724	-0.52445618512451	-0.820757959886174	-0.744436280364224	-1.43728265832255
Z010E0200	2.63954304789197	2.08977294951688	3.3100708911742	2.21576929185008	1.84009006050293	1.48989387190667	1.90478597236374	1.84965759267329	1.49573697497421	2.07318138409802
Z011E0001	-1.46797439353827	-1.91949016059454	-1.49889178050554	-2.40280098212839	-1.80582961522048	-0.845603010879584	-1.3689127734994	-1.41010706090688	-1.81477252654504	-1.76834893059834
Z011E0002	0.147745265516866	-0.873763318741976	0.361821944799777	-0.493029356037656	0.229482085460298	0.588898420181995	0.458847769561407	0.407940224008671	0.366784140179765	0.156711626573566
Z011E0003	2.22592277740277	2.62110876683893	1.98492123469162	2.76626005720367	2.25969749910251	2.16628954089372	1.97452845033921	2.27480094230924	1.84627971799548	2.24171952286945
Z011E0004	0.17556810128788	1.28611862640589	-0.0435707003441906	0.4793499491575	0.37994676096816	0.601138928208917	0.380307870774167	0.499090104050408	0.104467790131041	0.4443399688505
Z011E0005	0.058637530513651	-0.220088196872534	0.346817309880215	0.275835079028418	0.73319235451799	1.48243759697229	1.29264228380488	0.453313423331356	0.398643655321971	0.74917448342924
Z011E0006	1.3458133403889	1.46341851193079	0.749850978283269	0.683527074653487	0.804967272132464	1.2727654445688	0.736420185355961	1.10130110592443	0.808002718076636	0.973944289481969
Z011E0007	-1.60516419561452	-0.56410074464434	-0.597942410885058	-1.07418255525033	-1.66497886353223	-1.63118454934342	-0.838620272172003	-1.5564176772846	0.0573430944487697	-0.87431023755839
Z011E0008	-2.83707902092259	-2.31508601003598	-2.14208079708276	-2.54145017814722	-2.17564191976477	-2.43306630406175	-2.623546770044	-1.98363659741336	-1.70922885040574	-2.25581393403449
Z011E0010	0.869783661776631	0.387059838768207	0.657949201252778	0.350408580674739	0.413081862856331	0.556553979218431	1.05190288290896	0.308660411552494	0.295799133967716	0.548572302289296
Z011E0011	0.26775994632797	-0.14716812321568	0.125642770121727	0.374300634548509	-0.095360844263879	-0.0389647978473416	0.0870316838003441	0.315217868089265	-0.629401029835183	-0.0373978345827966
Z011E0012	-0.667295840122737	-0.543622744061733	-0.632547397472985	0.522702037980078	-1.08322099310949	-0.62368582895313	0.184664498369067	-0.754562439122273	-0.437628937955833	-0.742733982606627
Z011E0013	2.76253279636804	1.89670577540619	3.00184708076304	2.69617226403026	1.67208942030879	2.49593609381919	2.55491326162275	2.56409217641902	2.23438157114719	2.22637252221376
Z011E0014	0.270340956351782	0.451901909655153	0.534491470414841	0.183476582981178	-0.0235490262569446	-0.29445510018433	-0.0566145928809026	0.095902192125517	0.888098413996099	0.346975993122381
Z011E0015	0.329212741341615	0.831674583807808	0.530146651811183	1.50894117703794	1.43279113888519	0.40138576158716	1.31646591056856	0.893268350072758	1.44309578517186	0.857526181471924
Z011E0016	-0.45714870968825	-0.123462492967363	-0.0626029891466775	0.0329132452361946	0.86091439791226	-0.12618067781834	-0.459605149188236	0.418986831104963	0.204678441077407	0.278502077097523
Z011E0017	-1.83830577917866	-1.20291162825868	-0.765990021191038	-1.82599051924865	-1.360389765792	-1.31498628521578	-0.940122050608202	-1.50384540993276	-0.852020857404669	-1.38133979639831
Z011E0018	-0.213336392400091	-0.0852816704336973	-0.309293858611291	-1.10831191987526	-1.11927231996669	0.280254235201524	-0.839436982609344	-1.10502736077464	-1.31240315943632	-0.658434934798128
Z011E0019	-1.16534585972054	-0.894993856426373	-0.812929890009926	-0.670637709555622	0.364899434027354	-0.448627262166346	-0.328909040700656	-0.477349249667988	-0.61308802189279	-0.566824198778899
Z011E0020	-1.45902790164419	-1.14299841250985	-1.36825333245313	-1.61799537973608	-1.10657305649628	-1.73006175468318	-2.35896594721514	-1.38095926653493	-1.65663551627018	-1.75158009830645
Z011E0021	-1.88675666882342	-1.94164038103223	-1.82092731542192	-1.35563775253674	-1.47006541670457	-2.03589032730369	-1.35515348591646	-2.03340537682656	-2.33291086751799	-1.78986291915126
Z011E0022	-0.648245527739226	-0.726719898430874	-1.47894141478127	-1.21046090931048	-0.944259245362647	-1.09433461617003	-1.40656463350577	-0.701269681296128	-0.933848320240107	-0.954448231373832
Z011E0023	-0.527566536407085	-0.690150601354851	-0.135352231743881	-0.161233333918034	0.135498101073871	-0.905874971143554	0.580333477662868	0.237299337561279	0.390178262093246	0.0540223535890375
Z011E0024	0.90834994959754	0.57975381858215	0.527382768041886	0.379318477030952	0.930867970919014	0.720038254276627	1.03871959128914	0.855748905252254	1.59841575591029	0.853539129198421
Z011E0025	2.43955419309158	1.96333915231731	2.94161829675281	2.17587538954983	2.29079871660816	2.67696042380714	1.86939594043202	2.28185454551608	1.42558014105494	2.2527408676141
Z011E0026	3.04541996327943	2.7951313695813	1.40594597566347	1.87780997621088	2.81908485920697	2.0460592381859	1.82330462330758	2.2299842166456	2.35651440298922	2.04866930256882
Z011E0027	0.736055682066995	0.649499786420437	0.485012429840701	0.769222324620708	1.02591697383651	0.219853215454175	0.183294823593551	0.95776871708455	0.646590419150173	0.975229507217254
Z011E0028	1.37212567209031	1.12392941798808	1.47326108637057	1.06929315637926	1.50962841219573	1.7386389859212	1.1449611092833	1.31892247469052	1.29816681627525	1.5692043115397
Z011E0029	-2.02688776261397	-1.76955556138294	-2.59221870129348	-2.48497308667313	-2.16035486811685	-2.01486659715715	-2.11396172205602	-2.38661745416817	-1.71711362340945	-2.2693537165275
Z011E0030	0.211502865288621	0.496134541858807	1.26919598447137	0.732744373099065	1.05250433195244	0.433861112845955	1.37045652190927	1.18309689146422	0.652242079646425	0.908191333103032
Z011E0031	1.12881134430557	-0.380711692241554	0.685357208189877	0.272539605449175	-0.552773178560941	1.15083599575103	-0.145180450748142	0.0251434679801981	-0.300892641710493	0.135400014756519
Z011E0032	-0.740001081538109	-1.68779158228738	-1.04837876431825	-0.941553377445816	-1.14878250220514	-1.0737514804892	-0.720620606860589	-1.06021175194307	-1.63252632271501	-1.02843300894299
Z011E0033	-0.655598533787495	-0.749367356513799	-0.778608708377395	-0.830802087300434	-0.833439077049355	-1.23526935791806	-0.638342948228069	-1.03322761367562	-0.918457739486939	-0.825788995100142
Z011E0034	-1.65001642887027	-0.451607657283095	-1.15569185740585	-1.30921443916717	-1.17576637676609	-0.392716962118487	-1.68014374306804	-1.07176695303411	-0.53040359271627	-1.10169529155388
Z011E0035	-0.676148849225727	-0.544021499484548	-1.31368210989036	-1.65023963654266	-1.54592802416771	-1.63799252615592	-0.25650505279031	-0.840312434951721	-0.255461600015327	-0.874771473775509
Z011E0036	1.45448200502033	0.894955278293761	0.743174793559256	1.04682670744617	0.750582585831902	1.94869905018269	1.56349462550557	1.38650744005565	1.5596267116021	1.59899360074652
Z011E0037	-0.986415338470187	-1.86286869975821	-0.963626299311787	-0.58385192836002	-0.648271456364669	-2.20809711173949	-0.526148607540139	-1.50043235018334	-1.49566713502585	-1.16603486078921
Z011E0038	-1.49004948674026	-2.8520137689504	-2.28856017116511	-2.34748687179057	-1.69890578154156	-1.7911526114241	-1.444049616569	-1.38436217688347	-1.26022069232862	-1.61693729198275
Z011E0039	-2.20880201276457	-1.42563622274275	-2.34867893271283	-2.13478411651429	-1.72456687579967	-2.91144577727763	-1.49325931999513	-1.80429856397595	-2.44654930557546	-1.9610734755867
Z011E0041	-0.716454638778381	-0.356724300059146	-0.562793455876286	-1.10354507892333	-0.586326810992457	-0.757834182231736	0.0635946870000663	-0.878890153857206	-1.08092754525112	-0.845848105312411
Z011E0042	3.48401629464172	3.47311948788324	2.93364795390714	4.20817458086734	3.28711930964295	3.29263605070905	4.18320367634234	3.56626049637377	3.01474921065761	3.21059710346928
Z011E0043	-2.25498883524132	-1.02915432040671	-2.3453600669034	-2.11150946757681	-1.77713505057116	-2.44388318233898	-0.874175701743466	-2.08357582364838	-0.87615557183138	-1.77242774487814
Z011E0044	1.59515368299205	2.47027688929392	2.72264113268135	2.54968377310003	2.33329957011118	3.06427527210011	2.63689160455815	2.03091513551665	1.76034544942971	2.23194948697951
Z011E0045	0.0890329259938021	0.572852809046658	0.922042999419122	0.941130246190703	0.370736171984143	0.832524395740475	0.332781273779588	0.0641453565406244	0.901338840577141	0.566951919459158
Z011E0046	1.55619389142856	1.75780713380618	2.01945500307219	0.785027852261986	2.20715701236796	0.786483708109283	1.34475891063931	1.38488164799545	0.9332090478652	1.3163824642407
Z011E0047	-0.678653058795925	0.574549975911619	-0.104144898624565	-0.658733832617258	-0.221742621409051	0.187383292395989	-0.530347820376984	-0.356846697394466	0.347854777980758	-0.218810110540861
Z011E0048	0.652770815847451	1.60412077178005	1.0613364181478	0.813550557640901	1.38375847935912	1.22280270967048	0.126039392532713	0.546256872311423	0.467039972015159	0.566391595215312
Z011E0049	1.04496553727376	1.53944360564042	1.28160020646131	1.42569637474865	0.844266539749967	0.367023491553569	1.32618408180813	1.44354875684364	0.538556174920098	1.00807471109713
Z011E0050	0.847520964235635	-0.04005589440931	0.728115612284175	1.00986833707738	0.532523321208176	-0.0304305252166533	-0.039091149920977	0.549309680475359	0.987611517721336	0.431119932684182
Z011E0051	1.25129741481907	0.450234973840273	0.943927574133876	0.798786903677441	1.23890658595745	0.525830015607867	0.56081413103843	1.16864205823758	0.913863070124535	1.14441768306374
Z011E0052	1.03521922155381	0.148076136891121	0.265037322138563	0.299150747703517	1.04858193847713	1.81927407833912	0.292037912927492	1.26645866196633	0.565469094521517	0.875654770405312
Z011E0053	0.841121561744479	-0.295488546120553	0.278839731401618	-0.0044430272484731	-0.168509331184653	0.0463422106566716	0.580705848378559	0.290003909563194	-0.478855744323618	0.0823530985964603
Z011E0054	0.775025805004153	0.225504299025431	1.80921466464677	1.0950015339825	1.18407188467182	1.64216055862033	1.44735324912216	1.0648365044001	0.725350857010068	1.20933807290402
Z011E0055	-0.629780989800019	-1.25195743439359	-0.708185424363125	-1.56526431252987	-0.831126485651765	-1.17755498199434	-1.34961529569003	-0.687697219856395	-1.46048856545306	-0.903937509951864
Z011E0056	-0.34812576850801	0.270019538713612	-0.508294908367562	-0.772373072197508	-0.0271200300894739	-0.0984761596623907	-0.19903582114842	-0.346501040481684	-0.185049348231124	-0.120029237080962
Z011E0057	-1.08987311210662	-1.13437800412383	-1.86191797661376	-2.09752122618968	-2.28315193917166	-1.34845547514936	-2.35206779168651	-1.54664586830333	-2.08862520000382	-1.77675768645275
Z011E0058	-1.02380292807678	-1.15706761632694	-1.16431142542793	-0.872606048481016	-1.59028623829599	-1.23656606857935	-0.582283002454878	-0.958438588742269	-1.59535341119318	-1.18675431088198
Z011E0059	-2.23978688573608	-1.75674249844419	-2.01778886742405	-2.46148549291529	-2.28259948148039	-1.83701877955129	-1.85542436409487	-2.71595436204267	-1.68481158032712	-2.31638748863122
Z011E0062	-1.30606539521473	-0.0581836329383075	-0.0780357494730619	-1.00753131414724	-0.414636494349082	-1.14414872568167	-0.777173943556465	-0.879209687193847	-0.443759567020032	-0.374720351438784
Z011E0063	0.64341166476998	-0.0109548062014478	0.278050118971875	0.418867528056763	0.702835736393069	1.53093135454651	0.241092545103419	0.722993151850354	0.254793777736215	0.673988276881987
Z011E0064	-3.86606888252929	-4.50478094469518	-4.05765135520152	-4.12546612574268	-4.32025740988682	-5.16694130975325	-4.28736122152479	-4.30716691307257	-3.97703084442119	-4.39940577717319
Z011E0065	-0.913723561500897	-1.26678850054045	-0.73120093454657	-0.317213615707685	-1.81294983519594	-0.040758325368505	-1.38590290315976	-1.20589121465866	-1.36342383756134	-1.01146684771963
Z011E0067	-1.30730927882483	-0.878694988417111	-1.07351223927604	-1.62984057737757	-1.20723253854913	-1.65088782997141	-1.13004975931517	-1.09207445989162	-2.49163966010122	-1.66067908793862
Z011E0068	0.415425234508369	0.728703115544117	0.209271482679016	0.819297587012822	-0.258220318212644	0.629027524149546	1.479992836808	0.344445597844116	0.137925816887197	0.390461501386817
Z011E0069	0.793454688354634	1.06126353948519	1.45656763784353	1.32341388688455	0.788699580039084	0.97613128548743	0.84747832641424	1.2227114846724	0.875090813901624	0.878367199381353
Z011E0070	-0.0900482275221151	0.524953822610894	0.0194956583937931	0.0530384716111292	0.747324258499037	0.649393135592792	-0.555921319465111	-0.274743739726257	0.882611973575912	0.186278789273957
Z011E0071	-1.0344895229913	-0.724149252214003	-1.08301684820715	-1.11542609112664	-1.07907514375579	-0.132117895956425	-1.11900820994243	-0.711840233096055	-0.998115991228099	-0.570693353812068
Z011E0072	-0.787661191288749	-0.259225142463126	-0.253427049180307	-0.292010111042558	-0.422197225715751	-0.0835011948794729	-0.620868676907672	-0.619467271051839	0.1506521053328	-0.384953477394425
Z011E0073	1.38336922207529	0.630494580982658	1.12095286413747	0.44585612977517	0.63170746897117	-0.0760640331388932	-0.591076720942334	0.416132279968431	-0.0395670003662266	0.545937782032745
Z011E0074	-0.0576188068943336	-0.477062269141026	-0.492534486727951	-0.668381266127306	-0.466400780642832	-0.0478752803144704	-0.545217145059546	-0.493742677785702	-0.650725953740231	-0.451657056048387
Z011E0075	-0.517004529898839	-0.760713440849058	0.0529945299113297	-0.913886975906513	-0.938478187196288	-0.79508643697971	-1.71592298632079	-0.624146832528	-0.0794544865147864	-0.396715705113512
Z011E0076	-0.151257814222052	-0.848529561083617	-1.28336513855656	0.248223490989301	-1.05026139339924	-0.715629020358621	-1.70208722369024	-1.07300980745134	-0.698301095658622	-0.960181724046241
Z011E0077	1.57653684456463	0.956601028886503	1.39874824631011	1.30060177604473	1.41001369171334	0.567084078175457	0.956786697056404	1.51089900895904	1.49915237733179	1.45676272408359
Z011E0080	0.687617557863937	0.0966215868595041	1.01397512541175	0.112448802266245	0.436925102129229	-0.169847426521839	0.231342546144835	0.413892759705842	-0.260329491018273	0.471740379587426
Z011E0081	-1.6878217780808	-1.4454373371462	-1.62975393761167	-0.741949685855074	-2.20996552823751	-2.77251541971061	-2.18137135694349	-1.31934712334971	-2.34912684233222	-1.72283074230525
Z011E0082	1.18740118730133	2.50648977074929	2.04117997111545	2.2995172852787	1.64754475488236	1.80195450301377	1.43766981006359	1.67807122875729	2.00347428906997	1.79497639717098
Z011E0083	0.878814660236221	0.680232917597981	0.166217253497269	0.917089860361818	0.0802002630673804	0.636093927979281	1.68251222017615	1.03799168506087	1.18954303025635	0.641544301809
Z011E0084	-0.692328227139976	-1.22204714601269	-1.108705112341	-0.367089220076551	-0.349216206205933	-0.664339639376335	-1.22661519484536	-0.931866800479792	-0.376073365037025	-0.87270445607939
Z011E0085	-0.37143960227749	0.0792408570433851	0.239493088888123	0.311841714570717	-0.00946395200999466	0.214935664531438	0.939862462019273	0.249266599484563	0.0741665641475349	-0.0471086357940919
Z011E0086	1.52364446581181	0.362937213649254	0.616667206245824	0.78021480433619	1.85026900219597	1.05918208267096	1.56582532261988	1.06740276516891	1.69661676842161	1.08693441131329
Z011E0087	-0.788207645156838	-1.12573366810149	-0.499940297301992	-1.43213720941611	-0.293766750662312	-0.5151711102445	-1.05418400735956	-1.18479088367549	-1.05394927336894	-1.01059625458879
Z011E0088	1.30700384182372	0.834078021683264	1.22451114870103	0.295990922400112	1.80875436791549	0.574150311540869	0.287931994765201	0.963709618068999	2.06840768542779	1.23816355765837
Z011E0089	-0.582371645448515	0.000596682082675898	-0.755312691077663	-0.636469018586725	-0.376637847525189	-0.192232283759475	0.216707041928967	-0.169801156271788	0.324490545978192	-0.365834456241862
Z011E0090	-0.500324757124641	-0.85374311272313	-0.57130609755387	-1.35720313347975	-0.658321033456513	-0.993606904384672	-0.831426080243675	-0.746464879218423	-0.768701414015517	-0.825266903859427
Z011E0091	0.0587553828342152	0.702756466467278	0.645689415343585	-0.121087280732631	0.109341918938424	0.997977680315683	-0.548128776787436	-0.0434107729720455	-0.184905042262353	0.114913219749855
Z011E0092	-1.16545289974189	-0.876896612320919	-1.71720062511353	-1.79663832516305	-2.04654049901141	-0.80101008772494	-1.81483411349179	-1.21253134846847	-2.07461837871498	-1.42083575765265
Z011E0093	0.719864408482741	0.32409858637187	0.856996352757684	0.103620026946693	1.12618051070344	0.128794549062939	0.367341916861693	0.105160284320086	-0.0750279892265118	0.445682697302388
Z011E0094	-1.79359555045582	-1.67240670274656	-0.85471291765242	-1.60493023492158	-0.866796079014178	-0.691165222408203	-1.11310635651927	-1.79189943965438	-1.89414633500584	-1.49871829427668
Z011E0095	-3.11820050626857	-2.69501417367727	-3.16434414270668	-3.21934024135373	-2.98579454508112	-3.06949228443518	-3.37983853872364	-3.25198226942626	-3.42405980518486	-2.9899111918494
Z011E0096	-1.25310477941954	-1.81137099511507	-0.350579877563561	-1.13707911932911	-0.879075256913216	-1.24901342256338	-0.519986339922321	-1.11280207474147	-0.610178802164068	-0.943322760189661
Z011E0098	1.96500154573204	2.48852817906632	1.29519885446863	1.36706719077308	2.97366610275226	2.09920965212246	1.99514193142335	2.40558517378928	2.58322715066577	1.973216417407
Z011E0099	-1.93160581592676	-2.85189772598878	-2.39997694645257	-1.46140819081262	-2.00040948544621	-1.56517289308862	-2.26479977384563	-2.23471086610485	-2.51048530984133	-2.07792312240432
Z011E0100	0.343492903432568	0.767491223590872	0.692205221482171	0.280138655219256	0.821498075170599	1.26584189605284	1.22485954905842	0.968270647189221	0.960823160109842	0.584595963432559
Z011E0101	0.608491473857607	-0.206833825340729	0.049328562655527	0.410609660038073	0.696081260414288	-0.0952550076750671	-0.148557638666919	0.2713278629227	0.104627471583556	0.313202599554443
Z011E0102	-0.714282697128254	0.284367572729354	-0.938275195462803	-1.28354614093532	-0.390025828046448	0.288287735533443	-0.145946569176027	-0.71727336962249	-0.951627866846952	-0.576940512436609
Z011E0103	1.13122580029121	0.355866297234757	1.30384067514626	1.2070813892891	1.19703285224804	1.32667412009689	1.61977981232338	1.29405966773744	1.19895512233479	0.976519569290153
Z011E0104	-0.676773863261495	-1.86362476927442	-0.113161066037285	-1.58619310341173	-0.877380999104985	-0.395578623371561	-2.10575024174969	-0.932181294026963	-0.987528038627217	-0.866806472175368
Z011E0106	0.215194811920467	0.109478316885264	-0.0748718312590267	0.0492210004661063	-0.0413197298503244	0.0639085175045148	0.876940858467357	-0.433496901245975	-0.0665865683254104	0.0631773818909699
Z011E0107	-0.770930296603975	-0.376000401477839	-1.25615658423352	-1.47474580861699	-0.864237664580306	-0.399795370468592	-0.726106411046805	-1.26636345395552	-0.144168701841955	-0.734703740870997
Z011E0108	0.163388777378911	0.866689649565526	0.21744673920069	-0.419748579517422	0.536518279542338	0.0648055080953461	0.748355743346379	0.529973881902509	0.803032926656221	0.532496041289482
Z011E0109	-0.395372440425915	0.0355529893381965	-0.715654699338487	0.417816367599074	-0.32461630607185	0.491607361938372	0.16447869102628	-0.483993319802665	0.0955480777146132	-0.241036266352659
Z011E0110	0.441488357954259	1.2618134865465	0.184473090487267	1.29447845103915	0.328885544998015	-0.170948139305179	0.307330538100626	0.402881637762345	0.472836734551829	0.52704031230974
Z011E0111	0.651846738177592	1.52825170504785	0.423886014755223	1.52848609533116	1.23173765788884	1.16909088020139	2.25356696658902	0.902866396652228	1.15024415926261	1.21521437549207
Z011E0112	-2.02698621337671	-1.90989137038752	-0.986753507642367	0.0647107455940672	-1.22487027668597	-1.62118045097583	-1.02123705528991	-1.00590182716498	-1.51689545468841	-1.42735739503248
Z011E0113	-0.685604587581255	-1.21423725140848	-1.28550098461189	-0.315241381632339	-0.451210687180726	-1.05263949394879	-0.383444387237288	-0.332287990287992	-1.63917751704722	-1.00984164936846
Z011E0115	-1.43317673574721	-1.88895517644556	-1.99158885867208	-2.09298649310339	-1.72148693855521	-0.535703799780499	-1.5428761176525	-1.15879461201139	-0.944491911982422	-1.26373581561793
Z011E0116	0.676151934042564	0.377912181250221	0.308134506728083	0.085875409078775	0.47403738348332	0.449603107583789	0.428777960131809	0.324553404844821	0.875737024575544	0.241490055144348
Z011E0120	-0.651788993955452	-0.965458122153492	-1.10825138360503	0.209167113766198	-1.02207290126513	0.0939732022022158	-0.924012921644404	-0.782450046240908	0.590765863549637	-0.216812613111106
Z011E0121	1.75536106068222	1.34538043803672	1.56760311353145	1.05056305013313	0.887289925295271	1.37466058331485	1.61769519585282	1.27954394368749	1.47856389411855	1.33446879676058
Z011E0122	0.929728163311869	0.770338415502958	0.26871857416009	0.887531789659728	0.641383732153593	0.941527337753991	0.66643323039587	0.643640641439519	1.35024108378045	0.880039896236705
Z011E0123	0.673075583604223	-0.969622498470252	0.679745933555501	1.07451800143738	-0.17172306912412	0.300169445223904	-0.537135234440343	-0.391329021168476	0.470608251180506	0.156710799225843
Z011E0124	1.80298467005757	1.30263282775309	1.39685676982318	1.46813816221261	1.59273215516516	2.15395861084367	2.17422586290182	1.65419765746327	1.84425308841573	1.71739010075038
Z011E0125	-1.40283979247205	-0.614543006033017	-0.226782736094377	-0.0111530734913228	-1.01533027041026	-1.24445631129269	-0.430965200551517	-1.05540527995317	-1.66820399524043	-1.01304834250476
Z011E0126	-0.32692517421288	-0.72251403490238	-0.885302729263926	-1.43519168531321	-0.620652263152538	0.0828043553813779	-0.712011812365773	-0.830696399083255	-0.347669701323621	-0.303667072574349
Z011E0127	0.440677477202044	1.69180155904038	1.23433031834243	1.0837020402821	0.574500809821598	0.159803673945314	0.563371812446676	0.368020839879802	0.459025708940487	0.747856017843395
Z011E0128	1.45575195054037	1.02997457107492	0.886847699641462	1.12426780091215	1.54458414479167	0.616930090080347	1.56912954849849	1.25903501840665	2.01120234786721	1.45543193754447
Z011E0129	2.4094298283942	2.42109620185103	2.4151817383049	2.19878482090863	2.06156571763968	1.69309418715237	2.56849238215635	1.89598560859287	1.46475480521589	1.99369328155825
Z011E0130	-0.987544314741082	-1.31809696011169	-0.932715033680509	-1.45138580795893	-1.18659340773774	-1.08688036031342	-1.43807087553591	-1.20311208502496	-1.31385415391119	-1.05901741945455
Z011E0131	-0.222479851487797	-0.335615763422132	0.365484625938526	0.355055655976288	0.0877058929725915	-0.809185850680133	-0.387459142207149	-0.0247393107418565	0.699762623194739	0.0942412827663021
Z011E0132	-0.581012796358904	-0.0616973933690008	-1.02633019368786	-1.3663766063257	-0.772795212129837	0.0390499362083325	-0.493959677773713	-0.777411548068066	-0.227302693650171	-0.776049599213238
Z011E0133	0.64120816556629	1.56658346179122	1.35725288344572	1.94281711022875	2.14093740526986	1.19235032438969	0.441594971848738	1.52071119659382	1.62601933195686	1.24802797904421
Z011E0134	0.506310641705861	1.02296573281881	0.356607313655548	0.663005144938002	1.17891806276536	0.530199962437759	1.23996405289336	1.07899028372063	0.980887314722061	1.13933512572597
Z011E0135	-0.626786858029436	-0.866674653482568	-0.944730813674587	0.290076589692968	-0.0771378710656047	-0.983342567592595	-0.962500334064854	-0.61903441881261	-1.10937259513301	-0.632560907211676
Z011E0136	-0.055346488915259	-0.321335787871135	-0.891776751819532	-1.08198119569648	-0.586870338698377	0.114758728434127	-0.785613989058346	-0.350811761516613	-0.796865524330855	-0.423608862899679
Z011E0137	-0.121148137835142	0.319276327876207	0.630097541914535	-0.366685763894805	0.0488318529981325	0.882118081572058	-0.435711422669452	-0.0607899772306334	0.519371319296579	0.0895591460832856
Z011E0138	-0.195154119272107	-0.189909043547911	0.753281928628533	-0.0227413506580426	0.142961973464775	0.131235410900393	-0.112025479758131	0.136961408963587	-0.16733286799906	0.244682963799406
Z011E0139	-0.457286175621305	-0.258417967713901	0.529073127379707	0.307224459310578	0.0195880840685929	0.307504408474487	-0.4605108440969	0.129965401665624	0.400622735411345	0.0886687538361625
Z011E0140	0.0478430037345308	0.577804120259014	-0.780784407645818	-1.24405422094164	-0.464314731456049	-0.527515838778647	-0.841967483998987	-0.472054984284061	-0.553771728748922	-0.463403399753283
Z011E0141	2.99717555255428	3.01975561668944	2.27832194812472	3.04076747376788	2.30133636160853	3.39439169107172	3.14663606749634	2.46126956086285	3.05352072878696	2.63901595760506
Z011E0142	-2.2834989534794	-2.35116529578522	-1.23383340677633	-2.04673312567609	-1.61966965789326	-1.60468491235251	-2.24574879796189	-1.49309864632273	-2.2441309980998	-1.65928398050767
Z011E0143	1.24049774070228	2.15265125729665	1.33298786316501	2.99297811646312	1.06936961809185	1.10531094721825	1.12423131014225	1.45853207056827	2.25372107517382	1.70432799595487
Z011E0144	-1.35115073670515	-0.524908049183157	-0.611339620768193	0.621995122241273	-0.426240111341836	-0.833908149941602	-0.649953212537651	-0.624892924340666	-0.284644406462436	-0.771171232994122
Z011E0145	0.368500403835709	-0.237214273000468	0.46589302221433	-0.100942181841099	0.45715187912319	0.439058707984435	0.312759191255627	0.134728972842463	0.951710619555977	0.334293687675754
Z011E0146	-0.148582033598469	-1.26513596439304	-1.50504075245117	-1.36784477235388	-0.959687889647486	-1.47454176917791	-1.14851557218819	-0.722727218579354	-0.509128069299272	-1.13466542998782
Z011E0147	0.588368981531642	-0.227388635537755	0.418284653149983	-0.175617037494231	-0.399508918845634	0.45837864393694	0.718824464211053	0.340949192461511	0.360723556434744	0.121771955597393
Z011E0148	0.886740160254798	-0.131756574286575	0.811428302917873	0.862134561330178	-0.0954443439076258	-0.261207656033252	1.0280219104244	0.61318366638704	-0.174357627700517	0.491313403101076
Z011E0149	-0.0347276827631406	0.618456149527337	0.41524427627763	-0.698123859264647	-0.25243072839367	0.446449534152686	0.184658185410129	-0.381106595626267	0.0949036676500218	-0.313956723159136
Z011E0150	0.146079626924378	-0.173669025437449	-0.0260749712816869	0.591190619162109	0.336925368705165	0.886857037761209	-0.379682925090959	0.652987677154126	-0.57607420535386	0.0481698019864458
Z011E0151	-0.142382198210194	-0.0900638576229543	0.200164306027776	-0.21029839575877	0.0639865716442602	0.182291659414943	0.462636540132543	0.0394894813598551	0.804350098538956	0.262463855481918
Z011E0152	0.424038824885842	-0.738010337228305	0.400344999008498	0.19062149813501	0.745297938442459	0.146236716312933	-0.276003960841121	0.112516747076041	-0.587210984484042	-0.0748525645597297
Z011E0153	0.531158090549063	0.445028226424979	1.32229357337922	0.126352347443736	0.00506893298473764	-0.854689432477372	0.15654217613948	0.684098628002265	0.114958741338612	0.54265800414023
Z011E0155	-1.965418669686	-0.935961681952491	-1.13445261864902	-1.48538915639531	-1.40328720478498	-1.33495635265266	-1.97802283276629	-1.57417133918103	-1.72003243910956	-1.44395373001277
Z011E0156	0.0686896807478008	0.780710348911742	0.110664384939216	-0.1951159093819	-0.0647774089358618	0.282969610593272	0.379815725579559	0.410734760978292	0.130062595410955	0.453565782056741
Z011E0157	-0.672027267509545	-0.176714023652235	-0.135928500776357	-0.417312844785958	-0.396301581471613	-1.00906739235334	0.156355555622535	-0.39217422860774	-1.10996075891103	-0.549801865793029
Z011E0158	-0.472540839539093	-0.26161858097157	-0.768565093655667	0.67298219957636	-0.503702962703077	-1.22254953665973	-0.189855280115827	-0.610304425950788	-0.964513628092295	-0.466069815181119
Z011E0159	-0.22235357789779	0.849267023411523	0.391885593015792	0.2096374833898	0.507811779746294	-0.151287981692886	-0.330134997288579	0.653423676182132	0.790059353375108	0.187563966998088
Z011E0160	1.84814803432423	1.89915739062955	1.16309102586644	0.995329300814633	1.01809628842334	1.17314937953574	0.776499370320903	1.84562702109705	2.09912606064942	1.51807721225214
Z011E0162	0.966103035198608	0.868377597911085	0.334519564511177	1.82775449068721	0.394213770784317	0.763229554259368	0.480882260734459	0.664442066820444	-0.35450392450853	0.265934898254795
Z011E0163	0.271104715786959	0.0598717465152761	0.338422979116267	0.135873648984853	0.672564466300222	0.472676037699018	0.0735100699043656	0.626470410049498	1.02622973531429	0.686126175331227
Z011E0164	0.0692328046241613	0.705816202253378	0.915127127569491	-0.27259662380258	-0.308032619316231	0.983485125155744	0.485208016689185	0.507399928650485	0.841108760652937	0.411044951281539
Z011E0165	-0.521843757903689	-1.20259550447592	-0.614788438355206	-0.0105627217368822	-0.52068990185594	-0.81636008343337	-0.720542573856612	-0.648470370607501	-0.284968160810119	-0.659045651104926
Z011E0166	-1.37603893978371	-1.56880445089413	-1.90658979824152	-1.39507174007336	-1.25350255069736	-1.23775907865366	-0.321740866634283	-1.15003424826844	-1.76491503909135	-1.31769235061514
Z011E0167	-1.01555434987479	-1.32895542377972	-1.59544978178093	-0.0952465298836268	-0.21798223849344	-0.395867355064212	-0.22685038863047	-0.901581410284401	-0.264665117570788	-0.745609423917166
Z011E0168	0.130841127963652	-0.020407250437176	-0.263014895764553	1.37018677328547	0.366859729454359	-0.229713282461419	0.168123800159739	0.388846436356858	0.790804129450261	0.387937522665503
Z011E0169	-0.154467545100909	-0.690914020948663	0.243666611282423	0.0844536239910389	-0.212621567295844	0.247879390922102	0.132437065484249	-0.318053666937976	-0.350147414681008	-0.323022339270331
Z011E0170	1.17182826781987	1.15792147529794	0.632161314069453	1.1448177671778	1.27490404080801	0.430794904661715	0.969898222662906	0.721959655301551	0.524328275281393	0.89549272420678
Z011E0171	0.69409129793455	0.988430693589995	1.46853091834522	1.02824524787473	0.988222717398733	0.380349732876967	0.252069915689053	1.01963758311214	0.850782197060286	1.2392761605486
Z011E0172	0.366880776077139	1.20459428341997	0.882950040256117	0.821459639109218	1.06432086511139	0.100321939935915	1.62841355853407	1.32769875059447	1.62275749181636	0.950748629481965
Z011E0173	0.536746828461646	-0.980047783955531	0.393924201515935	-0.634471906177326	-0.366844536603339	-0.199278536365421	0.407909843922571	-0.291617124725781	-1.28156696777358	-0.46341638960713
Z011E0174	1.28265742106813	1.53919206863336	1.13961042105519	1.68669801249395	0.791889200033431	1.45227683557224	0.500376416005965	0.811960253378563	0.166958311035506	0.694125605544647
Z011E0175	3.04818438690112	3.36587433735682	3.41372447106995	3.27502614908404	2.82535362130595	4.00129174972728	3.87758706407943	2.56292010829672	3.31852747815341	2.88282596220309
Z011E0176	0.213635096404105	-0.928658055331829	-0.312559194012778	-0.107831856575647	-1.31863051001334	-1.10742870487445	-0.780898438078316	-0.557656660723496	-0.590479540808295	-0.638000287266275
Z011E0177	1.17543852784273	2.09571023476921	0.960318457189686	1.06179564243424	1.2811443758106	1.04064838549735	1.95191181682048	1.34818927685449	0.930876573539358	1.41620255911887
Z011E0178	1.88200591897531	1.36665074071791	1.19825356819342	1.77559264558039	1.0500347767253	0.820935299503361	0.274008368249941	0.588060277645022	1.20414691523482	0.834845068933083
Z011E0179	0.817636257411573	0.29776361177319	0.544131331009853	0.896979046306743	1.04582018015289	0.632687423613281	0.242552339673896	0.837452820359076	0.541127737424456	0.863940385074323
Z011E0180	0.00817354378227132	1.20092939145171	1.54135269680522	0.679579494907967	0.591410568030313	0.831695157435674	0.291442847469417	1.23811191057466	1.69713916172668	1.10652181767748
Z011E0181	-3.03791428039618	-2.47357453220918	-3.03023826080797	-2.1692417542069	-2.56312425788534	-3.21078073845222	-3.36941409993365	-2.89820795055326	-1.99301161228719	-2.66722674837746
Z011E0182	1.54166199180947	1.62873191105975	1.74237799889613	1.80867599990639	1.46639015298992	2.23953230597318	1.11242828346651	2.12460962438536	1.61049053921156	1.90340315473095
Z011E0183	-0.265573254982633	-1.07510924312694	-1.26100449412682	-0.195025551213039	-1.3649207828864	-1.20618448330418	-0.230153304540766	-0.600400766375956	-0.245216361917792	-0.640796936178436
Z011E0184	0.00422222872032428	-0.129976059061532	-0.680887890745944	0.463522155380463	-0.509095007517377	0.22469854412266	-0.750035769745453	-0.734710780988806	-1.26749664185843	-0.522069557873535
Z011E0185	0.844960512791798	0.241672900272917	0.569704492543578	1.42754460896188	0.765201220317165	-0.380426938297814	0.712254470915072	1.25540065002247	0.297008491230584	0.897585573020674
Z011E0186	-0.133942130757078	0.0486954182875017	-1.22700873533924	-1.10493278078817	-0.767510217481807	-1.387494045197	0.0502101459605835	-0.604691236724809	-1.1534602534552	-0.793356444566935
Z011E0187	-1.17340404836297	-0.52913212441914	-1.51994594656975	-1.17987724201965	-1.50867113826329	-1.02848866725756	-0.24689648659406	-0.824034501874799	-1.01313321403455	-0.804368958491251
Z011E0188	-0.107842694471821	0.427650423168263	0.446892664578954	-0.314848394256814	0.140611065577639	-0.47926954630837	0.430348866152854	0.328011521944884	-0.186307207687885	-0.182092567702551
Z011E0189	1.28674654820091	0.95233686527749	1.34327500821667	0.389788702734673	0.653301906119825	0.886957684386277	1.62833009075952	0.571196664752607	0.246907875842361	0.870368040387211
Z011E0190	1.24414127503919	2.09457515091093	1.37715193477754	1.02027936227058	2.10750087363971	1.92850387628404	0.86035484258113	1.41088288157518	0.948135178815145	1.36425934339732
Z011E0191	-0.523237158368049	0.334738867070027	-0.661931663798188	0.120424491303154	-0.365387633978722	0.616295985086957	0.423907667377797	-0.292354816474542	-0.782401175903607	-0.382967990423762
Z011E0192	0.220385079165253	0.163293627694748	-0.178959682885474	-1.01245372353128	-0.404092897936802	-0.101932776242515	-0.703820126233932	-0.361111938913399	0.248981182958027	-0.266726572961061
Z011E0193	-3.29183610303305	-3.08402640537776	-2.37957128092066	-1.8147781030487	-2.35255945462274	-1.94535444000991	-3.31719815158612	-2.31012543603047	-2.625087364552	-2.49399937428024
Z011E0194	0.199756125259942	-0.711909485424714	-0.857204666648771	-0.948568771633582	0.380625563837729	-0.305882352464114	-0.825419933275854	-0.149851756852059	0.000138675621314375	-0.358062408460323
Z011E0195	-0.0912879357986054	0.699822141614844	0.553320280956621	-0.0932228464929299	1.09769251515351	-0.801687603187267	0.433491348181826	0.739712947305643	0.617859543887492	0.333718396597057
Z011E0196	2.12696935982824	1.51209606066143	2.22524692826417	1.24111036914723	1.7049267471806	2.11254900499272	1.87082057326326	1.69850468300754	2.21213877524958	1.83735692117043
Z011E0198	0.918026092597502	0.860912380302988	1.1975314434087	1.26063695374742	0.914531329145389	1.12618421022771	1.6346809218039	1.02264097290237	0.466170674969735	0.958856264870793
Z011E0199	-1.79688336952122	-0.619469975247938	-1.4617749925236	-0.504865780580748	-1.7314197759513	-0.522007518100605	-0.793449556098484	-1.01249426563261	-0.94880037691395	-0.833730867648675
Z011E0200	0.141564749813244	-0.699429043822578	-0.758554920493444	0.301830117911564	-0.248784884127272	-0.693957192410805	0.260913055948116	0.0102028131427749	0.490113795329768	-0.243470396189308
Z012E0001	-0.567875181028802	-0.541025897379855	-0.409620830926206	0.170116162497327	-1.33427690549537	-0.945739035898597	-0.340075647190828	-0.319687367361191	-0.303954322947284	-0.542891384121939
Z012E0002	1.62555040410174	0.738282268689965	2.23404545028041	2.99397822217463	2.37882453112644	2.57706568450965	2.81980603460372	2.04724201574621	1.89589869013765	1.85050176892357
Z012E0003	-1.2954491666409	-1.59117810544045	-2.63199654858815	-0.328124005784934	-0.910230659570706	-1.32799597730514	-1.84395538206456	-1.53194749805924	-1.3933039023316	-0.701189441363772
Z012E0004	1.87337416310559	2.46187174889383	1.39795164414514	1.20177957570283	0.967489868068175	1.01329306229971	0.859184190196655	1.6399834606986	1.70418597331308	0.816168241568364
Z012E0005	-0.727325710081741	-1.49413354929505	-0.74591997928004	-0.755707524815671	-0.31599662836149	-0.92285847989967	0.0250397953466074	-0.797347087552873	-0.848207857723393	-1.16410262785733
Z012E0006	0.851767322767724	1.90040785172887	-0.0958520869923435	1.12244696408132	-0.659995831416937	0.872255023443628	0.490166373934661	1.13042011149331	1.30116411023962	0.560773420936296
Z012E0008	-1.63192118067654	-1.3017857377204	-1.51724486746919	-0.648913479323689	-0.986364281072773	-1.75678293825948	-0.975349795738032	-1.55804280960043	-1.58559843286838	-1.92951238010037
Z012E0009	0.25619808694948	0.625476952083308	-0.0209567582904532	-0.528354173579316	0.853035787546735	0.175325900334512	1.52189814376072	0.0341811554616789	-0.218947673786382	-0.476130157160448
Z012E0010	0.583625176446985	1.14791108275099	0.56108144361909	-0.527018689867907	0.588733246830883	0.714634127973203	0.173570383470045	0.326490364293519	0.26975288012451	0.565916113802549
Z012E0011	-0.376499205073225	-0.975842679010525	0.548108468523277	-0.0345301381009157	0.153185667190373	-0.123305175774525	0.637741301519476	-0.169027560982871	0.118977382261799	0.170555669408027
Z012E0012	1.37880292517567	1.82861871606333	2.61235703861582	1.71288180681028	0.878398902954428	1.79296215862359	1.51368627236732	2.02371126118222	2.17226488962109	1.29618221334698
Z012E0013	0.386230067708263	1.24283789686577	0.236100814148281	0.546826031189039	-0.701255003464829	0.451116730509962	-0.00482628858292585	-0.388579369237199	-0.40017311344957	0.203037909609926
Z012E0014	-2.1661486888447	-0.753701651917865	-1.75802601602932	-1.14301907894029	-1.22247069732487	-1.39890511480605	-1.51131892682813	-1.3671420872073	-1.72805256930647	-1.92015110467704
Z012E0016	-1.36092619806461	-0.938377650022205	-1.60689549910217	-1.38405577876162	-0.284413445515781	-1.1526757657634	-1.49067314392619	-0.674175469463994	-0.864929092667805	-0.444297311660377
Z012E0017	-0.236119330682141	-0.351411056308003	-2.02828920467406	-0.0311652099063122	0.23669709315007	0.158642469082238	0.418074266626279	-0.668282726720512	-1.07662595246917	-1.04429393073002
Z012E0018	0.962270520340063	1.01702711310085	0.205037701685236	0.266899445556322	1.37723628591522	0.365311335435439	0.507201896570824	0.705669836800762	0.699364421284389	0.515448332015027
Z012E0019	-0.62474476716377	-0.890245400607162	-0.0734189939991217	-0.620821607622079	-0.511319712515331	-0.575064138291095	-0.944316348473137	-0.926956089538044	-1.25640624016245	-1.04551695226665
Z012E0020	-0.809810155714644	1.61045579063345	-0.686447112040384	-1.23115008361855	-0.201305506194517	-0.674463561352893	-1.79278579400214	-1.01431789719339	-0.951063091636451	-1.11767214217486
Z012E0021	0.700106022345457	0.250541426678353	-0.674762727283516	0.09823248306276	0.507380729512677	0.226073429876396	0.937710106495246	0.22793536824296	0.447565538956099	0.229757055858145
Z012E0022	-1.46724868015996	1.57225737394563	-0.503666385255496	0.396594384893474	-1.88676070374933	-0.454412240152504	-0.319879036525461	-0.848911781517015	-0.482988644169996	-1.09324235269419
Z012E0023	-0.753220342287905	-1.18367725331856	1.50007673402034	0.187878807451296	-0.554036266717957	0.318013223105545	-0.257516333072711	-0.10621802101672	0.40989960753827	0.493784803660748
Z012E0024	2.50555562923473	3.0075379305193	3.05831042879396	2.22603119532187	3.20371871112372	2.50677065438692	2.55571383541561	2.37918716236119	2.66546775361025	2.50984093503319
Z012E0025	1.02585734778317	1.51795354407639	0.79573606246525	1.13303346634534	2.6861767533307	0.783807993130113	1.12954623687661	1.24710626274363	1.20784932491916	1.50201663361526
Z012E0026	1.16278837386128	2.50860241339053	1.72440278300714	0.96350758039369	0.926138447431995	1.62326533618622	1.52123649162602	1.59129881068743	1.15244016218284	0.804938026526034
Z012E0027	-1.80300588530172	-1.50442926734043	-1.54247740131701	-1.88964200020274	-0.185610338373332	-1.38680018819056	-2.14687179949404	-1.59509464923964	-1.39763797699593	-1.88226542966116
[truncated: 2,417 more rows]
