# Supplementary material for: Association Mapping across Numerous Traits Reveals Patterns of Functional Variation in Maize
Source: PLoS Genet. 2014 Dec 4;10(12):e1004845. doi: 10.1371/journal.pgen.1004845 (PMC4256217; doi:10.1371/journal.pgen.1004845)
Supplement: Dataset S2 — Chromosome-specific residuals. Existing best linear unbiased predictors (BLUPs) for each inbred line were used to fit a joint-linkage model across all chromosomes. The hits from this model were then used to create chromosome-specific residual values by accounting for all markers except those on the chromosome in question. (See Methods for details.) These residuals are the phenotypic input for the NAM-GWAS analysis. (ZIP) [file pgen.1004845.s007.zip › Supplemental File 1 - Residuals/TotalAminoAcids.txt]

Sample	Chr1	Chr2	Chr3	Chr4	Chr5	Chr6	Chr7	Chr8	Chr9	Chr10
Z001E0001	0.5635	0.66053	0.51932	0.61794	0.65901	0.52602	0.60075	0.62508	0.59594	0.56774
Z001E0002	-0.17597	-0.18996	-0.22993	-0.09041	-0.07867	-0.13165	-0.19932	-0.11856	-0.1252	-0.14161
Z001E0003	0.24643	0.11219	0.21448	0.28114	0.25781	0.19346	0.25582	0.17481	0.30518	0.23551
Z001E0004	0.03476	0.11618	0.03754	-0.02948	0.1104	0.06053	0.06506	-0.08376	0.13763	0.07442
Z001E0005	0.43155	0.55201	0.4626	0.37298	0.55606	0.44023	0.40573	0.55561	0.53185	0.40139
Z001E0006	-0.01082	0.02645	0.0162	-0.05135	-0.13759	0.00012	0.03728	-0.15436	-0.06119	0.03867
Z001E0007	-0.51625	-0.52148	-0.5005	-0.43707	-0.67138	-0.53708	-0.45421	-0.70649	-0.64116	-0.48046
Z001E0008	0.56463	0.54304	0.56577	0.63351	0.66382	0.60367	0.6334	0.73744	0.62528	0.50061
Z001E0009	0.00721	-0.03221	0.00117	-0.06783	-0.12154	0.03772	-0.0402	-0.16329	-0.02672	0.03087
Z001E0010	0.11019	0.08447	0.09654	0.05665	0.06254	0.14439	0.16649	0.04893	0.05244	0.19889
Z001E0011	0.19813	0.14672	0.16482	0.14416	0.23794	0.24112	0.08807	0.09715	0.34347	0.28097
Z001E0012	-0.34405	-0.25235	-0.30393	-0.35182	-0.45602	-0.39527	-0.29611	-0.31581	-0.3833	-0.24438
Z001E0013	0.22552	0.31129	0.21772	0.32701	0.19017	0.25166	0.20123	0.24488	0.32602	0.27677
Z001E0014	0.35563	0.36974	0.38633	0.29977	0.25194	0.39498	0.40228	0.36829	0.30748	0.31082
Z001E0015	-0.46988	-0.60579	-0.46677	-0.36792	-0.58632	-0.53002	-0.4453	-0.35946	-0.55224	-0.50973
Z001E0016	0.32818	0.25663	0.33299	0.23664	0.339	0.35251	0.28539	0.2853	0.38568	0.27616
Z001E0017	-0.48126	-0.39461	-0.50553	-0.3562	-0.25047	-0.49946	-0.41172	-0.34877	-0.50338	-0.49148
Z001E0018	0.362	0.24882	0.34195	0.47532	0.21213	0.38317	0.38345	0.44506	0.46453	0.43534
Z001E0019	-0.1026	-0.13064	-0.11652	-0.05992	-0.22837	-0.15511	-0.17823	-0.112	-0.07912	-0.12339
Z001E0020	-0.35728	-0.42314	-0.32825	-0.282	-0.55659	-0.35461	-0.35954	-0.32573	-0.27772	-0.35105
Z001E0021	-0.21261	-0.17702	-0.23468	-0.2417	-0.25013	-0.252	-0.17042	-0.09137	-0.20884	-0.18462
Z001E0022	0.09604	0.07232	0.0907	0.15299	-0.09899	0.03829	0.03149	0.03367	0.12856	0.05148
Z001E0023	0.00883	-0.02104	-0.0198	-0.08564	-0.0065	0.04454	-0.03804	-0.03921	0.05802	0.01796
Z001E0024	-0.28702	-0.27878	-0.30495	-0.35709	-0.41872	-0.34353	-0.3619	-0.39431	-0.33488	-0.25344
Z001E0025	0.04538	0.17964	0.02606	0.06324	0.10461	0.0207	0.10587	-0.07355	-0.03027	0.02769
Z001E0028	-0.16947	-0.27628	-0.16799	-0.13864	-0.23439	-0.20289	-0.18781	-0.0429	-0.02144	-0.21269
Z001E0029	-0.00355	0.10768	0.02644	-0.00196	0.09271	-0.02976	0.05895	0.02987	0.02598	0.12123
Z001E0030	0.35496	0.22965	0.35345	0.27957	0.3168	0.38435	0.29672	0.42767	0.44204	0.32054
Z001E0031	-0.14027	-0.23701	-0.15607	-0.22306	-0.11996	-0.13022	-0.05482	-0.18925	-0.19165	-0.13995
Z001E0032	-0.43405	-0.39361	-0.44139	-0.42546	-0.46303	-0.45003	-0.4599	-0.34545	-0.47748	-0.33489
Z001E0033	-0.15584	-0.28318	-0.1726	-0.23847	-0.02175	-0.19185	-0.2059	-0.16187	-0.08719	-0.22554
Z001E0036	-0.42168	-0.33769	-0.40362	-0.49196	-0.50634	-0.40919	-0.32826	-0.32494	-0.40656	-0.42701
Z001E0037	-0.08965	-0.009	-0.09779	-0.18161	-0.32279	-0.08111	-0.15726	0.00765	-0.01594	-0.07586
Z001E0038	-0.04468	-0.07011	-0.03511	-0.06618	0.19182	-0.04785	-0.01649	-0.02258	0.02201	-0.03182
Z001E0040	0.26568	0.31832	0.22102	0.34303	0.19867	0.23875	0.19208	0.27075	0.31465	0.2224
Z001E0041	0.53491	0.58581	0.56935	0.62764	0.36143	0.53224	0.60014	0.41205	0.47647	0.59802
Z001E0043	-0.40321	-0.54952	-0.38143	-0.26757	-0.39449	-0.42318	-0.35547	-0.26532	-0.45006	-0.36575
Z001E0044	0.49951	0.60758	0.51826	0.59267	0.55533	0.53973	0.59446	0.44069	0.49652	0.49926
Z001E0045	-0.05943	-0.05715	-0.08617	-0.13921	0.06976	-0.03695	-0.10585	0.03488	-0.14349	-0.0699
Z001E0046	0.65784	0.58234	0.65222	0.74317	0.5162	0.61238	0.73302	0.72554	0.57326	0.60719
Z001E0047	0.02459	-0.08883	0.00734	0.06196	-0.03645	0.03543	-0.02858	-0.05814	-0.07376	-0.06088
Z001E0048	-0.21496	-0.3341	-0.20694	-0.28112	-0.14645	-0.2627	-0.16136	-0.13781	-0.11857	-0.27972
Z001E0049	0.10421	0.17078	0.11619	-0.03395	-0.10596	0.10914	0.18511	-0.06472	-0.02287	-0.00696
Z001E0050	-0.3601	-0.46965	-0.34596	-0.42457	-0.41478	-0.38973	-0.3162	-0.54692	-0.44282	-0.27382
Z001E0051	0.20827	0.07663	0.21358	0.2436	-0.02921	0.21906	0.1351	0.11429	0.15691	0.11903
Z001E0052	-0.57049	-0.58326	-0.55852	-0.69361	-0.56518	-0.60181	-0.51365	-0.67456	-0.48989	-0.60163
Z001E0053	-0.22671	-0.13064	-0.21569	-0.28411	-0.13948	-0.25552	-0.27508	-0.22735	-0.29803	-0.20199
Z001E0054	-0.03198	0.07279	-0.03226	-0.13902	-0.07349	-0.00075	-0.06716	-0.14811	-0.10404	-0.03745
Z001E0055	0.05665	0.13693	0.06969	0.03378	0.02406	0.09841	0.01162	0.16615	0.14357	0.13967
Z001E0056	-0.26783	-0.21753	-0.27576	-0.1929	-0.34191	-0.27452	-0.17757	-0.34695	-0.36947	-0.24662
Z001E0057	-0.12775	-0.0286	-0.10917	-0.13802	-0.0287	-0.14252	-0.04557	-0.20925	-0.15021	-0.0492
Z001E0058	0.04598	0.1319	0.04756	0.07807	0.05506	0.1026	-0.01322	-0.08307	-0.07916	-0.04889
Z001E0059	0.11852	0.09422	0.11644	0.07417	0.03607	0.14022	0.12591	0.20959	0.10096	0.14312
Z001E0060	-0.03578	0.01097	-0.01913	0.04811	0.02062	-0.07138	-0.07586	-0.0986	-0.14577	-0.08718
Z001E0061	0.24926	0.33861	0.24727	0.16591	0.34898	0.2892	0.2179	0.37599	0.15387	0.26456
Z001E0062	-0.03027	0.07865	-0.00757	0.07977	0.06169	-0.0564	-0.06059	-0.02361	-0.10283	0.02122
Z001E0063	0.75937	0.83805	0.73554	0.68665	0.82941	0.72323	0.83987	0.71913	0.71619	0.78433
Z001E0064	-0.39211	-0.28089	-0.38365	-0.45193	-0.3098	-0.34071	-0.4167	-0.42003	-0.4397	-0.4101
Z001E0065	0.21773	0.10307	0.20204	0.12248	0.04991	0.22165	0.15759	0.07918	0.32026	0.21854
Z001E0066	0.30461	0.25162	0.34069	0.25815	0.44563	0.27557	0.36207	0.28979	0.2788	0.2973
Z001E0067	0.04846	-0.07855	0.03877	-0.07808	0.04377	0.0612	0.07547	-0.06524	0.03359	-0.0139
Z001E0068	0.02071	0.10751	-0.01228	0.05236	0.06596	0.02703	-0.01305	-0.00314	-0.08452	-0.0973
Z001E0069	-0.06963	-0.10644	-0.07883	0.03284	-0.14269	-0.10526	0.00839	-0.0624	-0.00758	-0.10279
Z001E0070	-0.19678	-0.34384	-0.18918	-0.27457	-0.25242	-0.24672	-0.24522	-0.28317	-0.29121	-0.26918
Z001E0071	0.21447	0.13251	0.21876	0.13358	0.19097	0.18581	0.1726	0.28341	0.21703	0.23451
Z001E0072	-0.19817	-0.16183	-0.22101	-0.2504	-0.12002	-0.20782	-0.26126	-0.12131	-0.26275	-0.21312
Z001E0073	0.39428	0.34396	0.40613	0.35926	0.25799	0.36734	0.4812	0.29748	0.40041	0.42223
Z001E0074	0.05198	-0.05401	0.06017	0.16905	0.19502	0.05544	0.09813	0.20627	0.03618	0.03007
Z001E0075	-0.12832	-0.07413	-0.1715	-0.22261	-0.09247	-0.10872	-0.07439	-0.12055	-0.05596	-0.1841
Z001E0076	-0.33165	-0.42481	-0.32739	-0.40999	-0.26198	-0.311	-0.39855	-0.18399	-0.3856	-0.3235
Z001E0077	0.28367	0.25369	0.27736	0.19108	0.30594	0.30144	0.24585	0.38971	0.19322	0.26474
Z001E0078	-0.06102	-0.03891	-0.06187	-0.09481	0.11283	-0.02194	0.01994	-0.01817	-0.10302	-0.0246
Z001E0079	-0.09419	0.01033	-0.13012	-0.00593	0.02105	-0.06832	-0.06544	-0.01726	-0.11732	-0.14345
Z001E0080	-0.33624	-0.24165	-0.35057	-0.25631	-0.2693	-0.30473	-0.38031	-0.26614	-0.30315	-0.38669
Z001E0082	-0.05942	-0.01524	-0.03149	0.0682	-0.09879	-0.04994	-0.0809	0.08488	-0.14508	-0.06161
Z001E0083	0.25441	0.13789	0.29042	0.19889	0.39071	0.24393	0.24496	0.18813	0.1938	0.21331
Z001E0084	0.27968	0.2124	0.29348	0.28882	0.17245	0.26938	0.23241	0.2714	0.267	0.38725
Z001E0085	-0.54991	-0.58425	-0.5442	-0.51119	-0.58056	-0.57376	-0.60154	-0.6226	-0.68514	-0.56508
Z001E0086	-0.60952	-0.74484	-0.60758	-0.67865	-0.53192	-0.58985	-0.57088	-0.4344	-0.50813	-0.67962
Z001E0087	0.06386	-0.04537	0.03352	-0.06762	-0.15418	0.0585	0.02285	-0.04379	0.05846	0.03952
Z001E0089	0.04528	0.04096	0.06691	0.12731	-0.00319	0.03941	0.11131	0.09078	0.16529	-0.02175
Z001E0090	0.84727	0.89898	0.84911	0.95399	0.75915	0.82008	0.83556	0.91769	0.86951	0.8358
Z001E0091	-0.82242	-0.86051	-0.8358	-0.9174	-0.7401	-0.79078	-0.8372	-0.89942	-0.69879	-0.81575
Z001E0093	0.44954	0.49849	0.4743	0.44972	0.3927	0.40499	0.43474	0.3582	0.48517	0.486
Z001E0094	-0.41638	-0.32418	-0.42806	-0.36717	-0.531	-0.44146	-0.44256	-0.56073	-0.34726	-0.47297
Z001E0095	-0.35919	-0.43704	-0.37188	-0.43334	-0.22623	-0.37962	-0.39695	-0.23847	-0.39994	-0.37168
Z001E0096	-0.16941	-0.14316	-0.15037	-0.22904	-0.06883	-0.17052	-0.2076	-0.14398	-0.22624	-0.14031
Z001E0097	0.06063	-0.05337	0.07736	-0.01931	0.10682	0.02575	-0.0344	-0.01067	-0.00031	0.08077
Z001E0098	0.07204	0.09639	0.09667	0.00346	0.02424	0.12774	0.04441	-0.00208	0.14696	0.02897
Z001E0099	0.37137	0.49719	0.40016	0.33936	0.50298	0.40654	0.38404	0.48677	0.46611	0.42916
Z001E0100	0.04476	0.08456	0.03496	-0.0372	-0.11539	0.01482	0.02539	-0.0629	0.12528	0.05866
Z001E0101	0.05998	0.03647	0.06976	0.17563	0.16391	0.10743	0.13027	0.03218	0.02261	0.06073
Z001E0102	0.37825	0.49506	0.39205	0.4568	0.45778	0.40406	0.43871	0.42125	0.30478	0.33936
Z001E0103	0.05151	-0.03332	0.06405	-0.04524	0.06284	0.08324	0.04394	0.07823	0.09357	-0.01961
Z001E0104	-0.27415	-0.20143	-0.28316	-0.18632	-0.3469	-0.24824	-0.28819	-0.20003	-0.22968	-0.2505
Z001E0105	0.23974	0.16709	0.24461	0.21689	0.16526	0.22905	0.33737	0.33278	0.23686	0.24405
Z001E0106	-0.12677	-0.16307	-0.11055	-0.21043	-0.0019	-0.10315	-0.14583	-0.27213	-0.25501	-0.17968
Z001E0107	0.41484	0.44147	0.41601	0.53525	0.51586	0.38908	0.30148	0.4999	0.47491	0.51835
Z001E0108	0.06882	0.04563	0.0761	-0.02271	0.11021	0.08468	0.0312	0.13967	-0.00186	0.04244
Z001E0109	-0.17615	-0.15782	-0.14084	-0.23015	-0.06426	-0.20136	-0.11303	-0.25494	-0.08535	-0.11655
Z001E0110	-0.20437	-0.29797	-0.17952	-0.12497	-0.19131	-0.18575	-0.28023	-0.28424	-0.24756	-0.16967
Z001E0111	-0.00865	0.08358	-0.01199	-0.07449	0.04769	0.00812	-0.0847	-0.07042	0.0554	0.03277
Z001E0112	-0.46204	-0.41148	-0.47429	-0.57123	-0.32973	-0.46878	-0.38295	-0.56376	-0.39042	-0.55856
Z001E0113	-0.27339	-0.43605	-0.31264	-0.25751	-0.39528	-0.2654	-0.22257	-0.35173	-0.22679	-0.3118
Z001E0114	0.68778	0.68223	0.67794	0.60987	0.70761	0.64491	0.62154	0.86104	0.72458	0.69877
Z001E0115	0.26512	0.16462	0.26649	0.19404	0.32629	0.27025	0.20403	0.31157	0.21905	0.2794
Z001E0116	0.23759	0.27346	0.19472	0.16651	0.47117	0.2313	0.16223	0.29201	0.14916	0.26362
Z001E0118	0.89333	0.89775	0.88828	0.84884	1.04239	0.92864	0.96738	1.01044	0.88963	0.94002
Z001E0119	-0.0014	0.04013	0.00662	-0.01948	-0.15943	0.03986	-0.05705	-0.10337	0.09946	0.03794
Z001E0120	0.07111	0.19533	0.04341	-0.01749	0.00638	0.023	0.04162	-0.04493	-0.03339	0.07608
Z001E0121	0.53945	0.49267	0.52052	0.4432	0.6386	0.54966	0.55476	0.50402	0.47969	0.52505
Z001E0122	-0.36638	-0.28442	-0.37203	-0.46411	-0.31794	-0.36655	-0.41657	-0.20414	-0.31622	-0.43716
Z001E0123	0.33365	0.43075	0.34286	0.37706	0.4232	0.38492	0.29917	0.28288	0.41852	0.25928
Z001E0124	-0.29951	-0.27151	-0.27304	-0.27712	-0.41738	-0.28467	-0.3251	-0.13576	-0.19385	-0.26483
Z001E0125	-0.17565	-0.24628	-0.17182	-0.19004	-0.27415	-0.22874	-0.17726	-0.16811	-0.05346	-0.08766
Z001E0126	-0.54922	-0.44211	-0.55818	-0.60792	-0.42098	-0.54269	-0.60409	-0.38052	-0.51559	-0.55789
Z001E0127	-0.48125	-0.47037	-0.46065	-0.39818	-0.53025	-0.43306	-0.5223	-0.52172	-0.41164	-0.50993
Z001E0128	-0.20838	-0.07977	-0.23554	-0.13889	-0.32322	-0.18448	-0.28668	-0.26953	-0.28466	-0.15167
Z001E0129	0.34475	0.19844	0.33871	0.40819	0.29768	0.28584	0.2706	0.29944	0.31411	0.26878
Z001E0130	0.49568	0.44287	0.50621	0.41127	0.54132	0.50141	0.59782	0.57561	0.39064	0.47446
Z001E0131	0.20526	0.12702	0.19078	0.31404	0.29951	0.199	0.16125	0.16513	0.14685	0.22643
Z001E0132	-0.25583	-0.20819	-0.24054	-0.15666	-0.30909	-0.20265	-0.23349	-0.25247	-0.28704	-0.20115
Z001E0133	-0.34579	-0.29014	-0.36189	-0.40066	-0.44959	-0.40015	-0.29313	-0.26711	-0.42449	-0.35199
Z001E0134	-0.33076	-0.30388	-0.32113	-0.40937	-0.5391	-0.31928	-0.27203	-0.25272	-0.21998	-0.38261
Z001E0135	0.10792	0.05378	0.10152	0.2166	0.04941	0.13805	0.08835	0.09606	0.07771	0.14174
Z001E0137	-0.66272	-0.57131	-0.63344	-0.68803	-0.77373	-0.6833	-0.58134	-0.61221	-0.7015	-0.59716
Z001E0138	0.39755	0.27263	0.41117	0.49899	0.34334	0.40399	0.41824	0.46791	0.33897	0.35694
Z001E0139	-0.56855	-0.66341	-0.5897	-0.63135	-0.49196	-0.52615	-0.51033	-0.53426	-0.60967	-0.56194
Z001E0140	0.13339	0.09277	0.10374	0.07601	0.12449	0.13111	0.07418	0.22405	0.07107	0.14792
Z001E0141	-0.01393	0.10748	-0.01363	0.101	-0.03167	0.0156	-0.01313	-0.08454	-0.07065	-0.01316
Z001E0143	-0.40212	-0.44834	-0.4596	-0.37751	-0.42599	-0.37899	-0.51656	-0.50874	-0.32249	-0.47539
Z001E0144	0.01884	0.07082	0.0013	0.09521	0.0924	0.05176	0.00339	-0.09941	-0.10293	-0.03976
Z001E0145	0.40627	0.32712	0.3923	0.43069	0.13836	0.40394	0.4489	0.34576	0.47358	0.40116
Z001E0146	-0.20148	-0.26421	-0.22953	-0.29287	-0.42009	-0.18987	-0.26423	-0.12575	-0.12321	-0.19627
Z001E0147	-0.21707	-0.10645	-0.20169	-0.11072	-0.09008	-0.24683	-0.28819	-0.11351	-0.25086	-0.20934
Z001E0149	0.20877	0.06268	0.2063	0.08178	0.02526	0.22435	0.15228	0.10356	0.23586	0.10812
Z001E0150	-0.53722	-0.53753	-0.55987	-0.5104	-0.52605	-0.53113	-0.4957	-0.56719	-0.50761	-0.60907
Z001E0151	-0.21189	-0.30017	-0.20502	-0.27879	-0.07622	-0.22655	-0.15491	-0.14476	-0.14653	-0.25804
Z001E0152	0.01673	0.0757	-0.00675	0.09162	-0.11013	-0.02287	-0.0325	0.14693	0.07507	0.04077
Z001E0153	0.83343	0.89245	0.8263	0.72777	0.91836	0.78876	0.84159	0.74943	0.84427	0.81696
Z001E0156	0.0805	-0.05516	0.05657	-0.00358	0.01809	0.08269	0.09254	0.00617	-0.01948	-0.07638
Z001E0157	-0.24896	-0.21637	-0.23018	-0.13537	-0.31081	-0.26678	-0.28554	-0.23665	-0.14899	-0.24106
Z001E0158	-0.34022	-0.41244	-0.35061	-0.41042	-0.28088	-0.30953	-0.36537	-0.40419	-0.35656	-0.33961
Z001E0159	0.14327	0.15242	0.15745	0.09918	0.01997	0.09624	0.1352	0.2128	0.04672	0.10837
Z001E0160	-0.21508	-0.31027	-0.20597	-0.14962	-0.18384	-0.26023	-0.2851	-0.21421	-0.28819	-0.31106
Z001E0161	-0.01597	-0.04848	-0.0228	0.07189	0.11695	-0.03248	0.03037	-0.05831	0.09859	0.02536
Z001E0162	0.19834	0.26376	0.1949	0.23936	0.2672	0.23519	0.24769	0.21372	0.22825	0.20602
Z001E0163	-0.19701	-0.14315	-0.18004	-0.26757	-0.24086	-0.2272	-0.10047	-0.2874	-0.12995	-0.17222
Z001E0164	-0.15374	-0.0738	-0.13639	-0.07801	-0.06336	-0.16878	-0.20697	-0.09176	-0.05588	-0.20714
Z001E0165	0.00565	0.06062	0.0232	0.11279	0.08504	-0.01219	-0.03788	-0.00608	0.07196	-0.00169
Z001E0166	0.26721	0.27057	0.28165	0.19452	0.22109	0.27828	0.20776	0.24573	0.33977	0.25844
Z001E0167	0.41929	0.4821	0.42974	0.3701	0.3291	0.39157	0.40916	0.50065	0.48205	0.39338
Z001E0168	-0.03615	0.0562	-0.03113	0.01213	-0.03057	0.01187	-0.03474	-0.14584	-0.07494	-0.02012
Z001E0170	-0.09833	-0.06209	-0.07366	-0.1377	-0.16311	-0.08899	-0.0162	-0.10976	-0.08432	-0.11406
Z001E0171	-0.25645	-0.23221	-0.27748	-0.22769	-0.23109	-0.2948	-0.33418	-0.11715	-0.35876	-0.28764
Z001E0172	0.01928	-0.05985	0.02085	0.11513	-0.06223	0.01364	-0.05912	0.14063	-0.06966	-0.01072
Z001E0173	-0.35449	-0.23231	-0.38313	-0.2704	-0.29475	-0.41172	-0.3938	-0.41158	-0.46856	-0.31964
Z001E0174	-0.14741	-0.2403	-0.18284	-0.0678	-0.18309	-0.13116	-0.21242	-0.04083	-0.20952	-0.17535
Z001E0175	0.28808	0.23497	0.27725	0.24956	0.25134	0.25415	0.32451	0.21054	0.35021	0.21928
Z001E0176	-0.31126	-0.2706	-0.33315	-0.46318	-0.23351	-0.27759	-0.2798	-0.30084	-0.2709	-0.36053
Z001E0177	-0.04224	-0.03907	-0.03789	0.08708	-0.08737	-0.01218	-0.01234	0.0806	-0.0899	0.01327
Z001E0178	-0.029	0.02745	-0.0102	-0.14287	-0.12704	0.00246	0.02988	-0.09726	0.03103	-0.01862
Z001E0180	0.07055	0.19941	0.04811	0.03325	-0.00141	0.07807	0.12972	0.10036	0.00044	0.18063
Z001E0181	-0.05228	0.0201	-0.06801	-0.10998	-0.14884	-0.04224	-0.10662	-0.03191	-0.09682	-0.06149
Z001E0182	0.35845	0.29549	0.36221	0.41344	0.3747	0.31556	0.2693	0.45842	0.30569	0.361
Z001E0183	-0.01286	-0.03434	-0.01671	0.06281	-0.08719	0.00871	0.00184	0.0714	0.01836	-0.10761
Z001E0184	0.14147	0.04307	0.15438	0.21905	0.09674	0.12362	0.05686	0.20386	0.06379	0.14832
Z001E0185	0.00772	0.12304	0.00978	0.01726	0.09382	0.02864	-0.05675	-0.06892	-0.08432	-0.02552
Z001E0186	-0.23911	-0.2508	-0.22743	-0.14658	-0.16578	-0.2187	-0.20049	-0.15061	-0.19755	-0.19902
Z001E0187	0.35203	0.31312	0.34292	0.27291	0.42366	0.39565	0.34559	0.46677	0.47901	0.25061
Z001E0188	0.2368	0.3594	0.23266	0.14799	0.27248	0.24934	0.18085	0.21763	0.09764	0.20179
Z001E0189	0.08618	0.11559	0.05687	0.13296	0.10086	0.07094	0.03589	0.06137	0.14346	0.00835
Z001E0190	0.43222	0.51428	0.40661	0.49385	0.28804	0.43989	0.47608	0.29474	0.39227	0.38984
Z001E0191	0.00934	0.03298	0.003	-0.00954	-0.02329	-0.00376	0.09335	-0.08185	-0.02083	0.11468
Z001E0192	0.13907	0.26288	0.1496	0.26925	0.30573	0.19133	0.12385	0.27235	0.07187	0.20105
Z001E0193	0.16205	0.20813	0.12431	0.04004	0.23746	0.13758	0.08246	0.09017	0.23068	0.05833
Z001E0194	-0.06284	-0.02739	-0.04986	-0.14485	-0.13322	-0.08069	0.04031	-0.11823	-0.00529	-0.08482
Z001E0195	0.1681	0.28549	0.20708	0.10989	0.16192	0.16081	0.15924	0.01782	0.11538	0.16087
Z001E0196	-0.27974	-0.34805	-0.25765	-0.21094	-0.32305	-0.24815	-0.14988	-0.15205	-0.33927	-0.37873
Z001E0197	-0.06894	-0.20492	-0.07702	-0.17279	-0.27792	-0.057	-0.13381	-0.09143	-0.15613	-0.0707
Z001E0198	-0.09345	-0.05811	-0.10788	-0.16131	0.03343	-0.08003	-0.10428	-0.01594	-0.19159	-0.08625
Z001E0199	-0.66207	-0.77663	-0.66426	-0.63154	-0.61195	-0.63242	-0.74101	-0.73597	-0.62139	-0.68665
Z002E0001	-0.32078	-0.30268	-0.45106	-0.29807	-0.47188	-0.486	-0.31363	-0.41997	-0.43539	-0.48022
Z002E0002	-0.04471	0.12479	0.05471	0.04879	0.14767	0.06232	0.06289	0.09373	0.06219	0.06704
Z002E0003	0.07518	0.10051	-0.07386	-0.13617	-0.06713	0.14884	0.00727	-0.00924	-0.07556	0.06708
Z002E0004	0.19828	0.18082	0.34357	0.23686	0.41097	0.37867	0.23454	0.31462	0.3505	0.25582
Z002E0005	0.44583	0.24939	0.39276	0.39233	0.40335	0.32664	0.46439	0.39598	0.34747	0.45176
Z002E0006	0.83709	0.67241	0.61949	0.66231	0.83089	0.88331	0.66713	0.73198	0.75063	0.68673
Z002E0007	0.40404	0.47514	0.21476	0.48217	0.63426	0.29539	0.31217	0.40193	0.41218	0.25387
Z002E0009	-0.08974	-0.18951	-0.3571	-0.14327	0.03193	0.01807	-0.14741	-0.05893	-0.05595	-0.13063
Z002E0010	0.35621	0.55771	0.35595	0.4433	0.39888	0.38588	0.54406	0.46241	0.42534	0.29246
Z002E0011	0.13088	0.17416	0.20759	0.12854	0.09118	-0.00865	0.00025	0.09041	0.11678	0.22334
Z002E0012	-0.2016	-0.08561	0.01314	-0.1036	-0.27675	-0.17425	-0.25254	-0.18403	-0.16764	-0.06873
Z002E0013	-0.20322	-0.41113	-0.34575	-0.38056	-0.1403	-0.38973	-0.29771	-0.36911	-0.27584	-0.34378
Z002E0014	-0.19122	-0.3885	-0.70586	-0.32436	-0.22048	-0.23781	-0.29787	-0.33735	-0.33121	-0.24615
Z002E0016	0.91713	0.93928	0.84468	0.75804	0.81764	1.01073	0.88753	0.95422	0.8761	0.96948
Z002E0017	0.29203	0.14117	0.22811	0.27107	0.2989	0.11303	0.18879	0.23612	0.2612	0.16714
Z002E0018	-0.11534	-0.13008	-0.22095	-0.13549	-0.00941	-0.13385	-0.12303	-0.02996	-0.10462	-0.23612
Z002E0019	0.08541	0.12884	-0.17373	0.06083	-0.02432	-0.10088	-0.06195	-0.00902	-0.01982	-0.09049
Z002E0021	0.00979	0.06169	-0.12346	0.04393	0.11945	0.18185	-0.01288	0.08567	0.17285	0.12694
Z002E0022	-0.41966	-0.15787	-0.33391	-0.14284	-0.17957	-0.30418	-0.24221	-0.20784	-0.25411	-0.30191
Z002E0023	-0.49197	-0.24078	-0.31076	-0.20708	-0.19187	-0.39272	-0.38998	-0.20661	-0.33239	-0.34735
Z002E0025	-0.53747	-0.43041	-0.25406	-0.59366	-0.5426	-0.37872	-0.57861	-0.47936	-0.47339	-0.42106
Z002E0026	0.35515	0.32628	0.12441	0.28869	0.24773	0.10267	0.29183	0.18191	0.19836	0.16041
Z002E0027	0.3116	0.40778	0.49478	0.34141	0.27059	0.2788	0.36386	0.3519	0.3715	0.35507
Z002E0028	-0.0268	-0.1082	-0.07891	0.06681	-0.03241	0.03533	-0.01921	-0.04934	-0.0295	-0.0866
Z002E0029	1.1945	1.25272	1.17612	1.17383	1.23665	1.29948	1.27627	1.1992	1.18747	1.24873
Z002E0030	-0.55224	-0.36454	-0.22626	-0.54219	-0.39376	-0.45595	-0.51122	-0.47309	-0.44205	-0.42912
Z002E0032	-0.49	-0.57207	-0.6629	-0.67876	-0.72125	-0.50188	-0.59866	-0.57595	-0.54182	-0.58047
Z002E0033	-0.26155	-0.37521	-0.47175	-0.45125	-0.54022	-0.35226	-0.30183	-0.29194	-0.40486	-0.44433
Z002E0034	-0.34691	-0.41292	-0.3607	-0.50257	-0.37883	-0.57233	-0.38288	-0.32243	-0.44452	-0.41957
Z002E0036	-0.5623	-0.78233	-0.67362	-0.76309	-0.71661	-0.59726	-0.69914	-0.64789	-0.66004	-0.67175
Z002E0037	-0.05517	-0.02986	0.02063	0.14923	0.07716	0.07192	-0.01368	0.10005	0.13631	0.14655
Z002E0038	-0.86107	-0.61138	-1.00052	-0.62362	-0.7751	-0.59791	-0.77847	-0.79699	-0.69408	-0.77319
Z002E0040	-0.34831	-0.41414	-0.30511	-0.5364	-0.49686	-0.51972	-0.47421	-0.49716	-0.42328	-0.51022
Z002E0041	0.40339	0.25964	0.27338	0.43526	0.29192	0.27217	0.42516	0.30458	0.38049	0.26571
Z002E0042	-0.31449	-0.33413	-0.08018	-0.24248	-0.2382	-0.22213	-0.38467	-0.29574	-0.31221	-0.30902
Z002E0043	-0.20971	-0.17938	-0.3211	-0.3188	-0.32851	-0.13444	-0.22395	-0.24372	-0.2804	-0.33345
Z002E0045	0.02871	-0.03983	0.35198	0.20252	0.21904	0.13552	0.19218	0.08208	0.08042	0.03392
Z002E0046	0.03337	-0.09891	-0.10501	-0.13154	-0.18909	-0.02377	-0.1934	-0.12383	-0.08186	0.04369
Z002E0047	0.02166	0.04981	-0.2346	-0.16824	0.02455	0.06428	-0.15748	-0.08957	-0.05945	-0.16326
Z002E0048	0.00038	-0.13885	0.1163	0.0338	-0.03692	-0.14077	0.0833	-0.05899	0.02517	0.10691
Z002E0049	0.5494	0.40979	0.26398	0.5982	0.6185	0.42003	0.53921	0.50397	0.53065	0.44724
Z002E0050	-0.30127	-0.18961	-0.29223	-0.30425	-0.25094	-0.3622	-0.19845	-0.2888	-0.29697	-0.34189
Z002E0051	-0.43252	-0.642	-0.40407	-0.5161	-0.60575	-0.67529	-0.59149	-0.62681	-0.50367	-0.39002
Z002E0052	0.55333	0.56044	0.80414	0.53163	0.35539	0.55062	0.40895	0.48248	0.50915	0.61589
Z002E0054	0.12219	0.33162	0.3712	0.41985	0.26831	0.35398	0.33695	0.34592	0.26326	0.22633
Z002E0055	0.58123	0.68973	0.63565	0.5163	0.67125	0.73832	0.60051	0.56418	0.54716	0.62595
Z002E0056	-0.17029	-0.08276	0.02909	-0.10257	-0.0671	-0.04153	-0.06593	-0.24594	-0.18189	-0.20516
Z002E0057	-0.11609	-0.03437	0.03387	-0.17475	-0.32536	-0.17849	-0.03053	-0.10858	-0.09824	0.0316
Z002E0058	0.26112	0.2793	0.10202	0.21502	0.09992	0.09725	0.26864	0.10951	0.14231	0.1802
Z002E0059	0.13989	-0.07179	0.1144	-0.02337	0.01605	0.15349	0.14855	0.02985	0.07145	0.03564
Z002E0060	-0.72093	-0.64048	-0.81749	-0.61017	-0.77418	-0.75899	-0.61227	-0.56532	-0.72197	-0.70354
Z002E0061	0.32963	0.33002	0.23684	0.28902	0.22377	0.25714	0.21637	0.22798	0.25457	0.28344
Z002E0064	-0.59141	-0.59297	-0.56394	-0.43753	-0.67805	-0.38981	-0.4256	-0.53077	-0.51351	-0.45826
Z002E0065	0.6163	0.39024	0.52039	0.32095	0.34076	0.3795	0.54929	0.36174	0.44279	0.55481
Z002E0066	-0.04849	-0.20177	-0.31112	-0.07055	-0.14721	-0.17342	-0.18886	-0.10192	-0.09246	-0.07865
Z002E0067	-0.15606	-0.30322	-0.10033	-0.24312	-0.29505	-0.29375	-0.06518	-0.11586	-0.11239	0.00728
Z002E0068	0.03402	0.17439	0.04696	0.07578	-0.01079	0.01136	0.19705	0.11572	0.13273	-0.0174
Z002E0069	-0.01613	-0.07645	0.20778	0.01587	0.26512	-0.05877	-0.00809	0.13244	0.09267	0.22555
Z002E0070	0.10222	0.21984	-0.01841	0.15726	0.11369	0.06508	0.19874	0.20728	0.16516	0.15706
Z002E0071	1.69208	1.67368	1.78598	1.60323	1.55068	1.44761	1.54572	1.57558	1.57045	1.6466
Z002E0072	0.1141	-0.05818	0.19313	-0.00137	0.04009	-0.04132	0.07193	0.17397	0.03899	0.09564
Z002E0073	-0.11159	0.05747	-0.14561	-0.11369	-0.01653	0.06579	-0.00076	-0.10174	-0.05086	-0.12205
Z002E0074	0.19054	0.25618	0.04612	0.257	0.21634	0.31638	0.17777	0.15145	0.23215	0.3443
Z002E0077	-0.02266	-0.2364	0.13203	-0.08377	-0.17667	-0.21902	-0.22311	-0.00721	-0.10919	-0.02689
Z002E0079	1.71203	1.77477	1.95046	1.7811	1.88838	1.78819	1.7083	1.7311	1.74572	1.75192
Z002E0080	0.07176	0.15686	0.03845	0.18871	0.14622	0.08301	0.04461	0.07067	0.11719	-0.00637
Z002E0081	-0.098	-0.01542	-0.12647	-0.01268	0.04291	-0.04707	-0.08595	-0.09068	-0.11292	-0.17451
Z002E0083	-0.12036	-0.1458	-0.35627	-0.31826	-0.13167	-0.3251	-0.31961	-0.27678	-0.26585	-0.31284
Z002E0085	-0.42866	-0.4345	-0.59981	-0.44567	-0.32593	-0.6247	-0.59106	-0.49016	-0.5076	-0.50147
Z002E0086	-0.0538	0.06966	0.14309	0.23821	0.24804	0.23557	0.12241	0.13954	0.17229	0.05364
Z002E0087	0.26847	0.27617	0.31413	0.29725	0.24182	0.22085	0.17053	0.27456	0.23967	0.34006
Z002E0088	0.24885	0.36052	0.39136	0.2625	0.43362	0.21132	0.27116	0.31716	0.33313	0.3999
Z002E0089	0.53167	0.63063	0.55571	0.62617	0.58381	0.66553	0.64259	0.67418	0.50477	0.60628
Z002E0090	0.03847	-0.07599	0.16145	0.07264	0.0693	0.07964	0.07283	-0.06226	-0.05341	-0.1024
Z002E0092	-0.23248	-0.28433	-0.29234	-0.45274	-0.38887	-0.47912	-0.29965	-0.36625	-0.40715	-0.35802
Z002E0093	-0.1495	-0.10797	-0.27655	-0.21948	-0.26796	-0.08425	-0.22631	-0.15582	-0.18018	-0.21742
Z002E0094	-0.26392	-0.28655	0.12932	-0.1705	-0.29757	-0.19098	-0.07524	-0.14714	-0.12631	-0.06951
Z002E0095	0.03846	-0.04638	0.02515	0.10115	-0.08649	-0.04169	0.06618	-0.07729	0.02656	0.10981
Z002E0096	-0.29912	-0.12462	-0.22384	-0.07388	-0.02197	-0.08475	-0.28182	-0.21942	-0.1864	-0.32463
Z002E0097	-0.54042	-0.5498	-0.47635	-0.63297	-0.42727	-0.67993	-0.49441	-0.555	-0.53344	-0.54286
Z002E0098	-0.05352	-0.31457	-0.24276	-0.27026	-0.36743	-0.3181	-0.30378	-0.21646	-0.22158	-0.07765
Z002E0099	0.26412	0.22429	0.39861	0.30609	0.36986	0.40183	0.29878	0.4153	0.38794	0.49992
Z002E0101	0.06695	-0.24044	-0.08461	-0.27966	-0.04922	-0.03496	-0.07146	-0.15689	-0.11735	0.05508
Z002E0102	-0.58379	-0.47536	-0.2474	-0.53764	-0.354	-0.59964	-0.60013	-0.47777	-0.44966	-0.50173
Z002E0103	-0.42341	-0.4075	-0.44295	-0.39045	-0.28451	-0.38944	-0.40873	-0.29751	-0.32299	-0.23972
Z002E0104	-0.169	-0.25881	-0.36106	-0.28364	-0.36417	-0.41607	-0.4113	-0.34406	-0.34973	-0.22749
Z002E0105	0.27187	0.31083	0.27266	0.21673	0.25949	0.15951	0.33692	0.35695	0.21818	0.1655
Z002E0106	0.38108	0.30319	0.19206	0.37629	0.53778	0.34656	0.31713	0.57014	0.4511	0.54397
Z002E0107	-0.42543	-0.25656	-0.29245	-0.28058	-0.48539	-0.24329	-0.31362	-0.35852	-0.29889	-0.25496
Z002E0108	0.11987	0.30461	0.29863	0.34128	0.38404	0.14613	0.31224	0.25196	0.25043	0.28099
Z002E0109	-0.12022	-0.00926	-0.05918	-0.1457	-0.092	0.02149	-0.02785	-0.06909	-0.03286	-0.15739
Z002E0110	-0.13539	-0.13441	0.01161	-0.12511	-0.06263	-0.00727	0.00328	-0.08788	-0.0769	-0.05999
Z002E0111	-0.68946	-0.75403	-0.75716	-0.92695	-0.73716	-0.7932	-0.88414	-0.77691	-0.80513	-0.68757
Z002E0112	0.12586	0.28569	0.21564	0.21273	0.08738	0.13536	0.12696	0.34253	0.24055	0.17742
Z002E0114	0.34583	0.30845	0.20481	0.45451	0.617	0.43759	0.32679	0.29248	0.39439	0.34121
Z002E0115	0.11745	0.28631	0.2937	0.32142	0.16602	0.27979	0.14492	0.18199	0.24668	0.20422
Z002E0116	0.06907	0.2501	-0.03769	0.03489	0.09974	0.30245	0.2086	0.11445	0.05237	0.05057
Z002E0120	-0.4253	-0.37181	-0.35743	-0.15073	-0.29216	-0.34857	-0.17005	-0.23581	-0.26825	-0.32265
Z002E0121	0.01322	-0.08015	-0.10556	-0.12608	-0.20037	-0.27011	-0.06518	-0.27063	-0.16292	-0.05421
Z002E0122	-0.38123	-0.24068	-0.2439	-0.37489	-0.45523	-0.42483	-0.22446	-0.37461	-0.29822	-0.39532
Z002E0123	-0.28046	-0.38757	0.07566	-0.20452	-0.11893	-0.39664	-0.31311	-0.33144	-0.21048	-0.17517
Z002E0124	0.73301	0.77769	0.76559	0.76494	0.70728	0.62631	0.73164	0.74924	0.68526	0.75425
Z002E0125	-0.26555	-0.21155	-0.31636	-0.23827	-0.33391	-0.19758	-0.19701	-0.38575	-0.27112	-0.40259
Z002E0126	0.20906	0.18464	-0.21	0.17512	0.11765	0.01538	0.10066	0.12236	0.08251	0.13901
Z002E0127	-0.27123	-0.05342	-0.19577	-0.01493	-0.11922	-0.21747	-0.08664	-0.22261	-0.0833	-0.24592
Z002E0128	-0.02699	0.04997	0.04111	-0.08095	-0.12471	-0.10973	-0.11927	-0.01753	-0.03528	0.08294
Z002E0129	-0.0651	-0.03506	-0.40067	-0.09104	-0.23322	-0.21719	-0.05704	-0.15255	-0.1374	-0.08631
Z002E0131	0.30641	0.22777	0.36077	0.25845	0.2353	0.4657	0.24103	0.33734	0.43121	0.50786
Z002E0132	0.64827	0.48704	0.65757	0.6687	0.63937	0.53891	0.59314	0.57544	0.6565	0.59509
Z002E0133	0.00906	-0.11977	-0.05662	0.06174	0.19872	-0.0605	-0.08003	0.03682	0.03753	0.0786
Z002E0134	-0.04028	0.0077	0.05578	0.05232	0.04178	0.02132	0.09757	0.08548	0.08904	0.0117
Z002E0135	0.48067	0.44932	0.3474	0.34143	0.31561	0.32225	0.38393	0.36404	0.38249	0.30136
Z002E0136	-0.02911	0.11164	-0.0932	-0.02556	-0.11527	-0.04275	0.11278	0.05595	0.04453	0.09917
Z002E0137	-0.94971	-0.78224	-0.8933	-0.68385	-0.64885	-0.93158	-0.81939	-0.6695	-0.80139	-0.80349
Z002E0138	-0.04329	-0.21934	-0.04175	-0.1829	-0.11896	0.01097	-0.02409	0.02577	-0.04354	0.08829
Z002E0139	0.36624	0.35456	0.31946	0.20207	0.32524	0.1901	0.25103	0.28767	0.26174	0.23263
Z002E0140	-0.11621	-0.03316	-0.38025	-0.15376	-0.03303	-0.06787	-0.11158	-0.13879	-0.1025	-0.15044
Z002E0141	-0.89624	-1.08503	-0.75397	-0.9291	-0.96335	-0.92277	-0.8915	-1.02659	-1.01573	-1.01733
Z002E0142	-0.38791	-0.29273	-0.54536	-0.11537	-0.07248	-0.07832	-0.12997	-0.21786	-0.25075	-0.27674
Z002E0143	-0.17392	-0.0821	-0.21435	-0.07924	-0.10222	-0.11623	-0.15667	-0.15966	-0.17082	-0.28826
Z002E0144	0.02659	-0.16815	0.0076	-0.01485	0.02416	-0.00733	0.01897	-0.10655	-0.06278	-0.13473
Z002E0145	-0.29375	-0.16542	-0.07847	-0.30242	-0.2051	-0.11434	-0.27893	-0.13396	-0.24346	-0.23082
Z002E0146	0.00389	-0.0145	-0.18625	0.17169	0.1061	0.18533	0.17611	0.0382	0.08472	0.14004
Z002E0148	-0.11685	-0.36429	-0.32413	-0.35892	-0.1985	-0.32811	-0.19654	-0.19799	-0.30771	-0.16771
Z002E0149	-0.44278	-0.21148	-0.08645	-0.33594	-0.25193	-0.18638	-0.31542	-0.40893	-0.32913	-0.41844
Z002E0150	-1.14818	-1.25811	-1.05635	-1.07593	-1.08656	-1.06619	-1.00213	-1.07244	-1.0734	-1.03028
Z002E0152	-0.61189	-0.49041	-0.32354	-0.23509	-0.18714	-0.53622	-0.26768	-0.33911	-0.36049	-0.49583
Z002E0153	0.00733	-0.13243	-0.01236	-0.04226	-0.01622	-0.13416	-0.09141	-0.13028	-0.08021	-0.00467
Z002E0156	0.1866	0.08033	0.23934	0.15098	0.38312	0.17619	0.30697	0.22932	0.19284	0.13016
Z002E0157	-0.18585	-0.14776	0.27169	-0.02566	-0.01016	-0.13224	0.0909	0.01193	0.05973	-0.10116
Z002E0158	-0.32413	-0.16931	-0.22765	-0.1363	-0.37328	-0.35432	-0.16182	-0.27936	-0.25533	-0.37154
Z002E0161	-0.15354	0.01632	0.18742	-0.02442	-0.03871	0.00632	-0.13126	-0.04458	-0.05625	-0.09895
Z002E0162	0.07211	0.07604	0.0502	-0.15797	-0.07579	0.11141	0.00294	-0.01194	-0.08299	0.11053
Z002E0163	0.42762	0.27671	0.04749	0.43961	0.3666	0.51823	0.38652	0.3329	0.42694	0.28676
Z002E0164	-0.01181	-0.08555	-0.25843	-0.02719	0.08445	0.11772	0.0984	0.0072	0.02316	-0.04807
Z002E0165	-0.14709	-0.14622	-0.16189	-0.36057	-0.36505	-0.12502	-0.25575	-0.23876	-0.18778	-0.07825
Z002E0166	0.27216	0.21538	0.13152	0.19759	0.42703	0.42949	0.35736	0.27979	0.22387	0.30258
Z002E0167	0.32145	0.27239	0.55626	0.40713	0.43793	0.23229	0.42848	0.35681	0.34704	0.40354
Z002E0168	0.17546	0.24247	0.15828	0.08725	-0.00895	0.05468	0.13627	0.13355	0.16115	0.04355
Z002E0169	-0.31495	-0.25051	-0.47966	-0.12141	-0.23253	-0.12864	-0.1262	-0.09726	-0.18367	-0.12701
Z002E0170	-0.01241	-0.20603	0.09913	-0.08147	-0.16647	-0.05199	-0.19338	-0.16918	-0.10604	-0.15381
Z002E0171	0.60501	0.67427	0.52431	0.6394	0.42611	0.49742	0.6742	0.59318	0.54664	0.60305
Z002E0172	-0.49544	-0.45751	-0.32513	-0.30497	-0.29434	-0.46464	-0.44487	-0.41668	-0.36221	-0.33397
Z002E0173	-0.644	-0.5146	-0.54662	-0.61986	-0.45954	-0.55651	-0.69796	-0.60957	-0.55183	-0.62282
Z002E0174	0.61338	0.46938	0.67523	0.50364	0.62921	0.47716	0.5975	0.46947	0.60121	0.5709
Z002E0175	0.49291	0.44476	0.12842	0.40434	0.31712	0.4219	0.37775	0.36002	0.38076	0.48427
Z002E0176	-0.66102	-0.71902	-0.77815	-0.91129	-0.69129	-0.64508	-0.8778	-0.90419	-0.78546	-0.72106
Z002E0178	0.19985	0.26726	0.3913	0.29241	0.18566	0.34875	0.23725	0.21554	0.25093	0.31794
Z002E0179	0.03586	-0.07446	0.13281	-0.11172	-0.11501	0.10613	0.02444	-0.11271	-0.01071	-0.03364
Z002E0180	-0.29566	-0.37849	-0.29541	-0.27882	-0.3967	-0.29541	-0.20949	-0.43582	-0.28823	-0.27694
Z002E0181	0.42018	0.4476	0.50063	0.34103	0.52304	0.30893	0.4038	0.40024	0.37754	0.35795
Z002E0182	-0.448	-0.49739	-0.38581	-0.32739	-0.20948	-0.3087	-0.30122	-0.38449	-0.42989	-0.36842
Z002E0183	-0.0237	-0.03995	-0.23849	-0.0711	0.00948	-0.20196	-0.24394	-0.16379	-0.12429	-0.1452
Z002E0184	-0.18641	0.00986	-0.01891	-0.1046	-0.03389	-0.06074	-0.0442	-0.04455	-0.08393	-0.1459
Z002E0185	-0.31122	-0.44878	-0.34403	-0.24536	-0.48344	-0.46163	-0.42252	-0.22915	-0.31282	-0.33853
Z002E0186	0.29441	0.51781	0.2919	0.48067	0.37012	0.4892	0.41365	0.41743	0.3655	0.41205
Z002E0187	0.12843	0.22271	0.12425	0.23422	0.14202	0.2419	0.08181	0.16184	0.16029	0.26122
Z002E0189	0.00129	0.18035	0.14737	0.05555	0.00346	-0.00419	0.12335	0.06558	0.10788	0.01179
Z002E0190	0.63435	0.61465	0.64738	0.62826	0.78441	0.78445	0.69406	0.6786	0.70162	0.59236
Z002E0191	-0.16323	-0.16196	-0.19854	-0.1996	-0.21889	-0.14781	-0.3176	-0.24537	-0.17133	-0.1788
Z002E0192	0.65277	0.72304	0.68	0.56196	0.52161	0.71782	0.70182	0.59191	0.59331	0.625
Z002E0193	0.044	0.21084	0.07821	0.01584	-0.11472	0.03696	0.17156	-0.0296	0.06563	0.13153
Z002E0195	0.32601	0.17867	0.30396	0.20484	0.38071	0.15346	0.2784	0.28336	0.3396	0.23688
Z002E0196	0.2767	0.11237	0.28646	0.15025	0.2145	0.14335	0.21852	0.30929	0.20145	0.23436
Z002E0197	-0.17841	-0.11172	-0.1459	-0.22458	-0.1195	-0.26275	-0.29244	-0.2238	-0.18662	-0.22662
Z002E0198	-0.00983	0.03442	0.01129	-0.08612	-0.00988	0.08544	0.06487	0.00215	-0.02262	0.03705
Z002E0199	-0.21762	-0.29981	-0.61496	-0.50344	-0.1899	-0.27052	-0.45368	-0.46783	-0.35057	-0.20596
Z002E0200	-0.01879	-0.18474	-0.097	-0.12587	0.07704	0.01788	0.01565	-0.07536	-0.03899	-0.07002
Z003E0001	-0.24879	-0.22182	-0.39415	-0.25686	-0.29619	-0.29323	-0.46856	-0.33763	-0.48557	-0.35287
Z003E0002	0.23019	0.1727	0.09493	0.13468	0.09781	0.12954	-0.07012	0.16353	0.38075	0.03572
Z003E0003	0.53205	0.58251	0.44119	0.52391	0.61353	0.55004	0.45451	0.50614	0.40844	0.5066
Z003E0004	1.07837	0.79909	0.95252	0.93908	0.84236	0.88754	1.3012	0.85602	1.0318	0.92856
Z003E0006	-0.28349	-0.42885	-0.35913	-0.33436	-0.40967	-0.37908	-0.32814	-0.30822	-0.56379	-0.26361
Z003E0007	0.43718	0.64712	0.56454	0.60558	0.56412	0.56894	0.41375	0.56378	0.82699	0.52767
Z003E0008	-0.23404	-0.14923	-0.13006	-0.17921	-0.16371	-0.17523	0.23397	-0.1952	-0.15132	-0.20272
Z003E0009	-0.23219	-0.27076	-0.30956	-0.32642	-0.29116	-0.28894	-0.06999	-0.35527	-0.43229	-0.23805
Z003E0010	-0.24797	-0.09927	-0.10899	-0.05645	-0.06578	-0.05298	-0.19249	-0.11876	-0.19214	-0.15855
Z003E0011	-0.39017	-0.50902	-0.27626	-0.42665	-0.41497	-0.34175	-0.58352	-0.42569	-0.34274	-0.46825
Z003E0012	0.00529	0.10622	0.14449	0.1124	0.08483	0.18323	-0.05015	0.15029	0.30733	0.15609
Z003E0013	-0.19381	-0.08044	0.07521	-0.0388	-0.13952	-0.0785	0.26902	0.0246	-0.33689	-0.18724
Z003E0014	-0.62882	-0.55839	-0.51416	-0.57499	-0.58413	-0.55181	-0.553	-0.47663	-0.74107	-0.54007
Z003E0016	-0.34567	-0.50102	-0.41769	-0.45138	-0.39938	-0.43984	-0.5497	-0.38165	-0.22218	-0.40135
Z003E0017	-0.43309	-0.17055	-0.30519	-0.34513	-0.30005	-0.33998	-0.44928	-0.32312	-0.06544	-0.19074
Z003E0018	-0.28719	-0.21215	-0.19552	-0.24093	-0.25943	-0.24403	-0.44129	-0.18728	-0.0713	-0.08309
Z003E0019	-0.21494	0.01767	-0.04719	-0.08376	-0.04489	-0.06166	-0.30301	0.04349	0.21862	-0.12566
Z003E0020	-0.99167	-0.74962	-0.76828	-0.77265	-0.83096	-0.84261	-0.45017	-0.89285	-0.62754	-0.82484
Z003E0022	-0.29874	-0.20848	-0.11053	-0.09438	-0.10776	-0.09944	-0.05524	-0.14706	-0.33392	-0.19166
Z003E0023	-0.36869	-0.40128	-0.29241	-0.22662	-0.29969	-0.22672	-0.52715	-0.28779	-0.43302	-0.13979
Z003E0024	0.04943	-0.07254	-0.03834	-0.09572	-0.07461	-0.03857	-0.15824	0.01456	0.29839	-0.11244
Z003E0026	0.04061	-0.1966	-0.11226	-0.15716	-0.14605	-0.08598	-0.10671	-0.13113	-0.28893	-0.2488
Z003E0028	-0.51151	-0.68843	-0.63317	-0.59875	-0.6417	-0.64617	-0.29754	-0.64858	-0.73389	-0.66095
Z003E0030	0.19572	-0.04452	0.1258	-0.02522	0.01926	0.00152	-0.26246	-0.0214	-0.13564	0.09918
Z003E0031	-0.50342	-0.50476	-0.34145	-0.31626	-0.40332	-0.33117	-0.45495	-0.2685	-0.55732	-0.27259
Z003E0032	-0.24027	-0.30548	-0.40855	-0.36735	-0.33482	-0.33879	0.07932	-0.25845	-0.45987	-0.42863
Z003E0033	-0.27524	-0.5444	-0.45778	-0.52068	-0.50617	-0.44779	-0.63717	-0.38872	-0.25413	-0.478
Z003E0034	0.13008	0.3019	0.38332	0.37315	0.38793	0.37308	0.29766	0.33206	0.57527	0.53415
Z003E0035	-0.50289	-0.44602	-0.46363	-0.45331	-0.51534	-0.52495	-0.09738	-0.44381	-0.46936	-0.59777
Z003E0036	0.26816	0.31336	0.16617	0.27073	0.26437	0.28211	0.54766	0.25552	0.54497	0.2923
Z003E0037	0.20733	0.36601	0.29552	0.32944	0.27001	0.31436	0.08439	0.3351	0.48634	0.25707
Z003E0038	-0.23611	-0.3729	-0.27922	-0.41221	-0.34218	-0.38491	0.08801	-0.2852	-0.48103	-0.47889
Z003E0039	-0.06612	-0.22097	-0.21406	-0.18919	-0.21459	-0.21884	-0.3462	-0.23611	-0.37617	-0.2173
Z003E0040	-0.41	-0.49811	-0.37773	-0.32073	-0.35562	-0.3881	-0.06244	-0.40397	-0.25688	-0.39816
Z003E0042	0.19739	0.08942	-0.0042	0.05414	0.03849	0.0487	-0.10825	-0.07651	0.00339	-0.02813
Z003E0043	-0.77946	-0.58107	-0.68171	-0.66784	-0.67687	-0.6391	-0.44264	-0.6875	-0.82803	-0.61667
Z003E0044	0.60148	0.62591	0.68259	0.70073	0.67181	0.65806	0.68851	0.74	0.48116	0.56186
Z003E0045	-0.07204	-0.10713	-0.07139	-0.21751	-0.1577	-0.18022	-0.00306	-0.20567	-0.38416	-0.14661
Z003E0047	-0.35139	-0.30344	-0.33167	-0.21959	-0.29938	-0.23233	-0.41026	-0.34806	-0.09606	-0.19344
Z003E0048	-0.19694	-0.19104	-0.23789	-0.22802	-0.26936	-0.2963	-0.22496	-0.20523	-0.31212	-0.27777
Z003E0049	-0.2472	-0.33376	-0.27739	-0.44519	-0.39447	-0.3778	-0.60061	-0.34292	-0.34871	-0.49604
Z003E0050	0.01235	0.02077	0.05574	0.05653	0.11842	0.1312	-0.12599	0.16795	0.10385	0.14362
Z003E0051	-0.24925	-0.33275	-0.28669	-0.42541	-0.42763	-0.42509	-0.67933	-0.47854	-0.65823	-0.31494
Z003E0052	-0.47681	-0.5316	-0.58115	-0.6169	-0.54463	-0.57475	-0.33422	-0.6296	-0.3939	-0.56209
Z003E0053	-0.14578	-0.24478	-0.29674	-0.35328	-0.30179	-0.31349	-0.02059	-0.27575	-0.0912	-0.44225
Z003E0054	-0.10625	-0.07213	-0.12416	-0.15119	-0.09496	-0.13906	-0.33249	-0.18209	-0.3248	-0.00736
Z003E0055	0.22286	0.30429	0.30992	0.27363	0.31326	0.33676	0.60453	0.28833	0.49329	0.22461
Z003E0058	-0.32668	-0.55296	-0.50834	-0.57056	-0.55001	-0.49254	-0.78089	-0.54891	-0.43681	-0.55202
Z003E0059	-0.49878	-0.50229	-0.53205	-0.54389	-0.46637	-0.52973	-0.33081	-0.48378	-0.61985	-0.48022
Z003E0061	0.27148	0.23554	0.22715	0.17428	0.18236	0.23908	0.13513	0.26743	0.21702	0.1077
Z003E0063	-0.05565	-0.23656	-0.1952	-0.14047	-0.16725	-0.1818	-0.26045	-0.26296	-0.31639	-0.07896
Z003E0065	0.07174	-0.08905	-0.02692	-0.04581	-0.00518	0.02244	0.10758	-0.02407	0.16351	0.06914
Z003E0066	-1.18737	-0.93186	-1.01423	-1.02762	-0.96345	-1.00886	-0.9774	-1.05681	-1.06341	-0.90694
Z003E0067	-0.02894	0.01909	-0.03265	0.07455	-0.00046	0.01965	-0.1117	-0.03066	-0.1321	0.08945
Z003E0068	0.95447	1.16224	1.11772	1.16508	1.0723	1.13558	1.13107	1.18288	1.02537	1.13097
Z003E0069	0.24451	-0.04153	0.0412	0.08168	0.04162	0.03765	0.18347	-0.0123	-0.12669	-0.05335
Z003E0070	-0.23564	-0.09487	-0.0496	-0.00575	-0.11804	-0.01927	-0.02637	-0.07833	0.16112	-0.10059
Z003E0072	-0.01005	-0.27289	-0.20601	-0.26152	-0.16554	-0.19084	-0.38973	-0.09697	-0.14313	-0.16991
Z003E0073	0.13594	0.27637	0.30843	0.27264	0.28836	0.29903	0.63598	0.2376	0.49528	0.28986
Z003E0074	0.12236	0.09315	-0.01335	0.04309	0.08809	0.09513	0.21428	0.16792	-0.01442	0.16149
Z003E0075	0.30774	0.21869	0.23602	0.39129	0.32262	0.33826	0.75143	0.27365	0.02179	0.25796
Z003E0076	0.09338	-0.06101	-0.06565	-0.03963	-0.1033	-0.0962	-0.14648	-0.13194	0.11695	-0.14875
Z003E0077	0.88884	0.78302	0.82099	0.85155	0.79764	0.79795	0.66145	0.83704	1.01279	0.8986
Z003E0078	0.20545	0.13267	0.03435	0.07537	0.09456	0.07239	0.02693	0.0237	-0.06625	-0.00447
Z003E0079	0.15159	0.11367	0.04722	0.16793	0.071	0.11957	0.37914	0.03514	-0.03358	0.19199
Z003E0080	0.29692	0.2721	0.39237	0.32956	0.40994	0.3776	0.19569	0.40812	0.1575	0.3688
Z003E0081	-0.39456	-0.16769	-0.33845	-0.25925	-0.29592	-0.26667	-0.2216	-0.1981	-0.22906	-0.37355
Z003E0082	-0.1513	-0.32584	-0.22089	-0.36895	-0.306	-0.30464	-0.66743	-0.34087	-0.27042	-0.23599
Z003E0083	0.68695	0.69103	0.69243	0.74275	0.659	0.64057	0.52299	0.68809	0.51728	0.79202
Z003E0084	0.69396	0.32472	0.40254	0.36255	0.39218	0.45406	0.77261	0.38376	0.51895	0.29307
Z003E0085	-0.09186	-0.34474	-0.27524	-0.33519	-0.23153	-0.27067	-0.49415	-0.30099	-0.29587	-0.36652
Z003E0086	0.19114	0.14124	-0.05317	0.1013	0.05172	0.07853	-0.12216	-0.03705	-0.16895	-0.00826
Z003E0088	0.00612	-0.08418	-0.14061	-0.1598	-0.06962	-0.14838	0.12869	-0.14505	0.09595	-0.12845
Z003E0089	0.17048	0.15683	0.0765	0.01885	0.09846	0.05491	0.1769	0.05909	-0.11016	-0.0397
Z003E0090	-0.07798	-0.02673	-0.07508	0.02316	-0.09582	0.00161	0.37906	0.00886	0.11225	-0.10475
Z003E0091	-0.53351	-0.68088	-0.68443	-0.61332	-0.62465	-0.64365	-0.74564	-0.60849	-0.43624	-0.64965
Z003E0092	0.61861	0.44603	0.35924	0.43063	0.48164	0.48772	0.27138	0.4243	0.22008	0.39202
Z003E0093	-0.18423	-0.14137	-0.19737	-0.166	-0.25928	-0.17638	-0.34139	-0.17826	-0.32874	-0.19544
Z003E0094	0.16266	0.1289	0.15415	0.11979	0.16759	0.13488	0.20518	0.10855	-0.0065	0.233
Z003E0095	0.08666	0.40767	0.34371	0.28927	0.33783	0.27545	0.595	0.25693	0.13301	0.30104
Z003E0096	0.924	0.85231	0.83659	0.91294	0.82142	0.83662	1.18182	0.76767	0.99218	0.85775
Z003E0097	0.82627	0.80877	0.85623	0.74838	0.78812	0.76653	0.6777	0.83533	0.81452	0.70918
Z003E0098	-0.05993	-0.20914	-0.09397	-0.03568	-0.08558	-0.05398	0.1337	0.00475	-0.09418	-0.09719
Z003E0099	-0.26585	-0.47038	-0.4092	-0.3554	-0.37082	-0.44648	-0.39048	-0.4072	-0.62405	-0.32956
Z003E0100	1.15392	0.99844	1.06111	1.0096	1.02987	1.06232	0.83641	1.07044	1.03339	0.95436
Z003E0101	-0.36377	-0.43825	-0.58434	-0.62866	-0.51878	-0.55562	-0.63042	-0.50793	-0.31906	-0.60452
Z003E0102	-0.11809	-0.22394	-0.16542	-0.06202	-0.08666	-0.05549	0.17382	-0.13217	-0.38882	-0.18456
Z003E0103	0.14329	0.36926	0.20724	0.18284	0.24625	0.22113	-0.07019	0.20133	0.47968	0.38284
Z003E0104	-0.3835	-0.34659	-0.35538	-0.38402	-0.39574	-0.37211	-0.13435	-0.32731	-0.49388	-0.333
Z003E0105	-0.35795	-0.35947	-0.43371	-0.48069	-0.407	-0.43978	-0.6281	-0.45809	-0.47608	-0.46717
Z003E0106	-0.37103	-0.2692	-0.22311	-0.26327	-0.26153	-0.26661	0.08638	-0.21596	-0.46335	-0.22004
Z003E0107	-0.48107	-0.30024	-0.33799	-0.38796	-0.35633	-0.36106	-0.27147	-0.41506	-0.30368	-0.40547
Z003E0108	-0.33837	-0.35214	-0.2903	-0.35154	-0.32004	-0.3348	-0.13514	-0.30292	-0.40835	-0.38892
Z003E0109	0.50917	0.61528	0.64207	0.69104	0.653	0.68283	0.74616	0.61345	0.85607	0.61284
Z003E0110	-0.61203	-0.80667	-0.87089	-0.7374	-0.76659	-0.80346	-0.49486	-0.71645	-0.62353	-0.84688
Z003E0111	-0.27519	-0.23095	-0.08443	-0.11742	-0.09922	-0.10103	0.28265	-0.03343	0.10448	0.01375
Z003E0112	0.45378	0.63596	0.46421	0.52877	0.57737	0.59114	0.33089	0.58989	0.59126	0.50897
Z003E0113	0.43688	0.52289	0.68339	0.52919	0.5572	0.59806	0.30723	0.55212	0.38595	0.60805
Z003E0114	0.20821	-0.04088	0.03083	-0.00959	0.02584	0.01213	0.13729	0.00227	-0.04831	0.00302
Z003E0115	0.06306	0.00725	-0.17451	-0.04905	-0.11689	-0.07975	-0.17683	-0.11442	-0.25059	-0.12193
Z003E0116	0.22065	0.1473	0.23249	0.20651	0.2232	0.2385	0.55962	0.20314	0.3175	0.26163
Z003E0117	-0.24966	-0.25251	-0.18743	-0.22407	-0.14772	-0.16631	-0.17158	-0.24318	-0.04395	-0.25582
Z003E0118	-0.05486	0.05079	0.0427	0.11171	0.03468	0.06912	-0.08703	0.06589	0.00306	0.15626
Z003E0119	-0.16008	-0.12957	-0.15474	-0.19276	-0.14362	-0.11649	-0.41806	-0.14284	0.01565	-0.08197
Z003E0120	0.0378	0.33014	0.26751	0.18025	0.24952	0.21366	0.03041	0.33436	0.12903	0.16262
Z003E0121	0.36857	0.13451	0.18196	0.20093	0.23455	0.23488	-0.00594	0.1956	0.44409	0.37344
Z003E0122	-0.37974	-0.28051	-0.33486	-0.27224	-0.26618	-0.25488	-0.47366	-0.19478	-0.05479	-0.17864
Z003E0123	0.96651	0.91154	0.91732	0.89536	0.91279	0.89508	0.79966	0.93888	0.69629	0.89101
Z003E0124	0.42854	0.24749	0.36558	0.3447	0.36234	0.35757	0.38279	0.2722	-0.02465	0.26535
Z003E0125	-0.23454	-0.222	-0.29001	-0.305	-0.27728	-0.25387	-0.48638	-0.32208	-0.27192	-0.15015
Z003E0126	0.71651	0.65141	0.76855	0.68712	0.63824	0.60978	0.90224	0.70993	0.78723	0.63805
Z003E0127	0.03212	-0.00971	-0.07716	-0.09121	-0.12948	-0.10491	-0.08021	-0.02706	-0.18825	-0.06983
Z003E0128	-0.17215	-0.19144	-0.1532	-0.1671	-0.16889	-0.11537	0.15771	-0.21097	-0.03662	-0.11999
Z003E0129	-1.00878	-1.13393	-1.15984	-1.19931	-1.15052	-1.17535	-1.16461	-1.11559	-0.99447	-1.13885
Z003E0130	0.34766	0.22726	0.26273	0.30529	0.25251	0.23324	0.01029	0.21523	0.33846	0.39085
Z003E0131	0.78803	0.81962	0.79467	0.75875	0.78602	0.77718	0.94608	0.74744	0.81497	0.85251
Z003E0132	0.40658	0.38146	0.38375	0.53518	0.53475	0.53096	0.26826	0.54352	0.22563	0.46263
Z003E0133	0.71956	0.59898	0.56422	0.49324	0.53815	0.52451	0.73625	0.54576	0.68954	0.4859
Z003E0134	0.08301	0.22737	0.16368	0.20134	0.15579	0.13187	0.14163	0.1896	0.32102	0.27978
Z003E0135	0.51286	0.36145	0.35603	0.40123	0.34381	0.37674	0.09787	0.30293	0.34162	0.49954
Z003E0137	-0.3189	-0.26929	-0.26748	-0.27403	-0.21387	-0.23221	-0.25637	-0.17908	-0.06885	-0.28919
Z003E0138	0.16929	0.33169	0.247	0.18135	0.19841	0.21006	-0.02705	0.19169	-0.02313	0.13899
Z003E0140	-0.95523	-0.72445	-0.81008	-0.84115	-0.80407	-0.84824	-0.64467	-0.90023	-1.03274	-0.75263
Z003E0141	-0.41646	-0.54138	-0.45414	-0.48818	-0.51001	-0.41368	-0.2536	-0.44801	-0.24348	-0.49006
Z003E0142	-0.51719	-0.37612	-0.59201	-0.51751	-0.47048	-0.47754	-0.40149	-0.46829	-0.54908	-0.47658
Z003E0143	-0.29146	-0.32931	-0.46141	-0.38523	-0.3446	-0.36228	-0.53859	-0.29762	-0.20481	-0.21591
Z003E0145	-0.13074	-0.26148	-0.34129	-0.27702	-0.32492	-0.28329	-0.65495	-0.33263	-0.1468	-0.28642
Z003E0146	1.32144	1.04752	0.96828	1.10418	1.05704	1.06127	1.03406	1.08352	0.99356	1.00103
Z003E0147	0.08321	0.23396	0.37685	0.27901	0.23992	0.26009	0.49524	0.22723	0.11807	0.32915
Z003E0148	0.99993	1.21562	1.17078	1.12645	1.20358	1.16372	1.2533	1.16022	0.91028	1.24109
Z003E0149	-0.53387	-0.71765	-0.74534	-0.68484	-0.7526	-0.71416	-0.91823	-0.81379	-0.68094	-0.69595
Z003E0152	0.13646	0.10436	0.12154	0.0139	0.10208	0.03	-0.01386	-0.00487	-0.15572	-0.03194
Z003E0153	-0.35778	0.03657	-0.0687	-0.09848	-0.07046	-0.09242	0.16743	-0.04845	-0.17814	-0.02256
Z003E0154	0.27068	0.20468	0.33414	0.29333	0.267	0.40598	0.19716	0.3413	0.50373	0.29199
Z003E0156	-0.60071	-0.44399	-0.36163	-0.32744	-0.39385	-0.3813	-0.6665	-0.29731	-0.41978	-0.24397
Z003E0157	-0.33326	-0.34652	-0.20372	-0.26402	-0.35482	-0.35602	-0.32895	-0.3122	-0.46915	-0.21327
Z003E0160	-0.26753	-0.13996	-0.34427	-0.20461	-0.28966	-0.20674	-0.39867	-0.28582	-0.28305	-0.25894
Z003E0161	-0.14357	-0.28405	-0.26719	-0.24188	-0.2939	-0.27432	-0.26131	-0.20719	-0.33424	-0.24513
Z003E0163	-0.0223	-0.09347	-0.25246	-0.11839	-0.11178	-0.17509	0.15987	-0.18757	-0.4173	-0.27095
Z003E0164	0.24645	0.16867	0.23492	0.24472	0.22871	0.29316	0.12769	0.15144	-0.07226	0.19155
Z003E0166	0.48177	0.2165	0.27414	0.29355	0.30728	0.25141	0.33816	0.23269	0.24463	0.18044
Z003E0167	0.14286	0.24133	0.32201	0.2762	0.29818	0.30842	0.4301	0.28178	0.45454	0.31099
Z003E0168	0.06967	-0.14578	-0.06111	-0.109	-0.07887	-0.06601	-0.2089	-0.12997	0.06655	-0.13436
Z003E0169	-0.07995	0.00916	0.00976	0.07209	0.10829	0.10477	0.08708	0.24073	0.43923	0.14684
Z003E0171	0.54848	0.44275	0.34895	0.5027	0.46706	0.43541	0.44515	0.41233	0.33467	0.57454
Z003E0172	-0.61508	-0.52164	-0.57271	-0.40871	-0.41602	-0.44103	-0.52362	-0.42102	-0.50046	-0.33202
Z003E0173	2.89543	2.72551	2.6304	2.59299	2.65441	2.64271	2.84764	2.61635	2.8279	2.70025
Z003E0175	-0.52028	-0.30784	-0.38988	-0.43838	-0.41302	-0.40973	-0.24107	-0.43358	-0.37674	-0.48231
Z003E0176	0.07836	-0.00308	-0.13673	0.03388	-0.06918	-0.04783	0.02796	-0.13309	0.17459	0.12529
Z003E0177	-0.44191	-0.5267	-0.42364	-0.4953	-0.51203	-0.55394	-0.55213	-0.60032	-0.74963	-0.61431
Z003E0178	0.87511	1.02423	1.10445	1.05895	1.0768	1.09538	0.98457	1.13096	0.9353	1.17888
Z003E0179	0.14749	-0.10262	-0.01551	-0.06757	0.00365	-0.0218	-0.1242	0.02079	-0.2876	-0.06863
Z003E0180	-0.22931	-0.18986	-0.19995	-0.15412	-0.0886	-0.12308	-0.07558	-0.05717	-0.34808	-0.13413
Z003E0181	-0.23857	-0.31314	-0.08419	-0.1657	-0.21659	-0.17914	-0.2671	-0.20761	-0.11296	-0.23066
Z003E0182	0.22867	0.11157	0.12403	0.04813	0.05352	0.0795	0.0072	0.12774	0.29531	0.04356
Z003E0183	-0.13035	-0.06613	0.03731	0.04478	0.0246	-0.0114	0.10706	0.07458	-0.18273	-0.06929
Z003E0184	-0.24215	-0.27614	-0.16346	-0.20575	-0.23024	-0.15596	-0.0816	-0.18481	-0.09217	-0.18553
Z003E0185	0.26941	-0.00313	0.15301	0.16775	0.06245	0.14095	0.0929	0.09611	0.26413	0.09361
Z003E0186	0.24973	0.21736	0.29229	0.25563	0.28581	0.31813	0.11396	0.33184	0.01885	0.21306
Z003E0187	1.53417	1.31482	1.33092	1.37476	1.34864	1.31297	1.63177	1.41946	1.60691	1.33946
Z003E0188	-0.42534	-0.4467	-0.58547	-0.51361	-0.46892	-0.49173	-0.66731	-0.42468	-0.34538	-0.34794
Z003E0189	-0.14189	-0.1345	-0.16181	-0.14542	-0.11169	-0.1333	0.15964	-0.16392	0.02228	-0.08515
Z003E0190	0.06549	0.26738	0.15041	0.09209	0.19566	0.13228	-0.11721	0.20931	-0.01877	0.11023
Z003E0191	0.56064	0.75766	0.7851	0.62214	0.61687	0.67192	0.77153	0.65119	0.47207	0.64805
Z003E0192	-0.47402	-0.27191	-0.18775	-0.22962	-0.26895	-0.28619	-0.19398	-0.31735	-0.38151	-0.30165
Z003E0193	0.44911	0.38755	0.29125	0.34072	0.33291	0.33378	0.29568	0.33897	0.68081	0.30677
Z003E0194	-0.17161	0.07075	-0.02902	-0.08994	-0.05314	-0.05659	-0.14472	-0.08148	-0.29195	-0.02924
Z003E0196	0.35607	0.07643	0.24601	0.27127	0.15518	0.2719	0.1267	0.17615	-0.00989	0.1683
Z003E0197	-0.54707	-0.72653	-0.56837	-0.56847	-0.67374	-0.62158	-0.46253	-0.54886	-0.61044	-0.68478
Z003E0198	0.08306	0.26216	0.1309	0.16089	0.2317	0.20151	0.04173	0.18809	0.1724	0.2536
Z003E0199	0.64844	0.80412	0.87759	0.81672	0.80288	0.74026	0.74713	0.81967	0.98077	0.80585
Z003E0200	-0.46772	-0.42335	-0.43655	-0.36492	-0.43074	-0.37861	-0.34312	-0.41854	-0.23283	-0.33533
Z004E0001	-0.54792	-0.73994	-0.70875	-0.6184	-0.54682	-0.45111	-0.36965	-0.39394	-0.59345	-0.39467
Z004E0002	-0.29204	-0.49967	-0.12393	-0.22619	-0.33405	-0.24689	-0.24801	-0.41213	-0.25844	-0.019
Z004E0003	-0.16568	-0.40485	-0.08658	-0.27357	-0.28786	-0.39887	-0.09474	-0.34874	-0.20224	0.15637
Z004E0004	0.18857	0.33411	-0.02841	0.08574	0.27519	0.0427	0.39866	0.23696	0.12539	-0.18887
Z004E0005	-0.08316	-0.25807	-0.1985	-0.13668	-0.09043	-0.01094	0.0945	-0.14894	-0.05159	-0.13854
Z004E0006	-0.1912	-0.39071	-0.27392	-0.26417	-0.22362	-0.28851	-0.14535	-0.09007	-0.24835	0.14064
Z004E0008	0.21954	0.50276	0.10403	0.1562	0.25972	0.31798	0.4288	0.05504	0.27548	0.48816
Z004E0009	-0.65086	-0.59824	-0.51981	-0.829	-0.5754	-0.68983	-0.56922	-0.58856	-0.71071	-0.62815
Z004E0010	0.46748	0.66149	0.55247	0.32238	0.27994	0.60562	0.61318	0.32888	0.45603	0.56395
Z004E0011	-0.00698	-0.24383	0.11686	0.07343	-0.14955	0.08468	-0.22671	0.08672	-0.07554	-0.02514
Z004E0012	-0.08577	0.15462	-0.2233	0.02137	-0.22704	0.04053	-0.22991	-0.30112	-0.15069	0.08141
Z004E0013	0.53592	0.73517	0.55815	0.62625	0.81858	0.42403	0.67194	0.58896	0.55905	0.27758
Z004E0014	-0.4164	-0.2333	-0.57241	-0.45427	-0.20411	-0.45294	-0.45975	-0.51424	-0.34562	-0.34913
Z004E0015	-0.03208	-0.22624	0.12189	0.1313	0.18552	0.10949	0.22288	0.00987	0.01736	-0.51623
Z004E0016	1.35589	1.1517	1.50836	1.44739	1.29299	1.46517	1.24132	1.53927	1.42675	1.28557
Z004E0017	-1.09859	-0.90595	-0.96942	-1.18123	-0.92875	-1.20033	-0.99931	-1.2906	-1.19408	-0.88264
Z004E0018	0.10139	0.06965	0.28482	0.02216	0.01684	0.29838	0.0874	0.01216	0.03562	-0.20666
Z004E0019	-0.15055	-0.3073	-0.31591	-0.05648	-0.18925	-0.09008	-0.09759	-0.2507	-0.11026	-0.14739
Z004E0020	0.58291	0.59542	0.7104	0.66765	0.5596	0.55376	0.38599	0.43378	0.54941	0.5801
Z004E0021	0.41582	0.60863	0.21881	0.44532	0.61766	0.48447	0.27088	0.54862	0.48466	0.68583
Z004E0022	-0.10134	-0.0796	-0.30577	-0.15132	0.14044	0.00425	0.09932	0.06982	-0.14729	-0.44101
Z004E0023	-0.31699	-0.51244	-0.15173	-0.43363	-0.45769	-0.17941	-0.15543	-0.2161	-0.40644	-0.0927
Z004E0024	0.05556	0.04341	0.21339	-0.07079	0.0355	0.11776	0.03132	0.00775	0.07047	0.05012
Z004E0025	0.84602	0.73197	0.99322	0.8951	0.85939	1.0118	0.91543	0.97906	0.94676	0.7811
Z004E0026	-0.42399	-0.4754	-0.32042	-0.33105	-0.43604	-0.27848	-0.2334	-0.36042	-0.48485	-0.53834
Z004E0027	-0.45832	-0.61562	-0.61749	-0.5725	-0.54481	-0.59158	-0.3454	-0.34536	-0.46139	-0.18493
Z004E0028	0.14433	0.14514	0.02143	0.17289	0.10709	0.28853	0.30734	0.03059	0.21315	0.28076
Z004E0029	-0.50105	-0.28214	-0.59293	-0.6558	-0.56757	-0.61387	-0.65195	-0.43017	-0.61211	-0.31048
Z004E0030	0.18237	0.33934	0.02925	0.29046	0.1055	0.20463	0.04512	0.2524	0.08614	-0.1149
Z004E0031	0.11615	0.33829	-0.04122	0.21367	0.16717	0.29785	0.35431	0.16018	0.04073	-0.05891
Z004E0032	0.18536	0.28421	0.0533	0.06137	0.14763	0.0668	0.25007	0.05033	0.09607	0.04335
Z004E0033	-1.03202	-0.82291	-0.87178	-0.93739	-1.01929	-0.93804	-1.05148	-0.93463	-0.94509	-1.12032
Z004E0034	0.26746	0.11471	0.10344	0.22119	0.45436	0.34237	0.10572	0.46076	0.27747	0.19353
Z004E0035	0.68693	0.64076	0.60757	0.59694	0.61661	0.59567	0.89735	0.81897	0.61124	0.27303
Z004E0036	0.06335	-0.18222	0.02759	0.13123	0.00863	-0.02072	-0.1085	0.19834	0.09795	-0.02905
Z004E0037	-0.47685	-0.42757	-0.3517	-0.45036	-0.67308	-0.42432	-0.7047	-0.3135	-0.41165	-0.75614
Z004E0038	1.4815	1.26194	1.62281	1.35192	1.46919	1.28241	1.59695	1.56077	1.59705	1.46498
Z004E0039	-0.5407	-0.6735	-0.41	-0.42548	-0.47767	-0.65251	-0.37534	-0.64716	-0.48082	-0.71083
Z004E0040	0.1219	0.07582	0.28289	0.07145	0.29377	0.2222	0.3403	0.07782	0.16024	0.4209
Z004E0042	0.32599	0.10472	0.45688	0.2027	0.30023	0.32654	0.18547	0.46296	0.30126	0.47635
Z004E0043	-0.0838	-0.2195	0.13246	-0.2381	-0.10975	-0.24039	-0.25432	-0.23415	-0.10354	0.03023
Z004E0044	-0.13238	-0.19018	-0.08147	-0.0701	-0.14929	-0.24116	0.05859	-0.10864	-0.19085	-0.28441
Z004E0045	-0.60883	-0.90154	-0.49581	-0.52513	-0.62748	-0.78421	-0.37586	-0.70893	-0.59723	-0.8107
Z004E0046	-0.56201	-0.59655	-0.40519	-0.73198	-0.53909	-0.41507	-0.71469	-0.31875	-0.46191	-0.71601
Z004E0047	0.60762	0.34445	0.47758	0.70458	0.42665	0.40338	0.48735	0.6678	0.51097	0.84015
Z004E0048	0.4732	0.66906	0.36394	0.41767	0.32413	0.5716	0.69252	0.57295	0.51808	0.36097
Z004E0049	0.53184	0.57446	0.33314	0.64651	0.59697	0.36769	0.60246	0.33417	0.51373	0.85334
Z004E0050	-0.74075	-0.72828	-0.93678	-0.65885	-0.66236	-0.83418	-0.48189	-0.64802	-0.7914	-0.47286
Z004E0051	-0.11379	-0.34108	0.09823	-0.01518	-0.17348	-0.1996	-0.13136	-0.20006	-0.05517	-0.06314
Z004E0052	-0.85832	-0.60103	-0.70185	-0.78442	-1.02656	-0.78985	-0.93237	-1.01866	-0.79938	-0.82497
Z004E0054	-0.3241	-0.29964	-0.1507	-0.44391	-0.4808	-0.52183	-0.09739	-0.32426	-0.34735	-0.46738
Z004E0056	0.65389	0.8708	0.55423	0.78194	0.63564	0.68623	0.66782	0.7653	0.63495	0.35795
Z004E0057	-0.25137	-0.17636	-0.0829	-0.18043	-0.37717	-0.38837	-0.41377	-0.40871	-0.19873	-0.4334
Z004E0058	-0.11396	-0.23437	0.09171	-0.21156	-0.02671	-0.02367	-0.32142	0.03906	-0.0268	-0.16292
Z004E0059	-0.22789	-0.2546	-0.01971	-0.31125	-0.27678	-0.21458	-0.36729	-0.38756	-0.3018	0.17528
Z004E0060	0.71892	0.88335	0.47202	0.77296	0.55893	0.68194	0.95989	0.80856	0.80914	0.7721
Z004E0061	-0.32383	-0.15686	-0.52792	-0.49644	-0.31089	-0.42851	-0.18249	-0.23355	-0.4192	-0.03344
Z004E0062	0.30495	0.12387	0.19092	0.21948	0.31885	0.37897	0.15564	0.236	0.39158	0.52852
Z004E0063	-0.10173	-0.04976	-0.32268	-0.15855	0.06794	-0.16371	-0.19002	-0.16824	-0.14575	0.04143
Z004E0064	-0.14836	-0.1836	-0.24795	-0.23547	0.02615	-0.14993	-0.22768	0.01117	-0.06763	-0.50796
Z004E0065	-0.07196	0.12959	0.00732	-0.17512	-0.0456	-0.22189	-0.12674	-0.0457	-0.01208	-0.31475
Z004E0066	-0.54967	-0.53307	-0.62193	-0.56799	-0.52141	-0.43072	-0.44659	-0.33617	-0.44907	-0.85782
Z004E0067	0.29055	0.28241	0.21611	0.19761	0.04793	0.12636	0.32313	0.1745	0.28927	0.25013
Z004E0068	0.03218	-0.17416	0.05775	-0.03822	-0.13513	0.07656	0.05673	-0.05153	0.07706	-0.02147
Z004E0069	0.09816	-0.0941	0.04867	0.03727	0.03843	0.06729	0.15597	0.19163	0.00737	0.28986
Z004E0070	0.65602	0.44314	0.68978	0.58086	0.64587	0.7422	0.56025	0.8578	0.70163	0.38801
Z004E0071	-0.54085	-0.44394	-0.71888	-0.39546	-0.5024	-0.38347	-0.63066	-0.37478	-0.47029	-0.15953
Z004E0072	-0.03058	0.03048	-0.13073	-0.0289	-0.05623	0.07661	-0.05138	-0.14702	-0.10345	-0.0614
Z004E0073	0.89729	1.00345	0.96455	0.94243	0.96029	0.99528	1.04562	0.93045	0.85075	0.90514
Z004E0074	-0.34935	-0.28749	-0.41892	-0.42788	-0.43085	-0.19814	-0.41943	-0.38553	-0.43646	-0.19522
Z004E0075	-0.3455	-0.18841	-0.28732	-0.33794	-0.47998	-0.36295	-0.16533	-0.26851	-0.25433	-0.20366
Z004E0076	0.41651	0.47596	0.62014	0.30941	0.5028	0.33557	0.30833	0.30495	0.32491	0.63274
Z004E0077	0.34529	0.5448	0.24669	0.22124	0.31641	0.51178	0.23808	0.23207	0.26945	0.66056
Z004E0078	0.42916	0.44639	0.14007	0.55827	0.51933	0.44282	0.57407	0.28213	0.5348	0.69029
Z004E0079	-0.18318	-0.34946	-0.1245	-0.24048	-0.37578	-0.02718	-0.13481	-0.22155	-0.16375	-0.18355
Z004E0080	-0.00521	0.03734	0.09597	0.08871	0.09766	-0.17604	0.16268	-0.19293	0.04127	-0.09947
Z004E0081	-0.14293	-0.31797	-0.25434	-0.05548	-0.13348	0.07212	0.01449	-0.02571	-0.07702	0.14214
Z004E0082	0.46762	0.27104	0.65237	0.51677	0.46606	0.49138	0.31198	0.58806	0.53265	0.76687
Z004E0083	-0.12966	-0.10861	-0.14001	-0.22218	-0.19838	-0.25767	-0.28331	-0.03106	-0.15578	-0.21475
Z004E0084	-0.22264	-0.41631	-0.36362	-0.11355	-0.10139	-0.38175	-0.29968	-0.35678	-0.32932	0.00232
Z004E0085	-0.26283	-0.40885	-0.39286	-0.1808	-0.28347	-0.14145	-0.42031	-0.36942	-0.21977	0.16102
Z004E0086	0.10798	-0.04305	-0.01879	0.26834	0.14689	0.15468	-0.02099	0.27899	0.17682	0.07617
Z004E0087	0.35858	0.3336	0.24703	0.43008	0.38408	0.44706	0.29865	0.51896	0.459	0.40521
Z004E0088	-0.75281	-0.99388	-0.45915	-0.65404	-0.95827	-0.69801	-0.76424	-0.68575	-0.85488	-0.93101
Z004E0089	-0.05002	-0.26253	0.10557	0.07143	0.14507	-0.25834	-0.06853	-0.09793	-0.14114	-0.25912
Z004E0090	-0.23316	-0.12666	-0.06951	-0.136	-0.1725	-0.10996	-0.29627	-0.33913	-0.17363	-0.14147
Z004E0091	-0.30063	-0.29466	-0.33508	-0.18639	-0.08336	-0.34703	-0.31359	-0.22768	-0.2416	-0.2591
Z004E0092	-0.51934	-0.59673	-0.42837	-0.3817	-0.5242	-0.48601	-0.48502	-0.63242	-0.58534	-0.56103
Z004E0094	0.53654	0.57626	0.61692	0.58165	0.40763	0.40075	0.46056	0.66387	0.61198	0.65225
Z004E0095	0.84259	0.80512	0.7342	0.97878	0.97296	0.98748	0.8528	0.69579	0.73938	1.0769
Z004E0096	-0.11138	-0.35625	-0.26869	-0.1691	-0.11346	-0.32132	-0.30402	0.00028	-0.20159	-0.25883
Z004E0097	0.27981	0.0995	0.05718	0.41462	0.33867	0.11844	0.38113	0.35217	0.29368	-0.1021
Z004E0098	-0.7528	-0.68959	-0.70732	-0.82686	-0.83438	-0.66583	-0.88863	-0.77694	-0.71244	-0.73346
Z004E0099	-0.07161	-0.19617	-0.01563	-0.17133	-0.08072	-0.22778	-0.13707	-0.1151	0.04024	0.14194
Z004E0100	-0.8097	-0.65788	-0.95064	-0.91405	-0.70871	-0.78361	-0.75939	-0.74963	-0.88802	-0.77351
Z004E0101	0.03774	-0.19786	-0.134	0.13569	0.22304	-0.04141	-0.04334	0.14635	0.0049	-0.36508
Z004E0102	0.01493	0.14677	-0.13202	0.1113	-0.11155	-0.11301	0.10555	-0.17722	0.06597	0.14127
Z004E0103	0.31616	0.53348	0.1855	0.4315	0.34611	0.20286	0.30374	0.42322	0.37751	0.24585
Z004E0104	0.18424	0.26318	0.3884	0.01004	-0.07206	0.20993	0.26643	0.27575	0.23098	0.47714
Z004E0105	0.35585	0.26271	0.25519	0.31284	0.35606	0.41258	0.24741	0.50744	0.29108	0.3174
Z004E0106	-0.33387	-0.17969	-0.41364	-0.26508	-0.29752	-0.12232	-0.37238	-0.28929	-0.24278	0.00004
Z004E0107	-0.23814	-0.17927	-0.06165	-0.18587	-0.43792	-0.27591	-0.29961	-0.13618	-0.19165	-0.19006
Z004E0108	0.22605	0.32233	0.04931	0.41379	0.23915	0.33152	0.14553	0.11028	0.18132	0.18363
Z004E0109	0.26591	0.02475	0.53713	0.15576	0.18117	0.41398	0.1723	0.17419	0.16222	-0.12725
Z004E0110	-0.14173	-0.15782	-0.24428	-0.03643	-0.16745	-0.2436	-0.15145	-0.2739	-0.15632	-0.23911
Z004E0111	0.15317	0.46072	0.32163	0.28817	0.35588	0.33444	0.04051	0.03039	0.10768	0.12407
Z004E0113	-0.19346	-0.08242	-0.09219	-0.15811	-0.14902	-0.32236	-0.20621	-0.19569	-0.27529	-0.33781
Z004E0114	0.51393	0.56848	0.34244	0.61142	0.57855	0.42747	0.75364	0.61784	0.56032	0.31772
Z004E0115	0.30885	0.53973	0.42248	0.17996	0.28727	0.12085	0.05451	0.3938	0.21913	0.25952
Z004E0116	0.5844	0.61546	0.75933	0.64479	0.62855	0.62502	0.57085	0.43582	0.48962	0.8483
Z004E0118	0.39806	0.64079	0.63983	0.29027	0.43765	0.35832	0.19245	0.25118	0.42361	0.39647
Z004E0120	-0.67559	-0.6941	-0.80024	-0.74329	-0.47326	-0.68995	-0.7732	-0.52074	-0.64488	-0.32762
Z004E0121	-0.38114	-0.32209	-0.51413	-0.27231	-0.37072	-0.50747	-0.49013	-0.5216	-0.31782	-0.49569
Z004E0122	-0.3865	-0.61995	-0.20854	-0.50762	-0.27675	-0.46227	-0.36254	-0.22992	-0.31965	-0.18273
Z004E0123	0.52514	0.74525	0.45515	0.37984	0.53399	0.70998	0.4061	0.66969	0.61008	0.67642
Z004E0124	-0.51404	-0.2	-0.64707	-0.41822	-0.43418	-0.61693	-0.63487	-0.65557	-0.47115	-0.22115
Z004E0125	-0.54491	-0.8251	-0.65526	-0.47616	-0.55151	-0.63833	-0.55864	-0.3981	-0.48873	-0.5649
Z004E0126	0.22265	0.17871	0.37656	0.14587	0.40998	0.13432	0.185	0.16249	0.29654	0.3311
Z004E0127	0.20656	0.16016	0.4016	0.12891	0.16869	0.31718	0.05092	0.35046	0.16374	0.15851
Z004E0128	0.17521	0.12827	0.27093	0.2858	0.18537	0.08075	0.09563	0.15905	0.19998	0.51139
Z004E0129	-0.44135	-0.3937	-0.30311	-0.5798	-0.66093	-0.53737	-0.28417	-0.52997	-0.40266	-0.71542
Z004E0130	0.14804	0.00203	-0.06393	0.24212	0.32818	0.01188	0.33845	0.02368	0.06823	0.17211
Z004E0131	0.76359	0.54938	0.65691	0.65709	0.70752	0.64399	0.93996	0.69224	0.81233	0.80987
Z004E0133	-0.91405	-0.65757	-1.01162	-0.94808	-0.74173	-0.78667	-1.00431	-0.96667	-0.8736	-0.86084
Z004E0134	-0.53383	-0.63498	-0.49672	-0.46789	-0.48096	-0.68497	-0.40089	-0.51151	-0.60355	-0.51707
Z004E0135	1.47975	1.65706	1.52197	1.60601	1.67273	1.61004	1.38194	1.37074	1.53565	1.74538
Z004E0136	-0.79563	-0.70298	-0.63553	-0.68583	-0.78334	-0.61193	-0.90237	-0.68522	-0.83231	-0.46198
Z004E0137	0.45383	0.60491	0.27517	0.48229	0.24671	0.32932	0.27918	0.52254	0.52025	0.79295
Z004E0138	0.10713	0.3519	0.20521	0.16305	0.28156	0.2699	0.27272	0.24481	0.17258	0.3603
Z004E0139	0.16332	0.34443	0.35151	0.00009	0.14496	0.07173	0.03835	0.2621	0.04233	0.08792
Z004E0140	0.12322	-0.07095	0.30292	0.23085	-0.05921	-0.00743	0.36635	-0.0107	0.17334	-0.26796
Z004E0141	0.42611	0.40253	0.31014	0.39908	0.20486	0.56666	0.51498	0.4807	0.32204	0.70797
Z004E0142	0.35562	0.26016	0.28564	0.33569	0.55307	0.42638	0.30939	0.36532	0.2815	-0.04395
Z004E0143	0.66359	0.8372	0.76295	0.68124	0.8391	0.60637	0.49964	0.74238	0.58186	0.65882
Z004E0144	-0.31712	-0.23215	-0.43137	-0.41843	-0.15182	-0.22564	-0.50237	-0.16545	-0.31851	-0.31775
Z004E0145	0.03234	0.32761	-0.07972	0.13237	0.06434	0.22547	-0.10451	-0.18421	-0.04538	0.02316
Z004E0146	-0.44793	-0.22285	-0.3066	-0.37259	-0.35182	-0.29112	-0.65796	-0.3362	-0.37205	-0.74396
Z004E0147	-0.40746	-0.17509	-0.31994	-0.29554	-0.37731	-0.29963	-0.47742	-0.53443	-0.51091	-0.30374
Z004E0148	0.92235	0.85214	1.11622	1.01999	0.98136	1.00057	0.83399	1.06805	0.97507	0.50936
Z004E0149	0.31277	0.08246	0.16802	0.35487	0.17214	0.1129	0.11885	0.22668	0.34898	0.26146
Z004E0150	0.37676	0.34569	0.46885	0.43868	0.45004	0.53506	0.47859	0.44024	0.46925	0.41129
Z004E0152	-0.73892	-0.5888	-0.69706	-0.70813	-0.8493	-0.82206	-0.73551	-0.73061	-0.78407	-0.64113
Z004E0153	-0.15938	-0.20719	0.07017	-0.01608	-0.01734	-0.25919	-0.15366	-0.16387	-0.11732	-0.07142
Z004E0155	0.22068	0.22888	0.08441	0.32827	0.23266	0.1418	0.14099	0.32632	0.26493	0.03308
Z004E0156	-0.47165	-0.22363	-0.31209	-0.42453	-0.44087	-0.53849	-0.64315	-0.35943	-0.43208	-0.26366
Z004E0158	0.03033	0.18348	0.17648	-0.11405	-0.1887	0.1842	0.12396	-0.1254	-0.05187	-0.23239
Z004E0159	0.57509	0.77488	0.6056	0.43411	0.75946	0.4688	0.69033	0.4411	0.65215	0.60905
Z004E0160	-0.25126	-0.26203	-0.1881	-0.18175	-0.30452	-0.44754	-0.39005	-0.3955	-0.36682	-0.39478
Z004E0161	-0.31607	-0.21477	-0.46356	-0.22588	-0.39668	-0.25214	-0.39262	-0.43201	-0.33513	-0.23704
Z004E0162	-0.64724	-0.81264	-0.5309	-0.55979	-0.57051	-0.616	-0.55141	-0.56555	-0.70106	-0.38373
Z004E0163	0.02583	0.14473	-0.05062	-0.07466	0.05562	-0.01502	0.25429	0.07021	-0.06162	0.28409
Z004E0164	0.24037	0.17532	0.33732	0.31115	0.0226	0.35407	0.18461	0.11593	0.10806	-0.09892
Z004E0165	1.4401	1.56629	1.57437	1.31921	1.4196	1.32521	1.27097	1.57378	1.52456	1.80057
Z004E0166	0.24529	0.1598	0.29939	0.33602	0.21458	0.44331	0.11257	0.15047	0.20452	0.39532
Z004E0167	-0.87937	-1.02121	-0.91546	-0.86902	-0.80813	-0.99949	-0.65136	-0.84537	-0.89469	-0.84837
Z004E0168	-0.60708	-0.38252	-0.42377	-0.69191	-0.60765	-0.75323	-0.76707	-0.48607	-0.5592	-0.72525
Z004E0169	-0.65371	-0.69657	-0.54371	-0.57625	-0.64054	-0.74108	-0.80164	-0.79483	-0.72595	-1.05183
Z004E0170	-0.12818	-0.10917	-0.19604	-0.17042	-0.14554	-0.09803	-0.22603	-0.05271	-0.20353	-0.2349
Z004E0171	-0.48787	-0.71357	-0.39776	-0.43599	-0.60601	-0.5661	-0.45591	-0.32817	-0.43881	-0.5064
Z004E0172	-0.13113	-0.3037	0.01469	-0.28562	-0.32146	-0.04794	-0.07059	-0.07627	-0.1654	0.3037
Z004E0173	0.6068	0.66389	0.55237	0.63515	0.4318	0.47987	0.70622	0.66391	0.54455	0.66652
Z004E0174	-1.19882	-1.35063	-1.15727	-1.05163	-1.20376	-1.06283	-0.96124	-1.28245	-1.1308	-1.27814
Z004E0175	-0.1624	-0.32566	-0.12137	-0.12683	-0.21884	-0.26843	-0.23573	-0.02984	-0.21597	-0.14436
Z004E0176	-0.43743	-0.48657	-0.35172	-0.44771	-0.2542	-0.45935	-0.51429	-0.30728	-0.45925	-0.51623
Z004E0177	0.45072	0.58483	0.56159	0.38148	0.65204	0.3088	0.63892	0.32362	0.52721	0.30724
Z004E0178	-0.09686	0.04128	-0.3515	-0.00646	-0.16731	-0.26046	-0.04171	-0.04373	-0.07449	-0.38727
Z004E0179	-0.2765	-0.15733	-0.08803	-0.32418	-0.06414	-0.14498	-0.07682	-0.41699	-0.3356	-0.65168
Z004E0180	0.62904	0.53253	0.55045	0.51271	0.54715	0.53304	0.55627	0.51971	0.67661	0.67054
Z004E0181	0.68156	0.80642	0.52348	0.60461	0.67267	0.50115	0.58212	0.56594	0.69906	0.87453
Z004E0182	0.78704	0.49306	0.84357	0.87421	0.79263	0.95946	0.94568	0.89134	0.6986	0.29962
Z004E0183	-0.27103	-0.39987	-0.37473	-0.20631	-0.48552	-0.25086	-0.4347	-0.17464	-0.20929	0.05143
Z004E0184	0.50914	0.69004	0.35287	0.61779	0.57694	0.32984	0.36146	0.53331	0.39702	0.26599
Z004E0185	-1.15194	-1.22785	-1.03919	-1.23278	-1.13172	-0.98382	-0.92441	-1.05038	-1.06577	-0.88072
Z004E0186	0.33137	0.4735	0.51998	0.24237	0.25412	0.46753	0.50213	0.21663	0.37014	0.52349
Z004E0187	0.00708	0.2049	0.07557	0.04289	-0.07851	0.16108	0.06165	0.08273	0.11468	0.24745
Z004E0188	1.11739	1.14944	1.21254	0.98445	1.20105	1.08145	1.16542	1.28115	1.13133	1.28985
Z004E0189	0.3896	0.643	0.611	0.33187	0.36112	0.53719	0.32175	0.5291	0.43176	0.24883
Z004E0190	-0.50111	-0.40968	-0.40195	-0.43185	-0.40441	-0.55594	-0.63019	-0.64949	-0.56116	-0.86871
Z004E0191	0.05175	0.00303	0.19474	-0.08497	-0.02051	-0.05015	-0.07506	-0.05902	0.11311	0.18363
Z004E0192	-0.30981	-0.08436	-0.47574	-0.23338	-0.52272	-0.15295	-0.3169	-0.44191	-0.3397	-0.20058
Z004E0193	-0.02013	0.17157	-0.09343	-0.13879	-0.2437	-0.02967	-0.17686	0.11272	0.02566	-0.08653
Z004E0194	0.10207	-0.16539	0.20185	0.13586	0.12701	0.01349	0.12617	0.20272	0.00096	0.08686
Z004E0195	2.40603	2.3296	2.53195	2.55812	2.39222	2.56395	2.68345	2.24051	2.32687	2.64274
Z004E0196	-0.27814	-0.09513	-0.47224	-0.15026	-0.22805	-0.16299	-0.01806	-0.24589	-0.32256	-0.35516
Z004E0197	-0.18098	-0.08885	-0.01045	-0.32719	-0.21416	-0.04892	-0.21718	-0.07309	-0.26141	-0.05352
Z004E0198	0.00628	0.13758	-0.18287	-0.01617	0.02114	-0.08262	0.07016	-0.08978	0.08256	-0.29052
Z004E0199	-0.01567	-0.03412	-0.0665	-0.01943	-0.25726	-0.02087	-0.12838	0.11926	-0.11563	-0.17753
Z004E0200	-1.39547	-1.32654	-1.59859	-1.37997	-1.29425	-1.38997	-1.23766	-1.31694	-1.30947	-1.47044
Z005E0001	0.28879	0.24754	0.26955	0.17716	0.19118	0.31045	0.18837	0.27236	0.36562	0.25888
Z005E0004	-0.41145	-0.25878	-0.34559	-0.41731	-0.16989	-0.41204	-0.26811	-0.37022	-0.46876	-0.31051
Z005E0007	-0.33109	-0.41887	-0.28726	-0.51824	-0.57211	-0.35285	-0.41585	-0.46801	-0.27736	-0.36012
Z005E0008	-0.04675	-0.03661	-0.07258	-0.00979	0.19266	0.01711	0.27644	0.0717	-0.11896	0.09242
Z005E0009	-0.40826	-0.36826	-0.29722	-0.31175	-0.2508	-0.41912	-0.21211	-0.288	-0.31047	-0.32096
Z005E0010	-0.37532	-0.25448	-0.32798	-0.33979	-0.23137	-0.29097	-0.16118	-0.13115	-0.18206	-0.4051
Z005E0011	0.44891	0.49517	0.47981	0.46417	0.4075	0.48622	0.53874	0.50507	0.60459	0.54425
Z005E0012	0.15057	0.36052	0.13602	0.27446	0.24876	0.19093	0.10519	0.23528	0.05309	0.17196
Z005E0013	0.51522	0.39845	0.48258	0.45668	0.33669	0.36114	0.63193	0.29245	0.48061	0.38004
Z005E0014	-0.12137	-0.07467	-0.04146	-0.08017	0.12774	0.02576	0.19785	0.04447	-0.02277	0.00468
Z005E0015	-1.01368	-0.76955	-0.87791	-0.88306	-0.83828	-0.87454	-1.03981	-0.94692	-0.87479	-1.04444
Z005E0016	-0.23882	-0.29902	-0.29817	-0.34144	-0.36773	-0.24393	-0.17862	-0.17691	-0.16058	-0.33523
Z005E0017	-0.10107	-0.01928	-0.07569	0.04408	-0.03707	0.0388	0.16007	0.03603	-0.08227	-0.1102
Z005E0018	-0.28696	-0.14676	-0.33321	-0.16588	-0.17584	-0.25544	-0.39471	-0.12199	-0.19961	-0.37021
Z005E0019	0.27438	0.06406	0.22185	0.19319	0.56403	0.2596	0.32339	0.34938	0.32909	0.18269
Z005E0020	-0.00685	0.01432	-0.0624	0.05004	-0.19239	-0.09707	-0.01614	0.0423	0.04571	-0.11785
Z005E0021	0.54455	0.63758	0.58744	0.4434	0.56021	0.55046	0.34231	0.54452	0.39256	0.52814
Z005E0022	-0.38209	-0.4901	-0.40817	-0.29929	-0.30665	-0.35734	-0.28374	-0.29665	-0.35273	-0.3228
Z005E0028	0.30576	0.10989	0.34319	0.14209	0.16954	0.14549	0.32714	0.26754	0.16974	0.2046
Z005E0029	-0.52187	-0.48232	-0.49241	-0.48513	-0.10557	-0.36524	-0.29977	-0.47288	-0.28199	-0.4834
Z005E0032	0.28603	0.16189	0.31561	0.28831	0.37457	0.21284	0.04136	0.19042	0.30208	0.12628
Z005E0033	0.11256	0.03968	-0.01894	0.1579	0.16229	0.06536	-0.14512	0.05138	-0.01297	0.044
Z005E0034	0.02041	0.06586	0.11444	0.13929	-0.18829	0.01939	0.23361	0.05578	-0.0453	0.05121
Z005E0035	-0.49781	-0.41984	-0.43774	-0.38418	-0.54731	-0.38491	-0.52033	-0.34202	-0.51677	-0.45122
Z005E0036	-0.25196	-0.09725	-0.2039	-0.14611	-0.19802	-0.18971	-0.10757	-0.24899	-0.32465	-0.25939
Z005E0037	-0.13288	-0.29954	-0.13852	-0.28954	-0.01814	-0.23528	-0.22596	-0.18654	-0.31828	-0.17848
Z005E0038	-0.00534	-0.08576	-0.07775	0.00763	-0.24222	-0.07448	-0.18132	-0.17549	-0.04457	-0.07054
Z005E0039	0.45525	0.45756	0.44374	0.394	0.32051	0.48375	0.55176	0.51487	0.40817	0.40153
Z005E0040	-0.53087	-0.51032	-0.38291	-0.58908	-0.32497	-0.53342	-0.67107	-0.48206	-0.41045	-0.4514
Z005E0042	0.15467	0.10424	0.1659	0.12864	0.37148	0.30431	0.17984	0.26493	0.13428	0.29706
Z005E0043	-0.37773	-0.23936	-0.31809	-0.22817	-0.27774	-0.20053	-0.4003	-0.1783	-0.18991	-0.27134
Z005E0044	1.84298	1.89437	1.91042	1.7307	1.94498	1.82482	1.94307	1.8278	1.94013	1.80925
Z005E0045	0.35223	0.24821	0.35084	0.22172	0.42605	0.28268	0.24694	0.24747	0.27644	0.214
Z005E0046	-0.67019	-0.51246	-0.69539	-0.71036	-0.64574	-0.5507	-0.71543	-0.59414	-0.63395	-0.54958
Z005E0047	-0.20635	-0.18293	-0.20469	-0.20374	-0.02798	-0.16177	0.02414	-0.05982	-0.07604	-0.17288
Z005E0048	-0.08356	-0.07613	-0.0311	0.06144	0.15176	0.06538	-0.1352	0.04736	0.06841	0.07502
Z005E0049	0.97999	1.01058	1.11388	1.09927	0.94452	1.0923	0.79718	1.03869	0.98757	1.00503
Z005E0050	-0.45105	-0.37503	-0.26435	-0.35542	-0.58634	-0.46337	-0.316	-0.42794	-0.24914	-0.32026
Z005E0051	-0.15121	-0.06509	-0.06814	-0.13737	-0.36258	-0.10932	-0.25074	0.03488	0.06319	-0.08291
Z005E0052	-0.18607	-0.34202	-0.23206	-0.15863	-0.06436	-0.16395	-0.30138	-0.32267	-0.24078	-0.15836
Z005E0053	-0.48507	-0.51682	-0.56915	-0.35836	-0.29541	-0.44495	-0.32392	-0.47947	-0.52903	-0.4355
Z005E0054	0.6408	0.56676	0.59024	0.61695	0.72703	0.57794	0.80415	0.57405	0.63631	0.49641
Z005E0055	0.25655	0.29185	0.18953	0.231	0.46451	0.30495	0.53795	0.37286	0.23866	0.36571
Z005E0056	-0.16187	-0.26839	-0.09498	-0.26369	-0.07569	-0.1673	-0.33412	-0.25834	-0.31263	-0.16953
Z005E0057	-0.00506	-0.16527	-0.05625	0.04902	0.10922	0.03283	-0.15864	-0.06401	-0.07617	0.00823
Z005E0058	0.03144	0.07752	0.14105	-0.00943	-0.05515	0.05261	-0.19816	0.07358	-0.02018	-0.01689
Z005E0059	-0.25724	-0.46777	-0.24816	-0.2941	-0.42149	-0.37945	-0.42326	-0.32292	-0.4143	-0.43635
Z005E0060	-0.01932	0.07446	-0.13391	0.03671	0.02948	-0.105	-0.17222	-0.00557	-0.21933	-0.04236
Z005E0061	0.1501	-0.09559	0.02822	0.03018	0.23675	0.05494	0.14887	0.06545	0.0746	0.07774
Z005E0062	-0.13513	0.07705	-0.10446	-0.13674	-0.17137	-0.01787	-0.23461	-0.0989	0.03274	-0.03802
Z005E0063	0.00909	-0.06613	0.14277	0.09197	0.02954	0.05342	-0.05219	-0.06665	-0.06558	0.14706
Z005E0064	-0.1735	-0.15062	-0.1828	-0.31118	-0.48694	-0.34572	-0.27555	-0.27338	-0.33801	-0.27694
Z005E0066	-0.18202	-0.07665	-0.14384	-0.08357	-0.24471	-0.08218	-0.02644	-0.21427	-0.00662	-0.24083
Z005E0067	0.12142	-0.04919	0.22215	0.10146	-0.20494	0.09103	-0.05231	0.14531	0.0736	0.06364
Z005E0068	-1.07913	-1.0111	-1.18333	-1.20211	-1.33423	-1.21891	-1.02992	-1.15557	-1.05599	-1.08985
Z005E0069	-0.57507	-0.55039	-0.61396	-0.58442	-0.44241	-0.44407	-0.37939	-0.52042	-0.36665	-0.5297
Z005E0071	0.47304	0.32448	0.52166	0.39241	0.49667	0.54869	0.35117	0.45151	0.40053	0.44432
Z005E0072	0.22283	0.24392	0.0588	0.23388	0.29543	0.16119	0.30245	0.2481	0.08265	0.17496
Z005E0073	-0.69143	-0.39971	-0.45559	-0.51502	-0.72777	-0.55551	-0.40988	-0.53848	-0.68458	-0.56722
Z005E0074	-0.41124	-0.30949	-0.44956	-0.34773	-0.41339	-0.53443	-0.54773	-0.45575	-0.48529	-0.59167
Z005E0075	0.02454	0.0707	-0.15236	0.01431	-0.19462	-0.11644	-0.15087	-0.13173	-0.0281	-0.0563
Z005E0076	0.32859	0.15076	0.39668	0.20517	0.21876	0.34445	0.15082	0.25635	0.20228	0.19959
Z005E0077	0.22159	0.10377	0.20474	0.1567	0.11625	0.18668	0.12876	0.27603	0.15022	0.28735
Z005E0079	0.1771	0.0467	0.0327	0.17005	0.01624	0.15656	0.36511	0.18498	0.10342	0.20312
Z005E0080	0.05149	0.00108	0.07379	-0.1436	-0.19794	-0.0275	0.11238	-0.08203	-0.12003	0.03844
Z005E0082	0.14096	0.198	0.29221	0.26889	0.32209	0.26719	0.04419	0.20583	0.38076	0.1482
Z005E0083	-0.44384	-0.48517	-0.49887	-0.56125	-0.23432	-0.41745	-0.30867	-0.60478	-0.41284	-0.44157
Z005E0084	0.14879	0.19253	0.24614	0.1252	0.20318	0.14603	0.3245	0.16993	0.04871	0.23574
Z005E0085	-0.28868	-0.12332	-0.17933	-0.36741	-0.42164	-0.29972	-0.35629	-0.23848	-0.17586	-0.32914
Z005E0087	-0.03645	-0.09894	-0.15016	-0.03228	0.03695	-0.15221	-0.2333	-0.15656	-0.02307	-0.09088
Z005E0088	-0.1154	-0.08881	-0.13794	-0.26156	-0.158	-0.15346	0.01634	-0.17021	-0.25993	-0.08436
Z005E0089	0.32318	0.18537	0.41029	0.3972	0.62427	0.3083	0.25908	0.38362	0.28152	0.41561
Z005E0090	0.52798	0.5762	0.63605	0.52135	0.51268	0.53397	0.60502	0.48472	0.43695	0.55892
Z005E0091	-0.01479	-0.09925	-0.11469	-0.16949	-0.14185	-0.07349	-0.08855	-0.21179	-0.00702	-0.06436
Z005E0092	0.06959	-0.13059	-0.02633	-0.00905	-0.11893	0.05552	0.22536	0.0477	-0.06425	-0.1095
Z005E0093	-0.65593	-0.60735	-0.56463	-0.65509	-0.72455	-0.56794	-0.49683	-0.66416	-0.52032	-0.5292
Z005E0094	0.19159	0.41842	0.11963	0.31015	-0.02084	0.24771	0.15506	0.20822	0.09748	0.31258
Z005E0095	0.11513	0.03027	0.04641	0.00959	-0.14183	0.07176	0.17816	0.01313	-0.03792	0.16807
Z005E0096	0.26847	0.18875	0.13156	0.11663	0.30236	0.14822	0.08368	0.21798	0.05857	0.18387
Z005E0099	0.10192	0.10182	0.15049	0.13478	0.27099	0.05465	0.15721	0.07592	0.12093	0.0836
Z005E0100	2.48838	2.5784	2.39172	2.48732	2.29809	2.46141	2.68239	2.4349	2.52831	2.42662
Z005E0102	1.03992	1.22806	1.01338	1.05368	1.09967	1.07165	1.17318	1.08449	1.18653	1.23436
Z005E0104	0.28559	0.26903	0.23382	0.25751	0.26245	0.28594	0.11874	0.43357	0.16967	0.38903
Z005E0105	0.12418	0.35627	0.09942	0.09374	-0.09834	0.15213	0.14422	0.2307	0.05304	0.21343
Z005E0106	-0.38837	-0.29264	-0.47029	-0.34899	-0.31552	-0.42863	-0.52626	-0.41531	-0.45643	-0.42788
Z005E0107	0.47686	0.38085	0.52613	0.60165	0.58607	0.51997	0.73295	0.56624	0.64971	0.62728
Z005E0108	0.0759	0.13301	0.00356	-0.02026	0.15872	-0.02858	0.15316	0.03227	0.07642	0.08278
Z005E0109	-0.23329	-0.39859	-0.19033	-0.21623	-0.35465	-0.20506	0.01785	-0.3043	-0.35132	-0.18035
Z005E0110	0.23127	0.29507	0.06736	0.16893	0.28159	0.11519	0.04158	0.10442	0.00134	0.26084
Z005E0111	-0.03491	-0.00058	-0.02691	-0.18382	-0.22634	-0.17296	0.03362	-0.13559	-0.12766	-0.19826
Z005E0112	-0.02154	-0.03319	-0.04698	-0.08153	-0.15624	-0.10573	0.08465	-0.23244	-0.21176	-0.06787
Z005E0113	-0.89406	-0.96113	-0.8108	-1.06799	-0.98135	-0.99695	-1.05401	-0.94166	-0.83045	-0.94004
Z005E0114	0.29682	0.14199	0.4056	0.3925	0.48342	0.30655	0.49781	0.29289	0.41737	0.39761
Z005E0115	-0.4715	-0.38119	-0.48491	-0.3426	-0.63383	-0.45529	-0.25101	-0.46828	-0.37149	-0.34943
Z005E0116	0.00226	-0.13865	-0.16422	-0.1572	0.0642	-0.10895	0.06738	-0.15281	-0.05857	-0.01308
Z005E0117	0.27457	0.37892	0.40435	0.35682	0.38849	0.40955	0.27501	0.22821	0.4528	0.35346
Z005E0118	-0.43565	-0.54476	-0.38085	-0.47253	-0.05215	-0.38228	-0.198	-0.31985	-0.25575	-0.42121
Z005E0119	-0.17271	-0.27908	-0.25725	-0.27983	-0.30633	-0.26521	-0.01852	-0.26578	-0.156	-0.25716
Z005E0120	-0.28934	-0.23029	-0.1157	-0.17399	-0.33316	-0.28432	-0.31292	-0.26748	-0.0951	-0.26151
Z005E0121	0.40684	0.31573	0.51333	0.25562	0.30747	0.40426	0.29049	0.39513	0.53857	0.38681
Z005E0122	-0.4773	-0.52884	-0.46246	-0.62636	-0.65205	-0.53445	-0.39978	-0.48254	-0.69236	-0.50584
Z005E0123	-0.03625	-0.02284	-0.02333	-0.0615	-0.08393	-0.04415	-0.14153	-0.06955	-0.20854	-0.0886
Z005E0125	-0.22331	-0.18068	-0.30621	-0.15345	-0.29312	-0.24933	-0.02001	-0.3019	-0.36387	-0.15236
Z005E0126	0.44374	0.3007	0.4113	0.42379	0.45525	0.29571	0.25837	0.45444	0.25469	0.3795
Z005E0127	0.58195	0.5116	0.43441	0.45282	0.36387	0.46967	0.65037	0.35793	0.57303	0.56649
Z005E0128	-0.19291	-0.20696	-0.21118	-0.17684	-0.22236	-0.26981	-0.07927	-0.21065	-0.41941	-0.37776
Z005E0129	0.48207	0.43724	0.37716	0.48652	0.59279	0.43517	0.52202	0.43353	0.29121	0.37324
Z005E0130	0.27782	0.35116	0.30055	0.13171	0.21298	0.27658	0.09722	0.32302	0.39882	0.29822
Z005E0131	-0.29253	-0.44753	-0.20871	-0.34825	-0.33747	-0.31412	-0.14326	-0.29666	-0.39293	-0.30424
Z005E0133	-0.30515	-0.51145	-0.4477	-0.34167	-0.43033	-0.33185	-0.49392	-0.44308	-0.29657	-0.46022
Z005E0134	-0.00832	-0.11168	-0.09428	0.09617	0.0011	-0.00284	0.25154	0.11466	-0.14362	0.12323
Z005E0137	-0.02434	0.07152	-0.10187	-0.05091	0.03405	-0.0268	-0.22685	-0.16526	-0.16724	-0.03639
Z005E0138	0.37654	0.44615	0.38692	0.23258	0.34453	0.3074	0.10197	0.31973	0.20588	0.26028
Z005E0139	0.34214	0.38058	0.43934	0.43467	0.51029	0.34433	0.2663	0.3222	0.45142	0.42269
Z005E0141	-0.4809	-0.28153	-0.5097	-0.39624	-0.69467	-0.47769	-0.54607	-0.4286	-0.35463	-0.41476
Z005E0142	0.10496	0.34239	0.20672	0.16529	0.30899	0.27926	0.34287	0.28422	0.26496	0.24733
Z005E0143	-0.35424	-0.20377	-0.29299	-0.32822	-0.26986	-0.17016	-0.41595	-0.14479	-0.19208	-0.3274
Z005E0144	-0.56855	-0.50641	-0.74122	-0.65688	-0.34106	-0.58243	-0.54159	-0.64702	-0.75646	-0.6667
Z005E0145	-0.32409	-0.15773	-0.33444	-0.19124	-0.21598	-0.21794	-0.42898	-0.282	-0.33276	-0.17224
Z005E0146	-0.58025	-0.7379	-0.73567	-0.66874	-0.59343	-0.66219	-0.77183	-0.71287	-0.52178	-0.6008
Z005E0147	-0.17795	-0.24123	-0.29826	-0.13533	-0.2552	-0.26024	-0.40929	-0.25867	-0.31866	-0.2769
Z005E0148	0.60651	0.78021	0.66584	0.78069	0.64861	0.74966	0.7839	0.69346	0.5933	0.71005
Z005E0149	-0.17338	-0.1748	0.12808	-0.04063	-0.30888	-0.02084	-0.152	-0.03881	0.10045	-0.09203
Z005E0152	-0.17415	-0.2262	-0.31097	-0.33273	-0.47957	-0.24146	-0.13502	-0.29244	-0.17139	-0.28079
Z005E0153	0.30023	0.3847	0.3006	0.33409	0.14433	0.38468	0.44865	0.31837	0.45683	0.27245
Z005E0154	-0.5383	-0.60057	-0.41019	-0.41794	-0.67814	-0.50313	-0.22838	-0.51477	-0.65409	-0.42296
Z005E0155	0.33483	0.42177	0.21121	0.364	0.2174	0.23608	0.07603	0.24427	0.36502	0.23291
Z005E0156	-0.41599	-0.1921	-0.42257	-0.26662	-0.06036	-0.31832	-0.5504	-0.37978	-0.21288	-0.39001
Z005E0157	-0.09694	-0.15207	-0.0119	-0.2202	-0.334	-0.17325	-0.15542	-0.1768	0.00881	-0.20888
Z005E0158	0.26467	0.22243	0.15188	0.10896	0.08719	0.23903	-0.02942	0.14219	0.28894	0.27408
Z005E0159	0.37414	0.57275	0.46225	0.3921	0.53791	0.42089	0.34144	0.42517	0.53943	0.42755
Z005E0160	-0.52627	-0.6133	-0.66328	-0.55786	-0.37263	-0.59956	-0.45657	-0.60354	-0.58683	-0.56769
Z005E0161	0.26329	0.20729	0.20273	0.33643	0.41707	0.28452	0.42328	0.18367	0.17107	0.28198
Z005E0163	0.29002	0.37428	0.421	0.39976	0.37196	0.31495	0.14185	0.319	0.4196	0.26307
Z005E0164	0.29939	0.30736	0.3729	0.40124	0.60978	0.28922	0.05023	0.31153	0.31609	0.24859
Z005E0165	-0.3272	-0.28636	-0.21279	-0.24981	-0.17676	-0.24784	-0.12751	-0.37354	-0.35685	-0.31543
Z005E0166	-0.42675	-0.28283	-0.26141	-0.30999	-0.30449	-0.38227	-0.44356	-0.31182	-0.22079	-0.36631
Z005E0167	0.11321	0.1601	0.2433	0.23073	0.35182	0.1652	0.20817	0.12606	0.22771	0.10704
Z005E0168	-0.61113	-0.7193	-0.60467	-0.67106	-0.7683	-0.72705	-0.85036	-0.57271	-0.74773	-0.56962
Z005E0169	-0.0126	0.11041	-0.15017	-0.00948	-0.2653	-0.04647	0.08261	-0.01425	-0.11474	-0.11754
Z005E0170	1.19226	0.95485	1.03673	1.1616	0.99345	1.04477	1.21712	1.13245	1.19714	1.03963
Z005E0171	0.07377	0.06059	-0.06334	0.07936	0.16786	0.0644	-0.12761	-0.0817	-0.06932	-0.05776
Z005E0172	0.46471	0.6929	0.64451	0.49598	0.53515	0.59869	0.34629	0.65845	0.43951	0.60999
Z005E0173	1.45176	1.58964	1.425	1.48884	1.53854	1.40071	1.38564	1.45023	1.51089	1.49299
Z005E0174	-0.16608	-0.06101	-0.28986	-0.15844	-0.20978	-0.24515	-0.4379	-0.21914	-0.33741	-0.08923
Z005E0175	-0.05766	0.05711	0.12053	0.09384	-0.02759	0.07786	0.25323	0.08665	-0.05092	-0.04846
Z005E0176	-0.26197	-0.4231	-0.30231	-0.38345	-0.14176	-0.23178	-0.38328	-0.25889	-0.18329	-0.32332
Z005E0178	0.48887	0.34737	0.46547	0.38792	0.40689	0.51649	0.57573	0.37799	0.50303	0.43075
Z005E0179	-0.26562	-0.27944	-0.13463	-0.17514	-0.14705	-0.24658	0.02266	-0.30959	-0.08073	-0.15101
Z005E0180	-0.63978	-0.44631	-0.63549	-0.63174	-0.51233	-0.48202	-0.37255	-0.56568	-0.40464	-0.48437
Z005E0181	-0.10125	0.08525	0.01736	0.05122	-0.16093	-0.00157	0.0633	0.0758	-0.11319	-0.08544
Z005E0182	0.01344	0.00703	0.09919	0.08106	0.04628	0.04428	0.16732	0.08157	-0.00383	-0.03491
Z005E0183	0.64122	0.56987	0.84438	0.73447	0.58684	0.6206	0.5441	0.71767	0.82122	0.6832
Z005E0184	0.54795	0.59785	0.73826	0.64987	0.71693	0.68115	0.63194	0.65372	0.80254	0.62913
Z005E0185	0.05188	-0.02805	-0.10163	0.01692	0.06379	0.01069	0.18472	-0.00575	-0.12214	0.00007
Z005E0186	0.10451	0.05446	0.16537	0.26119	0.25371	0.27979	0.45973	0.15837	0.29253	0.22978
Z005E0187	-0.12307	-0.10916	0.00061	-0.00282	0.09526	-0.04404	-0.26988	-0.13957	-0.14553	0.01722
Z005E0189	-0.6308	-0.52919	-0.53408	-0.68766	-0.48216	-0.64697	-0.63838	-0.52213	-0.6006	-0.71648
Z005E0190	0.1781	0.06687	0.23343	0.12591	-0.07639	0.11922	0.38516	0.10623	0.26675	0.11859
Z005E0191	0.4233	0.52231	0.33666	0.30298	0.15586	0.40634	0.17093	0.26129	0.38369	0.3022
Z005E0192	-0.20505	-0.30163	-0.26358	-0.23299	-0.27631	-0.24548	-0.41504	-0.17702	-0.36554	-0.36581
Z005E0193	-0.45787	-0.2713	-0.24964	-0.31409	-0.45554	-0.35489	-0.25593	-0.42624	-0.38674	-0.32389
Z005E0196	-0.65338	-0.65133	-0.58452	-0.5726	-0.59929	-0.65203	-0.71453	-0.65491	-0.54969	-0.57939
Z005E0197	0.16233	-0.09475	0.14282	0.0047	0.19994	0.10872	-0.06205	0.0185	0.02597	0.1401
Z005E0198	0.33779	0.46241	0.33411	0.30841	0.44513	0.47128	0.21574	0.44023	0.35236	0.32052
Z005E0199	0.12906	0.12482	-0.03161	0.10878	-0.14971	-0.01104	0.16525	0.09234	0.13978	-0.05932
Z006E0001	-0.28702	-0.14544	-0.40296	-0.26318	-0.43753	-0.37891	-0.39995	-0.26333	-0.38995	-0.24142
Z006E0002	-0.89173	-0.80522	-0.70862	-0.96121	-0.75117	-0.83908	-0.74309	-0.94656	-1.02388	-0.94023
Z006E0003	0.23939	0.06155	0.31794	0.15896	0.14476	0.3071	0.11677	0.14399	0.08882	0.16891
Z006E0005	-0.37475	-0.53396	-0.3318	-0.33214	-0.43348	-0.4514	-0.28024	-0.43728	-0.2886	-0.31827
Z006E0006	0.00888	0.10021	-0.00897	0.02301	-0.0735	0.00409	0.0975	-0.0574	0.05078	-0.05941
Z006E0007	0.69261	0.90628	0.7718	0.82616	0.73777	0.7067	0.81551	0.8356	0.80491	0.69252
Z006E0008	-0.34668	-0.39404	-0.28746	-0.3399	-0.21537	-0.27294	-0.16918	-0.26499	-0.45726	-0.37908
Z006E0009	-0.82374	-0.74224	-0.64011	-0.75758	-0.88025	-0.84957	-0.9088	-0.90619	-0.81399	-0.80768
Z006E0010	0.06255	0.26128	-0.04701	0.17114	0.08663	0.16102	0.30199	0.15241	-0.00051	0.19898
Z006E0011	0.07876	0.29637	0.09352	0.17745	0.15528	0.11829	0.04092	0.34971	0.04145	0.10161
Z006E0012	-0.70568	-0.5263	-0.6369	-0.74604	-0.72851	-0.59743	-0.56519	-0.68042	-0.75183	-0.75879
Z006E0013	0.45542	0.29151	0.20822	0.32531	0.46905	0.44663	0.2562	0.43639	0.49594	0.38717
Z006E0014	0.032	-0.08329	-0.01724	0.09411	-0.05639	-0.02148	-0.07603	0.05908	-0.03522	-0.10613
Z006E0015	-0.02608	-0.14021	-0.26391	0.04683	-0.04684	0.04933	0.03213	-0.03748	0.01377	0.0089
Z006E0016	0.13805	0.05442	0.19655	0.07515	0.17044	0.10579	0.12075	0.12649	0.02695	0.28538
Z006E0017	-0.02593	-0.11315	-0.02059	-0.09277	0.00599	-0.07179	0.09901	0.01596	0.01769	-0.01296
Z006E0018	0.37312	0.46842	0.31078	0.38011	0.29751	0.4463	0.28514	0.35129	0.29506	0.27441
Z006E0020	-0.12829	-0.25253	-0.08822	-0.15795	-0.11721	-0.07263	-0.00334	-0.10545	-0.03697	-0.23625
Z006E0023	-0.14249	-0.10383	-0.14141	-0.10127	-0.09969	-0.21299	-0.23353	-0.09466	-0.19539	-0.1918
Z006E0024	-0.14433	-0.23781	-0.12356	-0.0873	-0.21811	-0.04423	-0.27075	0.06364	-0.18451	-0.10129
Z006E0025	0.12761	-0.13098	0.27536	0.13805	0.04685	0.03409	0.19889	-0.20903	-0.01182	-0.00844
Z006E0026	-0.54372	-0.51044	-0.48836	-0.61095	-0.53901	-0.59237	-0.70742	-0.32663	-0.60818	-0.46163
Z006E0027	0.30764	0.53233	0.37868	0.44015	0.38578	0.33725	0.47001	0.42456	0.44583	0.40111
Z006E0028	0.00829	-0.16764	-0.06841	0.02246	-0.0603	0.02337	-0.11342	0.16464	-0.05013	0.02276
Z006E0029	0.05234	0.18239	0.00467	-0.03136	0.17762	0.06683	0.01382	0.29496	0.04163	0.06999
Z006E0031	0.42382	0.20838	0.32523	0.31977	0.33019	0.30969	0.44847	0.30705	0.46484	0.47828
Z006E0032	-0.08766	-0.24614	0.1147	-0.13012	-0.06564	-0.1241	-0.16475	-0.0989	-0.1748	-0.08429
Z006E0033	0.18331	0.01138	0.06912	0.20965	0.12866	0.22078	0.13927	0.1419	0.29923	0.09212
Z006E0034	0.05271	0.18404	0.21909	0.08883	0.04493	0.0478	-0.08091	-0.02762	-0.02845	0.11505
Z006E0035	0.2767	0.28917	0.22551	0.18676	0.34701	0.18946	0.18241	-0.00861	0.15609	0.26117
Z006E0036	0.18164	0.31427	-0.01023	0.14408	0.17222	0.24167	-0.00663	0.18128	0.10058	0.05208
Z006E0037	-0.62113	-0.72008	-0.77912	-0.52137	-0.56927	-0.55702	-0.68208	-0.58363	-0.65965	-0.55782
Z006E0038	0.20948	0.31781	0.00434	0.18549	0.1799	0.19785	0.16543	0.26639	0.28693	0.20192
Z006E0041	-0.4959	-0.57754	-0.51298	-0.42419	-0.55388	-0.58622	-0.37979	-0.60351	-0.43213	-0.50231
Z006E0042	-0.05081	-0.15103	-0.22255	-0.00098	0.02611	-0.11772	-0.05784	-0.03452	-0.09307	-0.17535
Z006E0043	-0.4985	-0.32421	-0.57624	-0.56866	-0.51368	-0.55428	-0.40291	-0.44933	-0.47507	-0.50885
Z006E0044	0.18261	0.32098	0.15596	0.2779	0.29375	0.22208	0.13819	0.16742	0.31667	0.0998
Z006E0046	-0.90602	-0.83246	-0.96788	-0.82341	-0.95321	-0.84614	-0.8367	-0.96192	-0.79143	-0.92685
Z006E0047	0.33018	0.4403	0.42042	0.35438	0.2934	0.2301	0.23667	0.33329	0.24671	0.28905
Z006E0048	-0.25024	-0.18614	-0.35929	-0.26205	-0.18461	-0.30905	-0.2719	-0.27579	-0.34104	-0.2376
Z006E0049	0.44239	0.58552	0.36759	0.36902	0.33809	0.49631	0.49768	0.46174	0.43578	0.51561
Z006E0050	-0.21675	-0.20545	-0.30527	-0.24473	-0.24813	-0.33724	-0.26719	-0.26517	-0.3111	-0.23711
Z006E0051	0.34075	0.2329	0.19433	0.31601	0.40976	0.38093	0.46764	0.17688	0.349	0.44017
Z006E0052	-0.11249	-0.29812	-0.18447	-0.0508	-0.18028	-0.1358	-0.23963	-0.17244	0.03268	-0.11564
Z006E0053	0.32706	0.3896	0.50131	0.35946	0.19015	0.31322	0.29414	0.26829	0.41049	0.25062
Z006E0054	-0.08145	0.00882	0.1807	-0.09185	0.04526	-0.01131	0.03695	-0.1455	0.04216	-0.10625
Z006E0055	0.0174	0.00559	0.05958	0.05483	-0.04849	0.0101	-0.09585	0.12843	0.12035	0.19183
Z006E0056	0.07028	0.05454	0.18855	0.04638	0.14438	0.01838	0.22107	0.19061	0.16105	0.17528
Z006E0057	0.05089	0.25083	0.05813	-0.02612	0.00244	-0.0036	0.1521	0.13546	-0.08657	0.19508
Z006E0058	-0.25504	-0.3247	-0.1419	-0.28623	-0.37184	-0.20389	-0.45797	-0.19197	-0.19245	-0.24462
Z006E0059	-0.13923	-0.17434	0.09379	-0.0517	-0.17863	-0.04487	-0.22962	-0.0338	-0.17014	-0.04686
Z006E0061	-0.19666	-0.13779	-0.11716	-0.11336	-0.17868	-0.19999	-0.07374	-0.26121	-0.12948	-0.13594
Z006E0062	0.18522	0.12984	0.19125	0.15621	0.18623	0.10209	0.00203	0.22313	0.28263	0.22191
Z006E0063	0.27665	0.4761	0.26572	0.2601	0.32275	0.39759	0.17494	0.18322	0.2287	0.40029
Z006E0065	0.05649	0.22173	0.22095	0.1121	0.00083	0.13179	-0.11603	0.14433	0.00854	0.12804
Z006E0066	-0.10858	0.01796	-0.04009	-0.02272	-0.08755	-0.17593	-0.20709	-0.08543	-0.18287	-0.25827
Z006E0068	-0.81339	-0.75945	-0.81217	-0.91401	-0.8204	-0.89933	-0.94311	-0.71297	-0.90466	-0.84097
Z006E0069	-0.39208	-0.22753	-0.31504	-0.40872	-0.3164	-0.42775	-0.28388	-0.38068	-0.31213	-0.40786
Z006E0070	-0.48556	-0.56916	-0.5171	-0.51992	-0.47252	-0.40801	-0.67374	-0.45403	-0.39421	-0.59605
Z006E0071	-0.05195	0.1195	-0.09293	0.01564	-0.0481	-0.009	0.00083	0.03384	-0.08698	-0.03118
Z006E0072	-0.17894	-0.2338	0.04461	-0.05604	-0.20186	-0.08864	-0.11526	-0.12061	-0.06757	-0.10048
Z006E0073	-0.43393	-0.41276	-0.24279	-0.52352	-0.41012	-0.41436	-0.38721	-0.5253	-0.36418	-0.61737
Z006E0074	0.018	0.05666	-0.01882	-0.06368	0.03387	0.06551	0.10954	-0.15089	-0.07636	-0.01408
Z006E0075	-0.00582	0.18405	-0.01692	0.10605	-0.0083	-0.02529	0.11075	0.27291	0.1549	-0.03684
Z006E0077	0.05956	0.20416	-0.1633	0.06818	-0.05924	0.09114	-0.02541	0.07822	0.02706	0.11091
Z006E0078	-0.27584	-0.39259	-0.265	-0.24994	-0.38433	-0.3387	-0.41431	-0.18462	-0.24043	-0.35239
Z006E0079	-0.25375	-0.36706	-0.13147	-0.33405	-0.30362	-0.17811	-0.3792	-0.22338	-0.39779	-0.37039
Z006E0080	-0.55762	-0.7158	-0.40464	-0.55235	-0.48986	-0.58285	-0.39884	-0.61712	-0.65586	-0.63334
Z006E0081	-0.22514	-0.15841	-0.17808	-0.18734	-0.23707	-0.3134	-0.3	-0.25504	-0.32713	-0.38725
Z006E0082	0.21024	0.35735	0.18644	0.13439	0.25937	0.16392	0.11948	0.45767	0.21818	0.30068
Z006E0083	0.30548	0.33507	0.24088	0.29614	0.28989	0.33093	0.33954	0.22995	0.38389	0.38295
Z006E0084	-0.27812	-0.24176	-0.29595	-0.2692	-0.23255	-0.29342	-0.37298	-0.13759	-0.35938	-0.33503
Z006E0085	-0.38214	-0.46299	-0.48176	-0.35997	-0.43807	-0.32953	-0.21376	-0.15676	-0.38688	-0.35559
Z006E0086	-0.1213	-0.07227	-0.16721	-0.10002	-0.077	-0.17689	-0.19609	-0.18432	-0.08	-0.20853
Z006E0087	-0.13572	-0.32309	-0.20029	-0.10988	-0.20114	-0.21259	-0.18924	-0.1919	-0.24385	-0.21319
Z006E0088	-0.03191	-0.07341	0.01092	0.04794	0.01229	-0.04405	-0.11561	0.22322	-0.10597	0.13009
Z006E0089	-0.43062	-0.62505	-0.30674	-0.39718	-0.50317	-0.39773	-0.49269	-0.53518	-0.50912	-0.45659
Z006E0090	0.23048	0.18808	0.2611	0.30066	0.2631	0.25607	0.42604	0.3039	0.35893	0.26632
Z006E0091	-0.64804	-0.47102	-0.42163	-0.66923	-0.55349	-0.62518	-0.487	-0.75135	-0.54059	-0.53915
Z006E0092	0.30541	0.38929	0.20277	0.29631	0.30769	0.25896	0.1498	0.25792	0.30799	0.30078
Z006E0093	-0.02018	-0.10168	0.19444	-0.04594	-0.07793	0.09524	-0.15377	-0.03458	-0.06269	0.02636
Z006E0094	0.23631	0.06952	0.08287	0.2723	0.19209	0.19829	0.15911	0.19105	0.33814	0.22855
Z006E0095	-1.0257	-1.15565	-1.19131	-0.92356	-0.96958	-0.94863	-0.86219	-1.23654	-0.99941	-0.96482
Z006E0096	0.3172	0.21916	0.32278	0.28838	0.45508	0.27405	0.59079	0.35049	0.27091	0.41858
Z006E0097	0.57015	0.37393	0.41109	0.51661	0.62314	0.49179	0.48865	0.26979	0.62203	0.47566
Z006E0098	-0.19466	-0.3121	-0.15973	-0.1992	-0.03727	-0.05818	-0.14877	-0.18285	-0.25009	-0.20245
Z006E0099	-0.17315	-0.08453	-0.1535	-0.21483	-0.09426	-0.08074	-0.03581	-0.18237	-0.25109	-0.20099
Z006E0100	0.20529	0.36021	0.14857	0.22225	0.18221	0.17982	0.28889	0.24674	0.09992	0.28756
Z006E0101	-0.08913	-0.12455	-0.05319	-0.11184	-0.12617	-0.08273	0.02611	-0.01714	-0.12492	-0.05204
Z006E0102	0.02592	-0.16464	0.0291	-0.08741	-0.11067	-0.02615	-0.09623	0.14226	0.04499	-0.05814
Z006E0103	0.29984	0.477	0.26821	0.33936	0.28943	0.27815	0.20274	0.18268	0.28037	0.41687
Z006E0104	0.65628	0.59246	0.68423	0.69979	0.60754	0.6783	0.72166	0.60681	0.67069	0.64944
Z006E0105	1.45671	1.55267	1.57283	1.46033	1.39384	1.47456	1.55914	1.45926	1.36355	1.44781
Z006E0106	-0.0024	0.07059	-0.01061	-0.01806	-0.04473	-0.09712	-0.13073	-0.21444	0.01341	-0.02366
Z006E0107	0.64682	0.47043	0.72413	0.57101	0.68291	0.56219	0.52695	0.61685	0.72516	0.51132
Z006E0108	-0.16567	-0.04133	-0.07123	-0.11714	-0.12049	-0.09429	-0.01019	-0.14083	-0.26017	-0.11416
Z006E0109	0.04974	-0.08038	-0.09991	0.1412	0.12931	0.10609	0.29131	-0.0033	0.04669	0.01623
Z006E0110	0.288	0.13926	0.30098	0.18694	0.17697	0.20374	0.33245	0.16705	0.29787	0.10692
Z006E0111	-0.21198	-0.32699	-0.28298	-0.16476	-0.27298	-0.16227	-0.32732	-0.15678	-0.12638	-0.24406
Z006E0113	1.03344	1.18123	1.16975	1.04272	1.04108	1.03988	1.16352	1.06095	0.91174	1.13767
Z006E0114	0.10551	-0.0511	0.06468	0.03756	0.05535	0.03233	-0.02084	0.24847	0.2206	0.01266
Z006E0115	0.27007	0.1385	0.48634	0.21132	0.24787	0.26239	0.13031	0.26813	0.1752	0.14597
Z006E0116	-0.02599	0.06231	-0.1846	-0.07092	-0.01405	-0.07755	0.04975	-0.07726	-0.12729	-0.00742
Z006E0117	0.34589	0.25481	0.18099	0.30581	0.26533	0.30593	0.22343	0.36263	0.41772	0.33153
Z006E0118	-0.13578	-0.26609	-0.10074	-0.03834	-0.07739	-0.05914	-0.20473	-0.02846	-0.17827	-0.12144
Z006E0119	-0.42234	-0.27716	-0.41169	-0.45688	-0.44812	-0.434	-0.58423	-0.30585	-0.32772	-0.47318
Z006E0120	0.05081	0.20233	0.10971	0.05691	0.01115	0.19333	-0.07439	0.02673	0.15278	0.10773
Z006E0121	-0.17827	-0.04331	-0.17812	-0.20978	-0.14981	-0.12671	-0.29879	-0.37694	-0.02164	-0.10524
Z006E0122	0.36385	0.1973	0.35387	0.38331	0.20367	0.33401	0.20642	0.09768	0.40001	0.42407
Z006E0123	0.18865	0.06312	0.0993	0.0887	0.10041	0.13964	-0.0009	0.20975	0.08945	0.23021
Z006E0125	-0.28129	-0.42144	-0.30255	-0.36676	-0.29676	-0.40672	-0.15591	-0.29664	-0.27648	-0.44738
Z006E0126	0.30109	0.08623	0.0755	0.33051	0.15495	0.30802	0.1635	0.17245	0.16206	0.2114
Z006E0128	0.69263	0.77651	0.71968	0.76809	0.698	0.67662	0.61231	0.64576	0.65159	0.71548
Z006E0129	0.54658	0.60064	0.59934	0.58335	0.54934	0.54066	0.72488	0.46818	0.59296	0.44787
Z006E0133	0.54193	0.40394	0.79028	0.51388	0.62264	0.51948	0.76707	0.53226	0.61423	0.62273
Z006E0134	-0.24289	-0.3967	-0.26086	-0.25589	-0.34881	-0.31441	-0.12301	-0.30771	-0.21824	-0.35994
Z006E0135	-0.04587	0.14409	-0.09668	-0.07557	-0.00071	-0.0704	-0.14433	0.00782	0.01765	0.0626
Z006E0136	0.39248	0.49316	0.39526	0.40278	0.35172	0.4358	0.30279	0.44903	0.32912	0.40684
Z006E0137	0.21943	0.29111	0.17385	0.28252	0.17142	0.21973	0.29437	0.16918	0.15335	0.10943
Z006E0138	0.06456	0.1321	0.03693	0.11411	0.07477	0.15919	0.21224	-0.00409	0.16588	0.03037
Z006E0139	0.59446	0.4871	0.38038	0.56003	0.64402	0.66996	0.69404	0.55693	0.63063	0.62816
Z006E0140	-0.10107	-0.20299	-0.14752	-0.16699	-0.0459	-0.152	0.05126	-0.07489	-0.16346	-0.03435
Z006E0141	0.54921	0.3936	0.54925	0.53217	0.53777	0.46915	0.64223	0.46418	0.62853	0.47725
Z006E0142	0.06852	0.15408	0.09039	0.02783	0.10201	0.13711	0.24334	0.05275	-0.00436	0.04236
Z006E0143	-0.02283	0.06589	-0.06379	-0.00994	0.04051	-0.10004	-0.1464	0.00659	0.04799	-0.07471
Z006E0144	-0.00748	0.12503	-0.00482	-0.02868	0.01245	-0.05911	-0.08234	-0.10253	0.01484	0.01115
Z006E0145	0.25417	0.3259	0.27655	0.15945	0.20602	0.19598	0.13012	0.22322	0.15005	0.25745
Z006E0146	0.1769	0.27031	0.15904	0.08759	0.08726	0.2477	0.27556	0.1379	0.2471	0.19822
Z006E0147	0.00732	-0.07953	-0.06498	0.08383	-0.01093	0.07573	0.06744	0.0557	-0.05272	0.08328
Z006E0148	0.3069	0.47287	0.37414	0.38609	0.22086	0.38887	0.17252	0.24462	0.43253	0.30077
Z006E0149	1.10262	1.28388	1.17905	1.02562	1.13289	1.14326	1.18345	1.35151	1.18428	1.17747
Z006E0150	-0.13584	-0.01754	-0.14146	-0.15949	-0.08494	-0.12088	-0.22263	-0.11058	-0.0486	-0.04415
Z006E0152	-0.22524	-0.18497	-0.29356	-0.18198	-0.12034	-0.18427	-0.13973	-0.13894	-0.24018	-0.15693
Z006E0153	-0.17622	-0.2677	-0.05223	-0.11874	-0.17013	-0.15469	-0.29771	-0.18308	-0.06623	-0.15985
Z006E0154	-0.14086	-0.23893	-0.18882	-0.19118	-0.17455	-0.08143	-0.08211	-0.0877	-0.01993	-0.17727
Z006E0155	-0.63667	-0.48465	-0.64213	-0.59948	-0.69222	-0.55475	-0.57066	-0.63026	-0.50965	-0.57814
Z006E0156	0.09981	0.16392	0.19455	0.1582	0.07599	0.14971	-0.09974	0.04451	0.16337	0.06092
Z006E0157	0.20954	0.32809	0.15403	0.08985	0.09569	0.20638	0.24306	0.01734	0.20853	0.19779
Z006E0158	-0.35239	-0.19717	-0.37298	-0.40734	-0.40558	-0.38792	-0.24799	-0.17013	-0.26175	-0.42554
Z006E0159	-0.49734	-0.35188	-0.67334	-0.57502	-0.4866	-0.55803	-0.3555	-0.265	-0.42595	-0.33649
Z006E0160	-0.31924	-0.13005	-0.37512	-0.25238	-0.2078	-0.32735	-0.17077	-0.25381	-0.38016	-0.1816
Z006E0161	-0.17934	-0.3337	-0.07913	-0.18472	-0.27275	-0.31986	-0.15729	-0.09659	-0.30438	-0.17733
Z006E0162	-0.0018	-0.18967	-0.19963	-0.00874	-0.03939	-0.07414	0.15015	-0.19369	-0.13851	-0.03506
Z006E0163	-0.35228	-0.29644	-0.46491	-0.46795	-0.43193	-0.34803	-0.28704	-0.41859	-0.40607	-0.35139
Z006E0164	-0.05415	-0.18027	-0.28308	-0.00673	-0.1409	-0.07662	0.13713	-0.10119	-0.15484	-0.03764
Z006E0165	0.34109	0.21287	0.23844	0.35148	0.40151	0.34074	0.26749	0.39098	0.3031	0.36606
Z006E0166	0.95453	1.06893	1.15966	1.01909	1.01881	1.00439	1.00395	1.08565	1.04201	0.83133
Z006E0167	-0.37183	-0.21306	-0.25454	-0.31326	-0.35115	-0.38736	-0.44149	-0.27688	-0.34326	-0.27492
Z006E0168	-0.49008	-0.54877	-0.67407	-0.51114	-0.56905	-0.39848	-0.5682	-0.47007	-0.43362	-0.50416
Z006E0169	-0.40194	-0.47787	-0.36209	-0.4562	-0.42722	-0.43064	-0.33778	-0.34758	-0.31656	-0.40854
Z006E0170	-0.44891	-0.37517	-0.52875	-0.40132	-0.43827	-0.50396	-0.57125	-0.66637	-0.32271	-0.35183
Z006E0171	-0.04437	-0.1883	0.02574	0.03546	0.06778	0.03779	0.0555	0.00748	-0.16906	-0.11969
Z006E0172	0.03514	0.16301	-0.11669	0.00343	0.02775	0.0615	-0.07704	0.06434	0.13702	-0.01341
Z006E0173	-0.44793	-0.33502	-0.46176	-0.34516	-0.47357	-0.44191	-0.3297	-0.45815	-0.29839	-0.42906
Z006E0174	-0.3187	-0.50805	-0.55821	-0.32011	-0.4908	-0.32189	-0.48929	-0.41006	-0.33606	-0.43629
Z006E0175	-0.3244	-0.50877	-0.14527	-0.38167	-0.32578	-0.3957	-0.44962	-0.36628	-0.24476	-0.35131
Z006E0176	0.29838	0.23464	0.43514	0.16624	0.36404	0.14367	0.40936	0.387	0.18349	0.31283
Z006E0177	0.3118	0.21549	0.37668	0.39862	0.32104	0.38316	0.43465	0.55276	0.39225	0.20011
Z006E0178	0.05366	-0.09551	-0.00487	-0.02312	-0.04478	0.11651	0.13964	0.21343	0.10567	0.10778
Z006E0179	0.0184	0.16494	0.0982	-0.02067	0.01927	0.07191	0.14041	0.07896	-0.11496	-0.0413
Z006E0180	-0.20707	-0.13836	-0.25925	-0.18784	-0.16808	-0.24824	-0.2838	-0.27048	-0.30807	-0.28284
Z006E0181	0.15114	-0.00421	0.26487	0.20531	0.08907	0.16649	0.28316	0.07765	0.02532	0.23675
Z006E0182	-0.2598	-0.15467	-0.49184	-0.25274	-0.26807	-0.38494	-0.1347	-0.22347	-0.23327	-0.27849
Z006E0183	-0.10518	-0.21903	-0.04578	-0.08381	-0.14746	-0.15877	0.02405	-0.11873	-0.23958	-0.13134
Z006E0184	0.38168	0.47317	0.20062	0.41284	0.41197	0.27995	0.48659	0.38212	0.41668	0.33993
Z006E0185	-0.58792	-0.66744	-0.46747	-0.64911	-0.60697	-0.68241	-0.49569	-0.51984	-0.49959	-0.52145
Z006E0186	-0.2864	-0.13317	-0.24861	-0.36711	-0.35366	-0.21299	-0.41424	-0.45323	-0.25772	-0.15684
Z006E0188	0.0752	-0.08663	-0.01073	0.12296	0.09591	-0.016	0.12687	-0.14597	0.08736	0.05416
Z006E0190	0.15042	0.21445	0.27578	0.06197	0.06444	0.07548	-0.01908	0.08573	0.21245	0.09315
Z006E0191	-0.32186	-0.501	-0.27944	-0.35758	-0.31448	-0.20955	-0.3229	-0.39992	-0.40135	-0.33593
Z006E0192	-0.1753	-0.09536	-0.31138	-0.16285	-0.21323	-0.16167	-0.3075	-0.04992	-0.07772	-0.11181
Z006E0193	0.16394	0.05957	0.20306	0.11972	0.13552	0.21565	0.04977	0.08133	0.05615	0.15944
Z006E0194	-0.02136	0.04012	-0.20421	-0.08423	0.01203	-0.0501	-0.145	-0.17517	-0.12602	-0.18002
Z006E0195	0.32215	0.43143	0.37267	0.28014	0.28192	0.3916	0.38284	0.16775	0.20461	0.16865
Z006E0196	0.00261	-0.13732	-0.04316	-0.04607	0.02411	-0.07516	0.17801	-0.12715	-0.06843	0.04953
Z006E0197	-0.2215	-0.36877	-0.14289	-0.1438	-0.26211	-0.15751	-0.14021	-0.46721	-0.09804	-0.32672
Z006E0198	0.97294	0.86028	0.92599	1.05078	1.02729	0.90939	1.10393	0.98968	1.00772	0.95938
Z006E0199	-0.37689	-0.30796	-0.37668	-0.36233	-0.33543	-0.44995	-0.26742	-0.46313	-0.54331	-0.47805
Z006E0200	0.20695	0.05779	0.00215	0.11609	0.17637	0.24408	0.32473	0.39149	0.08916	0.32143
Z007E0001	0.08059	-0.05853	0.00006	0.07208	-0.03333	-0.01451	0.0903	0.25755	0.02751	0.02343
Z007E0002	-0.371	-0.33011	-0.40568	-0.47463	-0.21009	-0.50196	-0.49738	-0.62018	-0.46035	-0.44154
Z007E0003	0.02717	-0.22167	-0.10733	-0.00096	0.41158	0.0441	-0.00145	-0.14653	-0.08613	0.1936
Z007E0004	0.15049	0.22672	0.01729	0.14373	-0.20975	0.03659	0.1765	0.06709	0.24136	0.21038
Z007E0005	-0.14325	0.17345	-0.27813	-0.14269	0.1529	0.01282	-0.07989	-0.01743	-0.04908	-0.20218
Z007E0007	-0.24408	-0.11506	-0.23282	-0.22539	-0.48878	-0.36157	-0.26364	-0.34735	-0.25818	-0.08572
Z007E0008	-0.2203	-0.32406	-0.25489	-0.14074	0.32824	-0.23437	-0.06487	-0.22433	-0.0738	-0.12887
Z007E0009	1.05533	1.29446	1.0517	1.10934	0.93895	0.96631	1.06727	1.02189	1.14251	1.10298
Z007E0010	0.03675	0.09911	0.05453	0.22945	-0.04042	0.31314	0.22633	0.31605	0.28564	0.14089
Z007E0011	-0.30762	-0.17535	-0.22259	-0.32231	-0.64851	-0.16336	-0.26413	-0.36795	-0.3852	-0.18968
Z007E0012	0.20926	0.41991	0.24399	0.25012	0.55543	0.13086	0.28715	0.26555	0.28397	0.49978
Z007E0013	-0.37128	-0.52648	-0.2174	-0.36885	-0.27343	-0.36772	-0.44328	-0.4124	-0.29309	-0.4477
Z007E0014	-0.4255	-0.35443	-0.58597	-0.45322	-0.04157	-0.5916	-0.42909	-0.57732	-0.38456	-0.78673
Z007E0015	-0.51265	-0.35089	-0.48298	-0.34783	-0.84368	-0.30684	-0.39208	-0.21291	-0.28893	-0.18085
Z007E0016	-0.30899	-0.33129	-0.31902	-0.20862	-0.24971	-0.10004	-0.21719	-0.02961	-0.2406	-0.19051
Z007E0017	0.25952	0.2148	0.10885	0.24529	0.17368	0.33632	0.25716	0.15625	0.19077	0.23722
Z007E0019	-0.745	-0.93479	-0.75553	-0.71503	-0.34803	-0.82867	-0.66726	-0.79963	-0.67929	-0.75107
Z007E0020	-0.15668	-0.36339	-0.23454	-0.16135	-0.46915	-0.18197	-0.21261	-0.0861	-0.09385	0.08512
Z007E0021	0.17321	0.17486	-0.02904	0.1297	0.05172	-0.02837	0.108	0.08749	0.03547	0.06535
Z007E0022	-0.02831	-0.28811	-0.18502	-0.01534	-0.27214	0.04504	-0.03922	-0.14157	0.02633	0.18283
Z007E0023	0.11566	0.34898	0.0177	0.06852	0.34001	-0.05165	0.06761	0.15009	-0.00188	0.31326
Z007E0024	0.02899	0.17666	-0.08168	-0.05442	-0.34964	0.05742	-0.05262	-0.1008	0.04049	-0.1068
Z007E0025	0.04623	0.04344	0.27401	0.18183	-0.13154	0.33366	0.15935	0.37294	0.27001	0.16456
Z007E0027	-0.45118	-0.38043	-0.16578	-0.30609	-0.31609	-0.44831	-0.34035	-0.19047	-0.21746	-0.59093
Z007E0029	-0.57285	-0.51972	-0.68009	-0.54986	-0.05457	-0.50577	-0.60737	-0.44095	-0.6241	-0.35671
Z007E0030	0.90867	0.83715	0.76972	0.92728	1.06958	1.04039	0.89745	1.02281	0.95109	0.90006
Z007E0031	1.87842	2.05506	1.99993	1.83609	2.28165	1.74048	1.91726	1.92672	1.93285	1.72021
Z007E0032	-0.14681	-0.314	-0.30711	-0.10587	0.20504	0.04074	-0.07939	-0.00791	-0.19481	-0.41116
Z007E0033	-0.75134	-0.94658	-0.85663	-0.82496	-0.56022	-0.92523	-0.77431	-0.68964	-0.84538	-0.60624
Z007E0034	-0.25118	-0.12534	-0.27353	-0.19938	0.02233	-0.0624	-0.15998	-0.22146	-0.09428	-0.47502
Z007E0036	0.09763	0.0359	0.2856	0.12052	0.07834	-0.04323	0.07963	-0.03273	0.08328	-0.17724
Z007E0037	0.05149	-0.22126	0.10484	-0.06554	-0.40814	0.01457	-0.09452	0.04641	-0.14589	-0.1606
Z007E0038	0.77346	1.12757	0.78231	0.83143	0.81462	0.91175	0.78225	0.81195	0.92831	0.7602
Z007E0040	-0.34016	0.08889	-0.04738	-0.2319	-0.05042	-0.3458	-0.25178	-0.38324	-0.17949	-0.53947
Z007E0042	-0.2271	-0.38346	-0.29663	-0.1954	-0.31667	-0.14729	-0.25991	-0.08437	-0.1756	-0.31472
Z007E0044	0.11143	0.0636	0.3056	0.10751	0.48471	0.021	0.15071	0.00542	0.222	0.10196
Z007E0045	0.04335	0.31106	0.03051	0.1598	-0.12195	0.02061	0.12195	0.05187	0.1217	0.41852
Z007E0046	-0.89498	-0.41083	-0.61461	-0.78237	-0.74981	-0.87954	-0.78119	-0.68041	-0.72475	-0.56863
Z007E0047	-0.18189	-0.15867	-0.19222	-0.06561	0.31877	-0.07023	-0.03136	-0.04711	0.03624	0.10631
Z007E0049	-0.03241	-0.06228	-0.0552	0.08232	0.30582	-0.02301	0.03187	0.17149	0.06301	-0.23273
Z007E0050	0.52754	0.41274	0.52967	0.45414	0.85505	0.4726	0.4697	0.31674	0.35128	0.46654
Z007E0051	0.3105	0.49318	0.36111	0.28127	0.64216	0.25269	0.37184	0.31132	0.18014	0.44845
Z007E0052	-0.14405	-0.08246	0.01086	-0.11444	-0.38609	-0.18372	-0.11519	-0.06686	-0.19523	-0.39668
Z007E0053	-0.51083	-0.6466	-0.38406	-0.56276	-0.93913	-0.70344	-0.58735	-0.6754	-0.6561	-0.29777
Z007E0054	-0.23937	-0.08631	-0.18869	-0.11137	0.34914	0.0103	-0.1374	-0.19817	-0.15945	-0.37049
Z007E0055	0.35098	0.14312	0.32032	0.3186	0.69147	0.40037	0.30268	0.48545	0.29318	0.09928
Z007E0056	1.02282	1.04365	1.28673	1.11062	0.72099	0.97796	1.07256	1.25774	1.10796	1.41659
Z007E0058	-0.02465	-0.33983	-0.03611	-0.17806	-0.47457	-0.24129	-0.20284	0.01759	-0.07953	-0.17625
Z007E0059	0.10592	0.12916	0.05682	0.06751	-0.11247	0.14119	0.06845	-0.0029	0.13596	0.04935
Z007E0060	-0.18939	-0.5913	-0.30017	-0.39195	-0.33929	-0.44414	-0.37375	-0.24294	-0.46971	-0.09585
Z007E0061	-0.73079	-0.91665	-0.65204	-0.71493	-0.33671	-0.82084	-0.70139	-0.60552	-0.65962	-0.62047
Z007E0062	0.10898	0.02184	0.1441	0.19352	0.47218	0.33355	0.21262	0.33292	0.11681	0.40532
Z007E0063	0.81039	0.92015	0.90977	0.71442	0.59818	0.76598	0.65931	0.61843	0.64039	0.96461
Z007E0064	-0.83875	-0.8561	-0.77245	-0.9161	-0.80719	-0.91175	-0.96999	-1.09899	-1.03749	-1.00139
Z007E0065	-0.42523	-0.37331	-0.35186	-0.50246	-1.09913	-0.56663	-0.46904	-0.38562	-0.56748	-0.4375
Z007E0066	1.31788	1.25084	1.49684	1.29045	1.60094	1.3841	1.30521	1.18916	1.29725	1.44998
Z007E0067	0.34669	0.27701	0.5316	0.37379	0.4211	0.39189	0.35206	0.28869	0.45063	0.55321
Z007E0068	-0.01015	0.43049	0.10597	0.16771	0.24371	0.23213	0.10759	0.09791	0.11393	0.05776
Z007E0069	-0.38416	-0.34089	-0.4034	-0.44448	-0.80347	-0.38687	-0.45896	-0.25971	-0.35649	-0.22117
Z007E0070	-0.12378	-0.04407	-0.16531	0.02605	-0.24266	0.12701	0.06415	-0.10476	-0.00601	0.01645
Z007E0071	-0.48527	-0.33669	-0.42561	-0.40144	-0.75941	-0.49972	-0.38479	-0.23394	-0.2342	-0.62628
Z007E0072	-0.08605	-0.10841	-0.35493	-0.20686	0.24191	-0.30954	-0.23219	-0.34425	-0.26188	-0.41528
Z007E0073	-0.32078	-0.50088	-0.39422	-0.41107	-0.12318	-0.54291	-0.46172	-0.47405	-0.38	-0.35714
Z007E0074	0.49286	0.43543	0.32426	0.41222	0.45744	0.28742	0.43893	0.53153	0.34242	0.10135
Z007E0075	0.55781	0.07345	0.26336	0.40491	0.37375	0.28455	0.40975	0.27736	0.33682	0.1009
Z007E0077	0.48485	0.38524	0.65627	0.51533	1.00954	0.32533	0.47716	0.57729	0.56138	0.56281
Z007E0078	0.15242	-0.02423	-0.08768	0.1093	0.09804	-0.07036	0.06628	0.15072	-0.00301	0.07814
Z007E0079	0.5415	0.59236	0.48554	0.59686	0.6754	0.62839	0.60526	0.68484	0.45879	0.59985
Z007E0080	0.14796	0.07244	0.01017	0.08476	0.31841	-0.03317	0.03863	-0.00928	0.12722	0.07162
Z007E0081	-0.36832	-0.00494	-0.03149	-0.22553	-0.47473	-0.10509	-0.18322	-0.16752	-0.11611	-0.33621
Z007E0082	-0.29754	-0.22453	0.01183	-0.14086	-0.47704	-0.17788	-0.13165	-0.27872	-0.09108	-0.00483
Z007E0083	1.04486	0.69094	1.07147	0.93286	1.36444	0.87921	0.89748	1.00104	0.98348	0.80768
Z007E0084	0.04633	-0.03096	0.04834	0.01549	-0.25932	-0.05452	0.1172	0.19185	-0.00752	0.1563
Z007E0085	0.20674	0.42072	0.39927	0.30021	0.39715	0.21391	0.35488	0.19265	0.25324	0.25719
Z007E0086	-0.17983	-0.12586	-0.15879	-0.08387	0.48718	-0.11811	-0.14706	0.09588	-0.00586	-0.15487
Z007E0087	-0.54507	-0.26984	-0.24339	-0.3897	-0.10727	-0.44595	-0.42461	-0.5755	-0.35946	-0.22962
Z007E0088	-0.21755	0.01282	-0.01895	-0.12868	0.11348	0.04257	-0.0547	-0.02896	-0.17238	-0.45529
Z007E0089	-0.53402	-0.18471	-0.42349	-0.42534	-0.56589	-0.34009	-0.40686	-0.42997	-0.4651	-0.55059
Z007E0091	-0.68017	-0.47627	-0.42083	-0.61207	-0.16049	-0.4927	-0.5656	-0.69934	-0.66031	-0.49631
Z007E0092	-0.17291	-0.334	-0.15564	-0.14515	-0.36401	-0.11695	-0.18747	-0.20612	-0.24993	0.10698
Z007E0093	0.3494	0.44317	0.27201	0.26565	0.2451	0.26135	0.18994	0.13686	0.29625	0.50731
Z007E0094	0.85733	0.76748	0.70112	0.85141	1.14924	0.77756	0.81189	0.94627	0.89894	0.99931
Z007E0095	0.33781	0.39602	0.51851	0.2925	-0.00691	0.42498	0.25694	0.24847	0.24539	0.09929
Z007E0096	-0.10993	0.2104	0.01405	0.02757	-0.38938	-0.08062	0.01391	0.13513	0.09933	-0.03831
Z007E0098	0.02468	0.03507	0.09289	0.15026	0.72928	0.21845	0.15224	0.05843	0.09729	0.06186
Z007E0099	0.08734	0.22429	-0.03924	0.14116	-0.09033	0.02755	0.19474	0.2242	0.11877	-0.14927
Z007E0100	0.33489	0.32808	0.32029	0.44476	0.12173	0.34523	0.44644	0.32827	0.35486	0.42625
Z007E0101	0.13699	-0.2029	-0.01121	0.06347	-0.32395	0.15723	0.07358	0.20723	0.15956	0.12773
Z007E0103	0.25156	-0.0709	0.26285	0.10072	-0.26027	0.17884	0.05417	0.20345	0.00873	0.14628
Z007E0104	-0.33967	-0.41422	-0.42823	-0.30937	0.06666	-0.41181	-0.38441	-0.48901	-0.402	-0.1704
Z007E0105	0.19054	0.22621	0.34891	0.22471	0.14289	0.11351	0.21566	0.18404	0.1935	0.15357
Z007E0106	-0.24841	0.06725	-0.20235	-0.13282	-0.60492	-0.0258	-0.11546	-0.16754	-0.12492	-0.12864
Z007E0107	-0.17224	0.01656	-0.13538	-0.11776	-0.36591	-0.01904	-0.16164	-0.11697	-0.0062	-0.25183
Z007E0108	0.05629	0.12895	0.31333	0.12808	-0.14012	0.05893	0.18135	0.04555	0.09333	-0.1029
Z007E0109	-0.7027	-0.40981	-0.81865	-0.72352	-0.38534	-0.79382	-0.6552	-0.86569	-0.81949	-0.74037
Z007E0110	0.08583	0.07197	-0.01905	0.02984	-0.41635	0.0939	0.04978	-0.0487	-0.06066	0.36342
Z007E0111	0.25867	0.22042	0.56907	0.39368	0.08782	0.50657	0.34192	0.41651	0.44193	0.0279
Z007E0112	0.67945	0.62491	0.72168	0.57477	0.24749	0.54143	0.56848	0.61821	0.47977	0.87259
Z007E0114	0.24456	0.14323	0.25491	0.26352	0.1063	0.12214	0.19665	0.23939	0.33435	-0.02698
Z007E0115	0.14885	-0.09739	-0.01898	0.05395	-0.14949	-0.08915	0.02244	-0.03026	0.09291	0.02781
Z007E0116	-0.22092	-0.26814	-0.24838	-0.08106	-0.09755	-0.20729	-0.10004	0.00461	-0.06626	0.10552
Z007E0117	-0.85766	-0.71213	-0.65048	-0.66255	-0.46158	-0.52158	-0.67983	-0.69481	-0.62428	-1.01394
Z007E0118	-0.34465	-0.36099	-0.46056	-0.40889	-0.1483	-0.54116	-0.44703	-0.25343	-0.37012	-0.46854
Z007E0119	-0.46852	-0.38238	-0.40003	-0.5671	-0.83974	-0.64145	-0.49121	-0.47502	-0.61291	-0.36201
Z007E0120	-1.30675	-1.19029	-1.20119	-1.42291	-1.0667	-1.3181	-1.42735	-1.2699	-1.30683	-1.53176
Z007E0121	-0.63432	-0.68673	-0.59038	-0.75756	-0.74216	-0.72292	-0.81996	-0.90544	-0.84608	-0.83802
Z007E0122	-0.18664	-0.13178	0.17509	-0.06026	-0.39657	0.01025	-0.12693	-0.12979	-0.0585	0.14765
Z007E0123	0.06585	0.25297	-0.01905	0.05602	-0.40042	-0.01886	0.09413	-0.0594	-0.00827	0.08482
Z007E0124	0.16087	-0.09155	-0.09235	0.02558	-0.32294	-0.10688	-0.01085	-0.10561	-0.10566	0.08295
Z007E0126	0.30652	0.24264	0.28203	0.39744	0.28606	0.24316	0.33909	0.29045	0.32982	0.64602
Z007E0129	-0.04157	0.17068	-0.17609	-0.00927	-0.30085	-0.14856	0.02185	0.0893	-0.10675	0.12467
Z007E0130	-0.02908	-0.26669	0.04689	-0.10527	0.25635	-0.19097	-0.02661	-0.22346	-0.03316	-0.0547
Z007E0131	0.25376	0.54949	0.45051	0.36098	0.07253	0.2594	0.38125	0.27307	0.45345	0.54471
Z007E0132	0.22982	0.25278	0.0359	0.0846	0.55101	0.15346	0.07711	0.27363	0.18131	0.06239
Z007E0133	-0.07298	0.13035	-0.04652	0.05319	-0.38464	-0.04367	0.04012	0.05753	-0.0268	0.10421
Z007E0134	0.02871	0.24482	-0.06645	0.06063	-0.14106	-0.06744	0.06412	0.06171	-0.00687	-0.09427
Z007E0135	-0.10582	-0.30034	-0.29825	-0.10738	0.12154	-0.19211	-0.10218	-0.04539	-0.20585	-0.08624
Z007E0136	0.39563	0.36466	0.21668	0.35303	0.67775	0.23025	0.31983	0.4658	0.3033	0.45671
Z007E0137	-0.39508	-0.41338	-0.13261	-0.33228	-0.29859	-0.40368	-0.32015	-0.40095	-0.24016	-0.24712
Z007E0138	-0.37621	0.01477	-0.31012	-0.27356	-0.54953	-0.10934	-0.19268	-0.11076	-0.2917	-0.08251
Z007E0139	-0.52356	-0.82567	-0.41695	-0.55125	-0.68254	-0.4706	-0.55926	-0.44606	-0.64136	-0.57891
Z007E0140	-0.47454	-0.59841	-0.21299	-0.40365	-0.63036	-0.29945	-0.4013	-0.45663	-0.37406	-0.19728
Z007E0141	-0.2773	-0.37768	-0.06788	-0.17388	-0.082	-0.16512	-0.18674	-0.36141	-0.27816	-0.44009
Z007E0142	0.16762	0.04963	0.3591	0.23523	0.64284	0.34809	0.27777	0.09337	0.23576	0.25304
Z007E0143	0.16954	0.00807	0.23479	0.12131	-0.32281	0.02923	0.10412	0.22354	0.12216	-0.0504
Z007E0144	-0.24883	-0.08823	-0.39436	-0.23821	-0.62236	-0.12449	-0.26057	-0.1511	-0.36356	-0.23435
Z007E0145	-0.17091	-0.56681	-0.15987	-0.31333	-0.68143	-0.20726	-0.27448	-0.21105	-0.43103	-0.31054
Z007E0146	1.26223	1.02788	1.13809	1.29405	1.73635	1.33067	1.25577	1.172	1.32341	1.47761
Z007E0147	-0.18936	0.03064	-0.09746	-0.24573	-0.14053	-0.39985	-0.28205	-0.33111	-0.19882	-0.13581
Z007E0148	0.92558	1.14048	1.05535	0.88997	0.85575	1.01519	0.90085	1.00643	0.8352	0.87034
Z007E0149	-0.00547	0.00747	-0.09575	0.08349	-0.46533	0.04361	0.06997	0.15449	0.00845	0.23085
Z007E0150	0.558	0.71147	0.61319	0.53334	0.80767	0.62435	0.4894	0.41666	0.50239	0.73233
Z007E0151	-0.16898	-0.128	-0.15726	-0.2521	0.18169	-0.17236	-0.18067	-0.16482	-0.18556	-0.03709
Z007E0152	0.28987	0.32849	0.08278	0.21104	0.52808	0.31044	0.19264	0.33973	0.29498	0.35699
Z007E0154	-0.25619	-0.47885	-0.15233	-0.26368	0.09103	-0.2836	-0.31073	-0.46838	-0.34477	-0.03367
Z007E0155	-0.03641	0.06252	-0.0608	-0.03387	-0.12666	-0.00745	-0.10836	-0.17437	-0.02764	-0.15129
Z007E0156	-0.28695	-0.35279	-0.49412	-0.41678	0.03524	-0.54217	-0.43168	-0.2559	-0.33638	-0.34059
Z007E0157	0.01335	0.11719	0.10379	0.10973	-0.18624	0.06444	0.17527	0.20777	0.20234	0.07261
Z007E0158	0.26419	0.39575	0.31885	0.28356	0.48554	0.34893	0.26969	0.37981	0.26508	0.24112
Z007E0159	-0.59964	-0.62846	-0.5701	-0.44027	0.02481	-0.34386	-0.45182	-0.30874	-0.43935	-0.58371
Z007E0160	1.02133	1.19492	1.11225	0.90119	1.04307	1.01645	0.954	1.02608	0.94054	1.08394
Z007E0161	-0.81237	-0.85163	-0.84986	-0.78274	-0.27712	-0.72434	-0.84011	-0.86643	-0.82547	-0.58645
Z007E0162	-0.01052	-0.10163	0.21309	0.11058	-0.02926	0.10526	0.15347	-0.01807	0.0993	-0.17088
Z007E0163	0.50287	0.43884	0.67224	0.48048	0.88392	0.59947	0.49444	0.61131	0.52381	0.34621
Z007E0164	-0.20387	-0.26044	-0.19969	-0.29303	-0.26072	-0.37366	-0.27901	-0.17354	-0.21385	-0.133
Z007E0165	0.27295	0.3843	0.17982	0.28094	0.59121	0.36226	0.28588	0.38969	0.36574	0.27692
Z007E0167	-0.88285	-0.56658	-0.82662	-0.79002	-0.73669	-0.73263	-0.82186	-0.85911	-0.70904	-0.89831
Z007E0168	0.45081	0.50059	0.28611	0.35436	0.66298	0.46875	0.3184	0.51445	0.35497	0.09552
Z007E0169	-0.91721	-0.97338	-1.02323	-0.88161	-0.35569	-0.84042	-0.90825	-0.9916	-0.84483	-0.71072
Z007E0170	0.59398	0.67601	0.74186	0.542	1.03728	0.65557	0.57011	0.43176	0.47269	0.5614
Z007E0172	0.3768	0.68625	0.42019	0.45549	0.30402	0.43193	0.41592	0.42426	0.47016	0.20687
Z007E0173	-0.1021	0.44129	0.28843	0.10156	-0.22866	0.20022	0.05918	0.21474	0.17828	-0.19329
Z007E0174	-0.0939	0.18297	-0.06197	0.01883	-0.23432	0.15507	0.01422	-0.01569	-0.03011	-0.07639
Z007E0175	-0.93063	-0.65449	-0.98011	-0.79544	-0.32886	-0.70934	-0.80495	-0.93046	-0.89222	-0.84611
Z007E0176	-0.26782	-0.58023	-0.43735	-0.28071	-0.35478	-0.18355	-0.22842	-0.12764	-0.36815	0.01026
Z007E0177	-0.06754	-0.0735	-0.30542	-0.15654	-0.18356	-0.09489	-0.18075	-0.03633	-0.11595	-0.15908
Z007E0178	0.27012	0.16095	0.14736	0.23502	0.03964	0.2229	0.27847	0.19335	0.28927	0.28037
Z007E0179	-0.15928	-0.25604	-0.24292	-0.13887	0.3361	-0.2089	-0.1639	-0.26808	-0.07014	-0.22207
Z007E0180	0.31215	0.24685	0.22094	0.37256	0.70082	0.18674	0.28205	0.1704	0.20692	0.34682
Z007E0181	0.02001	0.04558	-0.16666	-0.09048	0.20002	0.02677	-0.12404	0.05655	-0.17307	-0.32806
Z007E0182	-0.48435	-0.69692	-0.37781	-0.5752	-0.86292	-0.55104	-0.64537	-0.42985	-0.59041	-0.83872
Z007E0183	0.40236	0.45389	0.45404	0.3977	0.84986	0.46937	0.38216	0.26616	0.32052	0.12829
Z007E0185	0.00213	0.18399	-0.07444	-0.0128	-0.27057	-0.11255	-0.03991	0.05065	0.05927	0.05507
Z007E0186	0.25409	0.07527	0.43518	0.26871	-0.04155	0.34473	0.21645	0.13853	0.29753	0.22719
Z007E0187	-0.10435	-0.31132	-0.18384	-0.12044	0.02299	0.01058	-0.1411	-0.24766	-0.07726	-0.1256
Z007E0188	-0.49865	-0.33354	-0.54435	-0.51154	-0.31881	-0.58791	-0.5001	-0.54399	-0.42465	-0.49674
Z007E0189	0.22204	0.20445	0.01982	0.08256	-0.11998	-0.01983	0.1178	0.10285	0.16513	0.15174
Z007E0191	-0.31358	-0.35177	-0.4376	-0.35924	-0.41016	-0.42525	-0.32009	-0.4354	-0.36063	-0.33692
Z007E0192	0.16017	0.09204	0.19434	0.04539	0.59475	-0.0184	0.06387	-0.11168	0.08724	0.15148
Z007E0193	0.31824	0.2115	0.46228	0.27665	-0.02017	0.13958	0.26781	0.41268	0.19911	0.30849
Z007E0194	-0.20383	-0.01951	-0.35584	-0.27054	-0.02335	-0.15822	-0.27798	-0.17101	-0.35257	-0.2623
Z007E0195	-0.06755	-0.20772	0.13218	0.00406	-0.54685	-0.00383	-0.00821	0.10621	0.07008	0.1861
Z007E0196	-0.1355	-0.32068	0.00602	-0.16057	0.31591	-0.24895	-0.17794	-0.23315	-0.06543	-0.44479
Z007E0197	-0.50481	-0.86413	-0.46048	-0.66412	-0.61741	-0.70828	-0.67505	-0.52068	-0.66807	-0.67381
Z007E0198	1.66699	1.60228	1.5876	1.64715	2.06798	1.76923	1.65069	1.60968	1.66278	1.61651
Z007E0199	-0.0888	0.00632	-0.1146	0.06719	-0.1414	0.14659	0.05278	0.15151	0.1345	0.15838
Z007E0200	0.15443	-0.09974	-0.00186	0.07539	0.07638	-0.08126	0.0391	-0.0043	0.11189	-0.12166
Z008E0001	0.35978	0.1819	0.40492	0.3635	0.33615	0.4555	0.37866	0.33631	0.33586	0.34924
Z008E0002	-0.13769	-0.2456	-0.29923	-0.23472	-0.25301	-0.08931	-0.30103	-0.44613	-0.23582	-0.24833
Z008E0003	-0.31935	-0.51268	-0.28514	-0.38007	-0.31748	-0.46311	-0.28549	-0.59078	-0.46156	-0.35058
Z008E0004	0.15775	0.56336	0.21878	0.23842	0.36672	0.42676	0.19003	0.19909	0.35935	0.26456
Z008E0005	0.25345	0.21208	0.25898	0.33483	0.23573	0.14854	0.35836	0.1017	0.41196	0.2949
Z008E0007	0.7248	0.99495	0.72277	0.79723	0.86146	0.58727	0.74126	0.73959	0.77721	0.75563
Z008E0008	-0.27387	-0.42745	-0.14981	-0.22633	-0.29703	-0.29635	-0.19166	-0.412	-0.30505	-0.23032
Z008E0009	-0.52623	-0.40964	-0.52636	-0.42757	-0.46279	-0.59044	-0.43176	-0.51502	-0.36924	-0.4405
Z008E0010	0.3087	0.41423	0.41222	0.35248	0.47869	0.36324	0.40365	0.33902	0.3609	0.35791
Z008E0011	-0.06067	-0.2724	0.00129	-0.0593	-0.04913	0.09839	-0.11618	-0.16675	0.00708	-0.04214
Z008E0012	-0.06447	0.05608	-0.08915	-0.16643	-0.29201	-0.27665	-0.20372	-0.2704	-0.08974	-0.11293
Z008E0013	-0.47609	-0.18192	-0.58467	-0.50684	-0.53729	-0.42353	-0.55789	-0.46898	-0.47091	-0.52673
Z008E0014	0.02952	0.00814	-0.0194	-0.03049	-0.09873	-0.21901	-0.06191	-0.10757	-0.115	-0.00492
Z008E0015	0.11769	0.19766	0.31644	0.21123	0.223	0.06645	0.16938	0.30459	0.10619	0.25112
Z008E0016	0.25281	0.411	0.32538	0.21023	0.2983	0.32107	0.29273	0.16808	0.1559	0.20664
Z008E0018	-0.15311	-0.31374	-0.17407	-0.25984	-0.31338	-0.35697	-0.2865	-0.19535	-0.17771	-0.22348
Z008E0019	-0.26867	0.07524	-0.27891	-0.23349	-0.24822	-0.10928	-0.24819	-0.45516	-0.14295	-0.19551
Z008E0020	0.31101	0.09323	0.27541	0.25896	0.11119	0.33228	0.2899	0.17463	0.17718	0.21338
Z008E0021	1.59692	1.71618	1.62691	1.65687	1.7467	1.80407	1.738	1.66685	1.71837	1.70618
Z008E0022	-1.12706	-1.07439	-1.17183	-1.14214	-1.20105	-1.04772	-1.08476	-1.24794	-1.09983	-1.11236
Z008E0023	0.31955	0.12695	0.30107	0.37198	0.31583	0.19076	0.35577	0.40869	0.41752	0.36925
Z008E0024	0.24552	0.62975	0.44576	0.34235	0.26351	0.2001	0.30273	0.40783	0.34922	0.3958
Z008E0025	-0.13095	-0.18113	-0.20992	-0.14972	-0.12708	-0.28459	-0.12917	-0.09162	-0.21508	-0.16108
Z008E0026	0.62284	0.56338	0.60653	0.6343	0.61277	0.76148	0.72219	0.69166	0.63786	0.59327
Z008E0027	0.06022	-0.12753	0.00696	0.0709	0.15876	-0.0442	0.00203	-0.12504	0.14237	0.0721
Z008E0028	-0.03843	-0.13043	-0.16279	-0.13068	-0.20201	-0.32705	-0.20986	0.03086	-0.03714	-0.17942
Z008E0029	0.36565	0.55992	0.26216	0.28198	0.3559	0.42187	0.37694	0.33755	0.22644	0.28144
Z008E0030	0.67864	0.68375	0.84411	0.6984	0.65527	0.82938	0.61007	0.95959	0.853	0.69184
Z008E0031	-0.07472	-0.29975	-0.15278	-0.04097	-0.05373	-0.02257	-0.02526	-0.10271	-0.06089	-0.13045
Z008E0032	-0.04057	0.22218	-0.10324	-0.07428	-0.00812	-0.19547	0.00105	-0.12272	-0.05138	-0.0968
Z008E0033	0.36343	0.30586	0.29045	0.29417	0.31035	0.42379	0.23904	0.3664	0.24531	0.29824
Z008E0034	-0.15459	-0.35557	-0.19741	-0.08188	0.01814	-0.02822	-0.05908	-0.13235	-0.13049	-0.13906
Z008E0035	0.15864	0.10657	0.12169	0.14467	0.10671	0.03311	0.19241	0.04383	0.165	0.16864
Z008E0036	-0.77432	-0.65053	-0.7554	-0.73294	-0.74859	-0.62531	-0.74017	-0.66519	-0.69099	-0.72166
Z008E0037	-0.73693	-0.65539	-0.5827	-0.61538	-0.60237	-0.70143	-0.58028	-0.4071	-0.58516	-0.58335
Z008E0038	0.19116	0.01444	0.29879	0.2624	0.30257	0.16545	0.3291	0.07383	0.26335	0.30916
Z008E0039	-0.05385	-0.07392	-0.03249	0.04841	0.11849	-0.17598	-0.02226	0.24951	-0.03233	0.01829
Z008E0040	0.23576	0.42504	0.24355	0.29401	0.33031	0.43915	0.23521	0.34898	0.247	0.2974
Z008E0041	-0.38393	-0.1341	-0.426	-0.38822	-0.34007	-0.45544	-0.44971	-0.32708	-0.36378	-0.36414
Z008E0042	-0.03724	0.22533	0.11182	-0.00122	-0.01136	0.11627	-0.05695	0.22814	-0.00351	-0.01886
Z008E0044	0.27891	-0.00915	0.2671	0.2342	0.24106	0.13031	0.27412	0.02706	0.22878	0.20172
Z008E0045	0.52664	0.59021	0.40904	0.47374	0.5351	0.64666	0.57536	0.51809	0.49026	0.53366
Z008E0046	-0.76707	-0.7924	-0.83952	-0.81621	-0.86642	-0.96197	-0.7306	-0.77088	-0.91211	-0.77652
Z008E0047	0.03146	0.17654	0.03937	0.07435	0.02862	-0.03065	0.01733	0.21743	0.21025	0.06291
Z008E0048	-0.26757	-0.6032	-0.41739	-0.36232	-0.46574	-0.36031	-0.47969	-0.38764	-0.38479	-0.4048
Z008E0049	-0.03822	-0.14079	-0.14677	-0.06769	-0.107	-0.16778	-0.15915	-0.31619	-0.02048	-0.06086
Z008E0051	-0.9831	-0.72024	-0.87508	-0.95178	-0.89179	-0.97475	-0.88126	-0.9971	-0.90484	-0.95793
Z008E0052	-0.37748	-0.71468	-0.4246	-0.40595	-0.4018	-0.56115	-0.33721	-0.36224	-0.39651	-0.43396
Z008E0053	-0.09473	-0.17019	-0.03339	-0.16991	-0.11649	0.05002	-0.17296	-0.0959	-0.16999	-0.15826
Z008E0054	0.45388	0.35666	0.47166	0.52189	0.52508	0.55435	0.53793	0.72593	0.58156	0.52887
Z008E0055	-1.4522	-1.46896	-1.33959	-1.37636	-1.33846	-1.23321	-1.32294	-1.52516	-1.44671	-1.3578
Z008E0056	-0.08733	0.08646	-0.1254	-0.16056	-0.19666	-0.26295	-0.07615	-0.00136	-0.19904	-0.10006
Z008E0057	0.03182	-0.22441	0.03527	-0.01594	0.06158	0.00507	-0.05521	-0.18361	0.03549	-0.04417
Z008E0058	0.65246	0.40459	0.62133	0.59642	0.67996	0.64292	0.55193	0.74416	0.68124	0.60772
Z008E0059	0.10216	0.15192	0.00475	0.10616	0.10763	-0.05077	0.1371	0.01901	0.17166	0.05418
Z008E0061	1.07378	1.05234	0.97953	1.00855	1.03714	1.22528	1.05044	0.94339	1.12194	1.01384
Z008E0062	0.3897	0.12924	0.43892	0.34981	0.41621	0.56443	0.296	0.46442	0.38146	0.33609
Z008E0063	1.13399	1.27987	1.18	1.06116	0.99078	1.05036	1.01361	0.83279	1.01039	1.06234
Z008E0064	-0.51248	-0.24709	-0.50679	-0.48994	-0.54481	-0.35821	-0.40232	-0.31538	-0.38794	-0.50276
Z008E0065	-0.22748	-0.22705	-0.12464	-0.13717	-0.13312	-0.18664	-0.06312	-0.08155	-0.20959	-0.11301
Z008E0066	-0.17753	0.07091	-0.06055	-0.12128	-0.18946	-0.04708	-0.18197	-0.18559	-0.16999	-0.14392
Z008E0068	1.00438	1.15474	0.95176	0.93924	0.95212	1.12886	0.94357	0.83005	0.89346	0.98987
Z008E0069	0.34814	0.47619	0.21407	0.26174	0.16325	0.28123	0.28976	0.00398	0.36158	0.22959
Z008E0070	-0.66994	-0.40753	-0.61463	-0.56289	-0.5213	-0.68227	-0.53092	-0.51026	-0.53061	-0.56658
Z008E0071	0.17951	-0.20591	0.12525	0.11241	0.13701	0.26926	0.18085	0.16416	0.08137	0.08045
Z008E0072	-0.39868	-0.14344	-0.26675	-0.33749	-0.27144	-0.12662	-0.31507	-0.36126	-0.39027	-0.38133
Z008E0073	0.4587	0.1296	0.29979	0.40351	0.43363	0.2097	0.33275	0.31614	0.32336	0.40034
Z008E0074	-0.41891	-0.4446	-0.27798	-0.38602	-0.40122	-0.35294	-0.44333	-0.44817	-0.32423	-0.41472
Z008E0075	0.34485	0.51096	0.47562	0.44169	0.36858	0.34375	0.4929	0.53331	0.49706	0.45174
Z008E0076	-0.16129	-0.16489	-0.26101	-0.2331	-0.11046	-0.37066	-0.24866	-0.31386	-0.32169	-0.19161
Z008E0077	-0.57244	-0.44614	-0.65599	-0.62234	-0.65767	-0.5083	-0.67391	-0.4492	-0.66701	-0.65475
Z008E0078	0.19836	0.22802	0.12483	0.19169	0.23453	0.11547	0.13564	0.38907	0.23472	0.20378
Z008E0079	-0.45389	-0.3661	-0.40626	-0.35713	-0.31231	-0.51282	-0.43919	-0.41136	-0.41686	-0.37372
Z008E0080	0.45202	0.8449	0.54129	0.5742	0.63882	0.72758	0.60707	0.53181	0.51976	0.57634
Z008E0081	-0.0042	-0.06704	0.00769	-0.0712	-0.18818	-0.14326	-0.0672	-0.14922	-0.14176	-0.12138
Z008E0082	0.06867	-0.24739	-0.02254	0.01735	-0.02985	-0.0286	-0.03029	0.07444	-0.02259	0.01368
Z008E0083	0.46874	0.39591	0.39694	0.39825	0.33859	0.49838	0.3122	0.30742	0.35972	0.38701
Z008E0084	-0.49941	-0.78778	-0.55774	-0.58335	-0.56276	-0.42934	-0.58039	-0.36846	-0.61734	-0.56982
Z008E0085	-0.01644	-0.22635	0.0242	-0.08974	-0.09868	0.10317	-0.03805	-0.11359	-0.04367	-0.09552
Z008E0086	0.04142	-0.22632	-0.05625	0.02971	0.12113	0.13724	-0.04689	0.10607	0.00884	-0.01992
Z008E0087	-0.02975	-0.18511	-0.19732	-0.11024	-0.19896	-0.03565	-0.09999	-0.24047	-0.16768	-0.15815
Z008E0088	-0.06466	-0.15942	-0.14951	-0.14247	-0.20753	-0.04091	-0.22808	-0.23506	-0.16479	-0.14887
Z008E0090	-0.43537	-0.16462	-0.35165	-0.47043	-0.42099	-0.41012	-0.52503	-0.48974	-0.49525	-0.4437
Z008E0091	-1.05929	-1.38007	-1.02075	-1.08474	-1.0549	-1.15276	-1.03556	-1.14289	-1.05504	-1.10823
Z008E0092	-0.64821	-0.19862	-0.56347	-0.56133	-0.46496	-0.37725	-0.61532	-0.44641	-0.44333	-0.56027
Z008E0093	0.1536	0.16993	-0.02086	0.07659	-0.01284	-0.11509	0.03455	-0.03364	0.13697	0.08096
Z008E0094	-0.618	-0.61655	-0.46334	-0.50529	-0.50404	-0.63735	-0.46698	-0.70268	-0.48408	-0.5204
Z008E0095	0.02288	0.14845	0.13698	0.08382	0.02779	-0.05882	0.06064	-0.11365	0.10721	0.11536
Z008E0096	-0.17261	-0.27517	-0.25539	-0.26551	-0.33446	-0.23745	-0.18483	-0.37371	-0.26852	-0.24219
Z008E0097	0.1269	-0.14325	-0.00433	0.05747	0.07055	-0.06661	0.13636	-0.04978	0.11582	0.09945
Z008E0098	-0.51031	-0.3545	-0.38051	-0.44428	-0.43608	-0.66296	-0.43164	-0.46482	-0.51406	-0.44368
Z008E0099	0.47033	0.3317	0.46299	0.54902	0.53032	0.5216	0.52652	0.62134	0.60656	0.48329
Z008E0100	0.15189	-0.02438	0.18885	0.09059	0.1558	-0.02867	0.06654	-0.10495	0.06901	0.08016
Z008E0101	0.26765	-0.01878	0.31636	0.32716	0.3271	0.50316	0.24208	0.40684	0.38151	0.27732
Z008E0102	0.04693	-0.16524	-0.0268	-0.00507	-0.05449	-0.05268	-0.08732	-0.07671	0.04053	-0.00541
Z008E0103	0.04386	0.02797	0.09939	0.08828	0.03328	0.19374	0.19915	0.15029	0.05162	0.07963
Z008E0104	-0.02238	0.05716	0.00075	-0.05827	-0.00102	0.02682	0.0472	0.15703	-0.07158	0.01916
Z008E0106	0.21705	0.59044	0.25977	0.27517	0.23938	0.38267	0.24585	0.49438	0.28515	0.25951
Z008E0107	0.74342	0.7236	0.77286	0.68061	0.73708	0.80244	0.64072	0.63141	0.7244	0.66479
Z008E0108	-0.20319	-0.28225	-0.26496	-0.24908	-0.24036	-0.1863	-0.19189	-0.07358	-0.17983	-0.23366
Z008E0109	-0.21681	-0.37849	-0.14449	-0.16511	-0.07152	-0.27672	-0.0661	0.05591	-0.11983	-0.10479
Z008E0110	0.16325	0.03465	0.17789	0.1132	0.05599	-0.02257	0.0748	0.10585	0.03468	0.08231
Z008E0111	-0.42388	-0.75682	-0.45651	-0.54667	-0.54562	-0.37192	-0.47797	-0.59448	-0.44687	-0.57224
Z008E0112	-0.22933	-0.34889	-0.31228	-0.31829	-0.3035	-0.42102	-0.33601	-0.41809	-0.24133	-0.31921
Z008E0113	0.46453	0.43833	0.38221	0.4338	0.3822	0.40433	0.45921	0.61631	0.33445	0.43124
Z008E0114	-0.43379	-0.42422	-0.53791	-0.4641	-0.48258	-0.60553	-0.56525	-0.28773	-0.51369	-0.53588
Z008E0115	-0.29783	-0.03939	-0.41973	-0.37235	-0.27988	-0.49249	-0.30766	-0.44369	-0.4097	-0.34296
Z008E0116	-0.44292	-0.13004	-0.41616	-0.36654	-0.42581	-0.55643	-0.29655	-0.30568	-0.40321	-0.39104
Z008E0117	0.97112	0.74874	0.86615	0.90195	0.89008	0.76751	0.98163	0.95123	0.95982	0.91992
Z008E0118	-0.32069	-0.06128	-0.21058	-0.26056	-0.28787	-0.33239	-0.29814	-0.47503	-0.20639	-0.25288
Z008E0119	0.16646	0.14627	0.19233	0.06659	0.11784	0.23697	0.00548	0.15095	0.00657	0.10627
Z008E0120	1.33156	1.47501	1.23649	1.28786	1.25582	1.43386	1.34911	1.16963	1.31931	1.27361
Z008E0121	0.52857	0.52923	0.64814	0.55619	0.52161	0.41654	0.47874	0.64859	0.64446	0.49948
Z008E0122	-0.78163	-0.76966	-0.92738	-0.84826	-0.94151	-0.79185	-0.90455	-1.09841	-0.82368	-0.82723
Z008E0123	-0.18866	-0.0859	-0.23689	-0.28951	-0.35181	-0.44604	-0.20512	-0.34604	-0.33978	-0.26777
Z008E0124	0.89467	1.16064	0.78598	0.8661	0.79209	0.98321	0.93482	0.88425	0.89893	0.85471
Z008E0125	0.80306	1.18435	0.92551	0.89256	0.93954	1.04979	0.86979	0.88457	0.84238	0.90568
Z008E0126	-0.02565	0.21323	-0.10291	-0.00433	-0.06211	-0.13226	0.04903	0.14309	0.01441	-0.01218
Z008E0127	-0.39387	-0.56388	-0.38495	-0.41417	-0.33015	-0.28298	-0.44506	-0.31144	-0.37217	-0.46794
Z008E0128	-0.26362	-0.52918	-0.32951	-0.27919	-0.23789	-0.26803	-0.22839	-0.21022	-0.39826	-0.27794
Z008E0129	-0.23455	-0.16888	-0.3191	-0.31518	-0.20814	-0.39941	-0.22274	-0.45825	-0.2809	-0.26794
Z008E0130	1.08045	1.21818	1.01152	1.00468	0.91816	0.83759	1.04369	0.89429	0.94992	0.96924
Z008E0131	-0.42777	-0.36744	-0.36558	-0.31809	-0.25569	-0.48716	-0.4062	-0.08268	-0.34567	-0.32404
Z008E0132	-0.17254	-0.3219	-0.06665	-0.099	-0.15325	-0.01431	-0.02324	-0.00648	-0.07907	-0.12115
Z008E0133	0.74221	0.62054	0.68271	0.75954	0.77819	0.59953	0.82231	0.83441	0.74356	0.76085
Z008E0134	-0.13822	-0.48386	-0.25266	-0.25297	-0.31993	-0.47033	-0.20236	-0.3646	-0.28622	-0.28133
Z008E0135	-0.05229	-0.05561	-0.14078	-0.03388	-0.06764	-0.07762	-0.11635	-0.12049	0.10495	-0.10456
Z008E0136	-0.29115	-0.03478	-0.09178	-0.15658	-0.16659	-0.28359	-0.15881	0.05444	-0.25421	-0.15987
Z008E0137	0.30827	0.10217	0.18313	0.23291	0.13525	0.03523	0.32418	0.22761	0.14913	0.22975
Z008E0139	0.39679	0.41612	0.34302	0.4621	0.42267	0.48182	0.40908	0.37481	0.41343	0.40857
Z008E0140	0.45715	0.41199	0.42739	0.44986	0.51184	0.46274	0.41725	0.50604	0.41477	0.42876
Z008E0141	-0.10454	-0.05015	-0.0768	-0.03207	-0.14998	-0.19912	0.01524	-0.13848	-0.01255	-0.03186
Z008E0142	-0.17484	-0.04335	-0.07349	-0.05806	0.00334	-0.16456	-0.01722	-0.10697	0.02823	-0.04712
Z008E0144	0.02157	0.18624	-0.14047	-0.04119	-0.04317	0.09444	-0.08287	-0.15643	0.02117	-0.04963
Z008E0145	0.73089	0.80895	0.78884	0.79996	0.68167	0.58452	0.72807	0.60358	0.75005	0.76051
Z008E0146	-0.72111	-0.76543	-0.82323	-0.77332	-0.75895	-0.93174	-0.6952	-0.58394	-0.84555	-0.74746
Z008E0147	-0.2349	-0.38541	-0.1494	-0.22315	-0.26292	-0.08598	-0.17027	-0.26854	-0.07555	-0.20795
Z008E0149	-0.35142	-0.03529	-0.22561	-0.18712	-0.09163	0.04234	-0.10996	-0.12428	-0.15767	-0.17446
Z008E0150	-0.45283	-0.77167	-0.53969	-0.49913	-0.49191	-0.34577	-0.56641	-0.5539	-0.37853	-0.57583
Z008E0153	0.81646	0.57232	0.75778	0.81375	0.86728	0.64955	0.85417	0.58993	0.70434	0.83864
Z008E0154	-0.44788	-0.60155	-0.48893	-0.44865	-0.34887	-0.24026	-0.38264	-0.22274	-0.38522	-0.42818
Z008E0155	-0.56565	-0.40975	-0.64444	-0.60556	-0.56301	-0.45821	-0.67405	-0.55565	-0.69546	-0.64871
Z008E0156	-0.08639	-0.01203	0.02637	-0.04802	-0.09523	-0.23454	-0.07086	-0.10826	-0.0041	-0.05666
Z008E0157	-0.21671	-0.3403	-0.14148	-0.29063	-0.34224	-0.13338	-0.23566	-0.04503	-0.20355	-0.28989
Z008E0158	-0.43726	-0.49287	-0.29238	-0.40181	-0.34588	-0.19276	-0.49904	-0.41644	-0.32601	-0.40209
Z008E0159	0.16266	-0.22828	0.15938	0.11187	0.07423	0.15677	0.05161	0.01927	0.20697	0.07715
Z008E0160	0.22511	-0.08978	0.25376	0.11168	0.18004	0.281	0.0657	0.02693	0.09429	0.12682
Z008E0161	0.95264	0.98477	1.04463	1.01066	1.08514	0.90559	0.90508	0.99587	0.98096	0.9583
Z008E0162	-0.32337	-0.07782	-0.17546	-0.26458	-0.17694	-0.07494	-0.19293	-0.42906	-0.33493	-0.27575
Z008E0163	-0.20277	-0.06922	-0.26917	-0.19849	-0.11043	-0.25854	-0.27229	-0.14568	-0.17751	-0.1701
Z008E0164	0.48929	0.57453	0.51983	0.4653	0.50533	0.33286	0.40006	0.42571	0.5256	0.47069
Z008E0165	-0.43057	-0.12021	-0.42132	-0.41018	-0.43436	-0.22568	-0.33071	-0.51497	-0.31238	-0.35519
Z008E0166	0.42007	0.45167	0.31993	0.3658	0.4452	0.27558	0.40149	0.29736	0.44698	0.37889
Z008E0167	-0.30405	-0.11363	-0.42341	-0.33735	-0.23372	-0.1704	-0.29157	-0.43004	-0.42637	-0.35299
Z008E0168	-0.48767	-0.45999	-0.34359	-0.41262	-0.43141	-0.32341	-0.44659	-0.18873	-0.47871	-0.42439
Z008E0169	-0.13824	-0.02559	0.05098	-0.0071	-0.05022	-0.11791	0.06733	0.21488	0.02469	-0.0258
Z008E0170	-0.3016	-0.26302	-0.28545	-0.24302	-0.33724	-0.17242	-0.25856	-0.32672	-0.1772	-0.28706
Z008E0171	0.13225	-0.18248	0.10748	0.1422	0.13573	0.18576	0.08953	0.34721	0.13686	0.08508
Z008E0172	-0.25016	-0.13421	-0.35366	-0.29514	-0.283	-0.40321	-0.32099	-0.27962	-0.2892	-0.28999
Z008E0173	0.16448	0.25166	0.25832	0.24849	0.31432	0.11237	0.33337	0.22234	0.2444	0.22892
Z008E0174	-0.20401	-0.1141	-0.07499	-0.10318	-0.00281	-0.20018	-0.14247	-0.12919	-0.00402	-0.14975
Z008E0175	-0.29653	-0.18518	-0.27901	-0.31281	-0.31802	-0.21318	-0.28886	-0.33653	-0.27332	-0.30489
Z008E0176	0.75271	0.43086	0.70275	0.65944	0.61964	0.7997	0.63448	0.85149	0.66108	0.64673
Z008E0177	0.93392	0.75347	0.90358	0.88475	0.82976	1.02148	0.93854	1.07879	0.96107	0.89779
Z008E0178	-0.17585	0.01015	-0.18057	-0.14768	-0.18715	-0.09814	-0.22562	-0.21003	-0.14436	-0.1614
Z008E0179	-0.18056	-0.11731	-0.16482	-0.25725	-0.32789	-0.10435	-0.18571	-0.18612	-0.26473	-0.23158
Z008E0180	-0.14339	-0.04486	-0.25388	-0.24275	-0.26724	-0.07069	-0.27032	-0.20508	-0.17315	-0.21433
Z008E0181	0.77092	0.66078	0.8372	0.75314	0.74822	0.61331	0.67004	0.97166	0.64837	0.70874
Z008E0182	0.24667	0.3819	0.36424	0.25412	0.26266	0.33762	0.20196	0.09911	0.31574	0.24811
Z008E0183	0.7106	0.74063	0.78318	0.65989	0.67487	0.54546	0.61997	0.89048	0.61425	0.686
Z008E0184	-0.14006	0.06065	-0.19168	-0.17247	-0.095	-0.25326	-0.21184	-0.10543	-0.22957	-0.14283
Z008E0185	0.21034	0.16676	0.20735	0.27114	0.18014	0.06203	0.22915	0.28308	0.23445	0.23642
Z008E0186	-0.06008	0.11762	-0.06518	-0.1663	-0.20246	-0.16321	-0.18925	-0.13237	-0.22039	-0.10275
Z008E0187	0.28083	0.32999	0.48261	0.35523	0.36504	0.19826	0.3962	0.57925	0.289	0.37402
Z008E0188	0.17006	0.12591	0.06046	0.12102	0.02113	0.31432	0.14027	0.20562	0.18519	0.14861
Z008E0189	0.93832	0.98692	0.93566	0.86292	0.91624	1.04714	0.92098	0.85838	0.89525	0.87166
Z008E0190	-0.33366	-0.4853	-0.38278	-0.36986	-0.35021	-0.23332	-0.32287	-0.20428	-0.46488	-0.38257
Z008E0191	0.32213	0.43847	0.14084	0.24219	0.18534	0.30335	0.19808	0.11603	0.17452	0.22105
Z008E0192	-0.11031	-0.19322	0.01415	-0.06133	-0.03224	-0.2353	-0.15384	0.15221	-0.1181	-0.07903
Z008E0193	-0.08819	0.17327	-0.17986	-0.14357	-0.18887	-0.26616	-0.16904	0.03036	-0.06838	-0.11189
Z008E0194	0.09688	0.0286	0.0224	0.091	0.12245	-0.02267	0.13008	0.13143	-0.03029	0.11707
Z008E0195	-0.28158	-0.44266	-0.37198	-0.3422	-0.30277	-0.37176	-0.36116	-0.29795	-0.3538	-0.36649
Z008E0196	-0.54488	-0.29264	-0.55791	-0.59534	-0.56803	-0.70112	-0.54975	-0.6874	-0.57322	-0.61018
Z008E0197	0.30218	0.276	0.23187	0.30457	0.23301	0.33497	0.19945	0.18681	0.38956	0.25837
Z008E0198	-0.26303	-0.51309	-0.3425	-0.27414	-0.24576	-0.38511	-0.35845	-0.07173	-0.23077	-0.28279
Z008E0199	0.27829	0.0351	0.10975	0.20017	0.12878	-0.02383	0.09297	0.11389	0.20771	0.14145
Z008E0200	-0.27491	-0.53794	-0.20965	-0.34243	-0.33809	-0.42467	-0.37752	-0.20689	-0.29398	-0.28901
Z009E0001	-0.10971	-0.19356	-0.28826	-0.15207	-0.18336	-0.13815	-0.21015	-0.0803	-0.10196	-0.32614
Z009E0002	-0.30035	0.02435	-0.14546	-0.23286	-0.27762	-0.21925	-0.21376	-0.07642	-0.08807	-0.26036
Z009E0003	0.20996	-0.00612	0.34317	0.22973	0.26374	0.15636	0.18551	0.22907	0.27879	0.19941
Z009E0004	0.19971	0.39929	0.30482	0.35555	0.46995	0.38384	0.2881	0.2858	0.40738	0.31338
Z009E0005	-0.27834	-0.31354	-0.38475	-0.46232	-0.50852	-0.45491	-0.48387	-0.39583	-0.35735	-0.48538
Z009E0007	0.15052	-0.02412	0.19083	0.12356	-0.00412	0.17429	0.17837	0.19287	0.12292	0.07172
Z009E0008	0.05145	-0.29518	-0.12569	-0.0377	-0.0209	-0.05767	-0.21845	-0.07925	-0.05055	-0.09613
Z009E0009	0.14844	0.26219	0.31299	0.15675	0.27125	0.23621	0.1298	0.28561	0.25945	0.18544
Z009E0010	0.25573	-0.04953	0.10043	0.17727	0.01053	0.07379	-0.01956	0.16818	-0.01695	0.22145
Z009E0012	-0.20271	0.0149	-0.04106	-0.08678	-0.14361	-0.06917	-0.11162	-0.09781	-0.00662	0.03788
Z009E0013	0.32721	0.43967	0.29826	0.40341	0.5411	0.41164	0.33141	0.41657	0.43407	0.37448
Z009E0014	-0.00912	0.28833	0.10126	0.15471	0.04737	0.10405	0.15539	0.13268	0.00228	0.09837
Z009E0015	-0.11796	-0.13873	0.05164	0.10914	0.14973	0.02033	0.09406	-0.00146	0.0058	0.07513
Z009E0016	-0.04453	0.0909	-0.09598	-0.07651	-0.19179	-0.19293	-0.10429	-0.13872	-0.23087	-0.19179
Z009E0017	-0.46651	-0.40491	-0.49547	-0.56291	-0.68013	-0.51446	-0.43411	-0.49645	-0.59446	-0.51637
Z009E0018	-0.13257	-0.22129	0.15103	-0.00671	0.17851	0.0794	0.01433	0.05267	0.11977	0.15981
Z009E0019	-0.29878	-0.11924	-0.3039	-0.33172	-0.22427	-0.2753	-0.20827	-0.33487	-0.34885	-0.30395
Z009E0020	1.28784	1.29352	1.20704	1.2218	1.39838	1.21183	1.20968	1.24492	1.10225	1.05416
Z009E0021	0.40645	0.52042	0.38276	0.29331	0.37896	0.27307	0.44671	0.29755	0.41572	0.43832
Z009E0022	-0.31938	-0.07313	-0.12555	-0.08739	-0.13176	-0.17518	-0.23351	-0.06051	-0.16889	-0.0131
Z009E0023	2.85661	2.87335	2.77347	2.7209	2.71012	2.69758	2.76369	2.67576	2.73535	2.67363
Z009E0024	0.68523	0.41738	0.58823	0.53345	0.67975	0.62487	0.50193	0.65823	0.58014	0.45628
Z009E0025	0.03212	-0.18371	-0.03313	-0.03611	0.12023	0.00856	-0.12767	-0.0725	-0.09787	-0.03693
Z009E0026	0.99189	0.91028	0.89886	0.83338	0.82552	0.70661	0.7723	0.76917	0.73608	0.76885
Z009E0027	-0.21776	-0.45632	-0.1808	-0.26984	-0.21139	-0.36743	-0.40036	-0.42252	-0.35066	-0.44619
Z009E0028	0.12019	0.41773	0.2707	0.19412	0.32568	0.17302	0.2873	0.1874	0.14615	0.24639
Z009E0029	-0.3424	-0.05652	-0.1029	-0.19138	-0.14777	-0.30197	-0.19356	-0.22246	-0.35672	-0.21482
Z009E0030	0.562	0.45328	0.18737	0.39435	0.27659	0.36014	0.29796	0.35635	0.24736	0.35031
Z009E0031	0.28179	0.01611	0.01551	0.03273	0.18009	0.06067	0.14539	0.13476	0.18345	-0.00655
Z009E0032	0.19038	0.24507	0.36959	0.30974	0.26949	0.37677	0.26784	0.38266	0.44977	0.32722
Z009E0033	0.3685	0.36492	0.48431	0.41725	0.346	0.50835	0.50339	0.5316	0.44592	0.35656
Z009E0034	-0.01235	-0.00844	0.09059	0.14485	0.06437	0.01845	0.03186	0.0971	-0.04749	-0.00662
Z009E0035	0.83276	0.85954	0.54192	0.72021	0.73133	0.61832	0.55983	0.61309	0.69693	0.66634
Z009E0036	-0.86979	-0.81779	-0.69258	-0.63669	-0.54601	-0.69129	-0.70103	-0.68131	-0.58719	-0.80535
Z009E0037	-0.18088	0.01978	-0.16051	-0.1138	-0.24904	-0.21917	-0.24574	-0.14829	-0.25828	-0.26926
Z009E0038	0.02474	-0.20374	0.00726	-0.02342	0.10757	0.04849	-0.01721	-0.00206	-0.07489	0.03817
Z009E0039	0.04035	-0.30248	-0.11733	-0.08705	-0.12629	-0.15794	-0.01359	-0.08058	-0.17464	-0.19938
Z009E0040	-0.15442	-0.35382	-0.32732	-0.2214	-0.37172	-0.23327	-0.26065	-0.21228	-0.2549	-0.25664
Z009E0041	0.49675	0.60459	0.28546	0.39219	0.34436	0.31433	0.39637	0.37855	0.34205	0.24687
Z009E0042	0.32117	0.33964	0.50992	0.5585	0.64905	0.5628	0.39717	0.51553	0.5671	0.39555
Z009E0043	0.05763	0.29235	0.26398	0.23167	0.13574	0.26633	0.19929	0.11722	0.33638	0.206
Z009E0044	0.51422	0.89658	0.50763	0.57178	0.65576	0.67948	0.50953	0.51351	0.59739	0.48303
Z009E0045	0.32749	0.48966	0.3629	0.5096	0.44081	0.44264	0.62785	0.50633	0.56521	0.63805
Z009E0047	0.52787	0.30514	0.4024	0.36839	0.53231	0.36051	0.40938	0.30206	0.34358	0.4219
Z009E0048	-0.32642	-0.42818	-0.26052	-0.31821	-0.37385	-0.29377	-0.25037	-0.23141	-0.15988	-0.19254
Z009E0049	0.99408	1.05549	0.91338	0.95544	0.84005	0.86425	0.75002	0.91365	0.92735	0.99386
Z009E0050	-0.32178	-0.13545	-0.23924	-0.31357	-0.21752	-0.28521	-0.15156	-0.21654	-0.16612	-0.34981
Z009E0051	-0.0434	0.10023	-0.12512	0.06933	-0.02689	0.05974	-0.02367	0.07256	0.09752	0.02474
Z009E0052	-0.00698	-0.19229	-0.07779	-0.11783	0.0431	-0.08158	-0.11311	-0.01583	0.04252	-0.07686
Z009E0053	-0.2015	-0.23533	-0.25012	-0.22607	-0.31368	-0.30169	-0.33802	-0.30215	-0.24863	-0.29479
Z009E0054	-0.90936	-0.77568	-0.65778	-0.61909	-0.71972	-0.64375	-0.62886	-0.71729	-0.60024	-0.6749
Z009E0055	-0.12794	-0.17728	-0.01085	0.09879	0.01043	0.08879	0.15145	0.0788	-0.03204	-0.0069
Z009E0056	-0.06438	-0.11026	0.14738	0.08602	0.3001	0.14438	0.1158	0.0382	0.21976	0.26005
Z009E0057	0.10205	0.22381	0.17662	0.01995	-0.06243	0.06746	0.04606	0.08062	0.02131	-0.08716
Z009E0058	-0.64133	-0.56945	-0.61966	-0.78293	-0.7978	-0.74726	-0.74825	-0.75799	-0.69274	-0.78068
Z009E0059	0.45375	0.42087	0.52508	0.47568	0.71475	0.58032	0.58348	0.4763	0.65002	0.54135
Z009E0060	0.03043	-0.0298	-0.13871	-0.24548	-0.21987	-0.26243	-0.1704	-0.20102	-0.26853	-0.19481
Z009E0061	1.20857	1.12774	1.08471	1.03147	1.20765	1.12645	1.12803	1.18685	1.02501	1.21661
Z009E0062	-0.43701	-0.46163	-0.54211	-0.49958	-0.62925	-0.53883	-0.4733	-0.64614	-0.63017	-0.53749
Z009E0063	-0.17237	-0.22694	-0.35768	-0.3067	-0.43636	-0.39706	-0.28323	-0.32652	-0.29959	-0.32725
Z009E0064	0.29061	0.21015	0.03737	0.00211	0.23656	0.04223	0.11553	0.0917	0.12677	0.20672
Z009E0065	0.00672	-0.03884	-0.30022	-0.24218	-0.21451	-0.17248	-0.13264	-0.21001	-0.22567	-0.3325
Z009E0066	0.1388	0.05344	0.25784	0.31854	0.42975	0.2935	0.33787	0.30349	0.32602	0.31596
Z009E0068	0.33838	0.38745	0.03164	0.11574	0.16888	0.23538	0.2047	0.20875	0.25263	0.20486
Z009E0069	-0.12374	0.11701	0.03311	0.05895	0.05623	0.01552	0.0289	0.02432	-0.06451	-0.08447
Z009E0070	-0.14879	-0.05122	-0.12215	-0.08491	0.09408	-0.01269	-0.09314	-0.03473	-0.11755	0.09345
Z009E0071	-0.57715	-0.45812	-0.43601	-0.40363	-0.36763	-0.48897	-0.52693	-0.43539	-0.39255	-0.46336
Z009E0072	0.34394	0.63869	0.59912	0.60142	0.37813	0.50532	0.58395	0.59678	0.60934	0.55438
Z009E0073	-0.26309	-0.1372	-0.34301	-0.36615	-0.24887	-0.27298	-0.22555	-0.40337	-0.3319	-0.31729
Z009E0074	0.31684	0.0358	0.18888	0.21169	0.31658	0.22506	0.18501	0.2327	0.20468	0.0402
Z009E0075	-0.11286	0.01018	0.03527	-0.05239	-0.17276	-0.03501	0.02231	0.03919	0.04467	-0.118
Z009E0076	0.30265	0.20287	0.29051	0.20888	0.12507	0.2987	0.38551	0.31182	0.36862	0.24844
Z009E0077	-0.47524	-0.16306	-0.28516	-0.31971	-0.26205	-0.27438	-0.3096	-0.35193	-0.19662	-0.34867
Z009E0078	-0.11453	-0.32666	-0.29059	-0.29971	-0.20095	-0.33672	-0.27977	-0.27112	-0.33853	-0.39061
Z009E0079	0.42174	0.16765	0.38475	0.35783	0.49005	0.3847	0.51252	0.34352	0.36952	0.5692
Z009E0080	-0.32674	-0.37058	-0.42938	-0.48057	-0.32	-0.40027	-0.41224	-0.42095	-0.4718	-0.5488
Z009E0082	-0.07426	-0.40494	-0.18702	-0.23127	-0.05476	-0.17393	-0.18851	-0.23582	-0.2891	-0.20097
Z009E0083	-0.36648	-0.11616	-0.27984	-0.21368	-0.21827	-0.23901	-0.1592	-0.26609	-0.20799	-0.24396
Z009E0084	-0.26092	-0.57359	-0.30761	-0.34543	-0.47858	-0.37158	-0.39321	-0.27317	-0.40474	-0.18178
Z009E0085	0.1637	-0.01619	0.17648	0.11716	0.24031	0.20542	0.14466	0.26062	0.27163	0.12874
Z009E0086	-0.00343	0.02809	-0.20654	-0.12915	-0.12635	-0.18435	-0.2619	-0.24643	-0.26973	-0.10802
Z009E0087	-0.5539	-0.3776	-0.39584	-0.37233	-0.34528	-0.39504	-0.28875	-0.39811	-0.48568	-0.51171
Z009E0088	-0.4747	-0.38438	-0.48112	-0.54491	-0.30117	-0.41435	-0.41825	-0.44811	-0.37265	-0.40768
Z009E0089	-0.72612	-0.61684	-0.68757	-0.77481	-0.61575	-0.68049	-0.73838	-0.77649	-0.60772	-0.76463
Z009E0090	-0.78596	-0.97892	-0.69944	-0.74599	-0.70555	-0.673	-0.59918	-0.62656	-0.75633	-0.68788
Z009E0091	-0.11893	-0.07868	0.01719	-0.06936	-0.07686	-0.10522	-0.09371	-0.24158	-0.19269	-0.11838
Z009E0092	0.09591	0.05217	-0.06461	-0.17797	-0.14815	-0.19742	-0.11398	-0.10396	-0.21796	-0.02418
Z009E0093	-0.30205	-0.55275	-0.32862	-0.28425	-0.17685	-0.3746	-0.39898	-0.24988	-0.29733	-0.3358
Z009E0094	-0.77031	-0.5781	-0.65609	-0.72291	-0.94307	-0.7813	-0.8931	-0.79056	-0.74749	-0.7013
Z009E0095	0.10315	0.11997	0.25008	0.29999	0.29949	0.19569	0.27907	0.14959	0.30766	0.38719
Z009E0096	-0.11869	-0.38864	-0.26512	-0.06509	-0.03539	-0.16387	-0.11546	-0.10415	-0.22448	-0.06573
Z009E0097	0.4109	0.10897	0.40147	0.34451	0.30931	0.37382	0.45073	0.40832	0.28752	0.37601
Z009E0098	-0.03566	0.07068	-0.01384	-0.02995	-0.07084	0.03367	0.1326	0.04986	-0.04761	0.15808
Z009E0099	-0.30299	-0.11003	-0.1889	-0.17597	-0.35231	-0.19814	-0.10317	-0.09646	-0.20317	-0.15559
Z009E0100	0.17014	-0.00411	-0.09843	0.02796	0.16425	0.04222	-0.04167	-0.00652	0.06352	-0.12451
Z009E0101	0.02096	0.17281	0.21711	0.25091	0.2249	0.27627	0.23161	0.26057	0.31939	0.22608
Z009E0102	-0.4104	-0.10831	-0.14085	-0.21102	-0.18231	-0.22647	-0.16852	-0.14328	-0.12128	-0.16723
Z009E0103	0.17363	-0.08228	0.03036	0.09962	0.05898	0.08319	-0.03445	-0.05946	0.13045	0.02992
Z009E0104	-0.10367	0.29691	0.08106	0.10474	-0.07759	0.09421	-0.04429	0.07989	0.1555	-0.09957
Z009E0105	-0.29656	-0.46414	-0.25596	-0.2953	-0.32009	-0.30351	-0.199	-0.27585	-0.18929	-0.24145
Z009E0106	0.00727	-0.12545	0.13937	0.10331	0.10284	0.16697	0.05957	0.17997	0.07939	0.19283
Z009E0107	-0.30333	-0.22429	-0.0773	-0.04419	-0.11809	-0.06053	-0.0171	-0.01782	-0.00738	-0.06345
Z009E0108	-0.33418	-0.28439	-0.20885	-0.13973	-0.17421	-0.17477	-0.21927	-0.19523	-0.2116	-0.17916
Z009E0109	0.06751	-0.17801	0.07255	0.01298	0.13455	0.08996	0.06114	0.08027	0.00514	0.1903
Z009E0110	0.08083	0.36331	0.14055	0.33022	0.18572	0.28058	0.15903	0.19862	0.15907	0.2701
Z009E0111	-0.07583	0.09523	0.06745	0.12306	0.13635	0.09127	0.10061	0.09199	-0.03895	0.20638
Z009E0112	-0.17627	-0.1687	-0.04217	0.02639	-0.05232	-0.01421	-0.04252	0.03097	-0.07044	-0.02321
Z009E0114	-0.13684	0.20838	0.12846	0.07254	0.09474	0.04486	-0.00296	0.09232	0.03835	0.1257
Z009E0115	-0.08222	0.16841	0.11781	0.06632	-0.01908	0.15733	0.0986	0.20186	0.1603	0.11226
Z009E0117	-0.26521	-0.27963	-0.3335	-0.28897	-0.26617	-0.32481	-0.23026	-0.33687	-0.36871	-0.32883
Z009E0118	-0.19788	-0.02117	-0.18997	-0.21448	-0.11492	-0.20025	-0.17851	-0.11328	-0.2212	-0.14187
Z009E0119	-0.34023	-0.21792	-0.36268	-0.39707	-0.40385	-0.48912	-0.34946	-0.33725	-0.36643	-0.44693
Z009E0120	0.29209	0.6304	0.29906	0.33906	0.25132	0.36823	0.39169	0.34652	0.42267	0.27816
Z009E0121	-0.42386	-0.65892	-0.46355	-0.53714	-0.29943	-0.43421	-0.42499	-0.42868	-0.52313	-0.46673
Z009E0122	-0.37732	-0.17631	-0.24282	-0.19751	-0.29431	-0.20847	-0.1601	-0.21047	-0.29139	-0.21835
Z009E0123	0.07018	0.36975	0.32229	0.14188	0.16747	0.20603	0.17824	0.23156	0.25473	0.16901
Z009E0124	0.24731	0.25282	0.27719	0.34799	0.36391	0.33396	0.23562	0.25166	0.2404	0.37213
Z009E0125	0.39503	0.48497	0.29906	0.37424	0.23612	0.34105	0.23105	0.28246	0.20925	0.29753
Z009E0126	0.21234	0.25937	0.35788	0.35759	0.46479	0.41072	0.38131	0.37263	0.46496	0.36679
Z009E0127	0.33843	0.37496	0.48393	0.43819	0.17811	0.42344	0.45629	0.48935	0.52182	0.48266
Z009E0128	-0.24825	-0.15376	-0.18213	-0.27931	-0.06874	-0.18486	-0.19201	-0.27901	-0.28043	-0.22311
Z009E0129	-0.28342	0.03633	-0.16067	-0.22425	-0.02259	-0.12251	-0.12113	-0.14259	-0.04628	-0.18312
Z009E0130	0.07942	0.00082	-0.15614	-0.07101	-0.06958	-0.01961	-0.01607	-0.03094	-0.1152	-0.02037
Z009E0131	0.15905	0.2365	-0.00382	0.00642	-0.12376	0.07747	-0.04505	0.06094	-0.02938	0.17022
Z009E0132	-0.24918	0.08616	-0.07859	-0.04713	0.04998	-0.05632	-0.12109	-0.11554	-0.15825	-0.11096
Z009E0133	-0.57026	-0.77608	-0.49476	-0.55898	-0.46092	-0.55008	-0.55719	-0.55873	-0.52143	-0.58778
Z009E0134	-0.33434	-0.09714	-0.13291	-0.0948	-0.0569	-0.12572	-0.12332	-0.18426	-0.25498	-0.14914
Z009E0135	0.31257	0.18242	0.34917	0.44295	0.31833	0.35216	0.40705	0.41692	0.45697	0.43558
Z009E0136	0.34371	0.5779	0.46351	0.48766	0.46102	0.47374	0.47046	0.54267	0.42464	0.59777
Z009E0137	0.00474	-0.33242	-0.13877	-0.0756	-0.25897	-0.08456	-0.04475	-0.07477	-0.03325	-0.08117
Z009E0138	-0.42477	-0.25065	-0.58285	-0.38838	-0.31895	-0.45324	-0.42204	-0.52721	-0.34748	-0.28454
Z009E0139	-0.29782	-0.24687	-0.13337	-0.19857	-0.3112	-0.12659	-0.2305	-0.11483	-0.20112	-0.16326
Z009E0140	0.24272	-0.07419	0.04457	0.14906	0.05383	0.06504	0.11501	0.14571	-0.00728	0.03697
Z009E0141	0.40524	0.43888	0.34655	0.23058	0.37764	0.31769	0.40386	0.29668	0.37408	0.31939
Z009E0142	-0.10548	-0.25863	-0.21787	-0.11489	-0.07243	-0.23398	-0.19068	-0.16559	-0.18708	-0.03907
Z009E0143	-0.30821	-0.11056	-0.37697	-0.24172	-0.30999	-0.23635	-0.33548	-0.31705	-0.21777	-0.4223
Z009E0144	0.22545	0.35142	0.29273	0.19153	-0.00402	0.14986	0.04495	0.09143	0.22627	-0.05559
Z009E0145	0.246	0.46311	0.23103	0.26891	0.20535	0.31882	0.27364	0.18936	0.26124	0.28621
Z009E0146	-0.22849	-0.02568	-0.11415	-0.06941	-0.05865	-0.0753	-0.09351	-0.06855	-0.18454	-0.10315
Z009E0147	0.00664	0.09239	0.15324	0.01827	0.07175	-0.02306	0.02264	-0.06194	-0.04787	0.00224
Z009E0149	0.37637	0.34947	0.01694	0.08599	0.19053	0.09977	0.1766	0.10583	0.06726	0.15234
Z009E0150	-1.0034	-0.96445	-0.74158	-0.8227	-0.66845	-0.72011	-0.78435	-0.78873	-0.77935	-0.83098
Z009E0151	0.23787	0.65184	0.43748	0.47662	0.32935	0.44781	0.38139	0.39986	0.3419	0.41332
Z009E0152	-0.12226	-0.23219	0.10179	0.0072	-0.14378	0.0201	-0.1552	-0.09951	-0.0766	0.0329
Z009E0153	0.27116	-0.09169	0.11773	0.05842	0.13868	0.07452	0.17253	0.14428	0.02667	0.05512
Z009E0154	-0.33103	-0.24221	-0.1722	-0.12176	0.04012	-0.11293	-0.14779	-0.10038	-0.09734	-0.13928
Z009E0155	-0.69122	-0.47771	-0.77699	-0.64179	-0.64713	-0.7217	-0.70332	-0.78881	-0.64491	-0.65286
Z009E0156	0.00401	-0.04178	0.15758	0.12509	-0.10223	0.0933	0.12795	0.05011	0.07874	0.29849
Z009E0157	-0.46798	-0.23605	-0.48993	-0.3059	-0.34658	-0.40316	-0.37513	-0.30523	-0.48199	-0.23568
Z009E0158	0.24904	0.31631	0.03938	0.00553	0.22728	0.11454	0.04559	0.01148	0.15329	0.06182
Z009E0159	0.35605	0.19951	0.30978	0.25908	0.38089	0.26193	0.29211	0.28704	0.35555	0.30213
Z009E0161	0.01403	0.06805	-0.26682	-0.18289	-0.18137	-0.10831	-0.24126	-0.05951	-0.20513	-0.03927
Z009E0162	0.48574	0.51648	0.64218	0.59808	0.80591	0.68014	0.61209	0.58916	0.75546	0.62404
Z009E0163	-0.14921	-0.17308	-0.24141	-0.32272	-0.28487	-0.3046	-0.25198	-0.17827	-0.20084	-0.25931
Z009E0164	0.0491	0.18518	0.16615	0.24496	0.14454	0.20608	0.18309	0.19381	0.21164	0.20551
Z009E0165	-0.01989	-0.31051	-0.12205	-0.05409	-0.14316	-0.0727	-0.12922	-0.09632	-0.03876	0.01957
Z009E0166	-0.04752	-0.06182	0.09635	0.11292	0.12225	0.09081	-0.01327	0.02575	-0.0086	-0.09243
Z009E0167	0.38423	0.32345	0.3969	0.41927	0.43324	0.36188	0.2485	0.27022	0.30023	0.34578
Z009E0168	-0.284	-0.3864	-0.1573	-0.20933	-0.22584	-0.15406	-0.26098	-0.15344	-0.24326	-0.3094
Z009E0169	-0.09727	0.15299	-0.03845	-0.09571	0.04654	-0.01895	0.03661	0.00171	-0.08143	0.00589
Z009E0170	-0.56267	-0.56846	-0.37278	-0.55494	-0.37193	-0.55299	-0.59988	-0.55388	-0.51897	-0.64706
Z009E0171	0.33977	0.17651	0.18116	0.26083	0.25748	0.30528	0.2752	0.27394	0.22492	0.40824
Z009E0173	-0.45507	-0.63659	-0.68747	-0.55474	-0.49389	-0.57401	-0.67583	-0.54894	-0.56224	-0.7253
Z009E0174	-0.29159	-0.11101	-0.1578	-0.12226	-0.21231	-0.16107	-0.22187	-0.14616	-0.23973	-0.25531
Z009E0175	0.13351	0.34244	0.26946	0.26031	0.26528	0.30523	0.29867	0.18183	0.35808	0.23699
Z009E0176	-0.75446	-0.61345	-0.86387	-0.79333	-0.91329	-0.80247	-0.8701	-0.83404	-0.78549	-0.85964
Z009E0177	0.42792	0.21901	0.44967	0.27745	0.33863	0.32274	0.38348	0.41539	0.23752	0.31854
Z009E0178	-0.72652	-0.71595	-0.84906	-0.8256	-0.68977	-0.89703	-0.88693	-0.88481	-0.81071	-0.87476
Z009E0179	0.02098	-0.33054	-0.10114	-0.15138	-0.13385	-0.12211	-0.09634	-0.09641	-0.19866	-0.09133
Z009E0180	-0.19066	-0.18004	-0.40553	-0.42573	-0.44811	-0.34549	-0.39729	-0.44031	-0.28144	-0.39017
Z009E0181	-0.22779	-0.29426	-0.4249	-0.47218	-0.29408	-0.36003	-0.49883	-0.3876	-0.30484	-0.40068
Z009E0182	-0.35228	-0.21602	-0.43812	-0.46708	-0.47606	-0.39879	-0.44764	-0.44737	-0.43926	-0.35968
Z009E0183	0.08116	0.00485	0.00314	0.01428	0.13813	0.0705	-0.01201	-0.08414	0.10784	0.00172
Z009E0184	-0.08137	0.24166	0.07586	-0.00001	-0.08397	-0.00422	0.07978	0.00817	-0.05198	-0.04495
Z009E0186	0.28281	0.29561	0.18676	0.22858	0.21019	0.12585	0.13454	0.1896	0.14639	0.28559
Z009E0187	-0.10472	-0.06101	-0.15449	-0.31527	-0.47998	-0.26712	-0.33329	-0.25538	-0.36977	-0.31265
Z009E0190	-0.75337	-0.87995	-0.82284	-0.73182	-0.82186	-0.77904	-0.85426	-0.83831	-0.92785	-0.65071
Z009E0191	-0.19789	-0.50668	-0.41585	-0.35015	-0.14588	-0.29194	-0.30106	-0.21833	-0.21573	-0.28685
Z009E0192	-0.22257	-0.26918	-0.00417	0.01615	-0.15722	-0.06456	0.00075	0.02401	0.03555	-0.01151
Z009E0193	0.93012	0.89436	0.79281	0.90975	0.87273	0.84694	0.83683	0.85605	0.9565	0.73606
Z009E0194	1.06661	0.79424	1.09236	1.02039	0.96244	0.97581	0.94786	1.00437	0.87031	0.9497
Z009E0196	0.2986	0.33442	0.23261	0.18394	0.24059	0.16814	0.01186	0.13424	0.18606	0.16203
Z009E0197	0.06201	0.03808	0.2554	0.2219	0.22571	0.20183	0.23366	0.18452	0.32731	0.17536
Z009E0198	0.05369	0.22298	0.16489	0.10039	0.00115	0.09432	0.18664	0.17817	0.24477	0.25879
Z009E0199	-0.45771	-0.58323	-0.27977	-0.26449	-0.29632	-0.37804	-0.21019	-0.2031	-0.40669	-0.30375
Z009E0200	0.14272	0.33208	0.1271	0.11332	0.11994	0.01743	0.10479	0.06043	0.13546	-0.07115
Z010E0001	0.09933	0.05237	0.10052	0.08827	0.102	0.10957	0.05536	0.06824	0.15343	0.02662
Z010E0002	-0.21567	-0.24408	-0.3027	-0.25313	-0.25533	-0.25709	-0.25274	-0.14613	-0.17796	-0.10439
Z010E0003	0.12097	0.02383	0.10277	0.08464	0.13043	0.10889	0.06087	0.15709	0.19435	-0.09014
Z010E0004	0.02509	-0.01191	0.00943	0.03293	0.01383	0.03508	0.03988	0.20302	-0.03708	0.18515
Z010E0006	0.20695	0.18846	0.1063	0.19576	0.15179	0.20378	0.19934	0.1924	0.06633	0.13923
Z010E0008	-0.09495	-0.16702	-0.07489	-0.11225	-0.07435	-0.1337	-0.14068	-0.09738	-0.04281	0.05586
Z010E0009	-0.13456	-0.14976	-0.25256	-0.17829	-0.16566	-0.14201	-0.13711	-0.1258	-0.16121	-0.2649
Z010E0010	-0.10995	-0.1456	-0.1552	-0.11423	-0.19069	-0.16183	-0.16255	-0.26453	-0.08088	-0.02778
Z010E0011	-0.21715	-0.23391	-0.2178	-0.23712	-0.22498	-0.20122	-0.23221	-0.27277	-0.34211	-0.21055
Z010E0012	-0.28418	-0.21696	-0.18465	-0.24685	-0.30694	-0.2326	-0.24238	-0.23232	-0.3456	-0.3458
Z010E0013	0.316	0.42061	0.43029	0.33436	0.33268	0.29656	0.36837	0.34694	0.26934	0.23625
Z010E0015	0.70471	0.68662	0.71194	0.70147	0.73268	0.71321	0.68157	0.75018	0.76157	0.61601
Z010E0016	0.08633	0.01971	0.0739	0.0569	0.00226	0.02046	0.07241	0.03003	0.07821	-0.10173
Z010E0017	-0.34027	-0.45273	-0.47133	-0.34687	-0.32036	-0.33062	-0.38921	-0.46548	-0.46022	-0.3808
Z010E0018	-0.0387	-0.03389	0.05455	-0.00168	-0.00023	-0.03473	-0.03912	-0.16143	-0.09797	-0.00422
Z010E0019	-0.14343	-0.24041	-0.24478	-0.15061	-0.11225	-0.15512	-0.18235	-0.08501	-0.2611	-0.35755
Z010E0020	0.41207	0.48606	0.52999	0.42794	0.40796	0.41842	0.46797	0.36023	0.35759	0.61531
Z010E0021	-0.21709	-0.20434	-0.33237	-0.26053	-0.30631	-0.21009	-0.2736	-0.22617	-0.34501	-0.28198
Z010E0022	-0.25567	-0.21978	-0.32732	-0.24541	-0.22134	-0.28272	-0.2539	-0.27025	-0.27108	-0.25794
Z010E0024	-0.20465	-0.11751	-0.07358	-0.19273	-0.12269	-0.18166	-0.18741	-0.01646	-0.21212	-0.32157
Z010E0025	0.49177	0.55552	0.44064	0.46556	0.45486	0.50433	0.52352	0.49632	0.40704	0.53011
Z010E0026	-0.20794	-0.29551	-0.18835	-0.2031	-0.16351	-0.19456	-0.20693	-0.12315	-0.15033	-0.39306
Z010E0027	0.16989	0.2735	0.25883	0.17121	0.13186	0.18329	0.17299	0.16621	0.09959	0.09558
Z010E0028	-0.13695	-0.06136	-0.10436	-0.17046	-0.14391	-0.12537	-0.15392	-0.17453	-0.07991	-0.11372
Z010E0029	-0.17935	-0.12852	-0.2084	-0.1441	-0.1449	-0.12021	-0.12039	-0.10152	-0.05537	-0.11065
Z010E0030	0.54835	0.57541	0.43239	0.52307	0.49925	0.47892	0.53617	0.35393	0.60773	0.70149
Z010E0032	0.37866	0.32518	0.41078	0.37583	0.33761	0.34092	0.37366	0.30794	0.45602	0.35075
Z010E0033	0.38122	0.34619	0.48079	0.37117	0.33622	0.37669	0.32448	0.41167	0.26417	0.35855
Z010E0034	-0.14972	-0.20985	-0.25452	-0.15424	-0.19137	-0.1773	-0.1716	-0.28483	-0.09113	-0.0654
Z010E0035	-0.38003	-0.40259	-0.28826	-0.36796	-0.37577	-0.39027	-0.35802	-0.30183	-0.26793	-0.36846
Z010E0036	-0.03074	-0.10342	-0.17034	-0.05754	-0.0948	-0.0849	-0.07438	-0.18658	0.0045	-0.0433
Z010E0037	0.15808	0.17772	0.11041	0.16568	0.17835	0.13208	0.21656	0.18465	0.28339	0.22893
Z010E0038	-0.35015	-0.29834	-0.24094	-0.33341	-0.34216	-0.36057	-0.34968	-0.3151	-0.39612	-0.46014
Z010E0039	0.27129	0.30517	0.21793	0.25946	0.30705	0.23927	0.25718	0.37921	0.19276	0.4335
Z010E0040	0.22783	0.26741	0.15637	0.21449	0.24878	0.19524	0.19108	0.25534	0.14417	0.22662
Z010E0041	0.11371	0.15662	0.09613	0.12044	0.20566	0.10028	0.17274	0.13187	0.19039	0.00425
Z010E0042	0.22057	0.18748	0.13362	0.2077	0.18988	0.25584	0.24211	0.33082	0.15292	0.21686
Z010E0043	-0.26104	-0.22381	-0.28516	-0.24363	-0.2204	-0.18701	-0.22014	-0.16052	-0.16696	-0.29412
Z010E0044	-0.22137	-0.23437	-0.13079	-0.2091	-0.2743	-0.16908	-0.24193	-0.17307	-0.32235	-0.21171
Z010E0046	0.17145	0.22397	0.24033	0.17868	0.20358	0.1538	0.19946	0.04697	0.28796	0.3174
Z010E0047	-0.75279	-0.73762	-0.81529	-0.7229	-0.77692	-0.76405	-0.74523	-0.81468	-0.66282	-0.68001
Z010E0048	0.02651	-0.03925	0.05433	0.01207	-0.04605	0.04664	0.00781	0.00029	0.04676	0.20446
Z010E0049	0.30722	0.2527	0.35966	0.27251	0.24366	0.25696	0.28503	0.35959	0.1608	0.30039
Z010E0051	-0.75383	-0.78142	-0.73567	-0.74989	-0.7371	-0.73708	-0.75124	-0.61737	-0.73421	-0.85652
Z010E0052	-0.37346	-0.34967	-0.41734	-0.35538	-0.38523	-0.33214	-0.37312	-0.49844	-0.44152	-0.42602
Z010E0053	-0.23824	-0.31643	-0.17953	-0.19116	-0.2888	-0.18376	-0.2354	-0.17615	-0.15831	-0.21648
Z010E0054	-0.06247	-0.11602	0.00294	-0.06015	-0.11703	-0.07944	-0.07488	-0.00233	-0.17541	-0.04579
Z010E0055	-0.44167	-0.47825	-0.57153	-0.44769	-0.39916	-0.44173	-0.41564	-0.47969	-0.41999	-0.47325
Z010E0056	0.69309	0.6768	0.74772	0.69975	0.65536	0.67132	0.68313	0.71857	0.80587	0.74099
Z010E0057	0.21831	0.27424	0.3508	0.24047	0.20751	0.267	0.21992	0.30469	0.22305	0.28807
Z010E0058	0.4017	0.42927	0.32155	0.38789	0.34265	0.39881	0.41586	0.40125	0.27098	0.55889
Z010E0059	0.3252	0.32482	0.20405	0.28103	0.28368	0.26478	0.33364	0.29807	0.22843	0.29181
Z010E0060	-0.14485	-0.07072	-0.03114	-0.11279	-0.14121	-0.09012	-0.09596	-0.02613	-0.02127	-0.06937
Z010E0061	0.38201	0.31079	0.30493	0.40011	0.40835	0.36093	0.35262	0.3347	0.32762	0.42637
Z010E0062	0.03106	0.04171	0.07269	0.0585	0.00895	0.031	0.07866	-0.00437	0.17659	-0.06018
Z010E0063	-0.03492	0.04037	0.02351	-0.0482	0.03466	-0.06762	0.00516	-0.00925	-0.01736	-0.01728
Z010E0064	0.7811	0.87327	0.74454	0.78834	0.90337	0.84261	0.84364	0.85345	0.7658	0.81704
Z010E0065	-0.0648	-0.01444	-0.13714	-0.03595	-0.01367	-0.06341	-0.04619	-0.12559	-0.08985	-0.03005
Z010E0066	-0.14292	-0.23101	-0.11088	-0.17474	-0.20165	-0.20242	-0.17149	-0.11218	-0.1878	-0.18181
Z010E0067	-0.07002	-0.12371	-0.17916	-0.08665	-0.05022	-0.10487	-0.09398	-0.11415	-0.14554	0.09991
Z010E0068	-0.25633	-0.1715	-0.30155	-0.23345	-0.21322	-0.24952	-0.17425	-0.2335	-0.28016	-0.10628
Z010E0069	-0.02832	-0.05808	0.08367	-0.01996	-0.03722	-0.03309	-0.03728	-0.10132	-0.10576	-0.1308
Z010E0070	0.13054	0.0866	0.16267	0.09003	0.07025	0.07475	0.12627	0.08548	0.03455	0.03237
Z010E0071	-0.13224	-0.2159	-0.05546	-0.12541	-0.13623	-0.1527	-0.19118	0.00013	-0.21762	-0.22146
Z010E0073	0.15365	0.06938	0.1467	0.11596	0.16406	0.09098	0.11558	0.10875	0.05684	-0.04952
Z010E0075	-0.65881	-0.65494	-0.64928	-0.67727	-0.7533	-0.65989	-0.68729	-0.72173	-0.68357	-0.78422
Z010E0076	-0.01728	-0.03745	0.04	-0.05488	-0.01223	-0.05291	-0.10313	0.11332	0.03841	0.08962
Z010E0077	0.339	0.33688	0.44571	0.38747	0.34841	0.3359	0.38392	0.31416	0.41711	0.53648
Z010E0078	-0.18992	-0.20696	-0.20057	-0.22372	-0.18072	-0.19689	-0.19431	-0.20507	-0.27495	-0.30793
Z010E0079	0.75091	0.67858	0.738	0.72597	0.74891	0.762	0.70748	0.7069	0.79287	0.76276
Z010E0080	-0.1067	-0.1113	-0.02089	-0.11009	-0.08711	-0.12102	-0.07943	-0.02123	-0.02313	-0.23535
Z010E0082	-0.36959	-0.36813	-0.2638	-0.35735	-0.27812	-0.368	-0.33556	-0.48721	-0.45563	-0.14731
Z010E0083	-0.23683	-0.18709	-0.28306	-0.23808	-0.26982	-0.20328	-0.26709	-0.28801	-0.33835	-0.19209
Z010E0084	-0.12441	-0.09702	-0.19599	-0.14189	-0.1709	-0.10888	-0.17802	-0.09449	-0.16552	-0.12437
Z010E0085	-0.24471	-0.27704	-0.39964	-0.26722	-0.20547	-0.23649	-0.24244	-0.21477	-0.15582	-0.34437
Z010E0086	-0.00025	0.03693	0.01187	0.01877	0.06547	-0.0131	-0.00004	0.02105	0.12821	0.14014
Z010E0087	-0.78627	-0.83605	-0.77247	-0.7673	-0.87551	-0.76167	-0.79691	-0.81638	-0.70607	-0.78734
Z010E0088	0.40278	0.37564	0.44496	0.38642	0.35813	0.34674	0.37295	0.45331	0.44616	0.33257
Z010E0089	-0.35546	-0.33367	-0.44767	-0.35628	-0.41482	-0.39792	-0.40444	-0.37837	-0.26144	-0.35369
Z010E0090	-0.00134	0.12589	-0.07285	0.00647	0.02941	-0.00566	0.08061	0.13663	0.19196	-0.1624
Z010E0091	0.02624	0.15057	-0.03295	0.03477	0.06422	0.02812	0.10965	0.18172	0.21539	-0.12857
Z010E0092	-0.00757	0.01304	-0.08182	-0.01745	-0.05806	0.03033	-0.01088	-0.04235	-0.07521	0.01248
Z010E0093	0.05833	0.12361	-0.01971	0.06486	0.11493	0.05909	0.04249	0.18326	0.13777	-0.13015
Z010E0094	0.15927	0.17217	0.00052	0.13179	0.16228	0.09118	0.13222	0.0398	0.10443	0.01189
Z010E0096	0.66279	0.58945	0.6723	0.67331	0.62613	0.68953	0.59024	0.6012	0.71087	0.85139
Z010E0098	-0.19694	-0.29832	-0.1796	-0.20085	-0.20423	-0.258	-0.20007	-0.20849	-0.30601	-0.16186
Z010E0099	0.34937	0.3708	0.44298	0.36202	0.40058	0.34686	0.42011	0.42604	0.35025	0.29689
Z010E0100	-0.1671	-0.13386	-0.21681	-0.16244	-0.03849	-0.17452	-0.09456	-0.29141	-0.19461	-0.08325
Z010E0101	-0.09742	-0.03496	-0.15879	-0.09142	-0.11896	-0.04727	-0.05225	0.03923	-0.13615	-0.09263
Z010E0102	-0.05785	-0.08951	-0.01498	-0.06732	-0.07156	-0.0885	-0.06528	-0.09506	-0.1134	-0.01296
Z010E0103	0.11857	0.09879	0.17233	0.10159	0.03661	0.06716	0.07226	0.14838	0.02523	0.00405
Z010E0104	-0.29882	-0.31688	-0.4212	-0.32187	-0.28138	-0.37346	-0.30656	-0.33373	-0.3882	-0.28787
Z010E0105	-0.0628	-0.11042	-0.08721	-0.10393	-0.07759	-0.13368	-0.12961	-0.06039	0.01601	-0.13216
Z010E0106	0.63197	0.62044	0.66864	0.62795	0.63122	0.65624	0.56437	0.65977	0.6653	0.68225
Z010E0108	0.28664	0.20611	0.15025	0.27368	0.19713	0.29318	0.21289	0.23604	0.31598	0.24892
Z010E0109	0.09246	0.0549	-0.02378	0.06152	-0.0077	0.09569	0.01285	0.02979	-0.04731	-0.04144
Z010E0111	-0.67757	-0.61946	-0.82357	-0.7008	-0.62356	-0.73311	-0.65624	-0.72261	-0.54032	-0.71076
Z010E0112	-0.16036	-0.21195	-0.11251	-0.12354	-0.11664	-0.11509	-0.16405	-0.15516	-0.03455	-0.13791
Z010E0113	-0.49155	-0.43715	-0.40379	-0.48692	-0.44783	-0.43327	-0.52335	-0.45415	-0.39673	-0.33588
Z010E0114	0.38337	0.34332	0.434	0.37776	0.32457	0.32812	0.39065	0.38446	0.26049	0.30874
Z010E0115	-0.09297	-0.14081	-0.18101	-0.13836	-0.14621	-0.09691	-0.16407	-0.22566	-0.06382	-0.23904
Z010E0116	-0.34615	-0.42935	-0.33732	-0.36367	-0.40485	-0.36444	-0.36988	-0.3154	-0.3171	-0.43338
Z010E0117	0.20825	0.24005	0.26951	0.21628	0.15436	0.22896	0.21164	0.27165	0.27222	0.23542
Z010E0118	0.01488	0.04209	-0.00748	0.04807	0.02398	0.0233	0.08293	0.02126	-0.0078	0.09453
Z010E0119	0.0114	0.03765	0.06662	-0.00897	-0.04402	-0.01612	0.01772	-0.01493	-0.10474	0.13708
Z010E0120	0.33774	0.30555	0.2643	0.36268	0.31591	0.3084	0.35737	0.20049	0.30002	0.22056
Z010E0121	-0.16027	-0.08129	-0.099	-0.16278	-0.16817	-0.12679	-0.13034	-0.25813	-0.08186	-0.13535
Z010E0122	-0.3314	-0.2911	-0.22595	-0.28597	-0.25193	-0.25562	-0.26577	-0.30621	-0.38025	-0.24452
Z010E0123	-0.00697	0.05405	-0.09845	0.00734	0.0433	0.05166	-0.00489	-0.04103	0.04345	0.1209
Z010E0124	-0.18643	-0.09087	-0.11588	-0.1527	-0.08955	-0.19682	-0.11302	-0.32565	-0.19012	-0.2822
Z010E0125	0.50426	0.43036	0.39158	0.47967	0.52007	0.44305	0.43561	0.49342	0.38547	0.30842
Z010E0126	-0.02105	-0.04423	-0.13089	-0.0264	0.03223	-0.01186	-0.01553	0.02914	0.0488	-0.05033
Z010E0127	-0.37046	-0.33029	-0.26654	-0.32997	-0.2956	-0.29868	-0.31114	-0.27207	-0.37809	-0.29413
Z010E0128	-0.3866	-0.37348	-0.43973	-0.36674	-0.32773	-0.39474	-0.40135	-0.33841	-0.33147	-0.24467
Z010E0129	0.06103	0.01786	0.02044	0.07326	0.03272	0.09172	0.05009	0.11651	0.05122	0.11005
Z010E0130	-0.46424	-0.46519	-0.36863	-0.43918	-0.3707	-0.44514	-0.41235	-0.4099	-0.5207	-0.18718
Z010E0131	0.13024	0.03723	0.17873	0.1543	0.13	0.10787	0.09782	0.25043	0.08865	-0.01072
Z010E0132	-0.10699	-0.02183	-0.03522	-0.14252	-0.13694	-0.09423	-0.10511	-0.25023	-0.25245	0.053
Z010E0133	-0.13756	-0.13652	-0.15448	-0.11327	-0.12425	-0.14829	-0.1213	-0.08274	-0.02409	-0.0624
Z010E0134	0.05918	0.03112	0.00323	0.09235	0.06126	0.0576	0.11298	0.0613	0.20692	0.11769
Z010E0135	0.13555	0.08355	0.05844	0.12899	0.08792	0.11542	0.12021	0.21943	0.186	0.12214
Z010E0136	0.48172	0.4122	0.40153	0.48087	0.4233	0.50604	0.4476	0.516	0.50992	0.67854
Z010E0137	0.04931	0.03505	0.12722	0.0499	0.01283	0.09096	0.02278	0.08424	0.05099	-0.0051
Z010E0138	-0.4125	-0.41684	-0.30681	-0.39027	-0.44351	-0.41633	-0.44512	-0.41855	-0.39308	-0.36485
Z010E0139	-0.02619	-0.04466	-0.09071	-0.04265	-0.05623	0.00098	-0.0144	-0.03287	-0.01268	0.11617
Z010E0141	0.127	0.15285	0.02624	0.11727	0.14826	0.07956	0.08417	0.05132	0.10228	-0.03979
Z010E0142	0.06928	0.00826	0.11473	0.08659	0.11703	0.12254	0.04867	-0.02319	0.07544	0.04125
Z010E0143	0.11742	0.09518	0.17275	0.14737	0.10477	0.17056	0.1653	0.2971	0.05251	0.29732
Z010E0144	-0.20238	-0.187	-0.06649	-0.19498	-0.24954	-0.2042	-0.20818	-0.06992	-0.28423	0.02409
Z010E0145	0.09484	0.04095	0.11994	0.09318	0.1257	0.12073	0.07035	0.14958	0.05768	0.07733
Z010E0146	0.11743	0.02382	0.11481	0.10585	0.12375	0.10891	0.10095	-0.02626	0.00704	0.12513
Z010E0147	-0.76646	-0.8507	-0.77961	-0.79214	-0.76008	-0.8183	-0.78272	-0.82715	-0.74341	-0.80823
Z010E0148	-0.28502	-0.30824	-0.31661	-0.27363	-0.26126	-0.28325	-0.27467	-0.24721	-0.34248	-0.11177
Z010E0149	-0.24194	-0.22434	-0.33003	-0.23826	-0.3055	-0.27233	-0.22432	-0.30528	-0.32916	-0.12366
Z010E0150	0.01139	0.05383	-0.04328	0.03029	0.00046	-0.00334	0.00193	0.02091	0.16087	-0.15206
Z010E0151	-0.17053	-0.18091	-0.14131	-0.17514	-0.16656	-0.16556	-0.18889	-0.27525	-0.13231	-0.30922
Z010E0152	-0.06787	-0.04926	-0.03037	-0.09508	-0.10619	-0.10884	-0.10782	-0.07523	-0.18396	-0.08464
Z010E0153	-0.43377	-0.45549	-0.53776	-0.4465	-0.40075	-0.46423	-0.47248	-0.49699	-0.3888	-0.34045
Z010E0154	0.02395	-0.05743	-0.10804	0.01215	0.00916	0.03689	-0.0239	0.13586	-0.09277	-0.01982
Z010E0155	0.55028	0.56504	0.55018	0.52322	0.43665	0.49495	0.48539	0.454	0.41799	0.54038
Z010E0156	0.43298	0.48084	0.40801	0.44174	0.47987	0.4933	0.50287	0.35502	0.3764	0.40786
Z010E0157	-0.00829	-0.07174	-0.00468	-0.02738	-0.07887	-0.01543	-0.04779	-0.04623	0.03381	-0.13399
Z010E0158	-0.29601	-0.35208	-0.36481	-0.28286	-0.31712	-0.23486	-0.30662	-0.20868	-0.21834	-0.34607
Z010E0159	-0.2913	-0.34019	-0.35001	-0.28289	-0.25	-0.31065	-0.32981	-0.14787	-0.33234	-0.33913
Z010E0160	0.3395	0.40014	0.43539	0.3626	0.31314	0.32698	0.33974	0.38233	0.46045	0.20293
Z010E0162	0.0958	0.14143	0.20138	0.1067	0.17773	0.16254	0.10701	0.18543	0.0408	0.17435
Z010E0163	0.32017	0.30998	0.32701	0.34452	0.34195	0.36823	0.28422	0.29588	0.23358	0.37851
Z010E0166	0.1455	0.14979	0.17188	0.1484	0.1907	0.1852	0.17433	0.13144	0.17121	0.19322
Z010E0167	0.32985	0.24603	0.37628	0.3529	0.35324	0.36618	0.35277	0.30152	0.27358	0.53373
Z010E0169	-0.34316	-0.27254	-0.28494	-0.33867	-0.30145	-0.28747	-0.35747	-0.48118	-0.40892	-0.45453
Z010E0170	0.14308	0.09866	0.06091	0.16399	0.17742	0.19305	0.11358	0.10787	0.09888	0.0783
Z010E0171	1.04142	0.99167	0.95836	1.08584	1.11439	1.09521	1.05425	1.04073	1.1778	0.92997
Z010E0172	-0.01865	-0.04913	0.06835	-0.03614	-0.06824	-0.05318	-0.04576	0.00063	-0.12283	0.02646
Z010E0173	0.14176	0.06466	0.10964	0.11216	0.10881	0.08473	0.05676	0.08493	0.22939	-0.07906
Z010E0174	0.01418	-0.04203	-0.08136	0.04495	-0.03394	0.05702	0.02423	0.00714	0.12318	-0.0895
Z010E0175	0.3856	0.3459	0.2054	0.37245	0.296	0.38828	0.3768	0.31913	0.46779	0.20516
Z010E0176	0.02455	0.01912	0.08175	0.03244	0.05076	0.07121	0.06496	0.12491	-0.00793	0.14778
Z010E0178	0.43435	0.39662	0.49072	0.47599	0.49056	0.47432	0.46544	0.48624	0.53639	0.50664
Z010E0179	-0.09917	-0.17051	-0.03586	-0.09388	-0.14604	-0.14055	-0.10315	-0.15624	-0.1564	-0.21651
Z010E0180	-0.1106	-0.14895	-0.16878	-0.11675	-0.18387	-0.11628	-0.11041	-0.10765	-0.06867	0.01333
Z010E0181	0.2506	0.23022	0.34888	0.27483	0.19921	0.32896	0.26195	0.3261	0.18115	0.36779
Z010E0182	0.24134	0.28331	0.15946	0.21976	0.19041	0.20317	0.22959	0.20078	0.13807	0.2746
Z010E0184	-0.3963	-0.43198	-0.34014	-0.38542	-0.44264	-0.44147	-0.39513	-0.3606	-0.35646	-0.35823
Z010E0185	-0.33352	-0.40033	-0.32383	-0.35402	-0.38957	-0.33032	-0.36656	-0.44918	-0.31828	-0.36159
Z010E0186	0.38096	0.51061	0.46609	0.39901	0.49142	0.41035	0.42597	0.27284	0.44363	0.28012
Z010E0187	-0.28725	-0.3599	-0.2596	-0.31293	-0.2758	-0.27439	-0.35319	-0.2731	-0.39299	-0.40803
Z010E0188	0.17107	0.14297	0.23678	0.18072	0.17423	0.22022	0.18662	0.1713	0.17834	0.23424
Z010E0189	0.71912	0.77256	0.70588	0.73558	0.8143	0.72204	0.76074	0.78646	0.89596	0.57597
Z010E0190	-0.38189	-0.26589	-0.39642	-0.35701	-0.34445	-0.38922	-0.31097	-0.34616	-0.41227	-0.39507
Z010E0191	-0.24921	-0.33619	-0.23896	-0.24939	-0.34031	-0.2326	-0.31381	-0.25889	-0.20877	-0.42444
Z010E0192	0.07384	0.08548	0.05029	0.03348	-0.03589	0.06606	0.03482	-0.01131	-0.043	-0.09037
Z010E0193	-0.29316	-0.22145	-0.2381	-0.27434	-0.3239	-0.26216	-0.29558	-0.42281	-0.18096	-0.3924
Z010E0194	-0.22136	-0.16831	-0.09742	-0.17905	-0.19071	-0.21034	-0.14193	-0.13525	-0.17872	-0.30707
Z010E0195	0.32345	0.38345	0.40857	0.32127	0.2896	0.30825	0.29725	0.3341	0.41399	0.4488
Z010E0197	0.0548	0.02066	-0.03371	0.07673	0.10734	0.09728	0.07038	0.04345	0.0075	-0.04249
Z010E0198	-0.05508	0.00303	-0.027	-0.04633	-0.09279	-0.0178	-0.04917	-0.03103	-0.13888	-0.01073
Z010E0200	-0.45949	-0.46924	-0.51399	-0.44571	-0.47181	-0.39456	-0.4687	-0.42858	-0.37358	-0.46161
Z011E0001	0.36294	0.23718	0.21776	0.27673	0.25008	0.20968	0.12189	0.16849	0.10863	0.1275
Z011E0002	-0.062	-0.13691	-0.08396	-0.04639	-0.12856	-0.11708	-0.08504	-0.0975	-0.15468	0.09053
Z011E0003	0.37362	0.41985	0.37695	0.28021	0.41933	0.42197	0.33306	0.40318	0.28518	0.50236
Z011E0005	0.14336	0.09848	0.08614	0.12441	0.11046	0.10969	0.00231	0.05286	-0.03211	0.02744
Z011E0006	-0.07681	0.07239	0.11845	0.10249	0.09974	0.03328	0.02852	0.02744	0.09263	-0.08324
Z011E0007	0.31032	0.32251	0.29396	0.32422	0.29022	0.31687	0.38127	0.28017	0.36081	0.31784
Z011E0008	0.08554	0.12737	0.11479	0.14822	0.16724	0.10262	0.17817	0.15494	0.03709	-0.03792
Z011E0009	0.76841	0.76751	0.75058	0.79171	0.73808	0.77149	0.85391	0.78873	0.81911	0.80904
Z011E0010	-0.21918	-0.25184	-0.23304	-0.33297	-0.24542	-0.27634	-0.30679	-0.21824	-0.37655	-0.18383
Z011E0012	-0.17468	-0.2219	-0.17864	-0.25474	-0.15803	-0.20107	-0.20607	-0.1477	-0.25685	-0.19945
Z011E0013	-0.12254	-0.40058	-0.31944	-0.39844	-0.3697	-0.29878	-0.42658	-0.33597	-0.20494	-0.463
Z011E0014	0.28013	0.3533	0.38908	0.3656	0.35332	0.25831	0.30738	0.33997	0.19235	0.47649
Z011E0015	-0.19191	-0.10489	-0.0701	-0.15627	-0.05853	-0.09263	-0.17342	-0.05097	-0.169	0.02088
Z011E0016	-0.29525	-0.48584	-0.44319	-0.41215	-0.40303	-0.39784	-0.31314	-0.39081	-0.33176	-0.43859
Z011E0017	-0.07672	-0.163	-0.21414	-0.17974	-0.18264	-0.25575	-0.32594	-0.1767	-0.26123	-0.201
Z011E0018	-0.38701	-0.63679	-0.52035	-0.4959	-0.52626	-0.51969	-0.57139	-0.54389	-0.45102	-0.37046
Z011E0019	-0.02863	-0.00028	0.08294	0.04295	-0.0074	-0.03911	-0.10387	0.00022	-0.12995	0.00499
Z011E0020	0.24214	0.26714	0.22076	0.12486	0.24186	0.2071	0.38335	0.20175	0.13061	0.28649
Z011E0021	-0.37489	-0.31896	-0.38555	-0.4658	-0.30526	-0.34053	-0.26149	-0.33162	-0.35005	-0.39471
Z011E0022	-0.29111	-0.25835	-0.23096	-0.37863	-0.35117	-0.27442	-0.42521	-0.3426	-0.24449	-0.31999
Z011E0023	0.3503	0.29972	0.30328	0.37208	0.26365	0.27038	0.21828	0.28524	0.39518	0.43502
Z011E0024	0.11363	0.15986	0.08456	0.14727	0.16469	0.14168	0.07549	0.13403	-0.00479	-0.03008
Z011E0025	-0.21947	-0.27939	-0.18089	-0.27474	-0.28885	-0.18229	-0.24085	-0.26296	-0.34179	-0.24545
Z011E0026	0.16908	0.30296	0.25419	0.1986	0.30447	0.26827	0.20104	0.31035	0.22349	0.40895
Z011E0027	0.10529	0.04898	0.06824	-0.00738	0.03017	0.10391	0.11615	0.04576	0.14074	0.05746
Z011E0028	-0.19939	-0.22245	-0.29026	-0.22322	-0.2895	-0.23936	-0.3401	-0.26748	-0.18221	-0.26226
Z011E0029	-0.43071	-0.39159	-0.36743	-0.39424	-0.46723	-0.41479	-0.35725	-0.46846	-0.53504	-0.49827
Z011E0030	0.02842	0.14663	0.00209	0.12984	0.07497	0.10273	0.01695	0.1116	0.15933	0.04713
Z011E0031	-0.05483	-0.18653	-0.20146	-0.27841	-0.21012	-0.20762	-0.09572	-0.17268	-0.26896	-0.18819
Z011E0032	0.04219	0.064	-0.03829	-0.06254	0.08316	-0.02541	-0.03622	0.0538	0.08393	-0.06979
Z011E0033	-0.30448	-0.17422	-0.22172	-0.28858	-0.24002	-0.17489	-0.06842	-0.22343	-0.13198	-0.19505
Z011E0034	-0.18374	-0.06887	-0.24836	-0.13202	-0.14959	-0.18987	-0.01593	-0.14147	-0.23927	-0.16788
Z011E0035	0.41781	0.53299	0.52601	0.56741	0.57194	0.48482	0.44732	0.49879	0.46273	0.62703
Z011E0036	-0.08517	-0.07387	0.02542	0.02476	-0.10206	-0.09977	-0.15647	-0.09137	0.03325	-0.09415
Z011E0037	-0.20168	-0.31944	-0.27147	-0.19643	-0.28229	-0.27039	-0.30881	-0.26047	-0.23094	-0.14301
Z011E0038	0.05827	0.01243	0.04588	0.07058	0.01306	0.00956	0.0048	0.00563	-0.02604	0.08143
Z011E0039	-0.0663	-0.02657	0.07442	0.09796	-0.0397	-0.0344	0.05955	0.04871	0.16137	-0.12249
Z011E0041	0.18747	0.12062	0.19138	0.2131	0.11803	0.22598	0.07609	0.21477	0.14429	0.2532
Z011E0043	0.01973	-0.04889	-0.00714	0.06714	-0.0563	0.06316	-0.07749	0.05983	-0.06532	0.02811
Z011E0044	0.08726	0.15489	0.12936	0.14193	0.05637	0.16607	0.0618	0.11387	0.18184	0.05057
Z011E0045	0.27101	0.29336	0.2321	0.19409	0.21703	0.21839	0.37697	0.25077	0.31245	0.30729
Z011E0046	0.22524	0.23326	0.20215	0.25352	0.164	0.24328	0.06307	0.23547	0.32485	0.2195
Z011E0047	-0.03734	-0.09007	-0.00993	0.02242	-0.00152	0.01971	0.1346	-0.01003	-0.16142	0.10495
Z011E0049	0.39153	0.38189	0.36031	0.28323	0.35063	0.42415	0.29947	0.40433	0.44514	0.40018
Z011E0050	-0.54099	-0.62061	-0.65423	-0.59005	-0.51985	-0.56254	-0.47155	-0.6133	-0.67551	-0.69321
Z011E0051	0.37081	0.33233	0.31289	0.39171	0.37413	0.38373	0.39426	0.33132	0.27233	0.23298
Z011E0052	-0.1605	-0.24949	-0.23194	-0.16766	-0.28347	-0.20403	-0.08469	-0.19094	-0.07372	-0.20394
Z011E0053	-0.49227	-0.47206	-0.61997	-0.49694	-0.53759	-0.58089	-0.59643	-0.57906	-0.48581	-0.44511
Z011E0054	-0.1356	-0.19948	-0.17786	-0.13665	-0.21109	-0.14175	-0.23857	-0.21179	-0.10537	-0.12068
Z011E0055	0.33145	0.37378	0.30504	0.22765	0.33088	0.26901	0.32778	0.34154	0.39382	0.32697
Z011E0056	0.14092	0.21631	0.12956	0.18158	0.13304	0.15959	0.14708	0.16789	0.08066	0.0669
Z011E0057	-0.20944	-0.14757	-0.11327	-0.04587	-0.08481	-0.10964	0.01963	-0.11643	-0.04337	-0.12192
Z011E0058	0.58901	0.46012	0.52738	0.50801	0.50598	0.56259	0.45694	0.54748	0.45193	0.63763
Z011E0059	0.39338	0.33921	0.29349	0.26251	0.32649	0.32689	0.28312	0.35865	0.30169	0.34368
Z011E0061	0.31949	0.23964	0.27846	0.1782	0.31068	0.28375	0.34849	0.23035	0.32628	0.44105
Z011E0062	0.01249	0.04349	0.05297	0.13925	0.05046	0.1421	0.09914	0.08694	0.19283	0.24247
Z011E0063	-0.14795	-0.18552	-0.18385	-0.12873	-0.20404	-0.20691	-0.04892	-0.21263	-0.24673	-0.17277
Z011E0064	-0.05294	-0.05893	-0.0654	0.01218	-0.05705	-0.05126	-0.09075	-0.01751	0.05482	-0.08628
Z011E0065	0.45128	0.39447	0.42347	0.45542	0.43823	0.41744	0.49799	0.39126	0.31438	0.41095
Z011E0067	-0.42859	-0.42629	-0.39905	-0.39333	-0.43924	-0.399	-0.44983	-0.4276	-0.36859	-0.26048
Z011E0068	-0.42499	-0.51289	-0.45086	-0.46028	-0.41642	-0.4846	-0.5201	-0.4194	-0.38337	-0.4683
Z011E0069	0.37988	0.48919	0.46719	0.54771	0.40663	0.43752	0.38872	0.45932	0.55004	0.4177
Z011E0070	-0.27349	-0.31836	-0.43661	-0.33445	-0.28886	-0.36949	-0.23557	-0.37048	-0.45613	-0.35139
Z011E0071	0.76549	0.69675	0.69905	0.79247	0.77204	0.70068	0.8663	0.72611	0.80414	0.85213
Z011E0072	-0.15213	-0.18942	-0.20018	-0.28266	-0.1712	-0.19167	-0.19598	-0.20216	-0.09481	-0.20956
Z011E0073	-0.20509	-0.2442	-0.30918	-0.29737	-0.32626	-0.34029	-0.21196	-0.29952	-0.16567	-0.28108
Z011E0074	0.27438	0.33275	0.2743	0.33038	0.29612	0.29834	0.20341	0.2463	0.29996	0.36833
Z011E0076	-0.29456	-0.30773	-0.23828	-0.38106	-0.3393	-0.34749	-0.26039	-0.33413	-0.28177	-0.3247
Z011E0077	-0.33831	-0.39769	-0.40708	-0.3493	-0.3906	-0.3778	-0.25899	-0.41322	-0.5098	-0.22146
Z011E0078	0.46965	0.43807	0.45778	0.4945	0.43116	0.50224	0.46153	0.48041	0.41313	0.49694
Z011E0079	-0.17931	-0.17297	-0.15762	-0.26164	-0.23554	-0.21695	-0.22385	-0.20129	-0.32778	-0.11239
Z011E0080	-0.15327	-0.01951	-0.04556	0.0065	-0.00239	-0.08214	-0.07053	-0.05472	-0.13448	-0.214
Z011E0081	0.02327	0.00066	-0.00548	-0.08233	0.04786	0.04996	0.1607	0.05145	0.10793	-0.09321
Z011E0082	-0.02016	-0.04373	-0.0545	-0.01808	-0.07183	-0.10258	-0.04369	-0.08176	-0.07681	-0.02991
Z011E0083	-0.18122	-0.14506	-0.06407	-0.10241	-0.12392	-0.10547	-0.25335	-0.11311	-0.25171	-0.12833
Z011E0084	0.14062	0.18988	0.1126	0.04001	0.15536	0.09768	0.00897	0.13422	0.0402	0.21797
Z011E0085	0.47064	0.38861	0.3465	0.43582	0.48801	0.46324	0.35888	0.38404	0.32362	0.40827
Z011E0086	-0.24382	-0.13947	-0.01907	-0.10654	-0.12935	-0.14466	-0.21536	-0.07924	-0.23661	-0.0128
Z011E0087	-0.33134	-0.32087	-0.34261	-0.30845	-0.32654	-0.29916	-0.41576	-0.37426	-0.4252	-0.17399
Z011E0088	0.31285	0.32423	0.25101	0.38921	0.33577	0.28186	0.48682	0.32086	0.44422	0.27035
Z011E0089	-0.66147	-0.7382	-0.70946	-0.71329	-0.82563	-0.83685	-0.81183	-0.76735	-0.72632	-0.7883
Z011E0090	-0.56939	-0.48624	-0.42002	-0.39384	-0.46135	-0.39724	-0.49115	-0.40309	-0.53135	-0.39808
Z011E0091	-0.24109	-0.37249	-0.41559	-0.34484	-0.36893	-0.43824	-0.28119	-0.41448	-0.28439	-0.40106
Z011E0092	0.51405	0.46947	0.50815	0.57769	0.56404	0.55089	0.67839	0.55402	0.60999	0.49668
Z011E0093	0.02846	-0.0288	-0.07735	-0.01881	-0.03952	-0.03144	0.00098	-0.08469	-0.03071	-0.05923
Z011E0094	-0.00413	-0.06459	-0.04404	-0.0819	0.0333	-0.07906	0.07444	-0.06239	0.04623	-0.0285
Z011E0095	1.65241	1.54086	1.59334	1.56967	1.47408	1.5245	1.63441	1.49432	1.56012	1.57062
Z011E0096	-0.10022	-0.15042	-0.12768	-0.12309	-0.17753	-0.09548	-0.24787	-0.0901	-0.049	-0.31023
Z011E0097	0.07021	0.09893	0.04877	-0.02104	0.10973	0.02529	0.05489	0.10947	0.01261	-0.06603
Z011E0098	0.1283	0.1724	0.10447	0.04194	0.11683	0.10999	0.17803	0.15206	0.08224	0.13004
Z011E0099	-0.02781	0.16291	0.09099	0.14594	0.08635	0.03243	0.22223	0.06077	0.05476	0.19665
Z011E0100	0.19102	0.11377	0.19431	0.23291	0.15143	0.21827	0.12513	0.21798	0.11523	0.12181
Z011E0101	0.16332	0.09647	0.17493	0.20424	0.09374	0.18232	0.12727	0.16971	0.17113	0.13949
Z011E0102	0.64296	0.53008	0.50904	0.57009	0.47894	0.54672	0.5966	0.56781	0.6406	0.4292
Z011E0103	-0.1407	-0.18932	-0.18257	-0.25729	-0.13905	-0.13742	-0.2616	-0.14537	-0.17059	-0.19804
Z011E0104	-0.63082	-0.64947	-0.55245	-0.59636	-0.55901	-0.60125	-0.51384	-0.59463	-0.62024	-0.58221
Z011E0105	-0.58332	-0.55844	-0.51836	-0.66329	-0.59817	-0.55215	-0.4811	-0.5986	-0.53188	-0.61995
Z011E0106	-0.19277	-0.18838	-0.16049	-0.13653	-0.27291	-0.17618	-0.31882	-0.21719	-0.13434	-0.34538
Z011E0107	0.43513	0.40315	0.40487	0.44631	0.35146	0.39767	0.36024	0.37383	0.31871	0.56016
Z011E0108	-0.49967	-0.54056	-0.52055	-0.46887	-0.43579	-0.54386	-0.40834	-0.48077	-0.53758	-0.48264
Z011E0109	0.43914	0.42699	0.46645	0.32266	0.45314	0.37858	0.28364	0.37521	0.31067	0.25457
Z011E0110	-0.14333	-0.01787	-0.01702	-0.03233	-0.03718	-0.00438	-0.02144	-0.0544	-0.19919	-0.06713
Z011E0111	0.25641	0.11575	0.21723	0.15621	0.16625	0.14544	0.08074	0.09079	-0.03317	-0.00097
Z011E0112	-0.13754	-0.25582	-0.21697	-0.29979	-0.2463	-0.20589	-0.08402	-0.17543	-0.23771	-0.19211
Z011E0113	0.35434	0.39189	0.37086	0.42556	0.33258	0.40832	0.52007	0.42215	0.47777	0.40133
Z011E0115	0.47389	0.48119	0.5511	0.54747	0.54206	0.4275	0.54539	0.50857	0.57616	0.45186
Z011E0116	-0.23044	-0.19687	-0.24964	-0.20874	-0.17173	-0.24326	-0.16848	-0.25935	-0.34869	-0.36967
Z011E0117	0.89778	0.86153	0.82629	0.91339	0.83198	0.91907	0.77486	0.92546	0.80166	0.8979
Z011E0118	-0.22425	-0.25153	-0.21816	-0.16574	-0.25165	-0.26146	-0.3024	-0.19825	-0.1372	-0.24724
Z011E0120	0.26712	0.37101	0.4023	0.40679	0.36782	0.38584	0.47721	0.325	0.25412	0.36352
Z011E0121	0.13958	0.20102	0.2385	0.2581	0.30011	0.27066	0.30668	0.2245	0.14237	0.17108
Z011E0122	-0.27932	-0.2116	-0.2809	-0.2016	-0.2728	-0.22329	-0.25551	-0.25853	-0.21557	-0.40776
Z011E0123	-0.20039	-0.15185	-0.09802	-0.20441	-0.09774	-0.15518	-0.09889	-0.14306	-0.04268	-0.13699
Z011E0124	0.16361	0.25395	0.26647	0.32936	0.19988	0.22978	0.1754	0.24528	0.23651	0.20934
Z011E0125	-0.2554	-0.24604	-0.29058	-0.36062	-0.26623	-0.30796	-0.29258	-0.25023	-0.20811	-0.25749
Z011E0126	-0.54588	-0.41823	-0.41225	-0.33902	-0.46606	-0.48171	-0.52105	-0.3854	-0.35877	-0.50793
Z011E0127	-0.45812	-0.47943	-0.48309	-0.40855	-0.51076	-0.52911	-0.33128	-0.44123	-0.43057	-0.47959
Z011E0128	0.16381	0.01762	0.13239	0.10906	-0.0222	0.08164	0.14113	0.08084	-0.03286	0.09472
Z011E0129	-0.32821	-0.35155	-0.36264	-0.31612	-0.42203	-0.32573	-0.44321	-0.39113	-0.37601	-0.26567
Z011E0131	0.03962	0.01945	0.01078	-0.07263	0.00956	0.01232	-0.03036	0.02414	-0.06924	0.00276
Z011E0132	0.04875	0.07972	-0.07471	0.04937	0.016	-0.02686	-0.0052	-0.02224	-0.05327	-0.13408
Z011E0133	-0.08885	0.0229	-0.11549	-0.12926	-0.01641	-0.06787	0.09915	-0.01086	-0.06355	-0.02856
Z011E0134	0.85537	0.80927	0.9349	0.92281	0.85332	0.88709	0.97209	0.89894	0.94072	0.99938
Z011E0135	-0.28191	-0.34462	-0.21852	-0.35793	-0.29714	-0.3339	-0.14525	-0.31253	-0.25634	-0.35746
Z011E0137	-0.06285	0.00641	-0.0443	-0.00164	-0.01516	-0.00063	0.07891	-0.02779	-0.10995	-0.03989
Z011E0138	0.059	-0.03001	0.0632	0.07434	-0.00121	-0.01931	-0.01049	-0.00795	0.09199	-0.1488
Z011E0139	-0.29186	-0.30819	-0.28608	-0.24061	-0.26847	-0.32701	-0.30102	-0.26853	-0.35897	-0.31389
Z011E0140	0.20253	0.15206	0.11665	0.18839	0.17269	0.09605	0.03812	0.1643	0.2485	0.10912
Z011E0142	0.29755	0.34673	0.38409	0.377	0.412	0.38971	0.51086	0.37144	0.4487	0.47636
Z011E0143	0.03522	0.06501	0.05628	-0.01423	0.01736	0.12051	0.20775	0.0628	0.15197	0.11316
Z011E0144	1.28808	1.15855	1.23975	1.15221	1.20197	1.29372	1.23568	1.23165	1.35355	1.13482
Z011E0145	-0.02762	0.03722	0.06858	-0.03023	0.03625	0.12064	0.10583	0.07844	-0.02025	0.11559
Z011E0146	-0.1742	-0.23701	-0.17742	-0.15604	-0.14023	-0.15121	-0.28977	-0.1812	-0.32397	-0.33526
Z011E0147	-0.03297	0.03032	0.09669	0.14119	0.08042	0.12398	0.21155	0.11192	0.12133	0.06084
Z011E0148	0.23242	0.25466	0.26575	0.30448	0.23695	0.28856	0.32634	0.2944	0.17768	0.13176
Z011E0149	-0.0818	-0.06864	-0.08873	-0.04247	-0.12053	-0.11603	-0.05727	-0.11675	-0.15615	-0.08168
Z011E0150	0.15017	0.12966	0.11384	0.02704	0.13394	0.12129	0.22027	0.14856	0.21106	0.16563
Z011E0151	-0.03537	-0.15508	-0.06676	-0.01922	-0.16023	-0.11457	-0.06653	-0.09223	0.01627	0.06201
Z011E0152	0.84134	0.82806	0.82759	0.90363	0.79049	0.78518	0.74381	0.86504	0.94812	0.64133
Z011E0153	-0.52562	-0.63718	-0.59707	-0.56331	-0.62913	-0.61143	-0.52608	-0.62276	-0.52819	-0.56244
Z011E0155	-0.00382	-0.01877	-0.00585	0.02261	-0.07418	0.02241	0.04576	-0.02925	-0.0825	0.0289
Z011E0156	0.01625	0.00834	0.03325	-0.08753	0.05366	-0.00018	-0.07905	0.0085	0.07338	-0.00234
Z011E0157	-0.17404	-0.14921	-0.08748	-0.0249	-0.06503	-0.13249	-0.15002	-0.0308	0.00418	-0.29516
Z011E0158	0.18016	0.13952	0.1327	0.07438	0.08663	0.15853	0.054	0.10989	0.17493	0.21875
Z011E0159	-0.25184	-0.25574	-0.18418	-0.13306	-0.23042	-0.17141	-0.25624	-0.14867	-0.09367	-0.34102
Z011E0160	-0.34382	-0.14312	-0.11889	-0.13	-0.14795	-0.2364	-0.08237	-0.14707	-0.27099	-0.11651
Z011E0162	-0.38145	-0.25173	-0.29636	-0.35619	-0.30635	-0.27564	-0.16893	-0.29787	-0.22995	-0.2806
Z011E0163	0.13116	0.09729	0.12566	0.17062	0.08481	0.09104	0.22051	0.09092	0.0466	0.09303
Z011E0164	-0.44459	-0.47613	-0.43241	-0.37878	-0.48543	-0.46938	-0.54203	-0.41178	-0.50063	-0.44418
Z011E0165	-0.12754	-0.21564	-0.14915	-0.26867	-0.15394	-0.11248	-0.15793	-0.18168	-0.28079	-0.1617
Z011E0166	0.15877	0.08908	0.18695	0.22158	0.19187	0.18702	0.18614	0.17461	0.22612	0.1521
Z011E0167	0.24746	0.18262	0.18478	0.10032	0.20378	0.15589	0.10579	0.151	0.08613	0.15277
Z011E0168	0.11844	0.04873	0.03871	0.00178	0.02924	0.07622	0.04105	0.08868	0.17564	0.03635
Z011E0169	0.12028	0.1624	0.18286	0.11344	0.17492	0.17145	0.10721	0.16788	0.09094	0.15277
Z011E0170	-0.30612	-0.16817	-0.20575	-0.28116	-0.1804	-0.1684	-0.2872	-0.22316	-0.21141	-0.32427
Z011E0171	0.02949	0.07485	-0.07492	0.076	-0.0209	-0.03331	0.16493	-0.01173	-0.05449	-0.07015
Z011E0172	0.87913	0.87086	0.86698	0.87573	0.82504	0.85304	0.76259	0.83198	0.73909	0.91753
Z011E0173	-0.30121	-0.34852	-0.39234	-0.28053	-0.35971	-0.27669	-0.38609	-0.33629	-0.28381	-0.33537
Z011E0174	-0.08948	-0.05099	-0.06435	-0.12048	-0.07304	-0.08311	-0.11417	-0.01958	0.07968	-0.05245
Z011E0175	-0.42518	-0.37128	-0.42667	-0.40942	-0.43938	-0.40969	-0.56923	-0.43071	-0.58019	-0.39864
Z011E0176	-0.49286	-0.37486	-0.45455	-0.47252	-0.38549	-0.32726	-0.23609	-0.34795	-0.46429	-0.23936
Z011E0177	0.76632	0.76804	0.80482	0.81594	0.80493	0.76082	0.70032	0.75001	0.82698	0.76582
Z011E0178	-0.00225	0.1191	0.1692	0.033	0.15915	0.11067	0.22698	0.10273	0.17412	-0.02392
Z011E0181	-0.39853	-0.36576	-0.42786	-0.49867	-0.33565	-0.37336	-0.27744	-0.36739	-0.36348	-0.3748
Z011E0182	0.41436	0.35145	0.29527	0.34315	0.35605	0.33429	0.46468	0.34876	0.40043	0.36971
Z011E0183	-0.40743	-0.47649	-0.34484	-0.36981	-0.45816	-0.37619	-0.40712	-0.45203	-0.53438	-0.42673
Z011E0184	0.06346	-0.06326	-0.01614	-0.08959	0.02684	-0.02978	-0.09127	-0.03714	0.06125	0.10323
Z011E0185	-0.12197	-0.05378	-0.02987	-0.1106	-0.06763	-0.02479	-0.13686	-0.07173	-0.00271	0.04712
Z011E0186	-0.67881	-0.49511	-0.57267	-0.45283	-0.58577	-0.49936	-0.58647	-0.4906	-0.4464	-0.59163
Z011E0187	-0.66398	-0.72189	-0.66021	-0.59931	-0.64092	-0.63065	-0.6184	-0.62113	-0.58798	-0.5647
Z011E0188	0.09705	-0.00218	-0.04275	-0.14409	0.02282	0.01146	-0.11791	-0.01261	-0.14275	-0.01782
Z011E0189	-0.51714	-0.52878	-0.60373	-0.51796	-0.53855	-0.53503	-0.57531	-0.5769	-0.47992	-0.60168
Z011E0190	-0.35094	-0.24906	-0.31508	-0.30703	-0.30635	-0.33169	-0.26562	-0.32607	-0.26979	-0.46573
Z011E0191	-0.19869	-0.23131	-0.16331	-0.32438	-0.2481	-0.19027	-0.32755	-0.27338	-0.18159	-0.19052
Z011E0192	0.24366	0.34414	0.34765	0.32011	0.33253	0.33086	0.34056	0.32799	0.26525	0.29296
Z011E0194	-0.29812	-0.23254	-0.21154	-0.24368	-0.33102	-0.27213	-0.20919	-0.32776	-0.42029	-0.28508
Z011E0195	0.11003	0.11394	0.03755	0.17854	0.11114	0.0857	0.06577	0.15163	0.0836	0.03931
Z011E0196	-0.47487	-0.4498	-0.46273	-0.36078	-0.36131	-0.39909	-0.37156	-0.40801	-0.36829	-0.31036
Z011E0198	-0.03529	0.00206	-0.03615	0.02316	0.00428	-0.07724	-0.08151	0.00442	0.06759	0.07584
Z011E0199	0.91113	0.80762	0.85254	0.7801	0.91788	0.8247	0.87545	0.83341	0.88436	0.79831
Z011E0200	-0.06466	-0.00157	0.02147	-0.14549	-0.05039	-0.05713	-0.16946	-0.04507	-0.18063	-0.05796
Z012E0001	0.39696	0.44256	0.475	0.47511	0.50298	0.4189	0.43282	0.43429	0.46109	0.51203
Z012E0002	0.19718	0.14946	0.14338	0.28639	0.23001	0.20506	0.21743	0.17961	0.22635	0.20466
Z012E0003	-0.40122	-0.37401	-0.29043	-0.28663	-0.44077	-0.3683	-0.32638	-0.40609	-0.32695	-0.29509
Z012E0004	-0.27913	-0.23246	-0.31115	-0.15136	-0.19419	-0.26412	-0.29481	-0.21968	-0.28249	-0.26486
Z012E0005	-0.45434	-0.46063	-0.45874	-0.43778	-0.56188	-0.46665	-0.46899	-0.50931	-0.45781	-0.55515
Z012E0006	0.01088	0.01827	0.10809	0.05213	-0.03756	0.02177	-0.00987	0.07395	0.00222	-0.06746
Z012E0007	0.06957	0.07233	0.10727	0.11561	-0.11764	0.08463	0.05845	0.09397	0.09884	-0.00527
Z012E0008	-0.12397	-0.14627	-0.18329	-0.19938	0.02602	-0.0955	-0.12662	-0.15371	-0.09442	0.03814
Z012E0009	0.54601	0.56151	0.59892	0.52585	0.57497	0.56553	0.53477	0.58071	0.5648	0.47674
Z012E0010	0.10427	0.055	0.12246	0.15187	0.18114	0.0963	0.10645	0.11352	0.09843	0.0982
Z012E0011	-0.34055	-0.34849	-0.44296	-0.43702	-0.41107	-0.389	-0.37068	-0.29518	-0.40256	-0.31119
Z012E0012	-0.42162	-0.48008	-0.31163	-0.58734	-0.44265	-0.42618	-0.47836	-0.45571	-0.40036	-0.39448
Z012E0013	0.09886	0.03057	-0.11261	0.14712	0.05486	0.09012	0.03213	0.05483	0.11712	0.04352
Z012E0014	-0.558	-0.59203	-0.62123	-0.66704	-0.42043	-0.56968	-0.54755	-0.59726	-0.5267	-0.44429
Z012E0015	0.08285	0.0969	-0.01758	-0.06499	-0.09933	0.08433	0.03294	0.0534	0.0936	0.12829
Z012E0016	-0.35828	-0.30644	-0.40983	-0.24402	-0.1846	-0.34729	-0.3092	-0.36834	-0.34318	-0.32548
Z012E0017	-0.08258	-0.08688	0.08526	-0.19354	-0.18624	-0.08702	-0.06757	-0.14189	-0.086	-0.04041
Z012E0018	-0.20956	-0.30065	-0.33164	-0.26239	-0.20159	-0.21267	-0.25929	-0.31413	-0.19221	-0.16479
Z012E0019	0.15072	0.19075	0.11564	0.08699	0.11842	0.16631	0.20474	0.24654	0.18589	0.03103
Z012E0020	-0.41596	-0.3595	-0.4402	-0.38202	-0.41491	-0.44306	-0.42117	-0.41067	-0.46327	-0.40256
Z012E0021	-0.33956	-0.35193	-0.34253	-0.24055	-0.26789	-0.33126	-0.39294	-0.40981	-0.35836	-0.32278
Z012E0022	-0.49789	-0.40703	-0.48136	-0.56243	-0.42878	-0.50602	-0.46243	-0.52954	-0.51444	-0.52638
Z012E0023	0.07045	0.08497	0.017	0.00471	0.25052	0.07283	0.11428	0.12438	0.0111	0.06073
Z012E0024	-0.18444	-0.12371	-0.18733	-0.07748	-0.14461	-0.18093	-0.15863	-0.1704	-0.19326	-0.0257
Z012E0025	0.2265	0.21847	0.20286	0.09221	0.17137	0.18989	0.19134	0.24868	0.21898	0.16892
Z012E0026	-0.38684	-0.41599	-0.45304	-0.4508	-0.34672	-0.38175	-0.41511	-0.35145	-0.37636	-0.33307
Z012E0027	0.2519	0.25662	0.31937	0.27484	0.0556	0.21933	0.25155	0.18325	0.213	0.12782
Z012E0028	-0.42588	-0.48067	-0.54039	-0.35483	-0.36323	-0.43506	-0.4682	-0.38083	-0.4023	-0.56211
Z012E0029	0.23815	0.20898	0.15746	0.30417	0.318	0.23384	0.19662	0.19443	0.26526	0.13093
Z012E0030	-0.25793	-0.14314	-0.25965	-0.14529	-0.22868	-0.24291	-0.19751	-0.16335	-0.26673	-0.11312
Z012E0031	-0.19273	-0.16001	-0.15771	-0.23778	-0.06508	-0.16152	-0.21469	-0.15074	-0.15722	-0.2111
Z012E0032	0.29626	0.25258	0.40741	0.31768	0.19439	0.2681	0.31404	0.27935	0.25932	0.26863
Z012E0033	-0.08159	-0.14223	0.02615	-0.0229	-0.16502	-0.07289	-0.10508	-0.14925	-0.05445	-0.06442
Z012E0034	0.00971	0.05129	-0.03923	0.11763	0.09522	0.0345	0.0384	0.06177	0.00573	0.09981
Z012E0035	-0.13227	-0.11194	0.02812	-0.20839	-0.13939	-0.1261	-0.14669	-0.11472	-0.14058	-0.11541
Z012E0036	-0.00782	-0.04642	-0.02604	0.02502	-0.00935	-0.00819	-0.0549	0.01561	-0.01496	-0.12516
[truncated: 2,551 more rows]
