# Supplementary material for: Association Mapping across Numerous Traits Reveals Patterns of Functional Variation in Maize
Source: PLoS Genet. 2014 Dec 4;10(12):e1004845. doi: 10.1371/journal.pgen.1004845 (PMC4256217; doi:10.1371/journal.pgen.1004845)
Supplement: Dataset S2 — Chromosome-specific residuals. Existing best linear unbiased predictors (BLUPs) for each inbred line were used to fit a joint-linkage model across all chromosomes. The hits from this model were then used to create chromosome-specific residual values by accounting for all markers except those on the chromosome in question. (See Methods for details.) These residuals are the phenotypic input for the NAM-GWAS analysis. (ZIP) [file pgen.1004845.s007.zip › Supplemental File 1 - Residuals/TotalNodeCount.txt]

Sample	Chr1	Chr2	Chr3	Chr4	Chr5	Chr6	Chr7	Chr8	Chr9	Chr10
Z001E0001	0.5069	0.4211	0.3325	0.5249	0.5137	0.3653	0.3312	0.2861	0.428	0.3285
Z001E0002	0.06604	0.06277	0.1477	0.03474	0.02972	0.03108	0.1258	0.04674	0.2668	0.06023
Z001E0003	0.13	-0.1045	-0.0504	-0.01036	0.09593	-0.00365	-0.03838	-0.00394	-0.1479	-0.1116
Z001E0004	0.7371	0.7583	0.7145	0.6905	1.0261	0.7936	0.8148	0.8241	0.9246	0.8161
Z001E0005	0.5892	0.4259	0.561	0.5128	0.4558	0.4598	0.4253	0.2749	0.5799	0.4632
Z001E0006	-0.3365	-0.3213	-0.07126	-0.2601	-0.2647	-0.1739	-0.1969	-0.1046	-0.2444	-0.1687
Z001E0007	-0.11	-0.0911	-0.2382	-0.04112	-0.09151	-0.1069	-0.05844	0.02849	0.07559	-0.1541
Z001E0008	0.1126	-0.2309	-0.16	-0.1235	-0.1097	-0.1426	-0.1087	-0.1455	0.05283	-0.08547
Z001E0009	0.2751	0.3459	0.3736	0.2431	0.2237	0.357	0.3059	0.5031	0.2336	0.2561
Z001E0010	0.2227	0.2152	0.09323	0.05681	0.1379	0.1206	0.106	0.2055	-0.00074	0.0936
Z001E0011	0.07009	-0.1651	-0.1793	-0.1949	-0.2623	-0.1739	-0.1493	-0.07688	-0.02619	-0.235
Z001E0012	-0.05666	0.1886	0.3456	0.09371	0.101	0.1466	0.2267	0.04114	0.2666	0.1602
Z001E0013	0.7613	0.763	0.6775	0.5986	0.6551	0.6171	0.7452	0.7257	0.7432	0.6318
Z001E0014	-0.3645	-0.2523	-0.1035	-0.2238	-0.3118	-0.2323	-0.2459	-0.3022	-0.4144	-0.2294
Z001E0015	0.06461	0.02672	-0.04748	-0.04734	-0.03406	0.01002	-0.01051	-0.1023	-0.08796	0.05984
Z001E0016	0.02364	0.2039	0.2055	0.1313	0.2309	0.1634	0.22	0.1589	0.2541	0.2197
Z001E0017	0.3184	0.2401	0.2518	0.187	0.2322	0.1624	0.2253	0.06871	0.05751	0.2714
Z001E0018	-0.02739	-0.02926	-0.02965	0.1661	-0.1065	0.03028	0.1124	0.02505	0.2783	0.03521
Z001E0019	0.1363	-0.1072	-0.08603	0.1018	-0.03192	-0.04236	-0.04647	0.03522	-0.159	-0.125
Z001E0020	0.0195	-0.03575	0.09416	0.07809	0.03723	0.07744	0.1013	0.07361	0.194	0.07853
Z001E0021	-0.3669	-0.2123	-0.4184	-0.2786	-0.2946	-0.3616	-0.3025	-0.4313	-0.3343	-0.3287
Z001E0022	0.1223	-0.03728	-0.1074	-0.02427	-0.112	-0.01956	-0.1124	-0.05719	-0.1514	-0.00483
Z001E0023	-0.7167	-0.3816	-0.4681	-0.4306	-0.3888	-0.3877	-0.424	-0.362	-0.3529	-0.4768
Z001E0024	0.8522	0.616	0.7961	0.5886	0.5796	0.666	0.6939	0.7394	0.7595	0.63
Z001E0025	0.7342	0.7544	0.7214	0.6737	0.652	0.5962	0.6804	0.675	0.5292	0.6928
Z001E0027	0.2046	0.4263	0.3215	0.3638	0.2809	0.3169	0.3193	0.4425	0.2067	0.3134
Z001E0028	-0.1642	-0.07405	-0.1975	-0.1179	-0.2104	-0.2047	-0.2431	-0.351	-0.04809	-0.1736
Z001E0029	0.01421	0.1184	0.1045	0.2272	0.05644	0.1423	0.1669	0.1131	0.08277	0.1261
Z001E0030	0.3524	0.2227	0.4118	0.248	0.3373	0.2624	0.3455	0.2464	0.3679	0.351
Z001E0031	0.0379	-0.1507	-0.01444	-0.02302	-0.1088	-0.1096	-0.1823	-0.01824	-0.1195	-0.1133
Z001E0032	0.0174	0.1446	-0.01656	0.005495	-0.00429	0.0534	0.05355	0.01645	-0.04154	0.03979
Z001E0033	-0.06477	-0.09144	0.01661	-0.1889	0.008958	-0.1101	-0.1136	-0.00581	0.1219	0.02864
Z001E0034	-0.1733	-0.1135	-0.03566	-0.1147	-0.0201	-0.08027	-0.1779	-0.04913	-0.1271	-0.1185
Z001E0036	-0.2241	-0.3255	-0.2709	-0.3673	-0.2365	-0.239	-0.3229	-0.3666	-0.235	-0.2515
Z001E0037	-0.2843	-0.6587	-0.4193	-0.4861	-0.5981	-0.4842	-0.4943	-0.6208	-0.5164	-0.5322
Z001E0038	0.07834	0.1759	0.2184	0.1551	0.2868	0.1736	0.2301	0.323	0.1317	0.2887
Z001E0039	-0.5947	-0.4253	-0.4014	-0.2487	-0.3429	-0.3407	-0.3562	-0.3448	-0.52	-0.283
Z001E0040	-0.3144	-0.06207	-0.03008	-0.02275	-0.06008	0.004896	-0.1104	-0.02628	-0.05417	-0.05952
Z001E0041	-0.2153	-0.1505	-0.05565	0.05392	-0.1205	-0.00017	0.000363	0.02092	-0.1895	-0.1238
Z001E0042	-0.7509	-0.6808	-0.7153	-0.7506	-0.7036	-0.7839	-0.7118	-0.6255	-0.9434	-0.679
Z001E0043	0.08977	0.1395	0.1279	0.1851	0.09251	0.09062	0.1303	0.07297	0.1166	0.08938
Z001E0044	-0.4	-0.0715	-0.1142	-0.0804	-0.2546	-0.1925	-0.2404	-0.09044	0.009939	-0.1566
Z001E0045	0.02409	-0.05517	0.02177	-0.02791	0.136	0.03586	0.03983	-0.03023	-0.02909	-0.02899
Z001E0046	1.0245	0.7001	0.698	0.8743	0.7168	0.7758	0.7168	0.6116	0.586	0.7642
Z001E0047	-0.01523	0.2133	0.02589	0.03399	0.07439	0.08844	0.04074	0.1687	0.09604	0.07851
Z001E0048	0.3159	0.1529	0.3191	0.2075	0.2304	0.27	0.2196	0.1682	0.2274	0.2164
Z001E0049	0.2796	0.2723	0.353	0.2233	0.3269	0.2172	0.274	0.3213	0.0769	0.2541
Z001E0050	0.5085	0.5741	0.6248	0.4624	0.4935	0.5766	0.5557	0.5983	0.6158	0.5117
Z001E0051	-0.06694	0.04375	0.01478	0.113	0.124	0.0229	0.158	0.1139	0.0731	0.1185
Z001E0052	-0.00989	0.05964	0.1618	0.01976	0.03821	0.1442	0.05907	0.127	0.2737	0.05281
Z001E0053	-0.388	-0.3242	-0.4512	-0.474	-0.3947	-0.3482	-0.4549	-0.4466	-0.5163	-0.4702
Z001E0054	0.4748	0.2672	0.2638	0.3021	0.3587	0.307	0.286	0.4528	0.4912	0.2654
Z001E0055	-0.4327	-0.4087	-0.5928	-0.3201	-0.6248	-0.5076	-0.4645	-0.5329	-0.4862	-0.4688
Z001E0056	-0.1835	-0.3065	-0.2745	-0.2671	-0.1685	-0.1376	-0.1246	-0.01161	-0.2669	-0.2251
Z001E0057	-0.04936	0.3112	0.2276	0.1638	0.1311	0.1925	0.1181	0.3125	0.0992	0.1888
Z001E0058	0.2184	0.3708	0.1313	0.4539	0.3356	0.2839	0.2796	0.4281	0.2165	0.32
Z001E0059	-0.0856	0.1648	0.08842	0.05059	0.08577	0.08842	0.09165	-0.0006	-0.08101	0.06034
Z001E0060	0.5417	0.4144	0.4964	0.4714	0.3746	0.4181	0.3877	0.5178	0.2106	0.4414
Z001E0061	-0.1632	-0.1447	-0.1948	-0.14	0.06297	-0.09015	-0.1461	-0.1976	-0.2365	-0.1622
Z001E0062	-0.2347	-0.01998	-0.05958	-0.1108	-0.0563	-0.02939	0.0188	0.02916	-0.04238	-0.09178
Z001E0063	-0.06659	-0.2935	-0.3811	-0.1107	-0.2263	-0.1854	-0.2759	-0.1298	-0.2861	-0.2789
Z001E0064	0.04677	0.2928	0.161	0.3102	0.23	0.2497	0.273	0.1386	0.1441	0.2324
Z001E0065	-0.3464	-0.2115	-0.2126	-0.1719	-0.1142	-0.1009	-0.04935	0.07433	0.08368	-0.09554
Z001E0066	-0.1915	-0.3113	-0.264	-0.1783	-0.2572	-0.2203	-0.1888	-0.1987	-0.3516	-0.2302
Z001E0067	0.07885	-0.1455	-0.1778	-0.198	-0.2557	-0.1281	-0.05529	-0.08894	-0.1884	-0.02572
Z001E0068	-0.00657	-0.1743	0.04842	-0.08357	-0.146	-0.1452	-0.1295	-0.08201	-0.2703	-0.04414
Z001E0069	-0.3756	-0.03915	0.01035	0.03806	-0.2119	-0.02909	-0.0617	-0.1204	-0.01725	-0.05502
Z001E0070	0.2188	0.04431	0.2446	0.01366	-0.05543	0.1336	0.1388	0.1713	-0.07702	0.1959
Z001E0071	-0.1932	-0.2427	-0.1124	-0.2107	-0.2083	-0.1421	-0.1667	-0.3416	-0.2803	-0.202
Z001E0072	-0.349	-0.264	-0.2175	-0.2371	-0.2936	-0.1334	-0.1108	-0.3038	-0.09123	-0.2124
Z001E0073	-0.5302	-0.2155	-0.42	-0.3305	-0.4323	-0.2896	-0.3177	-0.2322	-0.3883	-0.3224
Z001E0074	-0.2552	-0.06638	-0.1456	0.02039	0.01475	-0.01326	-0.06655	-0.2032	0.01793	-0.06127
Z001E0075	0.1488	0.1257	-0.01776	0.01207	0.02525	0.06675	0.05731	0.005088	0.1248	0.08022
Z001E0076	0.2006	0.1007	0.05735	0.008491	0.0861	0.03669	-0.00021	0.02241	-0.1238	-0.00769
Z001E0077	-0.3562	-0.3298	-0.3805	-0.3088	-0.3492	-0.3702	-0.3473	-0.3666	-0.3036	-0.3897
Z001E0078	-0.2957	-0.1082	0.0318	-0.1479	0.02699	-0.0245	-0.03312	-0.1452	-0.1675	-0.04763
Z001E0079	-0.2977	-0.2406	-0.4275	-0.3338	-0.2494	-0.2854	-0.3021	-0.4192	-0.3145	-0.3033
Z001E0080	0.1589	0.1749	0.4361	0.2643	0.2792	0.3002	0.2189	0.1808	0.23	0.348
Z001E0081	0.5946	0.5924	0.7163	0.5454	0.7845	0.692	0.6366	0.6649	0.6994	0.7273
Z001E0082	-0.01169	0.2264	0.2275	0.09904	0.1621	0.09355	0.09161	-0.05702	-0.02941	0.1394
Z001E0083	0.2665	0.2722	0.3758	0.3578	0.3954	0.3176	0.239	0.3578	0.1663	0.4093
Z001E0084	0.07656	-0.1766	-0.1218	-0.1826	-0.07256	-0.05604	-0.04258	-0.03934	-0.1951	-0.1176
Z001E0085	-0.07451	-0.07426	-0.0382	-0.1047	-0.1465	-0.07017	-0.133	0.006716	-0.2673	-0.1739
Z001E0086	-0.3591	-0.2504	-0.2645	-0.3259	-0.3131	-0.1876	-0.1668	-0.2671	-0.2227	-0.1272
Z001E0087	0.02205	0.02512	0.06006	0.03786	0.1245	0.03069	0.03186	0.1188	0.04231	0.006475
Z001E0088	-0.07494	-0.2441	-0.1137	-0.1235	-0.2198	-0.2771	-0.1956	-0.07168	-0.1603	-0.1859
Z001E0089	-0.05111	-0.0511	-0.1143	-0.08366	-0.1976	-0.08289	-0.1222	-0.04068	-0.06103	-0.07646
Z001E0090	-0.227	-0.1108	-0.1428	0.02305	-0.2188	-0.05309	-0.1171	-0.1421	-0.1951	-0.1876
Z001E0091	-0.00206	-0.02255	0.06638	-0.1231	0.000491	-0.09668	-0.09413	0.08919	0.05033	-0.08092
Z001E0092	-0.5231	-0.5493	-0.411	-0.479	-0.554	-0.5403	-0.5001	-0.5245	-0.3578	-0.4753
Z001E0093	0.6354	0.5465	0.509	0.3939	0.4211	0.3975	0.386	0.4967	0.4336	0.3916
Z001E0094	0.5309	0.3946	0.4039	0.4118	0.2221	0.2798	0.3269	0.3819	0.4618	0.3328
Z001E0095	-0.06575	-0.1175	-0.1869	-0.0239	-0.0867	-0.1461	-0.05826	-0.1796	-0.2028	-0.1375
Z001E0096	0.1453	0.06993	-0.04472	0.008341	0.1017	0.01262	-0.01468	0.05374	-0.08015	0.008417
Z001E0097	-0.3183	-0.1571	-0.5163	-0.3344	-0.251	-0.3449	-0.241	-0.2159	-0.1861	-0.3516
Z001E0098	0.3237	0.2341	0.2491	0.3936	0.1186	0.334	0.2635	0.402	0.3004	0.2934
Z001E0099	-0.06089	-0.1638	-0.1488	-0.3173	-0.1321	-0.2351	-0.1359	-0.2791	-0.02349	-0.183
Z001E0100	-0.1645	-0.3639	-0.1951	-0.3683	-0.4255	-0.2573	-0.3088	-0.1516	-0.09514	-0.3623
Z001E0101	-0.6047	-0.5678	-0.4337	-0.384	-0.3547	-0.4478	-0.38	-0.4576	-0.4581	-0.3421
Z001E0102	0.1029	-0.02753	-0.09278	-0.03342	0.1072	0.05083	0.04703	0.08108	-0.02395	0.1226
Z001E0103	0.09827	0.3042	0.2663	0.1313	0.1974	0.255	0.1809	0.1789	0.2518	0.2886
Z001E0104	-0.2512	-0.2454	-0.2568	-0.1932	-0.3187	-0.314	-0.3229	-0.3368	-0.148	-0.2874
Z001E0105	0.8022	1.0263	0.7225	0.7949	0.8429	0.8074	0.8158	0.7669	0.859	0.8767
Z001E0106	-0.3742	-0.3671	-0.2533	-0.1655	-0.1701	-0.2728	-0.2574	-0.1937	-0.2811	-0.1807
Z001E0107	-0.2615	-0.215	-0.3306	-0.1735	-0.1583	-0.3143	-0.2291	-0.321	-0.2398	-0.3316
Z001E0108	-0.07598	-0.2024	-0.2559	-0.1681	-0.2983	-0.1567	-0.1458	-0.303	-0.2515	-0.2376
Z001E0109	-0.1875	0.05358	0.1426	-0.1106	0.1299	-0.02501	0.02745	0.1025	-0.03258	-0.04192
Z001E0110	-0.1964	-0.1008	0.04138	0.03289	-0.1582	-0.09715	-0.03562	-0.03439	-0.2224	-0.2015
Z001E0111	0.05204	0.2378	0.07806	0.07473	0.1023	0.1191	0.1439	0.2749	0.1793	0.146
Z001E0112	-0.8397	-0.8118	-0.7822	-0.8124	-0.729	-0.807	-0.7087	-0.6398	-0.6535	-0.6993
Z001E0113	-0.09508	0.1766	0.2441	0.4193	0.4108	0.3111	0.2821	0.3292	0.4694	0.1924
Z001E0114	0.5463	0.3591	0.3558	0.4164	0.5118	0.3709	0.3579	0.2841	0.356	0.3719
Z001E0115	-0.04061	0.1254	0.18	0.1022	0.1927	0.1218	0.0927	0.03701	0.2075	0.1213
Z001E0116	0.2462	0.1095	0.05495	0.3634	0.3738	0.2139	0.303	0.2224	0.2372	0.2049
Z001E0117	0.5552	0.4137	0.3257	0.3977	0.3642	0.3891	0.2987	0.3918	0.1046	0.3357
Z001E0118	-0.2464	-0.2236	-0.2929	-0.2549	-0.2771	-0.2879	-0.2857	-0.4097	-0.3043	-0.331
Z001E0119	-0.4428	-0.4132	-0.4119	-0.3646	-0.5132	-0.4463	-0.4109	-0.3067	-0.2372	-0.4494
Z001E0120	-0.02032	0.09366	0.1186	0.02732	0.0293	0.01711	0.01054	0.1565	-0.09831	-0.01223
Z001E0121	0.6518	0.4795	0.571	0.5526	0.5699	0.5356	0.4462	0.5347	0.3876	0.4217
Z001E0122	0.353	0.3016	0.3355	0.2741	0.2698	0.1877	0.1976	0.06717	0.2681	0.2207
Z001E0123	-0.1827	-0.1293	-0.2559	-0.07589	-0.2176	-0.1647	-0.1765	-0.1001	-0.0396	-0.1193
Z001E0124	-0.06625	-0.1789	0.02302	0.008397	-0.03861	-0.01527	-0.124	-0.2948	-0.1301	-0.1018
Z001E0125	0.5934	0.7734	0.714	0.7485	0.6898	0.7282	0.6164	0.5794	0.8583	0.654
Z001E0126	0.4166	0.1096	0.29	0.07643	0.1828	0.129	0.09389	-0.02357	0.2948	0.1751
Z001E0127	-0.4733	-0.3482	-0.2652	-0.133	-0.1324	-0.1811	-0.1998	-0.1354	-0.1464	-0.1655
Z001E0128	-0.3074	-0.1779	-0.2067	-0.3511	-0.3219	-0.333	-0.2979	-0.2231	-0.3926	-0.3365
Z001E0129	0.5025	0.1586	0.2117	0.1974	0.3227	0.2814	0.2155	0.3071	0.3996	0.2953
Z001E0130	-0.2723	-0.01839	-0.07791	-0.0735	-0.06268	-0.1131	-0.1488	-0.1405	-0.1979	-0.1257
Z001E0131	0.3228	0.3017	0.1617	0.4252	0.3575	0.3356	0.2851	0.2546	0.1443	0.2877
Z001E0132	-0.02252	-0.185	-0.00567	0.03397	-0.2533	-0.1151	-0.02484	-0.04871	-0.08165	-0.113
Z001E0133	-0.2759	-0.2877	-0.2097	-0.4039	-0.3293	-0.372	-0.3527	-0.4906	-0.2799	-0.3706
Z001E0134	0.2447	0.2798	0.1607	0.2573	0.1318	0.3068	0.275	0.1408	0.3695	0.2964
Z001E0135	0.1813	0.2038	0.1998	0.08831	0.1425	0.1997	0.101	0.2322	0.05014	0.1541
Z001E0136	-0.1842	-0.1709	-0.3667	-0.2757	-0.2569	-0.2275	-0.3023	-0.3141	-0.2151	-0.2311
Z001E0137	-0.03036	-0.03545	-0.1082	-0.1042	-0.00778	-0.05744	0.02472	-0.05594	-0.1249	-0.07278
Z001E0138	-0.1106	-0.02317	-0.1542	-0.1034	-0.1424	-0.1626	-0.1512	-0.2641	-0.1273	-0.1325
Z001E0139	-0.3488	-0.4602	-0.3624	-0.4151	-0.1755	-0.4059	-0.3281	-0.4198	-0.4264	-0.3062
Z001E0140	-0.05682	0.04959	-0.08393	-0.00855	0.128	0.0973	0.04004	-0.04949	0.1026	0.008436
Z001E0141	-0.1963	-0.1852	-0.2724	-0.3283	-0.2044	-0.2517	-0.2542	-0.1715	-0.09439	-0.1872
Z001E0143	0.05496	-0.1162	-0.1031	0.02087	-0.1899	-0.08025	-0.08817	0.03426	0.003394	-0.08527
Z001E0144	0.05359	0.07296	-0.02737	-0.03019	0.04617	0.03835	0.01843	0.1238	-0.09495	0.04166
Z001E0145	0.2779	0.2172	0.2761	0.2748	0.1611	0.1635	0.3044	0.2463	0.3712	0.1665
Z001E0146	0.4042	0.2561	0.07445	0.1915	0.018	0.2214	0.2162	0.1049	0.2626	0.1778
Z001E0147	0.1613	0.09714	0.2927	0.06856	0.1659	0.1686	0.1951	-0.03565	0.3364	0.1249
Z001E0148	-0.9166	-0.6229	-0.5225	-0.5856	-0.7517	-0.7499	-0.6762	-0.5568	-0.6267	-0.6594
Z001E0149	-0.07885	-0.2064	-0.1846	-0.2346	-0.1784	-0.1534	-0.127	0.009903	0.01332	-0.07644
Z001E0150	-0.216	-0.3262	-0.3438	-0.2189	-0.2804	-0.3421	-0.3251	-0.2272	-0.1881	-0.2166
Z001E0151	0.09772	0.1261	0.00075	0.01773	0.08723	0.1113	0.05957	-0.09179	0.06615	0.06012
Z001E0152	-0.2355	-0.1464	-0.3356	-0.3194	-0.2757	-0.2228	-0.2818	-0.4072	-0.2667	-0.3154
Z001E0153	0.01391	-0.1145	-0.2199	-0.2439	0.01024	-0.08521	-0.1662	-0.09509	0.001749	-0.1332
Z001E0154	-0.05925	-0.00585	-0.1101	-0.08439	0.1159	-0.07317	-0.00695	0.02843	0.02246	-0.00106
Z001E0156	0.1027	0.227	0.2215	0.1318	0.1027	0.1901	0.2491	0.3413	0.06895	0.2482
Z001E0157	-0.5541	-0.6603	-0.628	-0.5842	-0.6505	-0.6053	-0.6283	-0.7825	-0.6352	-0.5514
Z001E0158	-0.2951	-0.2376	-0.2002	-0.2897	-0.2665	-0.1874	-0.2408	-0.09352	0.0134	-0.272
Z001E0159	-0.5358	-0.473	-0.5277	-0.6094	-0.6334	-0.5015	-0.5305	-0.6631	-0.6607	-0.4603
Z001E0160	-0.3845	-0.2843	-0.4922	-0.4087	-0.3681	-0.3203	-0.3363	-0.3149	-0.5544	-0.3325
Z001E0161	0.1826	0.1957	0.2484	0.2679	0.1892	0.0883	0.2479	0.272	0.189	0.1248
Z001E0162	-0.3994	-0.5105	-0.3989	-0.5224	-0.4421	-0.4147	-0.3769	-0.4876	-0.3467	-0.5334
Z001E0163	-0.7975	-0.6236	-0.6677	-0.7536	-0.5673	-0.6684	-0.6789	-0.4907	-0.4929	-0.6724
Z001E0164	0.5025	0.3713	0.2885	0.4358	0.3487	0.3994	0.4247	0.3438	0.3737	0.3847
Z001E0165	0.3083	0.4078	0.4202	0.3804	0.4127	0.4196	0.2971	0.3693	0.4259	0.3641
Z001E0166	-0.01959	0.09826	0.09128	0.03083	0.259	0.1967	0.1695	0.2083	0.3169	0.2216
Z001E0167	-0.2275	-0.118	-0.08383	-0.1041	-0.1738	-0.09899	-0.01056	-0.1392	0.02393	0.02109
Z001E0168	-0.02953	0.09618	0.0611	-0.1065	0.005024	-0.02593	-0.07899	-0.06365	-0.1242	-0.1027
Z001E0169	-0.3349	-0.1539	0.03771	0.01973	-0.1111	-0.05417	-0.1188	-0.2824	-0.2574	-0.08593
Z001E0170	0.5281	0.2119	0.2843	0.2532	0.3379	0.3615	0.2823	0.2906	0.3773	0.3863
Z001E0171	-0.2367	-0.4406	-0.4404	-0.2494	-0.3938	-0.2859	-0.338	-0.4868	-0.4224	-0.2606
Z001E0172	-0.7222	-0.6323	-0.5294	-0.6988	-0.7206	-0.7294	-0.7638	-0.8066	-0.7175	-0.5889
Z001E0173	-0.05647	0.04194	-0.1773	0.05239	-0.08689	-0.03954	-0.07016	0.03492	-0.02804	-0.0081
Z001E0174	-0.1877	-0.06948	-0.1455	0.115	0.06358	-0.02341	-0.02445	-0.07572	0.153	-0.0554
Z001E0175	0.3824	0.3363	0.263	0.3149	0.3236	0.3404	0.3124	0.3121	0.4053	0.3415
Z001E0176	0.4139	0.2914	0.2319	0.1598	0.3676	0.2081	0.2041	0.2894	0.3964	0.1419
Z001E0177	0.162	0.1093	0.2154	0.2439	0.1167	0.1257	0.1866	0.06313	0.03134	0.1798
Z001E0178	0.2429	0.1896	0.2439	0.153	0.1489	0.2404	0.1934	0.2371	0.2307	0.1538
Z001E0180	0.1387	0.05836	0.2663	0.2234	0.1569	0.2188	0.2416	0.1607	0.1941	0.1665
Z001E0181	0.357	0.08576	0.2954	0.08856	0.04735	0.2068	0.2338	0.2145	0.04676	0.1627
Z001E0182	0.2744	0.1815	0.1931	0.1853	0.3447	0.2239	0.3013	0.143	0.1444	0.2063
Z001E0183	0.06187	-0.01152	0.1641	0.1885	0.135	0.03497	0.05451	-0.00027	0.2241	0.162
Z001E0184	0.3769	0.3327	0.2466	0.2884	0.4771	0.3021	0.4253	0.2641	0.3582	0.3046
Z001E0185	0.9525	0.8673	0.7892	0.7326	0.7193	0.6538	0.6665	0.7702	0.5727	0.7629
Z001E0186	-0.04037	-0.0807	-0.124	-0.1335	-0.2224	-0.2145	-0.2309	-0.3295	-0.1032	-0.2713
Z001E0187	0.474	0.3658	0.4051	0.3461	0.4488	0.348	0.2778	0.2198	0.5073	0.4038
Z001E0188	-0.654	-0.4344	-0.4264	-0.6488	-0.513	-0.5391	-0.4351	-0.4944	-0.75	-0.4482
Z001E0189	0.02312	-0.06624	-0.12	0.1941	0.08551	0.001743	0.03014	0.0933	0.1617	0.04602
Z001E0190	0.6719	0.4686	0.4261	0.539	0.4419	0.4353	0.4137	0.4918	0.4025	0.4435
Z001E0191	-0.04257	-0.312	-0.2899	-0.2573	-0.2471	-0.1631	-0.2512	-0.09631	-0.2701	-0.2336
Z001E0192	0.1682	0.5516	0.3939	0.5539	0.4755	0.4662	0.5317	0.3815	0.2739	0.428
Z001E0193	-1.2518	-1.2777	-1.2593	-1.1885	-1.0714	-1.1194	-1.0567	-1.0403	-1.0035	-1.073
Z001E0194	0.3438	0.4773	0.5053	0.3519	0.3774	0.4296	0.4054	0.5096	0.5298	0.4473
Z001E0195	0.04057	-0.03764	-0.1256	-0.2628	-0.09824	-0.1765	-0.02019	-0.05278	-0.3068	-0.03666
Z001E0196	-0.1727	-0.4711	-0.2387	-0.326	-0.3773	-0.3614	-0.4318	-0.3708	-0.2946	-0.3579
Z001E0197	0.1044	-0.00144	-0.1286	-0.06383	-0.1887	-0.06534	-0.06394	0.03483	-0.2025	-0.08709
Z001E0198	-0.3022	-0.3391	-0.4112	-0.3247	-0.2837	-0.294	-0.3588	-0.414	-0.4701	-0.3018
Z001E0199	-0.2863	-0.4127	-0.2065	-0.3002	-0.3771	-0.4566	-0.4189	-0.2329	-0.4852	-0.4762
Z002E0001	-0.7152	-0.313	-0.3176	-0.2933	-0.4417	-0.2863	-0.3787	-0.4236	-0.3237	-0.387
Z002E0002	0.3241	0.2588	0.224	0.1155	0.2084	0.09246	0.185	0.4507	0.4338	0.1697
Z002E0003	0.7229	0.565	0.7388	0.3735	0.4678	0.4425	0.4623	0.3177	0.5974	0.5767
Z002E0004	0.5072	0.2568	0.1945	0.08823	0.2609	0.2581	0.4138	0.1117	-0.0904	0.199
Z002E0005	-0.8969	-0.6042	-0.6652	-0.5777	-0.5435	-0.7583	-0.7644	-0.9237	-0.8109	-0.783
Z002E0006	-0.6221	-0.3557	-0.5103	-0.5092	-0.477	-0.2248	-0.3214	-0.4623	-0.1291	-0.3991
Z002E0007	-0.5899	-0.3236	-0.4342	-0.3592	-0.4659	-0.4729	-0.3774	-0.4941	-0.58	-0.4148
Z002E0008	0.4449	0.4238	0.5883	0.3048	0.5056	0.4223	0.4794	0.2749	0.5402	0.432
Z002E0009	0.5117	0.2366	0.4863	0.1723	0.2697	0.3671	0.2971	0.0938	0.3137	0.2527
Z002E0010	-0.304	-0.3015	-0.4056	-0.3968	-0.2877	-0.3059	-0.3411	-0.4422	-0.1851	-0.3002
Z002E0011	-0.377	-0.2727	-0.06188	-0.135	-0.4476	-0.3755	-0.2128	-0.1579	-0.4915	-0.2548
Z002E0012	-0.3136	-0.4566	-0.793	-0.4276	-0.481	-0.311	-0.2673	-0.1454	-0.1152	-0.3365
Z002E0013	-0.7462	-0.7711	-0.8007	-0.5958	-0.6129	-0.7423	-0.6853	-0.6503	-0.7547	-0.7417
Z002E0014	-0.1922	-0.1534	-0.3239	-0.2027	-0.1237	-0.2052	-0.1787	-0.2712	-0.2594	-0.2338
Z002E0015	-0.2286	-0.2064	-0.1265	-0.3487	-0.0949	-0.1781	-0.2284	0.05163	-0.1337	-0.1352
Z002E0016	-0.5911	-0.3312	-0.7172	-0.5233	-0.5108	-0.4309	-0.3957	-0.4979	-0.6499	-0.4147
Z002E0017	0.3447	0.4486	0.1337	0.4619	0.4232	0.3982	0.3723	0.2475	0.5351	0.2578
Z002E0018	0.03544	0.1118	0.3091	0.02488	0.06383	0.003378	0.1062	0.02105	0.1531	0.01041
Z002E0019	0.06561	0.2174	0.3672	0.1341	0.2594	-0.01758	0.1481	0.02005	0.3087	0.1289
Z002E0020	-0.2295	-0.02365	0.03135	-0.1222	-0.329	-0.1207	-0.1888	-0.3472	-0.2612	-0.2038
Z002E0021	-0.5004	-0.5059	-0.5645	-0.7062	-0.3886	-0.5702	-0.4325	-0.2848	-0.8282	-0.6287
Z002E0022	-0.07258	-0.1428	-0.05834	-0.09659	0.00526	-0.1918	-0.07494	-0.3527	-0.1902	-0.1118
Z002E0023	-0.3801	-0.4049	-0.5226	-0.3221	-0.6109	-0.5611	-0.4726	-0.7003	-0.3095	-0.4989
Z002E0025	-0.5334	-0.2161	-0.3357	-0.2835	-0.3219	-0.3364	-0.1551	-0.464	-0.2499	-0.3322
Z002E0026	0.09131	0.199	-0.02142	0.1616	0.1761	0.1586	0.03645	0.2223	0.054	0.1364
Z002E0027	-0.2756	-0.2979	-0.237	-0.3392	-0.149	-0.2662	-0.1938	-0.00201	0.0997	-0.1639
Z002E0028	0.8953	0.5961	0.6438	0.5934	0.5219	0.5512	0.529	0.8502	0.9213	0.5874
Z002E0029	0.02549	0.1096	0.3789	0.4467	0.1666	0.433	0.2412	-0.02678	0.1639	0.3434
Z002E0030	0.283	0.3219	0.1784	0.1443	0.3486	0.2087	0.2864	0.428	0.093	0.2243
Z002E0031	-0.6673	-0.385	-0.4133	-0.5837	-0.5381	-0.2967	-0.3667	-0.6008	-0.3454	-0.3355
Z002E0032	-0.207	-0.3846	-0.48	-0.3844	-0.3232	-0.4289	-0.4447	-0.5992	-0.6455	-0.4283
Z002E0033	-0.6719	-0.4582	-0.4367	-0.5387	-0.4302	-0.4265	-0.5163	-0.563	-0.1898	-0.5605
Z002E0034	-0.4568	-0.3208	-0.3792	-0.4782	-0.4577	-0.4972	-0.4019	-0.4545	-0.5168	-0.4152
Z002E0035	-0.4172	-0.01937	-0.01563	0.01048	-0.2643	-0.09987	-0.02839	-0.2097	-0.04766	-0.05138
Z002E0036	0.2146	-0.06687	0.01721	-0.04493	0.05545	-0.0468	0.01771	-0.104	0.2232	0.09987
Z002E0037	0.4701	0.4272	0.3216	0.2471	0.4393	0.298	0.3793	0.09774	0.02743	0.3039
Z002E0038	0.354	0.3069	0.05076	0.4221	0.3121	0.2277	0.28	0.3803	0.4007	0.2596
Z002E0039	0.3615	0.272	0.2406	0.1573	0.2056	0.2152	0.2355	0.05847	0.3449	0.1717
Z002E0040	-0.5897	-0.6746	-0.5863	-0.5944	-0.5877	-0.5321	-0.5001	-0.4296	-0.6577	-0.5044
Z002E0041	-0.1389	0.0736	-0.2367	0.1256	-0.2209	0.07368	-0.09915	0.1395	-0.1304	0.01286
Z002E0042	0.4958	0.2704	0.02369	0.2906	0.08948	0.1331	0.3045	-0.1166	-0.03491	0.2344
Z002E0043	-0.3452	-0.6548	-0.7324	-0.689	-0.4814	-0.4426	-0.5185	-0.7442	-0.4144	-0.445
Z002E0044	-0.03356	-0.04277	-0.05346	-0.00238	0.05254	-0.1137	-0.07847	-0.3831	0.0094	-0.09313
Z002E0045	-1.1058	-1.3759	-1.3896	-1.0568	-1.2659	-1.289	-1.2859	-1.0676	-1.0381	-1.3552
Z002E0046	0.4007	0.6094	0.5563	0.7031	0.6736	0.5826	0.6679	0.2608	0.3675	0.6112
Z002E0047	-0.1291	0.02616	0.00181	-0.202	0.08916	0.04676	0.008397	-0.3202	-0.3852	-0.1042
Z002E0048	0.1679	-0.2029	-0.1829	0.01897	-0.1493	-0.07068	-0.1494	-0.03591	-0.2643	-0.1197
Z002E0049	-0.07544	0.08637	0.2105	0.2355	0.002972	-0.01087	0.09985	0.3293	-0.07032	-0.01866
Z002E0050	-0.5119	-0.4484	-0.7467	-0.5203	-0.5369	-0.5255	-0.5607	-0.3176	-0.5096	-0.5535
Z002E0051	-0.03525	-0.00439	0.1057	0.1897	0.1607	0.03212	0.1553	-0.06434	-0.1606	0.1134
Z002E0052	0.6475	0.4653	0.1547	0.5436	0.4238	0.3415	0.3762	0.5726	0.5798	0.4516
Z002E0053	0.48	0.282	0.3068	0.5565	0.4175	0.4306	0.3684	0.124	0.4588	0.3805
Z002E0054	0.01658	-0.1234	-0.1422	0.1388	-0.1978	0.05159	-0.1174	-0.07351	0.03212	-0.1247
Z002E0055	-0.08786	0.1117	-0.01641	-0.0725	-0.04332	0.05831	-0.08525	0.2214	0.1168	-0.02173
Z002E0056	0.1164	-0.09809	-0.1338	0.1803	-0.114	0.2198	0.04626	-0.00434	0.106	0.06257
Z002E0057	0.741	0.5343	0.4471	0.3825	0.6334	0.4625	0.4098	0.7002	0.7937	0.4901
Z002E0058	-0.01013	0.07022	0.1518	0.1828	-0.1874	0.1093	-0.01869	0.2784	-0.09851	0.04303
Z002E0059	-0.3031	-0.2119	-0.192	-0.1379	-0.3069	-0.1171	-0.1933	0.02581	-0.1225	-0.1061
Z002E0060	-0.8643	-0.9825	-0.8426	-1.0546	-1.2434	-1.1568	-1.1343	-0.9261	-1.2202	-1.1385
Z002E0061	0.2516	0.3309	0.2916	0.4311	0.2974	0.307	0.2426	0.4684	0.38	0.2694
Z002E0062	-0.01869	-0.03557	-0.3132	-0.2877	-0.267	-0.1785	-0.1637	0.1232	-0.0813	-0.08471
Z002E0063	0.3212	0.1579	0.1245	0.1238	0.243	0.1994	0.163	0.487	0.3861	0.1417
Z002E0064	-0.0823	-0.2208	-0.1936	-0.1079	-0.192	-0.1809	-0.2946	-0.0295	-0.0307	-0.1964
Z002E0065	-0.3739	-0.4013	-0.3746	-0.3794	-0.1361	-0.2874	-0.3145	-0.1271	-0.2235	-0.2151
Z002E0066	0.2852	0.3643	0.2998	0.3284	0.3098	0.2738	0.304	0.1424	0.319	0.1988
Z002E0067	0.5503	0.2936	0.3816	0.3562	0.4658	0.4224	0.4266	0.2427	0.1832	0.3315
Z002E0068	-0.1526	0.04477	0.02753	-0.1474	-0.03839	0.01061	-0.0744	-0.1421	-0.2602	-0.00703
Z002E0069	-0.03583	-0.1585	-0.3207	-0.1346	-0.1282	-0.07931	0.008139	-0.2338	-0.07611	-0.1914
Z002E0070	0.4254	0.3566	0.8331	0.3816	0.6126	0.3611	0.3803	0.2978	0.68	0.5066
Z002E0071	0.02863	0.1314	0.03558	0.2752	0.1859	0.0795	0.08393	-0.04122	-0.1587	0.1141
Z002E0072	-0.06687	-0.2837	-0.1042	-0.2878	-0.1381	-0.1377	-0.1687	-0.3455	-0.06399	-0.236
Z002E0073	-0.1351	-0.06327	0.1739	-0.2813	0.05157	0.000864	-0.1841	0.148	-0.3466	-0.1047
Z002E0074	-0.221	-0.3083	0.02522	-0.2983	-0.5026	-0.3043	-0.2372	-0.3576	-0.0944	-0.2546
Z002E0075	0.2531	-0.06938	-0.05612	-0.1144	-0.1196	0.008459	-0.1089	-0.2712	-0.1522	-0.08323
Z002E0076	0.2776	0.1597	0.1724	0.221	0.4552	0.1148	0.1634	0.02621	0.2162	0.1912
Z002E0077	-0.03166	-0.01688	-0.2807	0.0649	0.08136	-0.09737	-0.03045	-0.2273	0.03052	-0.09828
Z002E0078	-0.2972	-0.3289	-0.5542	-0.4266	-0.5425	-0.437	-0.3603	-0.508	-0.5931	-0.4001
Z002E0079	0.2009	0.06178	0.00045	0.1609	0.05892	0.1229	0.1502	0.2923	-0.08841	0.1406
Z002E0080	-0.7259	-0.8218	-0.7529	-0.5286	-0.9093	-0.7772	-0.6133	-0.7324	-0.4734	-0.7416
Z002E0081	0.02564	-0.1408	-0.171	-0.1174	-0.2531	-0.236	-0.2419	-0.3737	-0.04085	-0.2547
Z002E0082	-0.2328	-0.3364	-0.343	-0.3027	-0.5539	-0.368	-0.3184	-0.3874	-0.1788	-0.3393
Z002E0083	-0.09799	0.0268	-0.1213	-0.08496	0.003344	-0.1123	-0.01357	0.01335	-0.1951	0.0728
Z002E0084	0.6791	0.6421	0.7109	0.3461	0.6391	0.519	0.5216	0.5841	0.4743	0.5518
Z002E0085	0.1501	0.1304	-0.0983	0.1296	0.02836	0.07727	0.1868	-0.09543	-0.1874	0.08399
Z002E0086	-0.3013	-0.2647	-0.5593	-0.1892	-0.2898	-0.1691	-0.2359	-0.5559	-0.3212	-0.3447
Z002E0087	-0.2288	-0.5655	-0.4375	-0.2427	-0.4081	-0.3862	-0.3029	-0.581	-0.05867	-0.3813
Z002E0088	0.2574	0.259	0.2284	0.06601	0.2752	0.1619	0.2466	0.4554	0.1819	0.3344
Z002E0089	-0.1794	-0.07272	-0.1279	-0.04771	-0.1061	-0.1812	-0.2815	-0.4703	0.1491	-0.1215
Z002E0090	-0.1219	-0.0796	-0.23	-0.01112	-0.00241	-0.03254	-0.04706	0.05959	-0.02641	0.0207
Z002E0091	0.1262	-0.09408	-0.1274	0.02566	-0.05567	-0.118	0.063	0.02179	-0.2782	-0.00721
Z002E0092	-0.4701	-0.4013	-0.4285	-0.4548	-0.3578	-0.3266	-0.3894	-0.4326	-0.1134	-0.2734
Z002E0093	0.1894	0.3076	0.3719	0.2343	0.3825	0.368	0.3444	0.5503	0.4429	0.304
Z002E0094	0.0711	0.0839	-0.1544	0.07328	0.1323	0.03786	0.08022	0.004376	0.01451	0.1098
Z002E0095	-0.385	-0.2801	-0.4361	-0.1459	-0.161	-0.3355	-0.2327	-0.201	-0.1354	-0.1937
Z002E0096	0.581	0.3707	0.4813	0.3464	0.4541	0.3989	0.4743	0.5488	0.6186	0.3561
Z002E0097	0.3597	0.2086	-0.0577	0.06287	0.1232	0.2595	0.1597	0.4074	0.06801	0.2019
Z002E0098	-0.2445	-0.235	-0.1806	-0.1781	-0.09014	-0.1501	-0.06518	-0.315	0.1317	-0.229
Z002E0099	-0.02267	-0.0933	-0.02323	-0.03335	-0.2136	0.0404	0.08487	-0.02274	0.1621	0.01776
Z002E0100	-0.2015	-0.1984	-0.07066	-0.2112	-0.1081	-0.1772	-0.01931	-0.1805	-0.2569	-0.07823
Z002E0101	0.1365	0.118	0.3134	0.1087	0.3304	0.1799	0.153	0.3921	0.09569	0.2364
Z002E0102	-0.04144	-0.01474	-0.2098	0.01472	0.001021	-0.05669	0.08457	-0.1239	-0.3199	0.05869
Z002E0103	-0.9812	-0.9866	-0.737	-0.9577	-1.0073	-0.9223	-0.8625	-1.0554	-1.2341	-0.9122
Z002E0104	0.4161	0.3768	0.5735	0.6344	0.4024	0.3963	0.577	0.7267	0.654	0.5427
Z002E0105	-0.2428	-0.01296	0.01117	-0.1874	0.01359	0.002201	-0.04951	-0.1558	0.2451	-0.03262
Z002E0106	-0.1062	-0.2015	0.07468	-0.2415	0.0172	-0.2107	-0.01805	-0.04615	-0.0788	-0.02649
Z002E0107	0.2165	0.1791	0.1307	0.06669	0.08324	0.1588	0.04389	0.3012	-0.1868	0.1322
Z002E0108	0.04257	0.04902	-0.06988	0.1356	-0.1639	-0.1581	-0.1559	0.01115	-0.3306	-0.07485
Z002E0109	-0.03049	0.0916	-0.06076	-0.1137	-0.1576	-0.04996	-0.09087	-0.2821	-0.06475	-0.08957
Z002E0110	0.1132	0.2376	-0.01848	-0.02193	0.1516	0.1216	0.042	0.3153	0.2851	0.159
Z002E0111	-0.04251	0.1028	0.03882	0.03643	0.02487	0.1131	0.1231	-0.07725	0.1326	0.1341
Z002E0112	0.4304	0.4519	0.1915	0.2307	0.4966	0.5629	0.489	0.3929	0.495	0.2963
Z002E0113	0.7409	0.4672	0.2737	0.5543	0.7377	0.623	0.5719	0.6746	0.3471	0.559
Z002E0114	0.3254	0.2342	0.44	0.178	0.05424	0.1556	0.2232	0.3676	0.3708	0.1489
Z002E0115	0.007787	0.01084	-0.02912	0.08881	0.06413	0.02585	0.01188	0.1081	0.01692	-0.08041
Z002E0116	0.4134	0.2293	-0.03525	0.1918	0.1792	0.2478	0.1042	0.1024	0.2334	0.2724
Z002E0117	0.3626	0.4224	0.3984	0.1628	0.2115	0.3939	0.3657	0.6405	0.4768	0.3441
Z002E0119	-0.7304	-0.7439	-0.715	-0.5852	-0.6132	-0.5321	-0.5608	-0.3814	-0.4844	-0.7676
Z002E0120	-0.01539	-0.079	-0.07005	-0.1032	0.09776	-0.1599	-0.1438	-0.2079	-0.1171	-0.07742
Z002E0121	-0.1555	-0.1399	-0.05859	-0.00487	0.1078	-0.05833	-0.1239	0.0627	0.2205	-0.1623
Z002E0122	0.2409	0.1996	0.0954	0.0674	0.1191	0.01253	0.08527	0.2055	0.2939	0.1027
Z002E0123	0.2811	0.1329	0.1799	0.3634	0.1429	0.05864	0.2525	0.4131	0.2348	0.1746
Z002E0124	0.2884	0.4088	0.5927	0.4215	0.4599	0.3173	0.3468	0.1982	0.4069	0.276
Z002E0125	-0.07633	0.02464	-0.0901	-0.03545	-0.3086	-0.1394	-0.09056	0.1059	-0.2352	-0.1811
Z002E0126	-0.697	-0.7403	-0.3776	-0.5022	-0.7153	-0.7725	-0.7414	-0.9141	-0.4998	-0.6748
Z002E0127	0.3039	0.3917	0.6085	0.3499	0.3041	0.241	0.3565	0.5825	0.235	0.3531
Z002E0128	0.1493	0.3451	0.384	0.2435	0.2517	0.2174	0.3696	0.1506	0.5612	0.3363
Z002E0129	-0.4918	-0.4623	-0.4519	-0.3118	-0.4157	-0.4568	-0.4981	-0.2567	-0.683	-0.3978
Z002E0130	-0.1076	-0.01996	0.06584	0.1267	0.1772	-0.01851	0.1069	0.2109	-0.02151	0.1033
Z002E0131	-0.2817	-0.429	-0.2396	-0.4015	-0.08264	-0.2502	-0.1741	-0.269	-0.4546	-0.2415
Z002E0132	-0.559	-0.4085	-0.3292	-0.3203	-0.4328	-0.3986	-0.3178	-0.08511	-0.6069	-0.3103
Z002E0133	0.308	0.1422	0.1997	0.3661	0.2667	0.345	0.297	-0.1485	0.0602	0.2446
Z002E0134	-0.4112	-0.3724	-0.4763	-0.5633	-0.5481	-0.5196	-0.3836	-0.59	-0.5525	-0.6506
Z002E0135	0.0155	-0.06947	-0.2915	-0.03525	-0.3178	0.01958	0.01863	0.1963	0.2313	0.03403
Z002E0136	0.3147	-0.00113	0.2682	0.09888	0.1221	0.05217	-0.02888	-0.1559	-0.1279	0.1395
Z002E0137	-0.3662	-0.2359	-0.1517	0.0282	-0.2624	-0.1396	-0.208	-0.3927	-0.3852	-0.3013
Z002E0138	-0.1293	-0.09566	0.04279	-0.2153	0.0622	0.01896	-0.05882	-0.1923	-0.1857	-0.02975
Z002E0139	0.2934	0.478	0.4327	0.4153	0.3298	0.2742	0.4176	0.2723	0.4672	0.5718
Z002E0140	-0.1848	-0.1423	0.2668	-0.1361	-0.03195	0.0199	-0.00249	0.08062	-0.1245	-0.05833
Z002E0141	0.9499	0.8479	0.9792	1.038	0.8427	0.8042	0.7269	0.8958	1.1734	0.8468
Z002E0142	-0.144	-0.2427	0.1429	0.1067	-0.09329	-0.1168	-0.2392	0.02975	0.08592	-0.107
Z002E0143	0.2493	-0.02194	-0.03901	0.2566	0.2184	0.1329	0.1268	-0.1912	0.3219	0.08577
Z002E0144	-0.5036	-0.5346	-0.5918	-0.5148	-0.2592	-0.3612	-0.5357	-0.247	-0.3824	-0.4335
Z002E0145	-0.09076	-0.1283	-0.07378	-0.1781	-0.0482	-0.1464	-0.1766	-0.232	0.1105	-0.01261
Z002E0146	0.1382	0.06623	0.4006	0.2011	0.1329	0.1308	0.02622	0.3784	0.2707	0.01478
Z002E0148	0.3973	0.7531	0.5274	0.3348	0.5294	0.4628	0.445	0.461	0.6826	0.6024
Z002E0149	0.3001	0.4431	0.3279	0.475	0.3514	0.494	0.4794	0.5367	0.1024	0.385
Z002E0150	0.0954	-0.01764	0.3353	0.02482	0.06622	0.1591	-0.00535	-0.2654	-0.1905	-0.02646
Z002E0151	0.2253	0.2218	0.292	0.3251	0.1848	0.2645	0.34	0.1912	-0.08952	0.2597
Z002E0152	-0.2541	-0.2791	-0.3783	-0.08906	-0.319	-0.1491	-0.2759	-0.4569	-0.2668	-0.13
Z002E0153	0.6516	0.862	0.6702	0.7979	0.829	0.7057	0.762	0.9156	0.8985	0.6386
Z002E0154	0.0174	-0.02172	-0.09754	-0.2553	-0.1679	-0.05155	-0.1402	0.1364	-0.06843	-0.01957
Z002E0155	0.1202	0.2267	0.09768	0.3106	0.02929	0.09981	0.05294	0.2701	0.02294	0.1712
Z002E0156	0.9857	0.6973	0.7876	0.7611	0.8185	0.7646	0.7134	0.6897	0.9879	0.8243
Z002E0157	-0.06887	-0.206	0.195	-0.06066	-0.05743	-0.1039	-0.2232	-0.3632	-0.13	-0.1224
Z002E0158	-0.1163	0.07835	0.07473	0.07122	0.1177	0.007638	-0.01933	0.2091	-0.2562	-0.07277
Z002E0159	-0.04861	0.2664	0.3312	0.2396	0.3991	0.1938	0.199	0.08513	0.2231	0.2428
Z002E0160	0.1716	0.3655	0.4326	0.2348	0.2702	0.3548	0.2999	0.4774	0.6349	0.2287
Z002E0161	-0.183	-0.1274	-0.3656	-0.1492	0.03745	-0.08008	-0.1046	-0.3294	-0.05213	-0.1
Z002E0162	-0.1063	-0.1609	-0.1697	-0.3124	-0.3174	-0.2563	-0.2246	-0.5138	-0.3574	-0.1329
Z002E0163	0.2664	0.2301	0.5687	0.2704	0.2691	0.3947	0.3511	0.479	0.05916	0.4179
Z002E0164	0.2824	0.2196	0.3459	0.0383	0.4914	0.2476	0.2023	0.4389	0.06585	0.2548
Z002E0165	0.1452	-0.1047	-0.2555	-0.4341	-0.1955	-0.09658	-0.2189	-0.1104	-0.318	-0.1751
Z002E0166	-0.3603	-0.1365	-0.1981	-0.3022	-0.1055	-0.09464	-0.2327	-0.5332	0.1001	-0.1778
Z002E0167	-0.09708	0.2468	-0.02898	0.2351	0.1612	0.1334	0.0529	-0.1716	0.1358	0.1876
Z002E0168	0.3771	0.1233	0.3505	0.03977	0.2335	0.09424	0.09057	-0.05048	0.1399	0.1819
Z002E0169	0.2541	0.2959	0.6022	0.5065	0.3826	0.2516	0.2285	0.06315	0.1223	0.2787
Z002E0170	-0.1827	-0.1757	-0.01007	0.07706	0.03803	-0.01978	-0.07909	0.1999	-0.02225	-0.06862
Z002E0171	0.8752	0.642	0.659	0.7412	0.6995	0.5522	0.4991	0.3371	0.6292	0.6465
Z002E0172	-0.3205	-0.2314	-0.3086	-0.3532	-0.4559	-0.2434	-0.176	-0.3169	-0.1476	-0.1298
Z002E0173	-0.2086	-0.1604	0.07404	-0.1841	-0.3478	-0.1698	-0.1464	0.02025	-0.4622	-0.1606
Z002E0174	-0.2143	0.1753	0.2073	0.1189	0.3258	0.1065	0.1662	0.2782	-0.04709	0.04307
Z002E0175	-0.04022	0.1007	-0.0725	0.148	-0.1841	0.06798	0.113	0.3096	0.1917	0.07748
Z002E0176	-0.8812	-0.7694	-0.6155	-0.8803	-0.6184	-0.4658	-0.508	-0.2775	-0.5318	-0.7032
Z002E0178	0.1663	0.2507	0.4793	0.4229	0.2966	0.471	0.3936	0.5742	0.1001	0.3449
Z002E0179	-0.1259	-0.01222	0.009102	-0.1596	-0.1577	-0.2926	-0.1098	0.1364	-0.04578	-0.219
Z002E0180	-0.346	-0.1787	-0.3164	0.01709	-0.049	-0.1571	-0.19	0.1069	-0.2598	-0.06998
Z002E0181	0.3177	0.1956	0.1173	0.08477	0.03008	0.2418	0.06718	0.3383	0.3697	0.1562
Z002E0182	0.1773	0.2132	0.1937	0.4999	0.2787	0.2785	0.2538	0.05171	0.4529	0.3497
Z002E0183	0.5746	0.6315	0.6736	0.6542	0.6763	0.5907	0.7036	0.8449	0.3284	0.6264
Z002E0184	0.2894	0.3559	0.3111	0.1952	0.4049	0.3613	0.2839	0.09099	0.1758	0.2346
Z002E0185	-0.1335	-0.3895	-0.2177	-0.1758	-0.3447	-0.411	-0.2912	-0.4902	-0.1133	-0.3079
Z002E0186	0.3977	0.4076	0.1488	0.5411	0.4042	0.5106	0.3718	0.0966	0.2191	0.4461
Z002E0187	-0.2108	-0.0903	0.124	0.1001	-0.1286	-0.02552	0.008271	0.186	-0.04623	-0.1354
Z002E0188	0.07438	-0.09768	-0.2135	-0.2018	0.1314	-0.1386	0.1198	0.1373	-0.1302	0.05064
Z002E0189	0.4978	0.3899	0.428	0.3836	0.352	0.4602	0.481	0.6708	0.4082	0.404
Z002E0190	-0.336	-0.0961	0.2541	-0.00695	-0.07948	0.0301	-0.09921	-0.3333	0.05295	-0.04002
Z002E0191	0.6452	0.412	0.427	0.596	0.5904	0.4948	0.4661	0.5481	0.05717	0.3122
Z002E0192	-0.8073	-0.5427	-0.5158	-0.8054	-0.5835	-0.5855	-0.6633	-0.3726	-0.6941	-0.5753
Z002E0193	-0.5223	-0.3926	-0.6478	-0.5304	-0.3599	-0.4799	-0.5638	-0.306	-0.3109	-0.4467
Z002E0194	0.3091	0.4155	0.5116	0.1933	0.2863	0.4553	0.2455	0.5095	0.5966	0.4024
Z002E0195	-0.02482	-0.00773	0.3374	0.01811	-0.05562	0.09509	-0.00186	-0.0994	-0.08184	0.09778
Z002E0196	0.2124	0.4954	0.319	0.2298	0.3682	0.376	0.4519	0.2689	0.4646	0.4626
Z002E0197	0.2656	0.1169	-0.00655	0.0167	0.1951	0.1203	0.3052	0.4328	0.4983	0.2229
Z002E0198	0.7972	0.4215	0.4072	0.4341	0.2701	0.6042	0.4222	0.2445	0.5165	0.5105
Z002E0199	-0.2215	-0.4248	-0.2841	-0.422	-0.2889	-0.251	-0.2262	-0.1145	-0.5189	-0.3616
Z002E0200	0.5293	0.5347	0.4183	0.3688	0.4465	0.4595	0.4247	0.7354	0.2113	0.4431
Z003E0001	0.02285	-0.1484	-0.1675	-0.02589	-0.01828	0.04896	-0.00283	-0.2705	0.09591	-0.1931
Z003E0002	0.4395	0.306	0.309	0.3694	0.332	0.4654	0.3944	0.6014	0.364	0.2523
Z003E0003	-0.1338	-0.02388	-0.2772	-0.1021	-0.07171	-0.08083	-0.1402	-0.2009	-0.01781	-0.234
Z003E0004	0.002408	-0.2715	-0.3457	-0.1272	-0.08497	-0.1016	-0.1988	-0.3407	-0.4219	-0.01882
Z003E0006	0.4217	0.4792	0.6744	0.549	0.4625	0.491	0.3891	0.295	0.4576	0.6087
Z003E0007	0.08876	0.2553	0.1858	0.3524	0.21	0.2676	0.3573	0.2611	0.183	0.2446
Z003E0008	0.4244	0.1351	0.2263	0.2852	0.378	0.249	0.2776	0.1369	0.4125	0.2719
Z003E0009	0.2171	0.1433	0.007874	0.2401	0.2507	0.1099	0.2328	0.07297	0.08287	0.3841
Z003E0010	-0.1017	0.2591	0.321	0.2297	0.2313	0.2869	0.2125	0.2294	0.1924	0.1891
Z003E0011	-0.4926	-0.5201	-0.1798	-0.3855	-0.437	-0.5259	-0.3789	-0.5732	-0.4809	-0.5066
Z003E0012	0.1719	0.4189	0.2189	0.2372	0.2663	0.3577	0.3206	0.102	0.3117	0.4611
Z003E0013	-0.5675	-0.2804	-0.6732	-0.4307	-0.5578	-0.3982	-0.4561	-0.1787	-0.317	-0.6689
Z003E0014	0.04114	-0.02209	-0.04641	0.0102	0.09663	0.1315	0.02027	-0.04041	0.09616	0.003508
Z003E0016	0.711	0.4534	0.5401	0.4352	0.5198	0.5598	0.4152	0.6137	0.3412	0.6263
Z003E0017	-0.05627	-0.09368	-0.06948	-0.09306	-0.1346	-0.00954	-0.02934	-0.2664	-0.1606	0.08866
Z003E0018	0.723	0.4351	0.3181	0.5134	0.3751	0.325	0.4699	0.6823	0.5123	0.5833
Z003E0019	-0.4602	-0.2556	0.09115	-0.1678	-0.09269	-0.02361	-0.1391	0.07487	-0.2981	-0.2816
Z003E0020	-0.4125	-0.3736	-0.3847	-0.3912	-0.4146	-0.3411	-0.3907	-0.512	-0.3441	-0.2143
Z003E0021	-0.5371	-0.3655	-0.3981	-0.428	-0.5426	-0.6063	-0.4946	-0.6973	-0.5403	-0.4393
Z003E0022	-0.1496	0.3361	0.03058	0.1937	0.2143	0.236	0.1381	-0.00942	0.216	0.1346
Z003E0023	0.2644	0.2196	0.1814	0.2394	0.2082	0.05286	0.2078	0.116	0.3542	0.2836
Z003E0024	0.1485	0.06057	0.2697	0.04165	0.08729	-0.00471	0.002526	0.315	0.06614	-0.06403
Z003E0026	0.3685	0.2648	0.3825	0.2236	0.1222	0.1982	0.1814	0.1096	0.1821	0.04459
Z003E0027	-0.4022	-0.2992	-0.2571	-0.2795	-0.2992	-0.04733	-0.1938	-0.4931	-0.1453	-0.329
Z003E0028	-0.05604	-0.2614	-0.08842	-0.0852	-0.04915	0.01252	-0.0948	-0.00449	-0.09842	-0.124
Z003E0029	-0.4832	-0.2907	-0.08596	-0.2516	-0.2423	-0.3413	-0.2086	-0.4447	-0.0912	-0.3904
Z003E0030	0.2569	0.3517	0.6369	0.3504	0.3783	0.3433	0.3904	0.2215	0.5805	0.4988
Z003E0031	0.4008	0.5006	0.3072	0.4073	0.4013	0.2158	0.3806	0.6175	0.4074	0.5596
Z003E0032	-0.1016	0.06391	-0.06439	-0.1973	-0.196	0.03767	-0.1517	-0.0479	0.02905	-0.2164
Z003E0033	0.697	0.6323	0.4518	0.5292	0.6492	0.6653	0.5448	0.4155	0.3659	0.6943
Z003E0034	-0.3887	-0.1637	-0.3935	-0.2481	-0.232	-0.3764	-0.2522	-0.1448	-0.1667	-0.05881
Z003E0035	0.04496	-0.1496	0.06381	0.1725	0.1444	0.1317	0.01985	0.1419	0.1739	-0.02279
Z003E0036	-0.4986	-0.2573	-0.3584	-0.1821	-0.213	-0.01219	-0.1353	-0.3761	-0.1487	0.09091
Z003E0037	0.2585	0.1162	0.3875	0.2507	0.1735	0.2543	0.2751	0.5434	0.08238	0.1657
Z003E0038	0.3637	0.1423	0.07605	0.06612	0.1078	0.1478	0.1244	0.009715	0.3036	0.1025
Z003E0039	-0.411	-0.2541	-0.1641	-0.2257	-0.2958	-0.3076	-0.2627	-0.318	-0.3258	-0.1686
Z003E0040	-0.5989	-0.5269	-0.4126	-0.4881	-0.5038	-0.6585	-0.5887	-0.6981	-0.6591	-0.6724
Z003E0041	0.4341	0.02667	0.0188	0.06414	0.1324	0.06632	0.03133	-0.08343	0.2599	0.1185
Z003E0042	0.1786	0.09843	0.1713	0.2051	0.1319	0.1112	0.1877	-0.02586	0.2855	0.0397
Z003E0043	-0.2338	-0.04141	-0.3735	-0.1277	-0.2073	-0.06991	-0.1001	-0.3842	0.002422	-0.1296
Z003E0044	0.5331	0.4086	0.7841	0.5527	0.6384	0.6571	0.5283	0.7438	0.6378	0.4219
Z003E0045	0.2261	-0.2488	-0.05919	-0.14	-0.09828	-0.01281	-0.05265	-0.2843	-0.3081	0.01347
Z003E0046	0.4174	0.1603	0.06338	0.2757	0.2782	0.3325	0.2992	0.07025	0.08322	0.1242
Z003E0047	-0.1029	-0.2343	-0.4832	-0.2806	-0.4122	-0.4358	-0.2843	-0.4876	-0.4289	-0.1937
Z003E0048	0.1996	0.09036	0.3968	0.2034	0.2732	0.1414	0.2009	0.4629	0.1592	0.4243
Z003E0049	-0.6387	-0.7042	-0.4512	-0.6041	-0.6283	-0.5267	-0.5851	-0.7554	-0.5948	-0.8302
Z003E0050	-0.346	-0.1834	-0.2648	-0.1831	-0.1799	-0.2479	-0.2023	-0.2905	0.0318	-0.3279
Z003E0051	0.6126	0.3212	0.4629	0.3024	0.2982	0.4859	0.356	0.1355	0.4228	0.4144
Z003E0052	0.166	0.133	0.2274	0.06681	0.0483	0.03265	0.03557	-0.1122	-0.08384	-0.0038
Z003E0053	0.3992	0.3301	0.1352	0.2888	0.455	0.3598	0.2821	0.5458	0.4168	0.1864
Z003E0054	-0.1205	0.08472	0.06576	-0.1435	-0.05008	0.02289	-0.04851	-0.4356	0.1405	0.1289
Z003E0055	0.2856	0.5121	0.527	0.3056	0.3449	0.4093	0.2575	0.1327	0.4391	0.1783
Z003E0056	-0.02977	-0.1175	0.004382	-0.01443	0.05937	-0.1127	-0.0511	0.2504	-0.262	0.125
Z003E0057	0.1527	-0.05694	-0.03683	-0.01392	0.06393	0.101	0.05764	-0.0791	0.03441	0.1251
Z003E0058	-0.1421	-0.08583	0.1082	-0.1063	-0.03425	0.03741	-0.07532	-0.2991	-0.06821	-0.2312
Z003E0059	0.3203	0.2963	0.3649	0.2463	0.2968	0.1205	0.1818	0.3899	0.3865	0.3521
Z003E0061	-0.01204	0.1924	-0.03433	0.01693	0.07652	-0.05264	0.001778	0.2973	-0.1175	-0.1954
Z003E0062	-0.2895	-0.2832	-0.409	-0.2637	-0.2901	-0.2919	-0.3364	-0.3644	-0.2937	-0.1234
Z003E0063	0.4656	0.4995	0.6427	0.5626	0.4114	0.5774	0.4544	0.2128	0.6912	0.6613
Z003E0065	-0.261	-0.3034	-0.1822	-0.3093	-0.2564	-0.1761	-0.1858	-0.3448	-0.2072	-0.03253
Z003E0066	-0.3483	-0.286	-0.3988	-0.2508	-0.2007	-0.2101	-0.2604	-0.2786	-0.1902	-0.03729
Z003E0067	0.5641	0.4822	0.6366	0.4638	0.5945	0.5385	0.3932	0.3095	0.3052	0.4118
Z003E0068	-0.03401	0.1243	0.1075	0.1706	0.1667	0.136	0.05473	0.314	0.06044	0.07507
Z003E0069	0.0674	0.06021	-0.3019	-0.08062	-0.1135	0.007509	-0.08369	-0.2935	0.002359	-0.225
Z003E0070	-0.2412	0.2439	0.307	0.1031	0.1172	-0.03424	0.05196	-0.1664	-0.01486	0.07264
Z003E0071	0.08261	-0.1507	-0.1184	-0.1297	-0.2104	-0.08034	-0.0963	0.1255	0.007763	-0.1589
Z003E0072	0.3894	0.5057	0.2992	0.303	0.3069	0.3414	0.3696	0.7031	0.2451	0.3051
Z003E0073	-0.6363	-0.4804	-0.2236	-0.5587	-0.4992	-0.5332	-0.543	-0.6757	-0.4984	-0.3805
Z003E0074	-0.1544	-0.3837	-0.3759	-0.3312	-0.313	-0.2072	-0.2905	-0.1108	-0.4371	-0.1552
Z003E0075	0.04258	0.2228	0.09944	0.1909	0.1352	0.2627	0.07991	-0.04958	0.3613	0.000974
Z003E0076	-0.1629	-0.09001	0.07209	-0.08194	-0.1625	-0.1	-0.1479	-0.3642	0.04285	-0.116
Z003E0077	-0.05194	-0.3816	-0.2959	-0.3213	-0.3425	-0.2732	-0.3212	-0.1246	-0.6261	-0.1573
Z003E0078	-0.4594	-0.4845	-0.5098	-0.4585	-0.4595	-0.5632	-0.4285	-0.6979	-0.1999	-0.5106
Z003E0079	-0.256	-0.07071	-0.1825	-0.1095	-0.1653	-0.04586	-0.2132	-0.4217	-0.1892	0.08799
Z003E0080	-0.2411	-0.1476	-0.2633	-0.2682	-0.3289	-0.4113	-0.2422	-0.02942	-0.4285	-0.1302
Z003E0081	0.0804	-0.1705	-0.1918	0.04715	-0.1348	-0.2684	-0.1156	0.2489	0.09232	-0.2076
Z003E0082	-0.154	-0.08648	0.0118	-0.04621	-0.04064	-0.2125	-0.01322	-0.1933	-0.07781	0.1262
Z003E0083	0.5129	0.5479	0.6469	0.4229	0.485	0.5745	0.4762	0.6162	0.6587	0.6357
Z003E0084	-0.00475	-0.3489	-0.4313	-0.292	-0.2348	-0.33	-0.2764	-0.3419	-0.3144	-0.4118
Z003E0085	-0.05052	-0.1235	-0.1313	0.02721	0.08012	-0.1391	0.08925	-0.1314	0.1094	-0.1406
Z003E0086	-0.02714	0.009175	-0.04208	0.1172	0.1039	-0.05379	0.09936	-0.09025	-0.09317	-0.1082
Z003E0087	0.06962	-0.3167	-0.0674	-0.1688	-0.07762	-0.1898	-0.1359	-0.07288	-0.05265	-0.04812
Z003E0088	0.5061	0.6794	0.2863	0.4862	0.5401	0.4595	0.4973	0.5005	0.44	0.358
Z003E0089	-0.1932	-0.4081	-0.01068	-0.2653	-0.3104	-0.1128	-0.3102	-0.2377	-0.05164	-0.4523
Z003E0090	0.7382	0.6969	0.6733	0.5158	0.4641	0.4511	0.4814	0.6246	0.3996	0.4341
Z003E0091	-0.6632	-0.5122	-0.5171	-0.629	-0.6487	-0.7922	-0.6185	-0.4225	-0.7223	-0.7708
Z003E0092	-0.4915	-0.2607	-0.775	-0.5022	-0.4417	-0.5876	-0.4908	-0.5402	-0.2253	-0.5945
Z003E0093	-0.6116	-0.5495	-0.7044	-0.4851	-0.6424	-0.4928	-0.535	-0.3489	-0.6428	-0.5733
Z003E0094	0.5735	0.319	0.1809	0.3517	0.3302	0.2539	0.3293	0.308	0.3998	0.4797
Z003E0095	-0.1781	-0.03046	-0.01704	-0.02446	0.04132	0.04435	-0.04863	-0.2083	0.126	0.1164
Z003E0096	0.1175	0.314	0.0297	0.1783	0.1676	0.2609	0.08484	-0.1062	0.06382	0.04045
Z003E0097	0.009076	-0.2035	-0.3878	-0.2152	-0.1847	-0.2191	-0.1329	-0.00866	-0.1136	-0.2209
Z003E0098	0.2173	0.1551	-0.1942	0.02599	-0.01493	0.06815	0.001181	0.2669	0.07304	-0.04744
Z003E0099	0.4201	0.3867	0.6262	0.484	0.3842	0.2761	0.3022	0.51	0.574	0.5763
Z003E0100	-0.1233	-0.0006	0.06112	-0.09716	-0.1436	-0.2552	-0.0613	0.2448	-0.2907	-0.1925
Z003E0101	-0.6272	-0.8286	-0.8067	-0.7593	-0.7315	-0.7988	-0.6805	-0.4625	-0.9473	-0.5967
Z003E0102	0.4088	0.6142	0.1875	0.5177	0.4454	0.3326	0.4825	0.2739	0.6651	0.3444
Z003E0103	-0.2515	-0.441	-0.3696	-0.3232	-0.3325	-0.3238	-0.3267	-0.5292	-0.5631	-0.1794
Z003E0104	-0.9611	-0.7158	-0.9318	-0.868	-0.7859	-0.9218	-0.8031	-0.6434	-0.7586	-0.5803
Z003E0105	0.3651	0.2636	0.486	0.3008	0.3789	0.4104	0.3107	0.3878	0.2265	0.4677
Z003E0106	-0.143	-0.1391	-0.07759	-0.07438	-0.06412	0.07544	-0.0325	0.1937	0.1574	-0.1899
Z003E0107	0.2513	0.2901	-0.03298	0.1643	0.1478	0.1047	0.224	-0.03965	-0.02793	0.07515
Z003E0108	-0.1742	-0.337	-0.06721	-0.2588	-0.3085	-0.07178	-0.2656	-0.08563	-0.1726	-0.3731
Z003E0109	0.1421	0.2454	0.1979	0.1908	0.1304	0.2366	0.168	-0.01656	-0.02692	0.1081
Z003E0110	-0.03267	-0.04071	0.06204	-0.03186	-0.1029	-0.04524	-0.0628	0.1236	-0.231	-0.03095
Z003E0111	-0.2344	-0.05796	-0.02456	-0.02868	0.01283	-0.07057	-0.02397	0.1847	-0.1172	0.1502
Z003E0112	-0.6866	-0.5665	-0.7103	-0.5193	-0.4952	-0.653	-0.521	-0.4042	-0.6706	-0.6667
Z003E0113	-0.2606	-0.2758	-0.2228	-0.2296	-0.2504	-0.3281	-0.1728	-0.2552	-0.1768	-0.3104
Z003E0114	0.7304	0.6489	0.6878	0.4896	0.5445	0.7636	0.5792	0.4556	0.4614	0.5169
Z003E0115	0.3024	0.1629	0.3808	0.3497	0.2403	0.2313	0.3212	0.009171	0.4256	0.1893
Z003E0116	-0.2035	-0.3201	0.0409	-0.2993	-0.32	-0.2979	-0.2915	-0.04644	-0.03168	-0.3103
Z003E0117	0.003858	-0.03753	-0.1125	0.003083	0.08732	0.1513	0.06779	0.009492	-0.03607	-0.02764
Z003E0118	1.1134	1.0114	0.904	1.0825	1.0079	1.1213	0.9348	1.1715	0.8523	1.0478
Z003E0119	-0.1338	-0.0928	-0.3282	-0.1817	-0.04346	-0.2323	-0.06008	-0.1205	-0.2504	-0.2339
Z003E0120	0.6125	0.5718	0.492	0.6156	0.6509	0.7647	0.6945	1.0025	0.6039	0.5214
Z003E0121	0.3158	0.436	0.2301	0.2666	0.3919	0.2296	0.341	0.07448	0.01431	0.3583
Z003E0122	0.2469	-0.01753	0.09997	0.1256	0.2875	0.2989	0.2365	0.5713	0.003786	0.1452
Z003E0123	0.166	0.2225	0.4246	0.0762	0.0842	0.2928	0.131	0.3947	0.2876	0.1875
Z003E0124	0.4709	0.3001	0.2645	0.3314	0.3474	0.5819	0.416	0.2091	0.6955	0.2474
Z003E0125	-0.1227	0.00988	-0.1487	-0.1535	-0.2478	-0.1046	-0.1854	-0.3485	-0.01025	0.01319
Z003E0126	-0.1425	0.01372	0.02897	-0.1429	-0.1152	-0.02088	-0.1589	0.121	-0.2775	-0.2398
Z003E0127	-0.4035	-0.4546	-0.5298	-0.4555	-0.5052	-0.5567	-0.372	-0.31	-0.3297	-0.6307
Z003E0128	-0.144	-0.0328	0.04797	-0.07194	-0.08272	-0.00892	-0.1194	-0.2173	-0.2222	-0.1844
Z003E0129	0.02871	0.05987	-0.1747	-0.09817	-0.04497	-0.08441	0.04661	0.2231	0.006552	-0.0474
Z003E0130	-0.4266	-0.7475	-0.7655	-0.5748	-0.5686	-0.4753	-0.5113	-0.6341	-0.506	-0.4169
Z003E0131	0.03532	-0.1048	0.05678	0.04993	-0.06979	0.1701	0.0198	-0.05663	0.005858	0.1833
Z003E0132	-0.4359	-0.2033	-0.4227	-0.3519	-0.2319	-0.209	-0.3283	-0.1752	-0.2252	-0.359
Z003E0133	0.5974	0.5236	0.3716	0.3764	0.5096	0.4307	0.4096	0.2672	0.2905	0.4552
Z003E0134	0.0212	0.0347	-0.1299	0.04732	-0.054	0.004429	0.03388	0.09169	-0.1355	0.1675
Z003E0135	-0.2145	-0.2861	-0.3425	-0.3204	-0.3129	-0.5173	-0.3112	-0.4937	-0.371	-0.174
Z003E0136	0.1727	0.1152	0.3885	0.1838	0.2271	0.2925	0.2535	0.07165	0.3334	0.135
Z003E0137	-0.8927	-0.5369	-0.6526	-0.6104	-0.4477	-0.4889	-0.5619	-0.4536	-0.6688	-0.6228
Z003E0138	0.08693	0.06909	-0.055	-0.01486	0.193	0.04725	0.1146	0.04229	0.2115	-0.00367
Z003E0139	0.6854	0.4493	0.479	0.3297	0.4314	0.2292	0.2885	0.6334	0.4186	0.192
Z003E0140	-0.4079	-0.3368	0.04556	-0.2797	-0.1396	-0.3749	-0.296	-0.3683	-0.09443	-0.07092
Z003E0141	0.2954	0.1033	-0.08925	0.1394	0.1194	-0.02272	0.06379	0.05648	-0.02021	-0.1385
Z003E0142	-0.04151	-0.155	-0.1972	0.0259	-0.01167	-0.1329	0.02941	0.1935	-0.05551	-0.06009
Z003E0143	0.758	1.0608	0.6674	0.738	0.7726	0.8424	0.7613	0.9669	0.9134	0.9396
Z003E0144	0.323	0.01586	-0.031	0.1358	0.005654	0.08936	0.01864	-0.0026	0.2412	0.2456
Z003E0145	0.4176	0.2178	0.07368	0.1139	0.1109	0.07261	0.1309	-0.04648	0.118	-0.04215
Z003E0146	0.1515	-0.04062	-0.2485	-0.05128	-0.06915	-0.03688	-0.07925	0.00918	0.07193	-0.2543
Z003E0147	-0.3415	-0.4104	-0.1073	-0.2276	-0.2513	-0.3621	-0.2699	-0.2928	-0.433	-0.2245
Z003E0148	-0.1352	0.1963	-0.03284	0.02917	0.04169	0.02756	0.09615	-0.1365	0.06741	0.2156
Z003E0149	0.3956	0.4381	0.3063	0.3969	0.3997	0.2302	0.3658	0.2246	0.4952	0.2454
Z003E0150	0.07804	0.1168	0.106	0.1192	0.0931	-0.07782	0.1983	0.3994	0.1977	0.04226
Z003E0151	-0.0911	-0.1767	-0.1454	-0.1948	-0.07514	-0.3774	-0.1267	-0.296	-0.05515	-0.3492
Z003E0152	-0.2933	-0.3088	-0.1012	-0.2541	-0.18	-0.265	-0.2705	-0.4554	-0.2196	-0.327
Z003E0153	-0.4993	-0.5636	-0.4653	-0.4192	-0.3393	-0.5418	-0.4782	-0.08773	-0.2375	-0.3419
Z003E0154	-0.6098	-0.4184	-0.405	-0.2722	-0.2945	-0.4083	-0.2336	-0.4485	-0.5044	-0.3657
Z003E0155	0.03873	0.08197	0.1211	0.09308	0.1161	0.03858	0.07268	-0.1397	-0.01299	-0.01333
Z003E0156	-0.2972	-0.03631	-0.00183	-0.1794	-0.135	-0.201	-0.1574	-0.2836	-0.1835	-0.06194
Z003E0157	0.5079	0.5113	0.308	0.5611	0.357	0.4741	0.4267	0.7033	0.4669	0.6318
Z003E0158	-0.04781	-0.108	-0.1692	-0.2162	-0.1335	-0.1896	-0.1609	-0.2357	-0.2711	-0.1529
Z003E0160	0.09471	-0.1067	0.1666	-0.02178	-0.06131	0.0968	-0.02584	-0.249	0.03071	-0.1521
Z003E0161	-0.2512	-0.314	-0.208	-0.1907	-0.1949	-0.07934	-0.2109	0.1812	-0.1631	-0.1786
Z003E0163	0.6712	0.1539	0.165	0.2667	0.2807	0.2212	0.2066	0.3208	0.3179	0.06149
Z003E0164	-0.1044	-0.2751	-0.1392	-0.2306	-0.2082	-0.3955	-0.1366	0.0449	-0.05966	-0.3698
Z003E0166	-0.1757	-0.1662	0.06511	-0.05721	-0.09689	0.03847	-0.0988	-0.2664	-0.3404	-0.2223
Z003E0167	-0.08425	0.0193	0.1272	0.03123	0.02143	0.06975	-0.02954	-0.06046	-0.0636	0.2189
Z003E0168	-0.1118	-0.4206	-0.1692	-0.3257	-0.3425	-0.3612	-0.3192	-0.3635	-0.4705	-0.3828
Z003E0169	0.2828	0.6052	0.6305	0.4179	0.4719	0.5338	0.4935	0.7019	0.518	0.6418
Z003E0171	-0.9876	-0.9839	-1.0726	-0.8036	-0.8968	-0.7018	-0.7735	-1.0441	-0.696	-0.637
Z003E0172	0.05534	0.02873	-0.00798	0.1982	0.2372	0.1358	0.1696	0.3033	0.1675	0.3024
Z003E0173	0.04539	-0.2285	-0.1591	-0.1404	-0.1167	-0.1421	-0.1876	-0.2327	-0.3132	-0.09416
Z003E0174	0.03569	-0.033	-0.0177	0.09256	-0.00871	0.07122	0.05142	0.194	-0.0681	0.3037
Z003E0175	-0.2274	-0.3411	-0.3277	-0.1897	-0.2974	-0.05102	-0.261	-0.3875	-0.4944	-0.2833
Z003E0176	-0.4618	-0.0737	-0.1396	0.004565	-0.06937	-0.1546	-0.05242	-0.01035	-0.1173	0.1868
Z003E0177	0.1855	0.2594	0.5049	0.3447	0.2572	0.2175	0.2211	0.1332	0.205	0.1151
Z003E0178	-0.1281	0.1004	0.3521	0.1283	0.1053	0.2086	0.1695	0.2581	0.2571	0.3395
Z003E0179	0.5426	0.467	0.231	0.3554	0.397	0.3043	0.3842	0.719	0.4051	0.1877
Z003E0180	-0.2382	-0.1692	-0.3177	-0.2677	-0.3023	-0.1716	-0.1543	-0.09571	-0.2354	-0.1433
Z003E0181	-0.01354	0.05326	0.1113	0.06021	0.08656	0.0448	0.05069	-0.1606	-0.05949	-0.03719
Z003E0182	0.3767	0.2462	0.6165	0.241	0.3293	0.3784	0.3219	0.5865	0.4842	0.194
Z003E0183	-0.2485	-0.1681	-0.2575	-0.04445	0.03356	-0.09769	-0.0237	0.2306	0.1053	-0.1811
Z003E0184	-0.04066	0.02904	0.05392	-0.06931	-0.1714	-0.2256	-0.02597	-0.103	-0.1697	-0.11
Z003E0185	-0.05562	0.06025	-0.09551	0.002091	-0.1074	0.07265	0.00921	-0.1388	-0.222	-0.1179
Z003E0186	0.326	0.3071	0.5722	0.3311	0.2836	0.2624	0.3834	0.6154	0.3127	0.3968
Z003E0187	0.3553	0.1434	0.1593	0.2961	0.3028	0.3029	0.2319	0.4406	0.1156	0.1474
Z003E0188	0.006422	0.3335	-0.0649	0.02599	0.06562	0.1268	0.04675	0.2266	0.197	0.1988
Z003E0189	-0.3139	-0.4229	-0.1456	-0.3989	-0.4821	-0.1819	-0.4236	-0.6618	-0.5391	-0.3305
Z003E0190	-0.5266	-0.4463	-0.4333	-0.651	-0.5293	-0.5104	-0.5921	-0.3287	-0.6504	-0.7133
Z003E0191	0.2195	0.05218	0.3265	0.2227	0.196	0.2393	0.179	0.07371	0.1608	0.4166
Z003E0192	0.2617	0.1417	0.5285	0.3082	0.285	0.1197	0.2828	0.4516	0.3849	0.4135
Z003E0193	0.2729	0.2747	0.5482	0.3572	0.3773	0.2492	0.392	0.3386	0.4011	0.5049
Z003E0194	-0.5126	-0.4021	-0.1828	-0.3618	-0.3824	-0.2937	-0.2703	-0.4348	-0.2262	-0.4432
Z003E0195	-0.7268	-0.4114	-0.3528	-0.2837	-0.321	-0.3212	-0.374	-0.2936	-0.2606	-0.1038
Z003E0196	-0.02755	0.2133	0.2027	0.03172	0.03119	-0.1586	0.05615	-0.1123	0.1479	-0.1172
Z003E0197	-0.2961	-0.1059	-0.2688	-0.1154	-0.2195	-0.1122	-0.2055	0.02752	-0.1616	-0.2201
Z003E0198	0.7072	0.8419	0.4564	0.5915	0.6063	0.5963	0.609	0.5122	0.6996	0.6643
Z003E0199	-0.5335	-0.2025	-0.3773	-0.1714	-0.2287	-0.126	-0.1885	0.07636	-0.4268	-0.2704
Z003E0200	0.09075	0.3503	0.4395	0.2413	0.255	-0.00449	0.1968	0.08886	0.2252	0.325
Z004E0001	0.4191	0.317	0.5012	0.5825	0.3406	0.7065	0.4401	0.6958	0.5221	0.7188
Z004E0002	0.0235	-0.3032	-0.04233	-0.2149	-0.07089	-0.1339	-0.1553	-0.3962	-0.1307	-0.05264
Z004E0003	0.2483	0.2205	0.1333	0.1454	0.08256	0.2433	0.2815	-0.1544	0.1243	0.13
Z004E0004	0.1368	0.2781	0.3329	0.3817	0.4519	0.5551	0.2991	0.3605	0.3806	0.421
Z004E0005	-0.4442	-0.8386	-0.6055	-0.5024	-0.4232	-0.6092	-0.5537	-0.7249	-0.5324	-0.6192
Z004E0006	-0.5596	-0.5986	-0.2534	-0.298	-0.4603	-0.3205	-0.2416	-0.2588	-0.2703	-0.2617
Z004E0008	0.4938	0.7266	0.4174	0.4952	0.4138	0.3274	0.3683	0.176	0.4589	0.4376
Z004E0009	0.2678	0.03234	0.2908	0.2703	0.2785	0.4786	0.1492	0.449	0.3065	0.3645
Z004E0010	1.1298	0.8186	0.7305	0.729	0.738	0.6931	0.632	0.5242	0.7921	0.6487
Z004E0011	0.146	-0.06564	0.2276	0.1436	0.1119	0.05787	0.2522	0.3153	0.2557	0.06611
Z004E0012	-1.1224	-0.7653	-1.029	-0.9704	-0.8884	-0.8972	-0.8958	-1.2116	-0.8318	-0.9346
Z004E0013	0.461	0.904	0.6823	0.7143	0.6686	0.488	0.6866	0.8737	0.6958	0.6658
Z004E0014	0.4951	0.3942	0.4183	0.4673	0.509	0.5917	0.3049	0.3247	0.3974	0.5056
Z004E0015	0.7114	0.2856	0.4478	0.2554	0.3763	0.2975	0.2362	0.2135	0.2468	0.2581
Z004E0016	0.02441	0.2509	0.1284	0.1381	0.2602	0.05256	0.1843	0.3584	0.07943	0.03135
Z004E0017	-0.2272	-0.2343	-0.1655	-0.2238	-0.09834	-0.02427	-0.2102	-0.3039	-0.2057	-0.204
Z004E0018	-0.2199	0.01759	0.05971	-0.06971	-0.2274	-0.02322	-0.2059	-0.2507	-0.09866	-0.06949
Z004E0019	0.5962	0.6186	0.3916	0.5485	0.5623	0.4483	0.4243	0.3853	0.4311	0.4237
Z004E0020	-0.03877	-0.1592	0.1093	0.02682	-0.06698	0.2063	0.1041	-0.2942	-0.01831	-0.04046
Z004E0021	0.02514	0.0086	-0.02567	0.0641	0.02788	-0.04115	0.09307	0.216	0.001372	0.178
Z004E0022	-0.00922	-0.2467	-0.1562	0.003578	-0.183	-0.1459	-0.151	0.06507	-0.04482	-0.1376
Z004E0023	0.08696	0.09835	0.1677	0.1271	0.2266	-0.01535	0.08619	0.3381	0.2034	0.1101
Z004E0024	0.7493	0.9657	0.5273	0.5067	0.6847	0.3697	0.483	0.3811	0.5151	0.4745
Z004E0025	0.1211	0.3063	0.4888	0.3061	0.4963	0.5342	0.5239	0.6327	0.3134	0.4156
Z004E0026	-0.2367	-0.4186	-0.1461	-0.1417	-0.339	-0.00659	-0.2327	-0.1933	-0.1572	-0.3059
Z004E0027	-0.9191	-1.2662	-1.1144	-1.1142	-1.2632	-0.9336	-1.2009	-0.9434	-1.126	-1.0417
Z004E0028	0.5639	0.3959	0.5645	0.5409	0.4592	0.6984	0.4109	0.2561	0.6382	0.6895
Z004E0029	-0.3002	-0.7087	-0.437	-0.4671	-0.2116	-0.4506	-0.3653	-0.2668	-0.3463	-0.4633
Z004E0030	0.4332	0.5019	0.1556	0.2727	0.2971	0.09154	0.3055	0.4808	0.23	0.2269
Z004E0031	0.1435	0.3107	0.2033	0.2413	0.3443	0.2651	0.1256	0.2431	0.2212	0.1548
Z004E0032	-0.4416	0.2191	-0.3021	-0.1492	0.04045	-0.2444	-0.2628	-0.276	-0.03516	-0.1166
Z004E0033	-0.6235	-0.4207	-0.5233	-0.5604	-0.6513	-0.719	-0.7331	-0.3825	-0.4904	-0.5715
Z004E0034	-0.04026	-0.1224	-0.06712	0.02075	-0.1404	-0.161	0.1024	0.2787	-0.03149	-0.08413
Z004E0035	-0.4516	-0.4139	-0.4385	-0.4137	-0.5481	-0.236	-0.4662	-0.3238	-0.3606	-0.5267
Z004E0036	1.2606	0.8069	0.8132	0.7386	1.0172	0.8214	0.8849	1.0695	0.8297	0.9308
Z004E0037	0.439	0.1816	0.4019	0.2613	0.2769	0.3923	0.3489	0.3869	0.2233	0.2644
Z004E0038	-0.2901	-0.4829	-0.3682	-0.2805	-0.4728	-0.07692	-0.2158	-0.2113	-0.3196	-0.3548
Z004E0039	0.3045	0.1623	0.2392	0.1563	0.1333	0.0792	0.3429	-0.0351	0.1154	0.0232
Z004E0040	-0.2817	-0.0961	-0.3189	-0.2675	-0.3599	-0.4888	-0.3428	-0.3674	-0.2954	-0.2323
Z004E0042	-0.1029	0.3572	0.1672	0.2035	0.0836	0.2324	0.2002	0.4619	0.1756	0.1828
Z004E0043	0.3432	0.4709	0.4651	0.4481	0.5238	0.3327	0.4328	0.297	0.4107	0.5173
Z004E0044	0.1896	0.2513	0.406	0.3757	0.2696	0.511	0.2801	0.5135	0.3124	0.2387
Z004E0045	-0.1197	-0.2061	-0.3301	-0.4185	-0.2104	-0.3212	-0.3504	-0.5331	-0.3673	-0.4108
Z004E0046	-0.4326	-0.5791	-0.2186	-0.2862	-0.1566	-0.2344	-0.2477	-0.1996	-0.261	-0.4519
Z004E0047	0.1898	-0.2044	-0.2763	-0.1615	-0.03152	0.05312	-0.04013	0.02039	-0.01722	-0.2049
Z004E0048	0.4808	0.1794	0.1212	0.1678	0.3323	0.0863	0.07911	0.4496	0.08663	0.05473
Z004E0049	-0.2794	-0.01381	-0.00059	-0.03267	0.1003	0.1359	-0.1397	-0.3093	0.04821	-0.05697
Z004E0050	0.07465	0.2111	0.1777	0.3062	0.2107	0.1052	0.1992	0.4008	0.2186	0.2429
Z004E0051	0.1426	0.1998	-0.00315	-0.1042	-0.07712	-0.134	-0.1073	0.02302	0.06778	0.05429
Z004E0052	0.5568	0.429	0.759	0.7327	0.5948	0.5882	0.7017	0.2576	0.6229	0.7366
Z004E0053	-0.03653	0.3511	0.07314	0.005896	0.02822	0.1525	-0.05309	0.3417	0.114	0.03901
Z004E0054	1.2458	0.9006	1.0164	0.9134	0.9219	0.9058	0.8561	0.6601	1.0152	0.8287
Z004E0056	0.2465	0.621	0.2493	0.2936	0.1577	0.1531	0.1115	0.429	0.2455	0.3526
Z004E0057	-0.3518	-0.2437	-0.2448	-0.3213	-0.399	-0.3856	-0.2202	-0.6195	-0.2393	-0.315
Z004E0058	-0.4075	-0.5025	-0.2901	-0.2235	-0.2677	-0.3372	-0.4062	-0.1079	-0.2893	-0.2699
Z004E0059	-0.06687	-0.09299	0.06123	-0.06579	-0.1053	0.05304	0.09328	-0.3472	0.1384	-0.03736
Z004E0060	-0.1834	-0.106	-0.07642	-0.02896	-0.2025	0.04009	-0.05084	0.1586	-0.08457	0.009807
Z004E0061	0.1929	-0.02893	0.08195	0.09836	0.2533	0.03042	0.02937	0.08982	0.1554	0.2511
Z004E0062	0.02252	-0.2885	0.06952	0.0779	0.02124	0.1653	0.0988	-0.2087	-0.02087	0.05754
Z004E0063	0.4219	0.6188	0.3374	0.4043	0.5095	0.5745	0.4644	0.4135	0.4604	0.5422
Z004E0064	0.1009	-0.1339	0.01165	0.0555	0.1538	0.2019	0.1094	0.3947	0.01912	-0.07837
Z004E0065	0.2585	0.5595	0.3823	0.3857	0.2855	0.4109	0.3132	0.227	0.3086	0.3226
Z004E0066	0.4348	0.5063	0.2768	0.3509	0.1332	0.451	0.4256	0.5529	0.2602	0.4435
Z004E0067	0.266	0.5548	0.4099	0.452	0.5673	0.6231	0.5451	0.3704	0.5073	0.4562
Z004E0068	0.465	0.2813	0.4521	0.5325	0.4641	0.3891	0.5474	0.1396	0.4963	0.5325
Z004E0069	0.6838	0.3738	0.5504	0.6453	0.4749	0.7344	0.4041	0.5799	0.6399	0.6634
Z004E0070	-0.9075	-1.1095	-0.8192	-0.7642	-0.7276	-0.7416	-0.7571	-0.7528	-0.8543	-0.8021
Z004E0071	-0.3489	-0.1828	-0.2734	-0.1812	-0.2493	-0.3278	-0.1044	0.04366	-0.2138	-0.00318
Z004E0072	-0.2878	0.3419	-0.1306	-0.0549	0.06693	0.1052	-0.01285	-0.2421	-0.07019	-0.1079
Z004E0073	-0.4644	0.009061	-0.3083	-0.2054	-0.3226	-0.2262	-0.3522	-0.1981	-0.1848	-0.3102
Z004E0074	0.09706	0.00127	-0.04624	0.01272	-0.2583	-0.1313	-0.00072	-0.2339	-0.1147	0.09408
Z004E0075	-0.5866	-0.2701	-0.3349	-0.3395	-0.4407	-0.4945	-0.5074	-0.3133	-0.4746	-0.3119
Z004E0076	-0.1203	0.1549	-0.1541	-0.07874	-0.1406	-0.03359	0.02128	-0.3122	-0.03023	-0.07095
Z004E0077	-0.2836	-0.1618	-0.1324	-0.03772	0.04825	0.00521	0.07132	-0.3276	-0.03796	-0.00338
Z004E0078	0.3287	0.5054	0.2689	0.3195	0.347	0.264	0.4257	0.1588	0.2762	0.3387
Z004E0079	0.2617	0.2362	0.4093	0.5199	0.5585	0.4098	0.2147	0.1334	0.4937	0.5299
Z004E0080	-0.07719	-0.257	-0.06705	-0.00259	-0.07947	-0.1694	-0.1231	-0.3579	-0.152	-0.2022
Z004E0081	-0.3152	-0.5431	-0.4076	-0.4699	-0.3079	-0.4858	-0.4362	-0.1237	-0.4492	-0.4743
Z004E0082	0.1526	0.2053	0.2991	0.2679	0.2938	0.09701	0.2174	0.2994	0.1621	0.1695
Z004E0083	-0.5117	-0.7088	-0.5706	-0.5319	-0.5393	-0.5505	-0.4473	-0.4285	-0.4308	-0.6378
Z004E0084	0.4252	0.4907	0.2644	0.2443	0.332	0.1601	0.1775	0.008373	0.3977	0.3365
Z004E0085	-0.4751	-0.5863	-0.1438	-0.1926	-0.1297	-0.3616	-0.1577	-0.4803	-0.2834	-0.172
Z004E0086	-0.01279	-0.1206	-0.01909	-0.01798	-0.1736	-0.02499	0.0849	0.01826	0.04004	-0.1008
Z004E0087	-0.04949	-0.1785	-0.04198	-0.05851	0.04642	-0.07288	0.000861	0.222	-0.09695	0.06277
Z004E0088	0.559	0.224	0.6769	0.5926	0.7628	0.4109	0.6728	0.4558	0.5032	0.4726
Z004E0089	0.3136	0.1322	0.3736	0.3183	0.417	0.5092	0.3942	0.2003	0.2585	0.3081
Z004E0090	-0.2681	-0.3742	-0.286	-0.2245	-0.06115	-0.111	-0.1486	-0.5096	-0.2418	-0.2445
Z004E0091	0.5107	0.2805	0.1833	0.2942	0.1339	0.1021	0.3121	0.3344	0.206	0.2472
Z004E0092	-0.5697	-0.5067	-0.4175	-0.5019	-0.5794	-0.3134	-0.4144	-0.735	-0.4284	-0.4943
Z004E0093	0.09499	0.5503	0.2291	0.3026	0.1466	0.2893	0.3357	0.1577	0.2763	0.1792
Z004E0094	0.2128	0.1419	0.2686	0.1651	0.1364	0.2975	0.1551	0.0613	0.1765	0.2344
Z004E0095	0.3553	0.2981	0.1165	0.1201	0.03552	0.06004	0.03118	-0.04381	0.2501	0.1877
Z004E0096	0.852	0.958	0.5798	0.7053	0.8441	0.6783	0.7155	0.7992	0.7365	0.6374
Z004E0097	-0.2215	-0.609	-0.54	-0.4501	-0.566	-0.4422	-0.2669	-0.2585	-0.361	-0.3536
Z004E0098	-0.3933	-0.652	-0.3727	-0.3714	-0.531	-0.4601	-0.3295	-0.7332	-0.3325	-0.5331
Z004E0099	-0.3052	-0.3479	-0.08962	-0.05946	-0.1277	-0.02745	-0.00985	0.04959	-0.03397	-0.04984
Z004E0100	-1.075	-0.8849	-0.6215	-0.6448	-0.4499	-0.8495	-0.4697	-0.4894	-0.6776	-0.6762
Z004E0101	0.04866	-0.09703	0.06707	0.1572	0.1417	0.05103	0.2261	0.3042	0.09568	0.163
Z004E0102	-0.08691	-0.2918	-0.2727	-0.2132	-0.3538	-0.0732	-0.05236	-0.4436	-0.2831	-0.1546
Z004E0103	0.2394	0.4372	0.227	0.2153	0.2268	0.1749	0.2207	0.4618	0.2945	0.2214
Z004E0104	0.7296	0.7861	0.5062	0.4948	0.644	0.4983	0.5592	0.6951	0.3802	0.5095
Z004E0105	0.3652	0.1223	0.1716	0.3101	0.2232	0.1266	0.2382	0.4232	0.2729	0.2632
Z004E0106	0.1186	0.4245	0.3071	0.386	0.5271	0.4327	0.4064	0.5541	0.371	0.4799
Z004E0107	0.006542	0.07054	0.0259	0.000962	-0.1015	-0.05239	-0.1334	0.2179	-0.04452	-0.06234
Z004E0108	0.2842	0.5218	0.3826	0.4988	0.3106	0.3776	0.4839	0.271	0.4016	0.4459
Z004E0109	-0.4293	-0.6404	-0.3195	-0.4009	-0.2243	-0.3657	-0.4768	-0.5861	-0.3498	-0.3985
Z004E0110	-0.4418	-0.5482	-0.5877	-0.4942	-0.412	-0.5307	-0.5812	-0.7518	-0.4967	-0.4744
Z004E0111	0.01429	0.05407	-0.186	-0.2589	-0.1178	-0.1143	-0.1057	-0.3162	-0.199	-0.09616
Z004E0112	-0.1006	-0.4442	-0.412	-0.3543	-0.4949	-0.2726	-0.4125	-0.1202	-0.2839	-0.3552
Z004E0113	-0.7943	-0.5792	-0.5635	-0.6717	-0.4916	-0.5774	-0.7416	-0.4347	-0.6186	-0.7304
Z004E0114	0.115	-0.1523	-0.2814	-0.1464	0.01399	-0.00297	-0.2569	-0.0204	-0.2245	-0.2386
Z004E0115	-0.5138	-0.137	-0.3563	-0.3169	-0.5491	-0.3538	-0.3287	-0.3184	-0.3928	-0.3714
Z004E0116	0.3316	0.2812	0.1035	0.1247	0.06995	0.1519	0.1501	-0.166	0.01115	0.07429
Z004E0117	-0.07622	0.234	-0.03034	-0.0397	-0.1808	0.09528	0.07236	-0.2823	0.1343	0.0125
Z004E0118	0.5281	0.5815	0.3286	0.349	0.4272	0.2209	0.2714	0.1446	0.2032	0.1891
Z004E0120	0.5832	0.5625	0.5066	0.4884	0.584	0.4851	0.5243	0.8713	0.4501	0.5953
Z004E0121	-0.6759	-0.02884	-0.2373	-0.3767	-0.2282	-0.3766	-0.2333	-0.3775	-0.3455	-0.4193
Z004E0122	0.7014	0.2141	0.5343	0.5335	0.6111	0.6726	0.3521	0.8035	0.3588	0.5133
Z004E0123	0.4576	0.7963	0.5362	0.5079	0.6543	0.6091	0.5763	0.8208	0.4613	0.6033
Z004E0124	-0.3291	-0.4913	-0.3536	-0.3476	-0.2669	-0.3039	-0.204	-0.5608	-0.3168	-0.4154
Z004E0125	-0.2842	-0.3703	-0.3886	-0.2524	-0.384	-0.1624	-0.3115	-0.2877	-0.1752	-0.2285
Z004E0126	-0.9903	-0.9856	-0.5799	-0.6732	-0.8368	-0.8085	-0.8167	-0.8982	-0.6929	-0.6861
Z004E0127	0.06546	0.4764	0.1479	0.04675	0.206	0.01264	0.1168	0.4176	0.1529	-0.04467
Z004E0128	-0.5649	-0.3097	-0.09826	-0.104	-0.1393	-0.08466	-0.2836	0.03248	-0.05774	-0.1134
Z004E0129	0.007621	-0.1373	-0.08129	-0.1551	-0.1075	-0.07205	-0.1637	-0.2615	-0.1562	-0.01885
Z004E0130	0.1584	0.09043	0.1116	0.1298	0.108	-0.01909	0.1624	0.02156	0.1784	0.2407
Z004E0131	-0.4427	-0.02484	-0.1746	-0.09563	-0.02965	-0.2751	-0.1706	-0.2392	-0.1624	-0.1542
Z004E0132	0.1365	-0.1335	0.2097	0.1119	0.179	0.3204	0.2606	-0.1206	0.09788	0.2015
Z004E0133	-0.4106	-0.8047	-0.7523	-0.7433	-0.7066	-0.8303	-0.6031	-0.9385	-0.7444	-0.6723
Z004E0134	-0.3335	-0.4105	-0.3432	-0.4013	-0.549	-0.5345	-0.3627	-0.2117	-0.4265	-0.2871
Z004E0135	0.02661	0.2391	-0.02385	-0.01861	-0.06499	0.06573	0.06226	-0.1986	-0.00807	-0.04115
Z004E0136	-0.2078	-0.2299	0.04896	-0.02554	-0.172	0.1563	-0.00031	0.1345	-0.06688	0.05583
Z004E0137	1.0114	1.192	0.8741	0.9147	0.9914	1.0693	0.9597	1.1191	0.9428	0.8856
Z004E0138	0.2027	0.3226	0.05416	-0.03062	0.02492	0.1455	0.07871	0.4061	-0.01647	0.06433
Z004E0139	0.05185	-0.06629	-0.00909	-0.07579	0.1488	-0.3071	-0.02917	0.1784	-0.00738	-0.09479
Z004E0140	-0.3907	-0.3605	-0.3152	-0.3549	-0.3248	-0.3234	-0.3725	-0.4997	-0.3992	-0.384
Z004E0141	0.09098	-0.1745	-0.1459	-0.1305	0.105	-0.2209	-0.1725	0.1262	-0.0557	0.01344
Z004E0142	0.01188	0.3698	0.1077	0.04904	0.1204	0.07932	0.03884	-0.06989	0.1014	0.1187
Z004E0143	0.2358	0.3116	0.03119	-0.01145	-0.08321	-0.2064	-0.02499	0.1737	0.03268	0.05883
Z004E0144	-0.9354	-0.9338	-0.9442	-0.8109	-0.7818	-0.7345	-0.8061	-1.1045	-0.8214	-0.8943
Z004E0145	-0.8071	-0.549	-0.7465	-0.7565	-0.6566	-0.6071	-0.878	-0.9414	-0.686	-0.8244
Z004E0146	-0.1038	0.1116	-0.05041	-0.08475	0.04691	0.04795	-0.01497	0.2107	-0.146	-0.03103
Z004E0147	-0.1819	-0.74	-0.4611	-0.4139	-0.531	-0.3901	-0.427	-0.7208	-0.423	-0.5368
Z004E0148	-0.1111	-0.07421	-0.2228	-0.1925	-0.1224	-0.0109	-0.1032	-0.2147	-0.1809	-0.1854
Z004E0149	0.1358	0.1273	-0.06343	0.06408	0.05957	0.05485	0.1344	-0.1821	-0.01446	-0.1011
Z004E0150	-0.00193	0.1011	0.00846	-0.06034	0.1683	0.05546	0.03255	0.2629	-0.07252	0.02291
Z004E0151	0.09648	0.3226	-0.00753	0.03349	-0.01083	0.07862	-0.1325	-0.1417	-0.01772	0.03555
Z004E0152	-0.204	0.1946	-0.00619	-0.1475	-0.1128	-0.338	-0.1632	0.1688	-0.04838	0.01104
Z004E0153	0.2846	0.3331	0.413	0.3851	0.1971	0.5775	0.194	0.2945	0.2624	0.3345
Z004E0154	-0.3411	-0.05033	-0.2454	-0.2365	-0.3016	-0.075	-0.1733	-0.03734	-0.1995	-0.2797
Z004E0155	-0.4525	-0.4009	-0.4317	-0.4053	-0.1016	-0.1408	-0.3177	-0.144	-0.3036	-0.3424
Z004E0156	-0.4415	-0.3902	-0.3838	-0.4867	-0.4598	-0.5148	-0.365	-0.3005	-0.3814	-0.494
Z004E0157	0.04644	-0.2785	-0.08235	-0.07813	-0.1466	-0.03088	-0.04935	-0.2559	-0.03952	-0.02776
Z004E0158	-0.1447	-0.355	-0.2191	-0.2022	-0.2242	-0.05618	-0.1207	-0.1839	-0.1926	-0.3392
Z004E0159	0.7768	0.9109	0.5923	0.6321	0.5853	0.5856	0.5655	0.333	0.5049	0.5104
Z004E0160	-0.281	-0.1849	-0.247	-0.3138	-0.296	-0.4102	-0.4049	-0.5018	-0.2805	-0.1558
Z004E0161	0.3745	0.07078	0.3229	0.3026	0.413	0.442	0.334	0.17	0.2282	0.3818
Z004E0162	-0.8644	-0.6511	-0.6186	-0.7155	-0.6808	-0.8782	-0.5803	-0.7618	-0.5793	-0.5592
Z004E0163	0.4246	0.1335	0.3441	0.2782	0.34	0.3161	0.1953	0.4704	0.2614	0.2302
Z004E0164	-0.3027	-0.1489	-0.2229	-0.2048	-0.29	-0.00575	-0.213	-0.406	-0.1529	-0.1128
Z004E0165	0.07164	-0.183	0.03989	0.06065	-0.1627	-0.04378	0.05095	0.0297	-0.08313	-0.03581
Z004E0166	-0.4114	-0.5519	-0.3824	-0.3042	-0.467	-0.2655	-0.238	-0.4279	-0.3746	-0.4221
Z004E0167	0.3071	0.4797	0.2948	0.3157	0.4165	0.3542	0.2571	0.6686	0.372	0.4816
Z004E0168	-0.08766	0.1314	-0.1098	-0.1266	-0.3245	0.06358	-0.08746	0.05989	-0.2258	-0.2106
Z004E0169	-0.1356	-0.1374	0.000592	-0.01198	-0.00044	-0.1353	-0.01791	-0.205	0.05264	-0.00112
Z004E0170	0.1664	0.1189	-0.07158	0.01574	-0.1507	-0.1989	-0.02752	0.1465	0.01475	-0.05979
Z004E0171	0.4861	0.4849	0.4069	0.2698	0.2414	0.4002	0.1524	0.4693	0.2584	0.4135
Z004E0172	0.07206	0.2015	0.3374	0.2553	0.3157	0.1223	0.3847	0.3465	0.316	0.3375
Z004E0173	-0.1086	0.3035	0.04283	0.07351	-0.01729	0.128	0.1851	0.06095	0.1621	0.04445
Z004E0174	-0.1816	-0.3933	-0.1132	-0.1447	-0.2687	-0.1712	-0.274	-0.3452	-0.2124	-0.2368
Z004E0175	0.3375	0.5937	0.432	0.4337	0.3062	0.5884	0.499	0.7804	0.4081	0.4109
Z004E0176	0.05263	-0.2726	-0.1619	-0.2561	-0.2076	-0.2652	-0.1698	-0.00459	-0.2385	-0.1942
Z004E0177	-0.162	-0.00567	0.1239	0.1657	0.1408	0.04775	-0.04122	-0.2789	0.137	0.09869
Z004E0178	-0.3721	0.1155	-0.1698	-0.1119	-0.1901	-0.1872	-0.02315	0.1982	-0.1728	-0.136
Z004E0179	0.7875	0.2978	0.584	0.47	0.6663	0.3835	0.5531	0.4061	0.5695	0.5159
Z004E0180	-0.3539	0.1206	-0.2146	-0.07856	0.02643	-0.2823	-0.1824	-0.09774	-0.1718	-0.04705
Z004E0181	-0.6723	-0.2584	-0.5681	-0.3966	-0.6412	-0.4794	-0.3635	-0.6521	-0.432	-0.2713
Z004E0182	0.434	0.2126	0.3634	0.3599	0.6052	0.3421	0.3003	0.6128	0.4842	0.4513
Z004E0183	0.2038	-0.15	-0.03894	0.08937	-0.00432	-0.2238	0.04673	0.1318	-0.03813	0.009966
Z004E0184	0.3026	0.3503	0.08733	0.1048	0.2306	0.3273	0.2038	0.414	0.2536	0.02131
Z004E0185	-0.8947	-0.7909	-0.7082	-0.7149	-0.5908	-0.8452	-0.7065	-0.4083	-0.6723	-0.6736
Z004E0186	0.2286	-0.0845	0.01786	-0.04245	-0.2239	0.05683	0.02907	-0.3552	-0.09043	-0.04316
Z004E0187	-0.5459	-0.1823	-0.1432	-0.3222	-0.2348	-0.5218	-0.2039	0.007648	-0.3084	-0.1545
Z004E0188	-0.1949	-0.1518	-0.04691	-0.1375	-0.09277	-0.2107	-0.2512	-0.05554	-0.1154	-0.1505
Z004E0189	0.413	0.5267	0.1664	-0.07502	-0.0472	0.1748	-0.1282	0.2432	-0.03292	-0.05683
Z004E0190	0.09922	0.1645	0.2218	0.136	0.167	0.02646	0.1706	0.1117	0.1885	-0.02493
Z004E0191	-0.126	-0.5864	-0.09294	-0.2425	-0.2894	-0.3152	-0.1357	-0.4356	-0.291	-0.1293
Z004E0192	0.03839	0.2222	-0.08111	-0.1457	0.005649	-0.242	-0.04377	-0.206	-0.1085	0.08568
Z004E0193	-0.3406	-0.6164	-0.4958	-0.4315	-0.4437	-0.5188	-0.5904	-0.2412	-0.5489	-0.5227
Z004E0194	0.1094	-0.1421	0.2297	0.1276	0.3242	0.3195	0.09741	0.2644	0.13	0.1509
Z004E0195	0.5562	0.1866	0.4586	0.3353	0.1467	0.4633	0.1712	0.0994	0.3812	0.3256
Z004E0196	-0.6682	-0.3646	-0.3907	-0.4123	-0.5761	-0.5407	-0.4832	-0.282	-0.4841	-0.4778
Z004E0197	0.3333	0.1683	0.269	0.1917	0.1149	0.01683	0.2024	0.4078	0.2411	0.3096
Z004E0198	-0.2871	-0.4435	-0.3541	-0.3003	-0.406	-0.4836	-0.3378	-0.4392	-0.2909	-0.2549
Z004E0199	0.4707	0.1013	0.1501	0.1956	0.1372	0.04616	0.2699	0.2332	0.2902	0.2125
Z004E0200	-0.1716	-0.3978	-0.3772	-0.3752	-0.3432	-0.3504	-0.419	-0.1011	-0.4505	-0.5256
Z005E0001	-0.7353	-0.7341	-0.7539	-0.6257	-0.6879	-0.7587	-0.6255	-0.8326	-0.9104	-0.7804
Z005E0003	-0.6765	-0.6643	-0.7771	-0.6869	-0.7344	-0.72	-0.5803	-0.7422	-0.9078	-0.3031
Z005E0004	0.02365	-0.05124	-0.1489	-0.1412	-0.07219	-0.1444	-0.1025	-0.07671	0.07005	0.2028
Z005E0005	-0.1058	-0.172	-0.118	-0.2246	-0.2507	-0.1013	-0.2431	-0.1075	-0.1693	-0.4672
Z005E0006	-0.2787	-0.1603	-0.1742	-0.3746	-0.3728	-0.3438	-0.21	-0.3177	-0.07454	0.05491
Z005E0007	0.2155	0.2341	0.1029	0.1447	0.2749	0.3402	0.18	0.2974	-0.08943	0.05216
Z005E0008	0.5199	0.5163	0.4576	0.3617	0.3726	0.3502	0.381	0.5113	0.4671	0.2134
Z005E0009	0.5271	0.6151	0.4101	0.5077	0.4461	0.5978	0.4403	0.4715	0.5861	0.3554
Z005E0010	-0.1956	-0.1858	-0.05459	-0.2525	-0.1211	-0.1812	-0.2522	-0.2363	-0.2126	0.1629
Z005E0011	-0.5355	-0.4673	-0.5461	-0.4745	-0.3706	-0.3654	-0.4669	-0.4651	-0.6625	-0.7566
Z005E0012	-0.153	-0.2455	-0.2569	-0.2158	-0.1463	-0.3222	-0.1925	-0.2833	-0.2532	-0.4115
Z005E0013	-0.5769	-0.4234	-0.492	-0.3845	-0.3823	-0.5554	-0.4671	-0.3836	-0.7322	-0.05053
Z005E0014	-0.0706	-0.0952	0.007529	-0.1569	-0.1365	-0.09417	-0.2121	-0.2615	-0.02959	-0.49
Z005E0015	0.1609	0.1728	0.1306	0.1888	0.08046	0.04604	0.1778	0.2193	0.2433	0.4627
Z005E0016	-0.2992	-0.1621	-0.1517	-0.1709	-0.1688	-0.1039	-0.1868	-0.2155	-0.5033	-0.04364
Z005E0017	0.5883	0.4858	0.552	0.3733	0.4547	0.2789	0.4709	0.4228	0.3253	0.8698
Z005E0018	-0.4923	-0.5374	-0.5258	-0.4403	-0.4677	-0.3874	-0.4375	-0.5796	-0.7433	-0.1285
Z005E0019	-0.4837	-0.503	-0.4985	-0.495	-0.5524	-0.5202	-0.4477	-0.4166	-0.2614	-0.2764
Z005E0020	-0.09561	-0.178	-0.03358	-0.0933	-0.03494	-0.1364	-0.1567	-0.1106	-0.5043	0.2452
Z005E0021	-0.2422	-0.2641	-0.365	-0.3201	-0.2409	-0.346	-0.234	-0.1876	-0.6045	-0.1089
Z005E0022	-0.3324	-0.1356	-0.2236	-0.1685	-0.2353	-0.09274	-0.2208	-0.3179	-0.1222	-0.4955
Z005E0023	-0.3299	-0.1391	-0.2975	-0.198	-0.1073	-0.2958	-0.2074	-0.2103	-0.2612	0.0709
Z005E0024	-0.6931	-0.6002	-0.6457	-0.5364	-0.6329	-0.673	-0.5244	-0.6217	-0.4781	-0.8206
Z005E0025	-0.05517	0.02304	-0.06891	0.01004	-0.0243	0.02965	-0.06017	0.1543	0.4102	-0.3388
Z005E0027	-0.9207	-0.8249	-0.7867	-0.7837	-0.8365	-0.8864	-0.6642	-0.7648	-0.7264	-0.9101
Z005E0028	-0.5727	-0.4091	-0.3863	-0.4843	-0.4244	-0.5203	-0.4405	-0.453	-0.2528	-0.2006
Z005E0029	-0.5058	-0.5023	-0.4742	-0.4722	-0.5412	-0.3133	-0.4997	-0.4097	-0.5617	-0.07326
Z005E0032	0.1189	0.1064	0.1464	0.1146	0.06628	0.2853	0.1543	0.198	0.1197	0.4832
Z005E0033	0.06819	0.05307	-0.01937	0.03598	-0.05875	0.06958	0.05817	0.05399	0.00247	0.4288
Z005E0034	0.1645	0.2426	0.3177	0.2295	0.08578	0.2697	0.1602	0.2815	0.592	0.479
Z005E0035	0.2877	0.2242	0.2737	0.2403	0.292	0.06124	0.1799	0.1859	0.469	-0.0666
Z005E0036	0.3027	0.3346	0.3307	0.3756	0.3389	0.3095	0.25	0.4409	0.4421	0.6593
Z005E0037	-0.05987	-0.08542	-0.1728	-0.1406	-0.1496	-0.07431	-0.00276	-0.1162	0.2805	-0.2264
Z005E0038	0.5154	0.6942	0.51	0.6297	0.6499	0.6852	0.6691	0.6351	0.9883	0.3985
Z005E0039	0.2589	0.285	0.3745	0.1973	0.2421	0.2808	0.2654	0.2352	0.4525	0.495
Z005E0040	0.6607	0.5565	0.5695	0.5101	0.4998	0.5001	0.6412	0.6025	0.2285	0.3389
Z005E0042	0.3625	0.3202	0.1499	0.1937	0.2005	0.214	0.2705	0.1585	0.3191	0.1797
Z005E0043	0.1816	-0.01262	0.03839	0.05586	-0.04612	-0.09225	0.05623	-0.02241	0.006494	-0.1777
Z005E0044	-0.4014	-0.3769	-0.3062	-0.4092	-0.4106	-0.2769	-0.4366	-0.2779	-0.6408	-0.6369
Z005E0045	0.3752	0.5405	0.5377	0.4461	0.4706	0.4712	0.5615	0.5742	0.172	1.0115
Z005E0046	0.4696	0.3491	0.3223	0.397	0.3501	0.3122	0.4399	0.3513	0.8618	0.1014
Z005E0047	-0.3164	-0.1406	-0.2723	-0.3185	-0.2183	-0.2722	-0.3214	-0.4042	-0.4371	0.05689
Z005E0048	0.1278	0.2092	0.1852	0.2152	0.1778	0.2419	0.2662	0.1195	0.2084	-0.07464
Z005E0049	0.8757	0.7388	0.5768	0.8285	0.8658	0.7508	0.8789	0.8236	0.9287	1.1303
Z005E0050	0.07029	0.03769	0.1399	-0.00054	0.1364	0.1864	0.05711	0.05063	-0.1765	-0.2157
Z005E0051	0.4974	0.2837	0.3577	0.2667	0.415	0.319	0.3257	0.299	0.02887	0.2106
Z005E0052	-0.8234	-0.8378	-0.8868	-0.7272	-0.8438	-0.8576	-0.722	-0.7945	-0.4671	-0.8489
Z005E0053	0.381	0.2048	0.1226	0.1948	0.166	0.05229	0.1037	0.2163	0.2994	0.5273
Z005E0054	0.1986	0.1614	0.2707	0.1974	0.1194	0.1158	0.08671	0.09494	-0.08047	0.46
Z005E0055	0.3443	0.1848	0.1486	0.1208	0.09624	0.3783	0.1136	0.2594	0.4479	-0.08406
Z005E0056	-0.08205	-0.09646	0.0525	-0.1151	-0.02865	-0.2596	-0.03558	-0.04056	0.2609	-0.6054
Z005E0057	-0.0333	0.09033	-0.01658	0.09009	-0.01984	-0.01507	0.09989	0.2261	0.203	-0.2102
Z005E0058	0.005528	0.06354	0.1095	-0.05341	0.1377	0.1682	0.1113	0.06163	0.2603	0.3157
Z005E0059	0.109	0.2082	0.2332	0.2021	0.193	0.2238	0.2555	0.08513	0.3947	0.5127
Z005E0060	-0.01506	0.05762	0.0258	0.09343	0.03435	-0.0115	0.1231	0.02955	0.3443	-0.1015
Z005E0061	-0.5444	-0.4348	-0.5345	-0.4474	-0.496	-0.4396	-0.4934	-0.414	-0.4474	-0.498
Z005E0062	0.1978	0.0246	0.06775	0.04464	0.02786	0.1307	0.1155	0.1659	-0.3014	-0.1805
Z005E0063	0.1906	0.08933	0.03028	0.0844	0.09641	-0.01958	0.1593	0.1576	-0.1121	-0.1184
Z005E0064	1.1996	1.1043	0.9394	1.0434	1.146	1.1242	1.063	1.0577	1.227	1.2209
Z005E0066	-0.4419	-0.4226	-0.4742	-0.2793	-0.3273	-0.2727	-0.3298	-0.2984	-0.5455	-0.01377
Z005E0067	-0.02398	0.1234	0.07819	0.1435	0.1938	0.1264	0.1496	-0.04654	0.1545	-0.2285
Z005E0068	0.319	0.2078	0.2275	0.2244	0.385	0.3854	0.2383	0.2442	0.3098	-0.03047
Z005E0069	-0.2898	-0.3343	-0.3531	-0.3265	-0.3786	-0.4663	-0.354	-0.2259	-0.5827	0.02143
Z005E0070	0.6435	0.6021	0.633	0.6769	0.5558	0.6909	0.5922	0.6863	0.7982	0.9838
Z005E0071	0.5585	0.4528	0.4776	0.3553	0.4086	0.5658	0.4232	0.4607	0.801	0.7269
Z005E0072	-0.4944	-0.5016	-0.3584	-0.396	-0.5236	-0.3833	-0.5198	-0.541	-0.2133	-0.7779
Z005E0073	-0.1738	-0.3555	-0.2416	-0.3138	-0.2878	-0.2189	-0.3473	-0.3136	0.05319	-0.5298
Z005E0074	0.5272	0.5275	0.5219	0.5949	0.4658	0.4626	0.5323	0.4897	0.3526	1.0431
Z005E0075	0.03817	0.1892	0.1815	0.2639	0.2849	0.2961	0.2811	0.3227	0.6211	-0.1209
Z005E0076	-0.2162	-0.1527	-0.09512	-0.2355	-0.1492	-0.09397	-0.1356	-0.09766	-0.1881	0.04554
Z005E0077	-0.04467	-0.1284	0.09451	-0.1531	-0.04296	-0.0012	-0.02056	-0.1623	-0.04821	-0.2723
Z005E0078	-0.1446	-0.06801	-0.1185	-0.2753	-0.1681	-0.2046	-0.1705	-0.2955	-0.147	0.1349
Z005E0079	0.2189	0.3085	0.2949	0.2984	0.3642	0.3625	0.2679	0.2829	0.1144	0.09444
Z005E0080	0.04159	-0.09934	0.02605	-0.01863	0.1205	-0.03737	-0.06273	0.03466	0.2731	-0.1029
Z005E0081	-0.188	-0.1646	-0.256	-0.1213	-0.1904	-0.3184	-0.1501	-0.1226	-0.3332	0.1435
Z005E0082	0.7352	0.6444	0.5241	0.6368	0.5391	0.7338	0.6009	0.6423	0.2016	1.0446
Z005E0083	-0.07893	-0.1376	0.01876	-0.1487	-0.1653	-0.0572	-0.07639	-0.05546	-0.3982	-0.5179
Z005E0084	0.1658	0.08985	0.1532	0.07903	0.2086	0.08307	0.04466	0.1982	0.3084	-0.1522
Z005E0085	0.0571	0.06363	0.008897	0.002126	0.1383	0.02722	0.08095	0.0202	0.09669	0.1704
Z005E0087	0.05725	0.1064	0.1116	0.2493	0.1315	0.07959	0.1645	0.1395	-0.1211	0.06923
Z005E0088	-0.4435	-0.3209	-0.3926	-0.3549	-0.3905	-0.3347	-0.3981	-0.2318	-0.2288	-0.5121
Z005E0089	0.1806	0.06724	0.1246	0.08414	-0.00208	0.1806	0.07434	0.06712	-0.09275	-0.145
Z005E0090	0.1227	0.2841	0.3765	0.3565	0.2593	0.3703	0.285	0.4356	0.578	0.02672
Z005E0091	0.8987	0.9228	0.7846	0.8633	0.8847	0.9093	0.8295	0.8424	0.5182	0.5318
Z005E0092	0.8462	0.8053	0.7538	0.7733	0.8542	0.8682	0.7219	0.681	1.0422	1.1454
Z005E0093	-0.1284	-0.08378	-0.04151	-0.03048	0.06648	0.005563	-0.08031	0.02911	-0.2835	-0.3505
Z005E0094	-0.2047	-0.214	-0.1544	-0.2027	-0.1209	-0.1393	-0.151	-0.07972	-0.05838	-0.452
Z005E0095	-0.385	-0.2859	-0.2618	-0.426	-0.3418	-0.5214	-0.4164	-0.297	-0.3286	-0.6845
Z005E0096	0.3482	0.2962	0.3064	0.2142	0.2568	0.272	0.2411	0.2453	0.6662	0.3004
Z005E0097	-0.2852	-0.281	-0.3871	-0.1837	-0.2774	-0.2036	-0.2648	-0.2071	-0.1414	0.1326
Z005E0098	0.4977	0.3308	0.332	0.3071	0.3588	0.2871	0.2748	0.1937	0.4429	0.6537
Z005E0099	0.627	0.6611	0.7541	0.597	0.619	0.4869	0.6249	0.6132	0.1836	0.3145
Z005E0100	0.4039	0.419	0.4763	0.4558	0.4204	0.2341	0.2758	0.3658	0.1535	0.1824
Z005E0101	-0.02377	0.01182	0.1359	-0.0884	0.0729	-0.01835	-0.06417	0.09084	0.3275	0.2759
Z005E0102	-0.204	-0.1669	-0.2264	-0.2385	-0.1628	-0.1674	-0.2022	-0.1197	-0.5586	-0.3931
Z005E0103	0.1183	0.08669	0.1887	0.1785	0.2409	-0.05465	0.07419	0.2283	0.2817	0.2082
Z005E0104	-0.5085	-0.5283	-0.5945	-0.4666	-0.4766	-0.395	-0.4416	-0.6796	-0.09735	-0.7312
Z005E0105	-0.162	-0.1769	-0.3465	-0.2383	-0.1072	-0.08002	-0.1895	-0.2202	-0.02325	-0.2911
Z005E0106	-0.2802	-0.2325	-0.2475	-0.1163	-0.3453	-0.1076	-0.1443	-0.3202	0.2777	-0.3646
Z005E0107	0.07861	-0.00214	-0.0888	0.02204	-0.05876	-0.1455	0.02908	-0.1767	-0.1135	-0.2657
Z005E0108	0.3919	0.3162	0.4351	0.3593	0.3315	0.2704	0.3789	0.27	0.4752	0.1681
Z005E0109	0.1193	0.1071	-0.05321	0.07642	-0.04246	0.01909	-0.0382	0.07227	0.3578	-0.4464
Z005E0110	0.007665	-0.07479	-0.1445	-0.1295	-0.1648	-0.166	-0.01856	-0.0896	0.04885	-0.2522
Z005E0111	-1.0563	-1.0332	-1.0197	-1.0756	-0.9814	-1.1379	-1.063	-0.9536	-1.085	-0.7683
Z005E0112	-1.1141	-0.962	-0.9073	-0.8431	-0.8669	-0.9753	-0.94	-0.8991	-0.7176	-1.3023
Z005E0113	0.1848	0.2644	0.2842	0.2708	0.1581	0.3704	0.2995	0.2098	0.2372	0.00133
Z005E0114	-0.4574	-0.2394	-0.2039	-0.2648	-0.3196	-0.3916	-0.3058	-0.3143	-0.5489	-0.5544
Z005E0115	0.2031	0.2885	0.2057	0.2639	0.3367	0.01107	0.1329	0.3096	-0.03215	0.01007
Z005E0116	-0.2741	-0.191	-0.1806	-0.2864	-0.3162	-0.07364	-0.2295	-0.1718	-0.06269	-0.6619
Z005E0117	-0.2158	-0.2041	-0.395	-0.3647	-0.2378	-0.1444	-0.2777	-0.2992	-0.67	-0.4709
Z005E0118	-0.3564	-0.3353	-0.396	-0.361	-0.4942	-0.2715	-0.3783	-0.5504	-0.4582	-0.01597
Z005E0119	0.5868	0.6339	0.5526	0.5492	0.6606	0.5989	0.5817	0.7506	0.7827	0.3843
Z005E0120	0.4659	0.4387	0.5574	0.4575	0.52	0.3518	0.4578	0.4403	0.2656	0.5872
Z005E0121	-0.06333	0.05377	-0.1135	-0.1092	-0.05573	-0.08402	0.01183	-0.06321	-0.4012	-0.09659
Z005E0122	-0.0508	-0.1746	-0.123	-0.1469	-0.1676	-0.05289	-0.1883	-0.179	-0.01325	-0.4735
Z005E0123	0.3497	0.4183	0.375	0.4464	0.4726	0.2998	0.3762	0.3145	0.2506	0.3229
Z005E0124	-0.1637	-0.0305	0.1581	0.01447	-0.1465	0.05403	-0.07223	0.05655	-0.2117	0.1765
Z005E0125	0.3025	0.2501	0.1525	0.3042	0.3781	0.3214	0.2026	0.2627	0.2399	-0.00813
Z005E0126	0.09029	0.1984	0.08316	0.243	0.1473	0.2593	0.1766	0.1213	0.2507	0.02703
Z005E0127	0.2298	0.24	0.2338	0.2434	0.3001	0.1371	0.1445	0.2565	-0.02197	0.03271
Z005E0128	-0.03655	-0.00507	0.04449	0.08038	-0.01634	0.1501	-0.03024	-0.00045	0.07631	0.3597
Z005E0129	-0.2605	-0.1029	-0.1087	-0.1001	-0.2024	0.01517	-0.07738	-0.2268	0.2047	0.04864
Z005E0130	0.2422	0.1203	0.1774	0.09065	0.1583	0.1021	0.1693	0.1325	-0.138	0.06739
Z005E0131	0.001561	-0.0298	-0.1321	-0.04568	-0.01013	-0.124	-0.09241	-0.00464	0.01049	0.3782
Z005E0133	0.2289	0.242	0.1106	0.301	0.2933	0.2221	0.1969	0.2921	-0.2432	0.7509
Z005E0134	-0.1865	-0.2347	-0.2079	-0.2139	-0.3103	-0.3601	-0.3337	-0.3895	0.132	-0.5282
Z005E0135	-0.6611	-0.3098	-0.1896	-0.1995	-0.1786	-0.3669	-0.1839	-0.2688	-0.1425	-0.3837
Z005E0136	0.01938	-0.01645	-0.01113	0.02365	-0.00316	-0.03469	0.04177	0.03489	0.2493	-0.1078
Z005E0137	0.487	0.3654	0.3253	0.3761	0.3168	0.5137	0.4219	0.4376	0.8196	0.04537
Z005E0138	0.1847	0.1002	0.109	0.1873	0.1499	0.2464	0.2518	0.06433	0.4241	0.5412
Z005E0139	-0.3551	-0.4579	-0.4165	-0.405	-0.5393	-0.5141	-0.38	-0.3823	-0.586	-0.6174
Z005E0141	0.1171	0.058	0.28	0.1295	0.1682	0.1293	0.08259	-0.00229	-0.1262	-0.03756
Z005E0142	0.434	0.3191	0.438	0.3093	0.2426	0.1485	0.2772	0.2195	0.4721	-0.00542
Z005E0143	-0.2192	-0.3731	-0.5747	-0.4373	-0.3895	-0.4544	-0.3143	-0.5312	-0.3881	0.01964
Z005E0144	0.554	0.6897	0.6791	0.6357	0.5807	0.7326	0.6242	0.7502	0.8248	0.8337
Z005E0145	-0.1726	-0.1811	-0.08176	-0.2235	-0.1894	-0.1209	-0.1369	-0.1743	-0.3542	-0.3587
Z005E0146	-0.3779	-0.4457	-0.3836	-0.4414	-0.4123	-0.3	-0.4442	-0.4256	-0.7918	-0.6843
Z005E0147	-0.2029	-0.2955	-0.363	-0.3395	-0.3661	-0.3092	-0.3085	-0.2866	-0.1718	-0.4881
Z005E0148	-0.05129	-0.1273	-0.1725	-0.08071	-0.05865	-0.05444	-0.08649	-0.07475	0.2171	0.02216
Z005E0149	-0.09691	-0.0313	-0.05374	-0.01616	-0.01558	0.01271	-0.00819	-0.1962	-0.5159	-0.1917
Z005E0150	0.061	0.04019	0.2506	0.04013	0.08703	0.01105	0.1193	0.005852	0.1454	0.4124
Z005E0151	0.2485	0.08216	0.1526	0.1564	0.1297	0.1382	0.1135	0.1238	0.1162	0.3377
Z005E0152	0.4419	0.4746	0.5916	0.5729	0.6569	0.6866	0.5212	0.6458	0.1916	0.893
Z005E0153	-0.1211	-0.0896	0.0155	-0.09166	-0.2044	-0.05401	-0.1522	-0.05403	0.02167	0.1939
Z005E0154	-0.402	-0.3587	-0.3122	-0.413	-0.3202	-0.415	-0.3512	-0.3402	-0.01592	-0.7091
Z005E0155	-0.2132	-0.08502	0.0229	-0.06266	-0.1174	0.02792	0.03034	0.07792	-0.2396	0.2286
Z005E0156	-0.01184	-0.06527	-0.1828	-0.1284	-0.2241	0.03252	-0.01234	-0.1337	-0.3874	0.4038
Z005E0157	-0.2994	-0.2261	-0.04228	-0.2044	-0.08457	-0.3291	-0.1969	-0.07293	-0.1583	-0.01061
Z005E0158	0.2938	0.3089	0.2748	0.2615	0.4204	0.3966	0.3732	0.3745	0.01135	0.017
Z005E0159	-0.09288	-0.1463	0.1178	-0.05608	-0.1261	-0.1622	-0.0982	-0.03603	-0.07446	-0.1436
Z005E0160	-0.5934	-0.5583	-0.4634	-0.4433	-0.5366	-0.6695	-0.5844	-0.5774	-0.94	-0.6241
Z005E0161	-0.4217	-0.3535	-0.4396	-0.2838	-0.3638	-0.2056	-0.3389	-0.2847	-0.5186	-0.6438
Z005E0162	0.06293	0.1693	0.1937	0.1836	0.1046	0.1121	0.095	0.1723	-0.1978	0.04644
Z005E0163	-0.3406	-0.4463	-0.2476	-0.4143	-0.2896	-0.4606	-0.2565	-0.3428	-0.381	0.03451
Z005E0164	0.06013	-0.0865	-0.00174	0.01584	-0.08162	-0.1011	0.07592	0.06366	-0.1089	0.3142
Z005E0165	-0.0969	-0.2288	-0.3885	-0.2031	-0.2927	-0.367	-0.3241	-0.2679	0.02033	0.0267
Z005E0166	-0.4142	-0.3672	-0.2048	-0.2983	-0.3646	-0.1813	-0.3487	-0.3426	-0.5689	-0.663
Z005E0167	0.01673	-0.1168	-0.04173	-0.01301	-0.1538	-0.1432	0.02472	0.009979	-0.2554	0.2435
Z005E0168	-0.1228	0.1977	0.07429	0.1512	0.2669	0.04071	0.2068	0.1121	0.3965	-0.06317
Z005E0169	-0.431	-0.3456	-0.4361	-0.2941	-0.2123	-0.42	-0.3339	-0.4653	-0.286	0.08306
Z005E0170	0.3791	0.3352	0.2557	0.354	0.2533	0.3647	0.2609	0.3459	-0.0144	0.5369
Z005E0171	-0.01625	-0.0749	-0.1197	-0.05187	-0.1467	-0.174	-0.02797	-0.04513	0.1851	0.4158
Z005E0172	0.5182	0.5758	0.4767	0.509	0.512	0.4013	0.5472	0.4932	0.5379	0.2811
Z005E0173	-0.01039	-0.06238	-0.113	0.03067	-0.1363	-0.04106	-0.09658	-0.1042	-0.2005	-0.07374
Z005E0174	0.6987	0.4155	0.3582	0.3899	0.4532	0.6117	0.4718	0.545	0.8101	0.153
Z005E0175	-0.2724	-0.236	-0.2351	-0.1349	-0.1314	-0.1602	-0.254	-0.333	-0.2522	0.03977
Z005E0176	0.3506	0.3936	0.295	0.282	0.3148	0.2427	0.3802	0.2677	0.2585	0.4739
Z005E0178	0.1299	0.2258	0.1541	0.1079	0.2627	0.1985	0.152	0.2337	0.004483	0.4953
Z005E0179	-0.2464	-0.1592	-0.3523	-0.2132	-0.2329	-0.1745	-0.3024	-0.1362	-0.4828	-0.4096
Z005E0180	-0.149	-0.1059	-0.05152	-0.1484	-0.06738	-0.1824	-0.00877	0.055	-0.2988	-0.4281
Z005E0181	-0.2521	-0.3749	-0.4107	-0.238	-0.2457	-0.2099	-0.3563	-0.4088	-0.1436	0.09514
Z005E0182	0.0233	-0.1938	0.008832	-0.03447	-0.08817	-0.03581	-0.1908	-0.2571	0.1696	0.2146
Z005E0183	0.02347	-0.0289	0.1243	-0.1027	0.07453	-0.09612	-0.06957	-0.03649	-0.01726	-0.1776
Z005E0184	-0.4014	-0.2448	-0.2002	-0.2567	-0.2934	-0.211	-0.241	-0.3346	-0.2358	-0.464
Z005E0185	-0.1833	-0.2846	-0.2128	-0.2244	-0.2064	-0.05117	-0.2595	-0.3005	-0.1716	-0.4352
Z005E0186	0.6212	0.5817	0.5333	0.6347	0.5723	0.5751	0.5491	0.7086	0.5352	0.2876
Z005E0187	0.5823	0.523	0.6815	0.6271	0.5508	0.5115	0.522	0.6435	0.8219	0.163
Z005E0189	0.1702	0.1493	0.1048	0.1794	0.1491	0.3152	0.1656	0.05905	0.1574	0.437
Z005E0190	-0.4334	-0.2849	-0.1691	-0.2331	-0.25	-0.1385	-0.3547	-0.3539	-0.5895	-0.4452
Z005E0191	-0.4419	-0.3481	-0.2791	-0.416	-0.2276	-0.2581	-0.2846	-0.2987	-0.1174	0.07247
Z005E0192	0.1236	0.2513	0.1761	0.1005	0.1063	0.08876	0.146	0.08834	0.2854	0.5781
Z005E0193	-0.08985	-0.2147	-0.2202	-0.1782	-0.1938	-0.3081	-0.2686	-0.2381	-0.2728	-0.501
Z005E0195	-0.3462	-0.3774	-0.3271	-0.1912	-0.259	-0.3183	-0.1813	-0.3035	-0.4538	-0.417
Z005E0196	-0.03921	-0.1947	-0.2338	-0.136	-0.1784	-0.1613	-0.1522	-0.09057	-0.324	-0.4947
Z005E0197	0.6673	0.6552	0.792	0.6177	0.6776	0.7542	0.7062	0.7494	0.9623	0.2837
Z005E0198	-0.0165	-0.1826	-0.2481	-0.1956	-0.1415	-0.08747	-0.0846	-0.2144	-0.2209	0.1567
Z005E0199	0.03428	-0.02035	-0.00279	0.1026	0.125	0.04167	-0.06947	-0.06382	-0.215	0.4744
Z006E0001	-0.1487	-0.0676	0.03233	0.05896	0.06765	0.05674	0.1489	-0.06907	0.06526	-0.1974
Z006E0002	-0.1821	-0.2833	-0.2867	-0.4336	-0.4172	-0.4221	-0.4451	-0.6544	-0.2195	-0.2018
Z006E0003	-0.3499	-0.2737	0.04496	-0.1719	-0.06458	-0.2421	-0.2656	-0.2992	0.0173	-0.08689
Z006E0005	-0.2826	-0.1321	0.03404	-0.2569	-0.1098	-0.07916	-0.2582	-0.2955	-0.3124	-0.3419
Z006E0006	-0.04118	-0.0927	0.1924	-0.08846	-0.1785	-0.1469	-0.05661	-0.2624	-0.3456	-0.1133
Z006E0007	0.7855	0.782	0.9157	0.6266	0.6586	0.6939	0.6859	0.8664	0.5359	0.7809
Z006E0008	-0.5493	-0.7214	-0.5053	-0.5272	-0.7582	-0.637	-0.6926	-0.4406	-0.3849	-0.6286
Z006E0009	-0.1819	-0.09796	-0.00466	-0.1995	-0.1408	-0.0836	-0.2413	-0.3118	0.07876	-0.00566
Z006E0010	0.1014	0.03061	-0.03386	0.003133	-0.08452	-0.09139	-0.2636	-0.1488	0.09004	-0.1628
Z006E0011	0.2907	0.1386	-0.05447	0.06806	0.1142	0.142	0.2171	0.491	0.2052	0.2146
Z006E0012	0.2668	0.3354	0.7129	0.2127	0.353	0.2493	0.2168	0.4309	0.2296	0.3549
Z006E0013	0.1135	0.06257	-0.09197	0.03333	0.04896	0.09154	0.3285	0.2761	-0.06089	0.03478
Z006E0014	-0.147	-0.1155	-0.205	-0.1293	0.06741	0.02182	0.07089	0.2758	-0.02009	0.07925
Z006E0015	-0.02783	-0.007	0.1169	0.2291	0.06642	-0.00477	0.1533	0.1193	0.04861	0.1506
Z006E0016	0.2056	0.1479	0.09943	0.1136	0.2162	0.2553	0.1624	0.1237	0.1724	0.06674
Z006E0017	0.4405	0.3163	0.1579	0.3605	0.3134	0.3333	0.308	0.4693	0.3732	0.2872
Z006E0018	0.3227	0.3255	0.1	0.2977	0.3188	0.3304	0.2764	0.2306	0.468	0.5288
Z006E0020	-0.1951	-0.1734	-0.05176	-0.07077	-0.1118	-0.08034	-0.2076	-0.0041	-0.1493	-0.09764
Z006E0023	0.2973	0.1928	0.03721	0.1647	0.03358	0.1553	0.02514	0.2729	0.2264	0.2071
Z006E0024	0.2372	0.02573	0.2098	0.1095	0.1206	0.05903	0.2505	0.4544	0.3587	0.286
Z006E0025	0.2992	0.2059	0.6369	0.4942	0.3292	0.3548	0.3801	0.08463	0.4935	0.4592
Z006E0026	-0.1843	-0.037	0.237	0.05132	-0.01975	-0.01538	-0.08957	0.1722	0.07651	-0.1458
Z006E0027	0.0467	-0.04613	0.1794	-0.187	-0.1853	-0.1138	-0.2074	0.08906	-0.2817	-0.2538
Z006E0028	0.3826	0.3861	0.2024	0.5886	0.5074	0.3964	0.4304	0.4086	0.4637	0.4098
Z006E0029	-0.00848	0.08826	-0.3487	0.1445	0.01486	-0.00799	-0.1008	0.193	0.1829	0.1212
Z006E0031	0.7172	0.5384	0.855	0.5413	0.6039	0.5369	0.6334	0.3405	0.2701	0.4711
Z006E0032	-0.193	-0.1969	-0.09246	-0.3071	-0.2614	-0.1704	-0.158	0.02434	-0.08522	-0.1275
Z006E0033	-0.08142	-0.2665	-0.1234	-0.04076	-0.2484	-0.2509	-0.1992	-0.2845	-0.4335	-0.2602
Z006E0034	-0.2586	-0.04696	0.1799	-0.1274	-0.07208	-0.1051	-0.1789	-0.01068	0.008064	-0.1607
Z006E0035	-0.2948	-0.2039	-0.2703	-0.1905	-0.3462	-0.2181	-0.2164	-0.42	-0.1331	-0.1431
Z006E0036	0.07305	0.1932	-0.08175	0.06289	0.1384	0.08517	0.2596	0.4346	0.2609	0.2857
Z006E0037	0.1678	0.09725	0.02902	0.03979	0.07624	0.1143	-0.00461	0.2881	0.3154	0.01531
Z006E0038	-0.1108	0.04953	-0.3542	0.0523	0.04083	-0.03196	0.08389	-0.0151	-0.2583	0.01312
Z006E0041	-0.2924	-0.1343	-0.4607	-0.1308	-0.116	-0.06705	-0.1968	-0.1584	-0.293	-0.2746
Z006E0042	0.8445	0.7319	0.5568	0.6891	0.6983	0.7789	0.7136	0.8265	0.6229	0.8337
Z006E0043	-0.2302	-0.1661	-0.1371	-0.09257	-0.1754	-0.2098	-0.3279	-0.07487	-0.3091	-0.1242
Z006E0044	-0.00813	0.0483	-0.1785	-0.03014	-0.06143	0.009257	0.1015	-0.2396	-0.1233	0.05061
Z006E0046	0.6308	0.4475	0.4964	0.3673	0.5008	0.4187	0.3738	0.2453	0.2985	0.5998
Z006E0047	-0.6541	-0.472	-0.1392	-0.5148	-0.4729	-0.3927	-0.5371	-0.3253	-0.4084	-0.5104
Z006E0048	0.1457	-0.1732	-0.1572	-0.01887	-0.04596	-0.05262	-0.1983	-0.2647	0.09089	-0.01768
Z006E0049	-0.3541	-0.1446	-0.363	-0.05143	-0.1112	-0.1972	-0.1384	-0.3346	-0.1317	-0.3319
Z006E0050	0.09106	0.1615	0.07413	0.08265	0.1611	0.1526	0.2196	0.3829	0.294	0.04689
Z006E0051	-0.3961	-0.5128	-0.6157	-0.3177	-0.5286	-0.4599	-0.3701	-0.4864	-0.4335	-0.4886
Z006E0052	-0.2119	-0.2554	-0.3085	-0.2331	-0.1811	-0.1088	0.01135	-0.2759	-0.3597	-0.2104
Z006E0053	0.2025	0.3253	0.4061	0.2143	0.3182	0.2728	0.3557	0.1093	-0.00795	0.3586
Z006E0054	-0.4778	-0.4083	-0.4892	-0.634	-0.45	-0.488	-0.5632	-0.5624	-0.5295	-0.3082
Z006E0055	0.3512	0.1967	0.3173	0.3095	0.2958	0.3302	0.3553	0.4114	0.2956	0.214
Z006E0056	0.2496	0.1283	0.1108	0.05629	0.188	0.175	0.04492	0.3574	0.06509	-0.0045
Z006E0057	0.9748	0.9055	0.9588	0.8488	0.8815	0.9117	0.8617	1.0331	0.9054	0.6514
Z006E0058	0.1464	0.187	0.2566	0.01918	0.1357	0.0867	0.232	0.324	0.2244	0.001538
Z006E0059	0.3451	0.1678	0.1586	0.161	0.3135	0.2777	0.3688	0.3505	0.4036	0.1544
Z006E0060	-0.1442	0.1211	0.193	-0.04378	0.04729	0.1114	0.1835	-0.04109	-0.07984	-0.03739
Z006E0061	0.6012	0.6842	0.844	0.8306	0.6422	0.6473	0.5456	0.783	0.5018	0.7351
Z006E0062	-0.3157	-0.4236	-0.00135	-0.2769	-0.3795	-0.2806	-0.3107	-0.1781	-0.5335	-0.5125
Z006E0063	0.09679	0.1438	0.09291	-0.01839	0.01956	-0.03682	0.09379	0.3097	0.1146	-0.06756
Z006E0065	0.698	0.692	1.0893	0.5778	0.6358	0.5207	0.7001	0.8168	0.8266	0.5102
Z006E0066	0.456	0.3653	0.5744	0.1667	0.1812	0.3274	0.3102	0.4371	0.4683	0.3802
Z006E0068	-0.1982	-0.134	-0.2095	-0.2827	-0.2796	-0.04493	-0.06795	-0.07596	-0.1455	-0.09376
Z006E0069	-0.05121	-0.3452	-0.06202	-0.2056	-0.3051	-0.2311	-0.2944	-0.2115	-0.488	-0.2266
Z006E0070	-0.3756	-0.2736	-0.4181	-0.06676	-0.2599	-0.3145	-0.09719	-0.1247	-0.4255	-0.1745
Z006E0071	-0.04191	0.09783	-0.0872	0.1471	0.09162	0.004726	0.1111	0.1359	0.1495	-0.1326
Z006E0072	-0.1037	-0.08336	-0.3561	-0.1191	0.02889	-0.02658	-0.122	0.09121	-0.1713	0.07262
Z006E0073	0.08655	0.2453	0.2902	0.3121	0.105	0.1108	0.07794	0.007449	0.0108	0.3065
Z006E0074	-0.0156	0.002347	-0.03287	0.05642	0.003787	-0.08186	0.04114	-0.2671	0.03644	-0.2063
Z006E0075	-0.6673	-0.6091	-0.7944	-0.7079	-0.5717	-0.688	-0.5773	-0.4292	-0.9137	-0.6648
Z006E0076	-0.2489	-0.109	0.1189	0.01468	-0.08875	-0.00266	-0.06165	-0.221	-0.2292	-0.1997
Z006E0077	0.02403	0.01546	-0.05883	0.006497	0.01339	-0.1001	-0.1313	-0.0613	-0.05373	-0.1733
Z006E0078	-0.4266	-0.4529	-0.02979	-0.5917	-0.4335	-0.4272	-0.4641	-0.2625	-0.3172	-0.3783
Z006E0079	0.4867	0.2843	0.7882	0.2721	0.3351	0.3098	0.5251	0.5904	0.5346	0.506
Z006E0080	0.3623	0.3192	0.6572	0.3305	0.3563	0.3463	0.2705	0.2604	0.4509	0.2664
Z006E0081	-0.1996	0.0246	0.06173	-0.0146	-0.02793	0.02611	0.07142	-0.1588	0.09954	0.105
Z006E0082	-0.3038	-0.1667	-0.2128	-0.1501	-0.3462	-0.1982	-0.08378	0.01809	-0.5033	-0.3078
Z006E0083	-0.05675	0.01582	-0.1718	-0.07314	-0.1099	-0.00392	-0.1051	-0.153	-0.2475	-0.1343
Z006E0084	0.4361	0.4283	0.3122	0.4504	0.3006	0.3227	0.2393	0.5622	0.2633	0.5156
Z006E0085	0.07061	-0.02622	-0.1337	-0.09054	-0.0326	-0.05576	-0.1075	0.207	-0.09929	-0.1882
Z006E0086	0.1462	0.1949	0.1002	0.1786	0.1117	0.2186	0.2582	0.03486	0.1611	0.3327
Z006E0087	-0.4864	-0.2598	0.1316	-0.218	-0.1211	-0.1693	-0.09332	-0.04738	-0.05478	-0.02705
Z006E0088	0.4237	0.2728	0.6158	0.392	0.2602	0.4091	0.4183	0.3342	0.5073	0.2286
Z006E0089	0.3097	0.1753	0.4375	0.2151	0.318	0.1853	0.3346	0.0986	0.4531	0.1132
Z006E0090	-0.1404	-0.2531	-0.5319	-0.3011	-0.1159	-0.1389	-0.2887	0.1164	-0.3566	-0.1673
Z006E0091	0.2351	0.1613	0.7086	0.1513	0.0916	0.1201	-0.01524	0.02981	-0.00922	-0.01961
Z006E0092	0.6434	0.7114	0.5706	0.7904	0.6855	0.6906	0.7361	0.449	0.5629	0.7768
Z006E0093	0.2268	-0.00411	0.3655	-0.1506	0.1028	-0.02011	0.1144	-0.2902	-0.05574	-0.1033
Z006E0094	-0.6401	-0.512	-0.4892	-0.5423	-0.5223	-0.4317	-0.4186	-0.5969	-0.6982	-0.5916
Z006E0095	-0.259	-0.3038	-0.5613	-0.2858	-0.3118	-0.3024	-0.3046	-0.454	-0.4042	-0.3365
Z006E0096	-0.0549	-0.1165	-0.2296	-0.03784	-0.1299	0.006809	-0.2045	-0.2192	0.09492	-0.1873
Z006E0097	0.08439	0.08001	-0.2045	0.03859	0.0701	0.1462	0.01691	-0.2431	0.03585	0.2487
Z006E0098	0.02087	-0.09323	0.08193	0.05128	-0.0702	-0.04249	-0.0104	0.1015	0.1307	0.06194
Z006E0099	-0.8408	-0.6458	-0.6011	-0.4943	-0.6609	-0.616	-0.6516	-0.5158	-0.4587	-0.5154
Z006E0100	-0.9611	-0.6866	-0.8701	-0.8138	-0.6299	-0.7477	-0.6602	-0.5726	-0.8071	-0.6603
Z006E0101	-0.1428	-0.2608	0.04493	-0.03775	-0.1633	-0.1092	-0.1752	-0.04936	-0.1143	-0.04227
Z006E0102	-0.06775	0.1174	0.02956	0.1862	0.1777	0.07961	0.1115	0.2626	-0.05613	0.2042
Z006E0103	0.3273	0.3521	-0.162	0.451	0.3614	0.3201	0.3625	-0.1208	0.3661	0.1242
Z006E0104	0.1698	0.2065	0.7654	0.2864	0.2183	0.124	0.1259	0.3432	0.1204	0.3817
Z006E0105	-0.1388	0.000238	0.02707	-0.08811	-0.03327	-0.1214	-0.1276	0.1426	0.1081	-0.07739
Z006E0106	-0.7904	-0.5715	-0.5874	-0.6528	-0.7307	-0.6347	-0.6782	-0.7457	-0.8059	-0.7287
Z006E0107	0.3176	0.06469	0.6059	0.2465	0.03744	0.1888	0.288	-0.1409	0.07245	0.2227
Z006E0108	-0.1888	-0.07754	0.01485	-0.1903	-0.1751	-0.1309	-0.2304	-0.3692	0.1058	-0.03658
Z006E0109	-0.3541	-0.4927	-0.5719	-0.4484	-0.512	-0.5034	-0.5652	-0.6203	-0.3795	-0.2516
Z006E0110	0.186	0.03583	0.1151	0.0155	0.1575	0.0581	0.01372	-0.1609	0.0669	0.1825
Z006E0111	-0.255	-0.477	-0.5564	-0.3847	-0.3021	-0.4058	-0.1783	-0.2343	-0.5498	-0.3953
Z006E0112	-0.4737	-0.4093	-0.7586	-0.2789	-0.4074	-0.4356	-0.3184	-0.4174	-0.4328	-0.5132
Z006E0113	0.02331	0.004822	0.1151	-0.1466	0.03383	-0.0345	-0.1434	0.1381	0.1023	-0.1475
Z006E0114	0.2797	0.1696	0.03373	0.2207	0.184	0.1579	0.04555	0.138	0.05946	0.1814
Z006E0115	0.1507	0.1921	0.1384	0.3279	0.22	0.1682	0.105	0.189	0.1805	0.2128
Z006E0116	-0.03559	-0.01648	-0.3616	0.08561	0.06796	0.02887	0.1616	-0.3357	0.1498	-0.02278
Z006E0117	0.5317	0.3738	0.03805	0.4974	0.5361	0.4786	0.3071	0.6493	0.4946	0.5069
Z006E0118	-0.00832	0.2464	0.5894	0.1276	0.1315	0.13	0.2352	0.06715	0.3145	0.2375
Z006E0119	-0.2032	-0.2464	0.1179	-0.2966	-0.2326	-0.2631	-0.1407	-0.00856	-0.4434	-0.2591
Z006E0120	0.1899	0.147	0.2446	0.06227	0.1206	0.02113	0.2463	-0.04012	-0.1132	0.1673
Z006E0121	0.1633	0.0449	-0.0238	0.06763	-0.0372	-0.04175	0.06101	-0.1054	-0.2156	-0.08377
Z006E0122	-0.3048	-0.2248	-0.1912	-0.2007	-0.12	-0.2007	-0.2204	-0.3545	-0.2216	-0.2457
Z006E0123	0.3542	0.3915	0.261	0.5507	0.5398	0.4852	0.4142	0.5737	0.5977	0.3567
Z006E0124	-0.2066	-0.2583	-0.1296	-0.291	-0.276	-0.3219	-0.1066	-0.01445	-0.3395	-0.3557
Z006E0125	-0.2376	-0.3966	0.1215	-0.3734	-0.3857	-0.2917	-0.3432	-0.266	-0.2428	-0.2305
Z006E0126	-0.598	-0.5978	-0.8924	-0.6643	-0.4705	-0.5762	-0.5064	-0.84	-0.4263	-0.4283
Z006E0128	0.7207	0.6312	0.5349	0.4666	0.6446	0.5913	0.4595	0.4657	0.7118	0.7412
Z006E0129	0.5294	0.5101	0.6659	0.4752	0.528	0.4996	0.4315	0.4049	0.4021	0.6519
Z006E0133	-0.06972	-0.1355	-0.1134	0.09227	-0.1001	-0.00644	-0.1286	-0.3023	-0.1839	0.03875
Z006E0134	-0.07175	-0.08243	0.2081	-0.1348	-0.05869	-0.0632	-0.09988	-0.3731	-0.2439	-0.1878
Z006E0135	0.2917	0.3657	0.1378	0.4016	0.3406	0.2934	0.3347	0.1184	0.3011	0.2277
Z006E0136	0.5623	0.8213	0.5321	0.8901	0.7348	0.6425	0.5769	0.8937	0.8105	0.5315
Z006E0137	0.08147	0.2379	0.1166	0.1537	0.3166	0.226	0.3146	0.1012	0.2049	0.3133
Z006E0138	0.3483	0.3389	0.6057	0.1626	0.3688	0.2364	0.1412	0.1661	0.254	0.4117
Z006E0139	-0.2395	0.06262	-0.213	0.1716	0.1376	-0.00047	-0.03073	0.09506	-0.0923	0.18
Z006E0140	-0.2744	-0.3071	-0.4634	-0.07647	-0.2542	-0.1406	-0.2669	-0.04369	-0.08073	-0.06045
Z006E0141	-0.08669	-0.1186	0.2606	-0.01997	-0.2132	-0.1451	-0.08032	-0.2993	-0.04587	-0.0133
Z006E0142	0.1774	-0.01549	0.2847	-0.01223	-0.1424	-0.07221	-0.2123	-0.3496	0.06677	0.06201
Z006E0143	-0.3775	-0.4192	-0.725	-0.4887	-0.4401	-0.3813	-0.2764	-0.2711	-0.554	-0.2955
Z006E0144	-0.04515	0.04312	-0.07093	-0.1272	0.06757	0.02906	-0.08664	-0.1678	0.08537	0.03876
Z006E0145	0.2823	0.2092	0.3194	0.2342	0.1077	0.1608	0.2593	-0.0387	0.3068	0.03743
Z006E0146	0.01246	0.01034	-0.4624	0.07094	0.04903	-0.05925	-0.1128	-0.2107	-0.1917	-0.06985
Z006E0147	0.5341	0.3059	0.1932	0.2577	0.332	0.2282	0.3004	0.4751	0.2282	0.2125
Z006E0148	-0.2351	-0.3239	-0.2168	-0.2421	-0.2976	-0.3321	-0.4108	-0.47	-0.2034	-0.4234
Z006E0149	-0.4224	-0.3464	-0.2467	-0.2677	-0.3723	-0.372	-0.4201	-0.1032	-0.4802	-0.5209
Z006E0150	0.3451	0.1984	0.06048	0.2312	0.08284	0.1279	0.2491	-0.05498	0.2167	0.022
Z006E0151	0.2349	-0.01363	-0.316	-0.1263	0.1114	0.04254	0.1359	-0.2212	-0.03752	0.117
Z006E0152	-0.1167	0.02134	-0.3375	-0.1172	-0.1156	-0.02694	0.0169	0.03529	-0.1145	-0.2195
Z006E0153	-0.03961	-0.1163	0.2514	-0.05335	-0.122	-0.06134	0.08232	-0.1446	-0.3102	-0.1765
Z006E0154	0.05266	0.02968	-0.01971	0.1527	0.1494	0.09019	0.1613	0.3886	0.09106	-0.01993
Z006E0155	0.2006	0.216	-0.01835	0.02382	0.1444	0.1851	0.1377	0.07405	0.05788	0.002003
Z006E0156	-0.1369	-0.2902	-0.02824	-0.3593	-0.3611	-0.3235	-0.1129	-0.2189	-0.4411	-0.1189
Z006E0157	0.2152	0.05859	0.1743	0.2635	0.1773	0.07298	0.2367	-0.1112	-0.0092	0.06575
Z006E0158	-0.5121	-0.4029	-0.3718	-0.3893	-0.4199	-0.467	-0.6517	-0.3178	-0.6365	-0.5879
Z006E0159	-0.1689	0.006392	-0.2593	-0.02889	-0.06817	0.05519	-0.02863	0.1908	0.02524	-0.1178
Z006E0160	0.9053	0.4955	0.6042	0.4522	0.503	0.5711	0.4551	0.7027	0.6962	0.4026
Z006E0161	0.1318	0.06057	-0.00064	0.03565	0.1427	0.1333	0.1467	-0.05363	0.2815	0.1932
Z006E0162	-0.09673	-0.2148	-0.5316	-0.211	-0.2192	-0.1533	-0.2529	-0.3287	-0.2575	-0.2509
Z006E0163	-0.1873	0.1099	-0.4258	0.02015	0.06624	0.02079	0.07646	-0.1322	0.21	-0.06275
Z006E0164	0.06869	-0.04193	-0.1456	-0.04169	-0.04734	-0.00412	-0.1219	-0.1754	0.1815	-0.06439
Z006E0165	0.05273	0.01555	-0.1931	0.1606	-0.05038	0.05735	0.1558	0.09044	0.1959	0.09962
Z006E0166	-0.4727	-0.4943	-0.6805	-0.6471	-0.6041	-0.5516	-0.4317	-0.462	-0.6409	-0.4839
Z006E0167	-0.2049	-0.3199	-0.1001	-0.3862	-0.3439	-0.3098	-0.4374	-0.1814	-0.2383	-0.467
Z006E0168	0.1507	0.1171	-0.1162	0.229	0.2066	0.05529	0.07993	0.183	-0.00915	0.174
Z006E0169	-0.111	-0.2983	-0.1856	-0.329	-0.154	-0.2514	-0.3044	-0.07766	-0.2056	-0.3892
Z006E0170	0.1355	0.16	0.226	0.02564	0.04624	0.1205	0.1818	0.1002	0.1833	0.01441
Z006E0171	0.1721	0.1998	0.08114	0.1006	0.1908	0.2313	0.3126	0.4571	0.38	0.3373
Z006E0172	-0.3932	-0.2815	-0.5863	-0.2025	-0.3534	-0.2381	-0.3006	-0.1758	-0.4334	-0.2015
Z006E0173	-0.4199	-0.3896	-0.3923	-0.4127	-0.2895	-0.2846	-0.2899	-0.497	-0.4146	-0.2863
Z006E0174	-0.1838	-0.1636	-0.6538	-0.2452	-0.09253	-0.2221	-0.03088	-0.2534	-0.1464	-0.2156
Z006E0175	0.104	0.2675	0.6155	0.3636	0.2771	0.3041	0.3019	0.3389	0.07528	0.1612
Z006E0176	-0.06742	0.3025	0.6932	0.1261	0.1421	0.2647	0.1015	0.621	0.4698	0.04046
Z006E0177	0.4228	0.234	-0.1927	0.07743	0.2181	0.1215	0.1851	0.3804	0.125	0.2545
Z006E0178	-0.299	-0.1767	-0.2457	-0.05957	-0.0952	-0.1679	-0.2189	-0.1123	-0.1345	-0.1532
Z006E0179	-0.1786	-0.07348	-0.1768	-0.08564	-0.1884	-0.1964	-0.2588	0.05259	-0.1649	-0.05428
Z006E0180	-0.06556	-0.1093	-0.1115	-0.1609	-0.1801	-0.1004	-0.03125	-0.3132	0.04089	-0.02789
Z006E0181	-0.298	-0.158	-0.1682	-0.2635	-0.1759	-0.1934	-0.4016	-0.4455	0.03886	-0.1964
Z006E0182	0.1869	0.3136	-0.1351	0.1629	0.2361	0.23	0.05565	0.3564	0.3532	0.1665
Z006E0183	-0.3975	-0.2425	-0.00182	-0.267	-0.183	-0.2223	-0.2983	-0.1385	-0.182	-0.2914
Z006E0184	0.2574	0.1818	0.04524	0.3022	0.2366	0.2448	0.173	0.3239	0.03463	0.3064
Z006E0185	0.9518	0.8209	1.0251	0.82	0.9106	0.9533	0.8682	1.1506	0.7115	0.9714
Z006E0186	-0.2041	-0.09252	-0.4521	-0.3076	-0.1535	-0.2251	-0.2851	-0.3738	-0.293	-0.2582
Z006E0187	0.07961	0.1907	0.2171	0.2361	0.2314	0.1838	-0.01057	-0.1713	0.3475	0.289
Z006E0188	-0.113	-0.176	-0.09728	-0.07419	-0.04987	-0.0263	0.06455	-0.4311	-0.1287	-0.1295
Z006E0190	-0.2192	-0.1445	-0.04264	-0.2691	-0.1567	-0.154	-0.07103	-0.4855	-0.2339	-0.1572
Z006E0191	-0.1034	-0.1673	-0.0788	-0.02569	-0.1595	-0.1152	-0.1856	-0.3045	0.1828	0.04897
Z006E0192	-0.03262	-0.08417	-0.1016	-0.2234	-0.2107	-0.08658	-0.1386	-0.0816	-0.09482	-0.1868
Z006E0193	-0.3905	-0.3296	-0.247	-0.1322	-0.3156	-0.3179	-0.1347	-0.03151	-0.1673	-0.3204
Z006E0194	0.1566	0.2461	0.05134	0.2693	0.1216	0.2092	0.2994	0.1934	0.3291	0.2786
Z006E0195	-0.3614	-0.2657	-0.2318	-0.1982	-0.3539	-0.3679	-0.257	-0.5552	-0.1249	-0.1265
Z006E0196	-0.559	-0.6552	-0.7301	-0.6373	-0.5358	-0.525	-0.5731	-0.8236	-0.3568	-0.6311
Z006E0197	-0.5237	-0.4906	-0.06691	-0.4848	-0.3859	-0.4439	-0.3328	-0.5305	-0.4038	-0.3397
Z006E0198	0.2775	0.1833	0.06166	0.06691	0.205	0.2201	0.04929	0.4192	0.08218	0.2462
Z006E0199	-0.01043	0.2091	-0.1428	0.07735	0.07346	0.174	0.182	0.02514	0.2665	0.2641
Z006E0200	-0.04609	-0.04589	-0.394	0.1639	0.06974	-0.00375	0.2012	0.2272	0.2507	-0.04599
Z007E0001	-0.5111	-0.2904	-0.2997	-0.2136	-0.4019	-0.3434	-0.3829	-0.2294	-0.2642	-0.4111
Z007E0002	0.1934	0.2065	0.1329	0.02257	0.07748	0.101	0.06359	-0.03158	-0.04046	0.2299
Z007E0003	-0.2042	-0.197	-0.277	-0.3934	-0.1041	-0.2854	-0.2708	-0.2835	-0.1088	-0.3259
Z007E0004	0.391	0.1577	0.1684	0.116	0.1026	0.22	0.1865	0.2216	0.06933	0.1777
Z007E0005	0.2895	0.257	0.08245	0.08399	0.3098	0.07854	0.1148	0.1802	0.137	0.2044
Z007E0007	0.3918	0.182	0.4474	0.2405	0.1483	0.3075	0.2842	0.2566	0.2814	0.3131
Z007E0008	0.1075	0.02578	0.1281	0.2477	0.1535	0.2211	0.1367	0.1254	0.001966	0.2054
Z007E0009	0.1689	-0.2367	-0.1591	-0.106	-0.2165	-0.00659	-0.1048	-0.3462	0.04673	-0.04458
Z007E0010	-0.09684	-0.07403	-0.143	-0.2227	-0.2802	-0.166	-0.1403	-0.3113	-0.2465	-0.265
Z007E0011	-0.2675	-0.01069	0.005227	0.1811	-0.0104	-0.00701	0.01295	0.01185	-0.07291	0.1396
Z007E0012	-0.0641	0.1225	0.2595	0.2975	0.167	0.1728	0.1156	0.2111	0.1318	0.1522
Z007E0013	0.2904	0.5977	0.4099	0.4904	0.4634	0.3601	0.38	0.3024	0.1727	0.3199
Z007E0014	-0.1789	-0.1599	-0.07585	-0.08923	-0.1244	-0.00067	-0.02123	-0.1306	-0.1247	-0.1091
Z007E0015	-0.02586	0.2454	-0.1113	-0.07424	-0.05568	-0.07044	0.006008	0.1209	-0.1324	-0.03572
Z007E0016	-0.115	-0.1084	-0.03302	-0.03343	-0.1519	-0.1699	-0.1314	0.04932	-0.0418	0.009221
Z007E0017	0.38	0.5007	0.5075	0.3288	0.5328	0.445	0.3978	0.2658	0.4521	0.561
Z007E0019	-0.4522	-0.382	-0.2784	-0.3492	-0.1614	-0.2625	-0.2939	-0.6719	-0.3658	-0.2761
Z007E0020	0.5523	0.1982	0.2636	0.383	0.1333	0.1853	0.2928	0.5748	0.2186	0.3448
Z007E0021	-0.6648	-0.586	-0.5791	-0.6443	-0.5017	-0.4864	-0.5277	-0.5875	-0.3689	-0.709
Z007E0022	-0.3101	-0.5277	-0.4032	-0.3915	-0.2832	-0.2713	-0.3164	-0.477	-0.2551	-0.3737
Z007E0023	0.2536	0.3025	0.3779	0.2844	0.3605	0.3324	0.2416	0.3142	0.2387	0.1637
Z007E0024	0.1873	0.1683	0.1561	0.1417	0.1648	0.1012	0.1166	0.06242	-0.08116	0.000136
Z007E0025	-0.4513	-0.4023	-0.4037	-0.2908	-0.3914	-0.4147	-0.3707	-0.1487	-0.4751	-0.2434
Z007E0026	-1.2039	-1.0791	-0.7744	-0.8702	-0.7424	-0.7543	-0.8121	-0.8593	-0.9053	-0.8482
Z007E0027	-0.6487	-0.2203	-0.4713	-0.5445	-0.7122	-0.4522	-0.4771	-0.5326	-0.6232	-0.4403
Z007E0029	-0.2007	-0.2313	-0.183	-0.2816	-0.1902	-0.2911	-0.2528	-0.4542	-0.3763	-0.2479
Z007E0030	0.04201	-0.02369	0.1113	-0.01239	-0.00232	-0.0297	0.04122	0.199	-0.1489	0.1079
Z007E0031	0.4913	0.06852	0.3462	0.4417	0.3695	0.4276	0.2901	0.4313	0.1789	0.181
Z007E0032	0.3901	0.132	0.4615	0.269	0.586	0.2879	0.3328	0.5923	0.4424	0.3448
Z007E0033	-0.2058	-0.04317	0.07341	0.0851	0.1245	-0.01541	-0.08132	0.1196	0.04033	0.004679
Z007E0034	0.05764	0.3302	0.1371	0.2109	0.2516	0.07745	0.1348	0.07054	-0.00152	0.08059
Z007E0036	0.1335	0.0317	0.1137	-0.00205	0.2451	0.1506	0.09994	-0.1379	0.0336	0.03544
Z007E0037	-0.613	-0.4912	-0.584	-0.624	-0.6954	-0.5661	-0.5833	-0.3591	-0.5127	-0.6406
Z007E0038	0.01628	0.2796	0.1378	0.2761	0.1244	0.1314	0.1705	0.003322	0.327	0.2587
Z007E0039	0.05866	-0.03178	0.04302	0.1314	-0.1131	0.001712	-0.05343	0.08637	0.05396	0.08827
Z007E0040	0.5184	0.5228	0.4686	0.3025	0.5625	0.5078	0.4981	0.4475	0.2998	0.2788
Z007E0041	-0.05686	0.1661	-0.1832	0.03677	-0.08597	-0.01799	-0.07923	-0.1708	0.09922	-0.1422
Z007E0042	-0.1497	0.04271	0.03224	-0.09961	0.1309	0.09913	0.03998	0.1439	-0.1579	-0.04812
Z007E0043	-0.2026	-0.2612	-0.07936	-0.2206	-0.2541	-0.03183	-0.09914	-0.2549	-0.1538	-0.193
Z007E0044	0.2097	0.3265	0.2968	0.3002	0.2707	0.2082	0.2035	0.07619	0.06187	0.2483
Z007E0045	-0.1132	0.1091	-0.09152	-0.03797	-0.1071	0.003024	0.03116	-0.05614	-0.07886	0.04177
Z007E0046	-0.3762	-0.2669	-0.2747	-0.2997	-0.4258	-0.2802	-0.3219	-0.03708	-0.5064	-0.2772
Z007E0047	-0.5436	-0.4602	-0.6019	-0.4423	-0.4914	-0.5396	-0.4899	-0.1946	-0.4429	-0.5674
Z007E0048	0.3799	0.2312	0.4731	0.5273	0.3854	0.4385	0.4246	0.1372	0.6115	0.3313
Z007E0049	-0.6117	-0.4042	-0.4519	-0.3925	-0.4776	-0.3698	-0.3783	-0.3001	-0.2762	-0.4472
Z007E0050	-0.1415	-0.1465	-0.1503	-0.03978	0.02969	-0.05357	-0.1095	-0.2987	-0.1389	-0.1049
Z007E0051	0.03378	-0.08724	0.005822	0.0281	-0.06499	-0.01162	-0.02401	0.1172	0.203	-0.08869
Z007E0052	1.0682	0.6809	0.7346	0.6891	0.8008	0.7443	0.7127	0.9153	0.7659	0.5692
Z007E0053	0.00805	-0.1531	-0.02031	-0.114	-0.2185	0.0284	-0.05902	-0.198	0.0797	0.05451
Z007E0054	-0.7045	-0.7244	-0.5956	-0.47	-0.484	-0.5818	-0.5504	-0.7079	-0.4212	-0.7522
Z007E0055	0.1447	-0.0619	0.01748	0.07489	0.1567	-0.03232	-0.01943	0.1478	0.0698	-0.05466
Z007E0056	-0.3772	-0.1597	-0.1855	-0.2724	-0.2318	-0.1671	-0.1918	-0.03077	-0.2936	-0.1345
Z007E0058	0.141	-0.0135	-0.1571	0.04822	0.01113	0.05858	-0.01703	0.2036	-0.0165	0.1479
Z007E0059	-0.3913	-0.2603	-0.2062	-0.2795	-0.1626	-0.3435	-0.2315	-0.3175	-0.3182	-0.1274
Z007E0060	0.3745	0.3538	0.4414	0.5545	0.4193	0.5238	0.4503	0.5225	0.6169	0.653
Z007E0061	0.2115	0.01962	0.1284	0.2647	0.3147	0.2292	0.1673	-0.1076	0.09519	0.1672
Z007E0062	-0.01151	-0.2581	-0.3729	-0.1112	-0.0883	-0.194	-0.1601	-0.1213	-0.2833	-0.06888
Z007E0063	0.5462	0.4503	0.3309	0.1689	0.4421	0.3371	0.285	0.1785	0.1176	0.456
Z007E0064	-0.6056	-0.5938	-0.4532	-0.5949	-0.4754	-0.4301	-0.3697	-0.5048	-0.2057	-0.6084
Z007E0065	-0.1259	0.000794	0.1439	0.0645	0.0509	0.1517	0.1521	0.2688	0.3072	0.279
Z007E0066	0.312	0.08016	0.1128	0.1627	0.1744	0.1402	0.1873	0.07687	0.1179	0.0763
Z007E0067	0.1255	0.3314	0.08634	0.2756	0.005393	0.1244	0.1425	-0.04567	0.1331	0.1079
Z007E0068	0.3188	0.6329	0.4437	0.446	0.4273	0.3971	0.4517	0.1927	0.5898	0.2948
Z007E0069	-0.1783	-0.09107	0.02268	0.1001	-0.2385	-0.06249	-0.02193	0.1028	-0.1858	-0.0871
Z007E0070	0.1606	0.1788	0.1689	0.2305	0.1093	0.163	0.2266	0.07088	0.3467	0.2195
Z007E0071	0.1469	0.2092	0.1111	0.01783	-0.03899	0.09905	0.02832	0.1689	0.1476	0.03991
Z007E0072	-0.2045	-0.4232	-0.3949	-0.4198	-0.289	-0.3247	-0.4057	-0.4514	-0.276	-0.3121
Z007E0073	-0.08242	0.1209	-0.1406	-0.05356	-0.02457	-0.00214	-0.06533	-0.4166	-0.101	0.1047
Z007E0074	-0.7032	-0.5408	-0.7677	-0.5913	-0.6676	-0.6494	-0.6454	-0.5013	-0.575	-0.7972
Z007E0075	0.03369	0.002282	0.141	0.03242	0.1988	0.1078	0.1064	0.1074	0.09391	0.02973
Z007E0076	-0.3906	-0.3153	-0.1094	-0.3319	-0.1945	-0.3009	-0.261	0.0271	-0.3664	-0.416
Z007E0077	-0.1558	0.125	0.07466	0.0615	0.1089	0.0863	0.05597	-0.236	0.08567	-0.00138
Z007E0078	0.1251	-0.2173	-0.243	-0.2619	-0.16	-0.05901	-0.1984	-0.1654	-0.01716	-0.2993
Z007E0079	0.4548	0.4923	0.2757	0.3233	0.4804	0.4163	0.449	0.4992	0.589	0.5162
Z007E0080	0.6644	0.5465	0.4832	0.4364	0.4331	0.545	0.506	0.3602	0.6015	0.5791
Z007E0081	0.2342	-0.1198	-0.09381	0.1026	-0.09536	0.04952	-0.04438	0.004307	-0.1175	-0.09021
Z007E0082	-0.2325	-0.2839	-0.265	-0.331	-0.4309	-0.3237	-0.2512	-0.4968	-0.4483	-0.259
Z007E0083	0.4278	0.3192	0.4136	0.3178	0.432	0.2429	0.3128	0.5705	0.1462	0.1706
Z007E0084	0.04768	-0.1531	0.02401	0.1922	0.02593	0.03111	0.001864	0.04764	0.1913	0.1807
Z007E0085	0.6429	0.6992	0.5831	0.6822	0.5775	0.5988	0.5601	0.4247	0.7529	0.4414
Z007E0086	0.2824	0.2008	0.1905	0.1092	0.1873	0.102	0.09305	0.2784	-0.1184	0.1193
Z007E0087	-0.2764	-0.247	-0.261	-0.404	-0.2775	-0.259	-0.2599	-0.3556	-0.3415	-0.4106
Z007E0088	-0.2456	-0.01071	-0.1756	-0.2713	0.000061	-0.2505	-0.1812	-0.0652	-0.1562	-0.08191
Z007E0089	-0.3296	-0.3193	-0.5337	-0.4854	-0.3809	-0.449	-0.4375	-0.4987	-0.3194	-0.5671
Z007E0090	-0.1121	-0.02966	-0.2036	-0.1264	-0.2306	-0.03251	-0.05616	0.1679	-0.1135	0.02879
Z007E0091	-0.09064	-0.09447	-0.09243	-0.01483	-0.1064	-0.1348	-0.1397	-0.1922	-0.05204	-0.02567
Z007E0092	-0.4529	-0.3434	-0.2396	-0.2721	-0.5327	-0.4828	-0.4092	-0.4533	-0.257	-0.4363
Z007E0093	0.2206	0.5032	0.3114	0.2345	0.1731	0.2528	0.3098	0.2121	0.184	0.2568
Z007E0094	0.3392	0.3819	0.1849	0.2293	0.3456	0.2039	0.2451	0.2465	0.3736	0.363
Z007E0095	0.06145	-0.1275	0.06326	0.1802	0.1462	-0.01468	-0.03895	-0.08649	-0.0154	0.1025
Z007E0096	-0.09873	-0.3707	-0.1126	-0.2874	-0.1451	-0.09031	-0.1464	0.1315	-0.3872	-0.3309
Z007E0097	-0.1019	0.01048	0.15	-0.08493	0.1409	0.01096	-0.00565	-0.1929	0.1631	-0.05727
Z007E0098	-0.02657	0.09444	-0.09167	0.003529	0.08263	0.01651	0.04781	-0.06361	0.1245	-0.1285
Z007E0099	-0.4057	-0.4655	-0.412	-0.6045	-0.5691	-0.466	-0.4445	-0.6577	-0.5302	-0.5997
Z007E0100	-0.1073	-0.1099	-0.081	-0.2631	-0.2186	-0.1125	-0.1859	-0.1993	-0.26	-0.0941
Z007E0101	-0.2856	-0.3086	-0.2317	-0.22	-0.2863	-0.2924	-0.2707	-0.06606	-0.4519	-0.1587
Z007E0102	0.3562	-0.02684	0.05031	-0.0771	0.3657	-0.02751	0.0666	0.3721	0.000545	0.1538
Z007E0103	0.1611	0.09837	0.1098	-0.04489	-0.06642	0.05175	0.07149	0.3683	0.1815	0.1302
Z007E0104	0.1905	0.2143	-0.1642	-0.09681	0.08883	0.06349	0.03253	-0.2952	-0.04101	-0.1224
Z007E0105	-0.2419	-0.5132	-0.45	-0.5063	-0.467	-0.3086	-0.3861	-0.2194	-0.5054	-0.2697
Z007E0106	0.02367	-0.1539	-0.09521	-0.06232	0.07832	-0.0507	-0.06582	-0.3007	-0.2308	0.000591
Z007E0107	0.03442	0.01058	0.1052	0.1744	0.02825	-0.01235	0.032	-0.07368	-0.1314	-0.09256
Z007E0108	0.5547	0.2145	0.48	0.4234	0.3282	0.4068	0.3764	0.3183	0.5985	0.2901
Z007E0109	-0.4193	-0.2708	-0.3697	-0.3607	-0.276	-0.354	-0.3424	-0.4102	-0.4687	-0.4248
Z007E0110	0.1255	-0.1194	0.02097	-0.08211	-0.0492	-0.08213	-0.01635	-0.1335	0.08109	0.05047
Z007E0111	0.09388	0.003151	-0.06187	-0.1666	-0.203	-0.1456	-0.1165	0.2914	-0.2461	-0.2689
Z007E0112	0.04702	0.44	0.2273	0.2088	0.03915	0.1229	0.1879	0.1487	0.3395	0.3236
Z007E0114	0.1779	0.3857	0.2075	0.3793	-0.06689	0.2274	0.1955	0.06354	0.07803	0.1779
Z007E0115	-0.1636	0.1046	-0.0448	-0.09233	-0.00835	0.07623	-0.02388	0.02736	-0.00195	0.1365
Z007E0116	0.127	0.1976	0.2065	0.1038	0.1363	0.2917	0.2286	0.4266	0.1281	0.269
Z007E0117	-0.589	-0.4529	-0.4539	-0.4576	-0.2933	-0.3665	-0.3845	-0.4973	-0.3201	-0.5359
Z007E0118	-0.4269	-0.3754	-0.3618	-0.3837	-0.471	-0.2677	-0.3065	-0.1057	-0.4947	-0.4328
Z007E0119	-0.1383	-0.1493	-0.2523	-0.08418	-0.02812	-0.1302	-0.1872	0.05859	-0.1958	-0.296
Z007E0120	0.8436	0.5791	0.6899	0.6457	0.6414	0.5746	0.6201	0.6989	0.7581	0.5078
Z007E0121	-0.186	-0.3554	-0.3217	-0.2677	-0.2174	-0.2929	-0.2944	-0.5472	-0.1993	-0.3867
Z007E0122	0.376	0.4572	0.2321	0.4492	0.1879	0.3259	0.3261	0.2024	0.2725	0.2527
Z007E0123	0.2508	0.3889	0.2501	0.1588	0.1311	0.2872	0.1671	0.02021	0.1819	0.3122
Z007E0124	-0.3819	-0.4083	-0.3663	-0.3598	-0.3612	-0.3293	-0.3232	-0.3792	-0.3543	-0.2739
Z007E0125	0.4064	0.2013	0.1711	0.1781	0.4385	0.2448	0.22	0.1725	0.2282	0.2847
Z007E0126	0.455	0.2738	0.3036	0.3099	0.187	0.227	0.2281	-0.06678	0.2812	0.2868
Z007E0127	-0.338	-0.09831	-0.2339	-0.3023	-0.2432	-0.2561	-0.1661	0.06715	-0.3189	-0.1978
Z007E0128	-0.3938	-0.2447	-0.5263	-0.5029	-0.6717	-0.5613	-0.4692	-0.388	-0.6179	-0.4321
Z007E0129	0.3974	0.4469	0.3738	0.2416	0.1718	0.324	0.3116	0.4313	0.3624	0.2652
Z007E0130	-0.1419	-0.1516	0.005062	0.09469	0.1766	-0.02145	-0.06813	-0.1425	-0.1362	0.07356
Z007E0131	0.1376	0.1006	0.05452	0.3164	0.1843	0.2302	0.1549	0.1584	0.05478	0.2113
Z007E0132	0.01849	0.07723	0.1179	0.1115	0.2422	0.113	0.1221	0.3893	-0.03942	0.2219
Z007E0133	0.4152	0.47	0.2763	0.4149	0.2562	0.3312	0.3176	0.2572	0.3174	0.2818
Z007E0134	0.1106	0.4918	0.3453	0.263	0.09903	0.3809	0.2807	0.2684	0.3648	0.2599
Z007E0135	0.4778	0.404	0.3733	0.3565	0.4583	0.405	0.3233	0.6035	0.2424	0.3946
Z007E0136	0.4318	0.5613	0.2544	0.2172	0.5154	0.3308	0.32	0.4876	0.4206	0.3879
Z007E0137	0.02703	0.08797	0.0872	0.1328	0.09312	-0.03923	0.04398	-0.1476	-0.1056	0.1629
Z007E0138	-0.2895	-0.00576	-0.05848	0.05888	0.008282	-0.07202	-0.0566	0.1729	0.01323	0.06103
Z007E0139	0.01998	-0.06085	-0.02763	0.06763	0.04391	0.117	0.1027	0.1829	0.2369	0.2595
Z007E0140	0.7918	0.508	0.6804	0.5671	0.5379	0.4597	0.571	0.4271	0.5039	0.6493
Z007E0141	-0.1051	-0.2737	-0.4127	-0.3973	-0.1059	-0.3658	-0.2643	-0.4393	-0.2401	-0.438
Z007E0142	0.03013	0.09629	0.1495	0.2076	0.2671	0.2199	0.2041	0.2702	0.1561	0.3249
Z007E0143	0.6439	0.8048	0.6916	0.5899	0.5952	0.6614	0.6321	0.711	0.5105	0.7863
Z007E0144	-0.1787	-0.1857	-0.1404	-0.1513	-0.3204	-0.1919	-0.06344	0.1211	0.1207	-0.01418
Z007E0145	-0.5063	-0.6495	-0.4884	-0.4626	-0.6727	-0.5977	-0.4938	-0.3543	-0.5755	-0.5401
Z007E0146	-0.00976	0.002495	0.05771	0.04557	0.1794	0.03812	0.06964	-0.1549	0.2606	0.1652
Z007E0147	0.2337	0.1333	-0.07119	0.05725	0.0188	-0.05781	-0.05599	-0.1332	-0.2345	0.02194
Z007E0148	0.1401	0.4902	0.3721	0.3023	0.4705	0.3671	0.3302	0.641	0.4396	0.5176
Z007E0149	0.3786	0.2784	0.4998	0.3291	0.4388	0.4088	0.4071	0.5158	0.5451	0.2618
Z007E0150	-0.5576	-0.6619	-0.6728	-0.6224	-0.7099	-0.6697	-0.6581	-0.777	-0.7959	-0.5876
Z007E0151	-0.1245	-0.2825	-0.1614	-0.2468	-0.1585	-0.191	-0.2126	-0.08109	-0.2471	-0.03115
Z007E0152	-0.0857	-0.1992	-0.2283	-0.1709	0.05183	-0.1237	-0.1055	0.1261	-0.04843	-0.08015
Z007E0153	0.3773	0.211	0.3517	0.2648	0.2748	0.2914	0.3085	0.4375	0.2145	0.2382
Z007E0154	0.8905	0.6695	0.7821	0.7303	0.7389	0.7072	0.7044	0.5555	0.793	0.6497
Z007E0155	-0.4812	-0.4484	-0.4487	-0.3875	-0.566	-0.3925	-0.3856	-0.4639	-0.2819	-0.5617
Z007E0156	-0.3609	-0.3965	-0.477	-0.276	-0.2644	-0.3821	-0.3993	-0.5261	-0.5398	-0.2734
Z007E0157	0.07654	0.04193	0.1983	0.1396	0.3043	0.2196	0.2574	0.5144	0.3583	0.3255
Z007E0158	-0.686	-0.7353	-0.4907	-0.5938	-0.7716	-0.7534	-0.6349	-0.6087	-0.5791	-0.7311
Z007E0159	-0.2678	-0.6076	-0.4722	-0.4224	-0.4933	-0.4892	-0.4719	-0.4069	-0.4973	-0.6229
Z007E0160	0.2257	0.153	0.008463	0.1063	0.04369	0.006444	0.01994	0.193	-0.01834	-0.07107
Z007E0161	-0.148	-0.1613	-0.2463	-0.3034	-0.2022	-0.3097	-0.2564	-0.3694	-0.136	-0.1664
Z007E0162	-0.09136	-0.2316	-0.2089	-0.1215	-0.1603	-0.07674	-0.07673	-0.1775	0.001442	0.01029
Z007E0163	-0.3025	-0.09803	-0.14	-0.07298	-0.1257	-0.1937	-0.1752	-0.1689	-0.104	-0.3073
Z007E0164	0.3131	0.6847	0.3563	0.4559	0.3799	0.3348	0.3827	0.5422	0.1433	0.3039
Z007E0165	0.05067	0.1381	0.3032	0.1815	0.511	0.3114	0.2826	0.3729	0.1403	0.2311
Z007E0166	0.2988	0.3873	0.2523	0.4439	0.3578	0.4401	0.3655	0.6184	0.4961	0.1936
Z007E0167	0.1341	0.3387	0.1933	0.3502	0.1726	0.2093	0.2491	0.2315	0.08262	0.2054
Z007E0168	0.3955	0.2593	0.3303	0.5027	0.3945	0.3224	0.4098	0.5162	0.5184	0.3021
Z007E0169	-0.1711	0.03006	0.05887	0.0181	0.1315	0.06257	0.1296	-0.05272	0.247	0.1762
Z007E0170	-0.05222	0.1217	0.1247	0.03716	0.09415	0.077	0.1215	-0.1518	0.2662	0.2243
Z007E0171	0.02757	-0.04639	0.0874	-0.01802	-0.161	-0.04702	0.000731	-0.1588	0.1635	0.1059
Z007E0172	0.2948	0.2728	0.1717	0.3422	0.1451	0.2802	0.2624	0.1303	0.3657	0.2127
Z007E0173	0.1096	0.005527	0.1009	-0.05971	-0.1164	-0.03919	-0.02731	0.0123	0.1292	-0.117
Z007E0174	-0.1991	-0.3045	-0.2453	-0.01135	-0.3995	-0.2133	-0.2071	-0.3643	0.005633	-0.1466
Z007E0175	0.1957	0.1531	0.1635	0.1801	0.4638	0.212	0.2409	0.08905	0.3954	0.2698
Z007E0176	0.5795	0.6572	0.6932	0.7948	0.6612	0.693	0.6626	0.8168	0.521	0.7285
Z007E0177	-0.05572	-0.09866	-0.1689	-0.2456	-0.06752	-0.1873	-0.09439	-0.3567	-0.1843	0.00626
Z007E0178	-0.4812	-0.7392	-0.5915	-0.4919	-0.6643	-0.5496	-0.5208	-0.7782	-0.614	-0.3747
Z007E0179	-0.4741	-0.5873	-0.3669	-0.5345	-0.3289	-0.4686	-0.4385	-0.5571	-0.5717	-0.5924
Z007E0180	0.2577	0.3332	0.1853	0.07927	0.1283	0.1875	0.1716	-0.01577	0.3297	-0.01069
Z007E0181	0.06182	-0.08062	0.01772	0.1593	0.04203	0.04628	0.06273	0.1848	0.09732	-0.07083
Z007E0182	-0.3943	-0.1857	-0.4303	-0.3776	-0.4462	-0.2761	-0.2951	-0.1603	-0.1573	-0.1374
Z007E0183	-0.3883	-0.1487	-0.07512	-0.2442	-0.0068	-0.1929	-0.09532	-0.2783	0.05201	-0.1787
Z007E0184	-0.446	-0.4232	-0.2669	-0.2003	-0.4641	-0.3877	-0.3183	-0.6071	-0.3523	-0.4212
Z007E0185	-0.05411	-0.1896	-0.03503	-0.09705	-0.2085	-0.05745	-0.1125	-0.1822	-0.01871	-0.04534
Z007E0186	0.1503	-0.05662	0.05696	-0.0167	-0.1639	-0.07176	0.007425	-0.09136	0.04569	0.03479
Z007E0187	-0.04843	-0.1636	0.07719	-0.1233	-0.0318	-0.08762	-0.05323	-0.1875	-0.2269	-0.02956
Z007E0188	-0.6382	-0.5951	-0.5515	-0.5227	-0.539	-0.4785	-0.5402	-0.4582	-0.6872	-0.4029
Z007E0189	0.5904	0.422	0.5618	0.5529	0.3638	0.5243	0.4544	0.3455	0.5762	0.5345
Z007E0191	0.1642	0.1035	0.08309	0.1846	-0.1399	0.1109	0.03027	0.04665	0.2161	0.1006
Z007E0192	0.3935	0.3837	0.3552	0.1925	0.3978	0.273	0.2858	0.2482	0.1547	0.4171
Z007E0193	-0.1383	-0.1571	-0.06097	-0.07136	-0.2433	-0.03972	-0.07667	-0.0041	-0.04746	-0.2128
Z007E0194	-0.3358	-0.05341	-0.2359	-0.1926	-0.1398	-0.2165	-0.2176	0.06064	-0.07692	-0.0546
Z007E0195	0.2354	0.3399	0.4499	0.2943	0.2834	0.4259	0.376	0.6552	0.2803	0.269
Z007E0196	0.04128	0.08403	0.07396	0.1272	0.2862	0.1042	0.09053	0.06966	-0.00464	0.006965
Z007E0197	0.1336	0.1297	0.1403	0.318	0.2928	0.1853	0.1991	0.378	0.212	0.134
Z007E0198	-0.3043	-0.1945	-0.2264	-0.0557	-0.1653	-0.2852	-0.2114	-0.3899	-0.03486	-0.09606
Z007E0199	0.06871	-0.1089	-0.1073	-0.1884	0.01257	-0.1331	-0.04162	0.01021	-0.01882	-0.2177
Z007E0200	-0.5855	-0.271	-0.4392	-0.4197	-0.3407	-0.3411	-0.3702	-0.5232	-0.4811	-0.4241
Z008E0001	-0.2347	-0.3875	-0.3154	0.005404	-0.5446	-0.2045	-0.2207	-0.1781	-0.3165	-0.2428
Z008E0002	0.1653	-0.01567	0.08035	0.07087	0.292	0.09945	0.1465	0.1066	0.1048	0.1817
Z008E0003	-0.1335	-0.03731	0.04893	0.008785	0.1778	-0.1003	-0.06373	0.199	-0.02153	0.05195
Z008E0004	0.6993	0.8818	0.805	0.3886	0.3362	0.472	0.5436	0.4488	0.7102	0.8056
Z008E0005	0.5509	0.3918	0.2843	0.2419	0.2309	0.3973	0.2912	0.2587	0.2768	0.2079
Z008E0006	-0.5177	-0.5704	-0.6487	-0.5326	-0.3686	-0.4248	-0.5272	-0.5264	-0.5948	-0.5087
Z008E0007	0.643	0.4678	0.2155	0.2609	0.6005	0.3652	0.4531	0.3316	0.05845	0.2722
Z008E0008	-0.9536	-0.6606	-0.2181	-0.3747	-0.6115	-0.3331	-0.4036	-0.4837	-0.4896	-0.2746
Z008E0009	0.2034	0.5228	0.01777	0.2148	-0.08045	0.1536	0.1788	0.04058	0.427	0.3304
Z008E0010	-0.1375	-0.3086	-0.1922	-0.4001	-0.5048	-0.334	-0.3153	-0.4745	-0.3735	-0.1423
Z008E0011	0.1025	-0.07571	0.3064	0.2153	0.4712	0.2161	0.2228	0.3281	0.06948	0.3832
Z008E0012	0.06786	0.2652	-0.03631	0.0518	0.01966	0.1253	0.02881	0.06777	0.404	0.02359
Z008E0013	-0.6417	-1.0273	-0.9008	-0.6908	-1.0498	-0.8633	-0.7249	-0.7307	-0.6174	-0.9428
Z008E0014	-0.2328	-0.2061	-0.01447	0.0681	0.1471	-0.02185	0.02255	-0.1082	-0.2124	0.1844
Z008E0015	0.2293	0.1399	0.1968	0.1356	0.2812	0.1634	0.1406	0.2153	-0.1962	-0.1062
Z008E0016	-0.634	-0.5564	-0.471	-0.5976	-0.1606	-0.4298	-0.5192	-0.6401	-0.6745	-0.582
Z008E0017	-0.2429	-0.261	-0.3209	-0.2101	-0.3873	-0.2938	-0.2268	-0.05869	-0.3558	-0.09551
Z008E0018	0.00528	0.2236	0.07335	0.03846	-0.1557	0.04027	0.111	0.08827	0.2528	0.1804
Z008E0019	-0.01799	-0.1272	-0.2941	-0.4956	-0.2643	-0.3754	-0.3362	-0.5014	-0.2083	-0.3052
Z008E0020	-0.0618	-0.4091	0.05399	-0.2028	-0.195	-0.2433	-0.2322	-0.2624	-0.1388	0.01104
Z008E0021	0.1737	-0.07548	-0.0002	-0.09548	0.3447	0.03868	0.03326	0.0923	0.2375	-0.1184
Z008E0022	-0.00531	0.2399	0.01458	0.2111	-0.03563	0.02325	0.05971	0.03466	0.2695	-0.06837
Z008E0023	-0.1584	-0.348	-0.1418	0.1491	-0.1491	0.07923	-0.00322	0.0751	0.05105	0.1682
Z008E0024	0.1644	0.2783	0.2482	0.1499	0.1885	0.1034	0.11	-0.1027	0.3439	-0.03197
Z008E0025	-0.2371	-0.4942	-0.00829	-0.2166	-0.4621	-0.1779	-0.2595	-0.203	-0.3712	-0.2594
Z008E0026	-0.147	-0.3134	-0.5296	-0.576	-0.7256	-0.4637	-0.4335	-0.3653	-0.6642	-0.4868
Z008E0027	-0.5042	-0.3006	-0.2383	-0.2819	-0.3858	-0.175	-0.2273	-0.2837	-0.05701	-0.1646
Z008E0028	0.4549	0.2693	0.3378	0.3564	0.1661	0.3899	0.4927	0.3273	0.6615	0.1864
Z008E0029	0.6909	1.0923	0.5709	0.5131	0.5667	0.5628	0.6756	0.7386	0.6539	0.4317
Z008E0030	-0.02394	0.005111	0.04176	-0.00882	-0.1675	0.09575	0.1135	0.1732	0.3187	0.02879
Z008E0031	-0.3198	-0.3546	-0.3157	0.03262	-0.3614	-0.08282	-0.0422	-0.2127	-0.3938	0.07462
Z008E0032	-0.2628	0.3831	0.001154	-0.0647	0.1262	0.05269	0.02208	0.02832	0.112	0.06925
Z008E0033	-0.0496	0.1411	0.0936	-0.01753	0.1388	-0.01599	0.00778	0.06133	-0.1907	-0.04777
Z008E0034	-0.4699	-0.5062	-0.5481	-0.301	-0.5176	-0.418	-0.3547	-0.5233	-0.3584	-0.2037
Z008E0035	0.214	-0.2112	0.04357	-0.08325	0.1336	0.03885	-0.06038	-0.05994	0.1533	0.3673
Z008E0036	0.791	0.7136	0.643	0.6311	0.4918	0.6817	0.7315	0.7987	0.3705	0.8255
Z008E0037	-0.3778	-0.161	-0.1757	-0.1117	0.09104	-0.1592	-0.2492	-0.4244	-0.1301	0.02745
Z008E0038	-0.4375	-0.2794	-0.2097	-0.2164	0.06746	-0.1676	-0.2932	-0.2377	-0.1539	-0.2339
Z008E0039	-0.1751	-0.2521	-0.2207	-0.209	-0.05321	-0.1338	-0.2078	-0.2058	-0.5029	-0.381
Z008E0040	0.05167	0.0202	-0.2687	-0.1734	0.07166	-0.279	-0.1928	-0.08353	0.1123	-0.1546
Z008E0041	-0.1498	0.3421	0.1573	0.01541	-0.058	0.1518	0.05551	0.1845	0.2819	0.2276
Z008E0042	-0.5578	-0.4628	-0.1631	-0.3974	-0.3852	-0.3438	-0.2582	-0.3074	-0.619	-0.3092
Z008E0044	0.07755	-0.09047	0.2887	0.1689	0.1117	0.1471	0.2318	0.04734	0.04473	0.3575
Z008E0045	-0.01902	-0.05219	-0.162	0.0961	0.2083	-0.04808	-0.01427	-0.01067	-0.05787	-0.1327
Z008E0046	-0.1408	-0.2487	-0.2047	-0.1695	-0.05454	-0.1121	-0.1291	-0.1416	-0.4824	0.000131
Z008E0047	-0.03068	0.08185	-0.2071	-0.2035	-0.3157	-0.04849	-0.1203	-0.0452	-0.1403	-0.3353
Z008E0048	-0.06713	-0.3987	-0.1336	-0.07057	-0.4628	-0.1295	-0.1628	-0.1195	-0.2989	-0.2455
Z008E0049	0.3383	0.0587	0.2846	0.442	0.6097	0.3902	0.3923	0.3842	0.1422	0.6358
Z008E0050	0.3855	0.5473	0.4614	0.3598	0.4883	0.2806	0.2242	0.6122	0.6784	0.1529
Z008E0051	0.2753	0.3219	0.3713	0.3348	0.6408	0.3529	0.2402	0.3343	0.5995	0.5244
Z008E0052	0.1374	-0.1717	0.1735	-0.07428	0.3951	0.173	0.0888	0.2486	0.05204	-0.01434
Z008E0053	-0.4115	-0.5986	-0.3371	-0.5299	-0.5706	-0.5082	-0.4352	-0.4195	-0.727	-0.2885
Z008E0054	0.5596	0.3272	0.3134	0.2101	0.06812	0.3371	0.2856	0.2736	0.4585	0.467
Z008E0055	0.1561	-0.3336	-0.1444	-0.1285	0.187	-0.07669	-0.08999	-0.07299	-0.4472	-0.1568
Z008E0056	0.2817	0.5039	0.1108	0.1384	-0.0397	0.3281	0.232	0.3067	0.006395	0.4704
Z008E0057	0.1277	0.149	0.2233	0.07189	0.3063	0.1799	0.2229	0.1369	0.3705	0.3824
Z008E0058	-0.5033	-0.6889	-0.3493	-0.4223	0.05156	-0.294	-0.2832	-0.2985	-0.02189	-0.4565
Z008E0059	0.4233	0.2519	0.1861	0.374	0.1194	0.2924	0.3118	0.2975	0.2335	0.1184
Z008E0060	0.04208	-0.3572	0.01844	0.04014	-0.1849	0.004582	-0.09214	0.02754	0.2145	-0.1438
Z008E0061	-0.3949	-0.2892	-0.3371	-0.5337	-0.19	-0.4142	-0.4812	-0.467	0.04393	-0.4478
Z008E0062	0.5089	0.4119	0.5366	0.328	0.617	0.3565	0.4409	0.3948	0.6373	0.4794
Z008E0063	-0.7324	-0.1299	-0.3453	-0.458	-0.7726	-0.45	-0.3871	-0.4015	-0.6994	-0.6992
Z008E0064	0.03842	0.1494	0.06605	0.01032	0.2431	0.01052	0.0865	-0.09317	0.2578	-0.08482
Z008E0065	0.03614	0.1154	0.22	0.1085	0.2593	0.07943	0.1415	0.1944	-0.1461	0.2862
Z008E0066	-0.09431	0.1899	0.07678	0.1902	0.09008	0.05237	0.1252	-0.06856	0.09967	0.2255
Z008E0067	0.579	0.5786	0.4553	0.4821	0.6095	0.5306	0.5355	0.5501	0.7763	0.4214
Z008E0068	-0.5865	-0.1489	-0.6062	-0.5288	-0.5518	-0.4299	-0.4769	-0.5772	-0.5456	-0.5438
Z008E0069	-0.5632	-0.1855	-0.6303	-0.6985	-0.77	-0.5228	-0.5716	-0.6875	-0.2586	-0.655
Z008E0070	0.3768	0.3673	-0.0562	0.06638	0.4679	0.1926	0.1982	0.2792	0.0613	0.224
Z008E0071	-0.1149	-0.66	-0.2566	-0.3385	-0.4553	-0.3636	-0.3967	-0.403	-0.2873	-0.4021
Z008E0072	0.5611	0.4809	0.613	0.5721	0.2708	0.4856	0.3987	0.4529	0.2514	0.5252
Z008E0073	0.005259	-0.1987	0.1344	0.08935	0.364	0.0536	0.121	-0.03757	0.06375	0.3665
Z008E0074	-0.1125	-0.08458	-0.03646	-0.2926	-0.1469	-0.2405	-0.2136	-0.08314	-0.3407	-0.08044
Z008E0075	0.3268	0.4795	0.2691	0.2996	0.03063	0.2525	0.1381	0.3124	0.4773	0.2953
Z008E0076	-0.1413	0.1721	-0.1715	0.04014	-0.3079	-0.05019	0.03011	-0.1267	-0.3723	-0.05818
Z008E0077	0.3458	0.5784	0.4466	0.3595	0.4481	0.2488	0.3017	0.2482	0.2832	0.3426
Z008E0078	0.0436	0.09649	-0.00634	0.3295	0.5484	0.2398	0.191	0.3079	0.3937	0.00755
Z008E0079	0.3818	0.4032	0.3382	0.3167	0.4741	0.3003	0.2517	0.07317	-0.1197	0.1664
Z008E0080	-0.04065	0.2073	-0.1046	0.09972	0.2383	-0.1395	-0.1012	-0.1197	-0.2857	-0.09987
Z008E0081	0.5899	0.7581	0.6787	0.6903	0.2144	0.5546	0.5569	0.5242	0.6821	0.358
Z008E0082	-0.01849	-0.4423	-0.1073	0.01063	0.1027	0.03961	0.02954	0.06484	-0.2968	0.2673
Z008E0083	-0.1508	-0.00602	-0.00286	-0.1239	-0.05372	-0.03911	-0.05419	0.03496	-0.2799	-0.1245
Z008E0084	0.3982	0.02219	0.3661	0.258	0.2869	0.3063	0.3057	0.3867	0.1316	0.5445
Z008E0085	0.08088	-0.2132	-0.1102	-0.1222	-0.08549	-0.06973	-0.1306	-0.1734	-0.2014	0.136
Z008E0086	-0.1649	-0.3114	-0.2612	-0.0454	-0.3029	-0.1747	-0.1293	-0.1107	-0.1174	-0.1153
Z008E0087	0.4506	0.3476	0.02631	0.2528	-0.1239	0.1767	0.04578	-0.02181	0.047	0.3706
Z008E0088	0.3608	0.2428	0.4193	0.3334	0.3972	0.383	0.3486	0.5422	0.1494	0.2751
Z008E0090	-0.5976	0.1228	0.07254	-0.1363	0.1284	-0.1452	-0.1207	-0.2729	-0.4622	-0.2788
Z008E0091	0.5609	0.4217	0.4727	0.4896	0.7581	0.4061	0.4141	0.4025	0.4092	0.4211
Z008E0092	0.4983	0.451	0.3872	0.4386	0.2396	0.4292	0.4554	0.5803	0.8676	0.4411
Z008E0093	0.1833	0.408	0.06743	0.2648	0.4891	0.2821	0.3408	0.3556	0.457	0.1428
Z008E0094	0.1241	0.03931	0.09945	0.1351	-0.21	0.06279	0.007964	-0.09174	-0.1852	0.2263
Z008E0095	-0.3152	-0.6681	-0.3065	-0.2104	-0.05274	-0.2678	-0.2735	-0.1788	-0.1345	-0.1453
Z008E0096	-0.1093	-0.3353	-0.1473	-0.1601	-0.1211	-0.2009	-0.1717	-0.1449	-0.2967	-0.2179
Z008E0097	0.2721	-0.1455	0.02145	0.0644	0.1265	0.231	0.1399	0.07123	0.3727	0.3169
Z008E0098	0.4909	0.1533	0.4191	0.2112	-0.06713	0.3598	0.3034	0.5036	0.3285	0.009285
Z008E0099	-0.8624	-0.9244	-0.9296	-0.7084	-1.0282	-0.8321	-0.6939	-0.676	-0.5849	-1.068
Z008E0100	-0.119	-0.1613	-0.06357	-0.2078	-0.2879	-0.04862	-0.02784	-0.2213	-0.1793	-0.1737
Z008E0101	0.3318	-0.09664	0.1563	0.4271	0.6603	0.3369	0.2457	0.4471	0.6329	0.5037
Z008E0102	0.277	-0.1959	-0.03396	0.1211	0.2565	-0.01807	0.07139	-0.06412	0.2435	-0.08763
Z008E0103	0.5951	0.4189	0.3113	0.4337	0.6114	0.3954	0.4281	0.5869	0.1618	0.5523
Z008E0104	-0.3091	0.04407	-0.1565	-0.2094	-0.387	-0.2152	-0.2413	-0.2503	0.1483	-0.3644
Z008E0105	0.05068	0.3757	0.2079	0.1726	-0.00574	0.2289	0.1086	0.0992	0.4988	0.2274
Z008E0106	-0.1977	0.02125	-0.1783	-0.1063	-0.4089	-0.1433	-0.09227	-0.3539	-0.3528	-0.1417
Z008E0107	-0.4652	-0.3171	-0.1505	-0.2694	-0.1213	-0.2994	-0.2012	-0.3187	-0.4065	-0.2694
Z008E0108	-0.4317	-0.5717	-0.4848	-0.4038	-0.1131	-0.4775	-0.3997	-0.2391	-0.4288	-0.4526
Z008E0109	-0.3702	-0.6201	-0.5259	-0.4379	-0.1469	-0.3754	-0.3894	-0.4883	-0.2711	-0.3127
Z008E0110	0.1386	0.2066	0.3077	0.2504	0.1041	0.2088	0.149	0.1854	0.3102	0.4053
Z008E0111	0.9649	0.7749	0.9719	0.9086	0.8052	0.8379	0.9038	0.7512	1.1174	0.6739
Z008E0112	-0.3828	-0.4023	-0.00606	-0.2806	-0.1053	-0.2022	-0.2062	-0.3603	-0.4322	-0.1491
Z008E0113	-0.3942	-0.6762	-0.4259	-0.4502	-0.2015	-0.3705	-0.4243	-0.5557	-0.6875	-0.4849
Z008E0114	-0.5114	-0.2918	-0.5982	-0.2379	-0.7027	-0.4356	-0.4303	-0.3471	-0.5529	-0.4107
Z008E0115	-0.05973	0.292	-0.2826	-0.296	-0.4175	-0.1248	-0.1279	-0.2426	-0.3647	-0.3216
Z008E0116	0.07651	-0.04532	-0.1844	-0.07879	-0.00264	0.04228	0.03581	0.05575	-0.1471	0.04235
Z008E0117	0.09324	-0.05469	0.01615	0.09058	0.05599	0.2444	0.1506	0.2562	0.2488	0.05064
Z008E0118	0.896	0.7471	0.681	0.7555	0.5276	0.7363	0.7537	0.9314	0.8663	0.7174
Z008E0119	-0.5912	-0.6605	-0.4936	-0.4735	-0.6727	-0.5702	-0.5095	-0.6858	-0.7866	-0.6632
Z008E0120	-0.4991	-0.3369	-0.2187	-0.4053	-0.577	-0.39	-0.3997	-0.422	-0.1381	-0.2069
Z008E0121	-0.156	-0.5142	-0.3225	-0.4151	-0.5114	-0.2782	-0.2198	-0.4758	-0.1214	-0.2673
Z008E0122	0.9072	0.5992	0.7163	0.8256	0.8627	0.719	0.8172	0.7687	0.8932	0.7385
Z008E0123	-0.2903	-0.2619	-0.3301	-0.4078	-0.328	-0.3236	-0.239	-0.3501	-0.5836	-0.3434
Z008E0124	-0.322	-0.4964	-0.5324	-0.3508	-0.6896	-0.4001	-0.3585	-0.2876	-0.1036	-0.2218
Z008E0125	0.3024	0.3387	0.09082	0.2629	0.2887	0.03927	0.07879	0.02513	-0.1757	0.1735
Z008E0126	-1.3438	-0.5426	-1.1195	-0.9619	-1.1629	-0.9537	-0.9812	-0.8974	-0.7282	-1.0161
Z008E0127	-0.2354	-0.306	-0.3021	-0.1927	-0.484	-0.3513	-0.2582	-0.3902	-0.1258	-0.4851
Z008E0128	0.2588	-0.2214	0.1463	0.05855	0.2359	0.1018	0.01834	0.07454	0.000468	0.06288
Z008E0129	0.5681	0.7601	0.5789	0.4928	0.5016	0.575	0.5342	0.6485	0.3105	0.5839
Z008E0130	0.1767	0.501	0.05121	0.312	-0.3269	0.2057	0.1673	0.1611	0.154	0.07055
Z008E0131	0.1272	-0.07087	-0.07471	-0.2101	0.08865	-0.1503	-0.1273	-0.1195	-0.298	-0.0173
Z008E0132	-0.2498	0.009213	0.068	0.006241	0.0693	-0.09241	-0.00584	-0.00471	0.1224	-0.213
Z008E0133	-0.4989	-0.1753	-0.3684	-0.03771	-0.1257	-0.1162	-0.1198	-0.06549	-0.3684	-0.2638
Z008E0134	-0.9285	-0.8901	-0.5517	-0.7217	-1.1023	-0.6403	-0.6402	-0.7314	-0.9347	-0.7911
Z008E0135	0.5019	0.4774	0.2755	0.4977	-0.01424	0.3716	0.4203	0.2955	0.6921	0.3856
Z008E0136	0.1427	0.1218	-0.01565	-0.1057	0.135	-0.08455	-0.1514	-0.05959	0.1069	0.1345
Z008E0137	-0.05483	0.05046	0.06231	0.03921	0.2767	0.1265	0.1082	0.1995	-0.141	0.1426
Z008E0139	-0.1808	-0.2159	-0.2272	-0.1131	-0.2973	-0.185	-0.176	-0.2979	-0.3322	-0.09206
Z008E0140	0.1709	0.0928	0.1871	0.04009	0.1904	-0.07775	-0.01275	0.07547	0.3841	-0.2223
Z008E0141	0.1168	-0.2005	-0.309	0.04153	0.06551	-0.1091	-0.1373	0.07348	-0.1507	-0.1952
Z008E0142	0.9215	0.5238	0.3768	0.4017	0.7427	0.5842	0.4427	0.5544	0.9487	0.371
Z008E0144	-0.6395	-0.1826	-0.4328	-0.3004	-0.06976	-0.3903	-0.3103	-0.4783	-0.2583	-0.2877
Z008E0145	0.1483	-0.21	-0.2366	-0.0886	-0.1671	-0.06574	-0.00633	-0.2208	-0.03682	0.003558
Z008E0146	0.4226	0.3123	0.4282	0.4443	0.6984	0.4618	0.4628	0.5546	0.3735	0.6945
Z008E0147	-0.06125	-0.3112	-0.13	-0.3008	-0.507	-0.2542	-0.2812	-0.1653	-0.1364	-0.1731
Z008E0148	0.7576	0.897	0.5013	0.559	0.5577	0.4001	0.4996	0.4488	0.6969	0.3631
Z008E0149	-0.08896	0.2873	-0.1644	0.04467	0.2839	-0.06828	-0.1104	0.05559	0.1876	0.06622
Z008E0150	0.3625	0.3435	0.07473	0.1216	0.5246	0.2008	0.2964	0.2907	0.3208	0.1545
Z008E0151	0.06026	0.4183	0.2661	0.2147	-0.1778	0.1801	0.02576	0.07334	0.1226	0.1859
Z008E0152	-0.1058	-0.1401	-0.03081	-0.1184	-0.02761	-0.1969	-0.2516	-0.1565	-0.2987	-0.3574
Z008E0153	0.3671	0.03428	0.07335	0.1114	0.01713	0.183	0.02231	0.07835	0.1239	0.05397
Z008E0154	-0.5399	-0.5982	-0.3973	-0.1853	0.004561	-0.3252	-0.3404	-0.236	-0.07947	-0.06321
Z008E0155	-0.6267	-0.4281	-0.3789	-0.3177	-0.4356	-0.4358	-0.3853	-0.4084	-0.7107	-0.3437
Z008E0156	0.09059	-0.1438	-0.0172	-0.0937	-0.2921	-0.1669	-0.1336	-0.2618	-0.3584	-0.3676
Z008E0157	-0.3472	-0.1401	0.1677	-0.1491	-0.2099	-0.1672	0.001574	0.1004	0.2516	-0.2044
Z008E0158	0.06867	-0.1409	0.2071	0.1717	0.3366	0.1666	0.05648	-0.01437	0.07129	0.0299
Z008E0159	0.1281	0.1008	0.02581	0.1057	0.3834	0.09529	0.02186	0.029	0.484	0.3384
Z008E0160	-0.06324	-0.03425	0.1039	-0.1814	0.01568	-0.03678	-0.01116	-0.1156	-0.01891	-0.1475
Z008E0161	0.3119	0.4617	0.3193	0.4148	0.08159	0.2269	0.2755	0.2291	0.1563	0.388
Z008E0162	0.6959	0.8468	0.7882	0.6526	0.8831	0.6521	0.6544	0.9089	0.3409	0.5674
Z008E0163	-0.246	0.1387	-0.2437	0.006102	-0.2763	-0.1571	-0.1405	-0.1066	0.04014	0.01472
Z008E0164	-0.00013	0.4533	0.2601	0.1569	0.3067	0.2516	0.2776	0.2122	0.4189	0.1567
Z008E0165	0.1027	-0.02561	0.1199	0.03047	-0.2479	0.09964	0.005352	0.2029	0.1854	0.1049
Z008E0166	0.04063	-0.05487	0.2843	0.03984	0.1402	0.188	0.01592	0.1078	0.4387	0.06006
Z008E0167	-0.03151	-0.3181	-0.3327	-0.1277	-0.2846	-0.1676	-0.1724	-0.277	-0.3124	-0.05397
Z008E0168	0.3576	0.833	0.6756	0.5284	0.6737	0.5205	0.5025	0.5189	0.2921	0.518
Z008E0169	0.01909	0.08872	-0.00314	-0.1101	0.03816	-0.1883	-0.2544	-0.14	-0.1819	-0.3491
Z008E0170	-0.0961	0.1732	0.06022	0.07456	-0.3519	-0.00273	-0.09497	-0.09079	-0.1939	-0.1437
Z008E0171	-0.2862	-0.5969	-0.4577	-0.2677	-0.2184	-0.2207	-0.225	-0.2299	-0.1616	-0.4882
Z008E0172	-0.05046	0.2341	0.05837	-0.06803	0.04682	0.08138	0.04206	0.1431	-0.02602	-0.01107
Z008E0173	-0.08367	0.04961	-0.1361	-0.2708	0.2238	-0.1065	-0.1537	-0.1889	-0.1901	-0.08718
Z008E0174	-0.1535	-0.3771	-0.00199	-0.2463	-0.1363	-0.2005	-0.1382	-0.2493	-0.04461	-0.174
Z008E0175	0.04277	0.2087	0.3139	0.3826	0.523	0.3323	0.2726	0.2638	0.5265	0.2308
Z008E0176	-0.08188	-0.2014	-0.06312	-0.08052	-0.2352	0.03427	-0.06656	0.09516	0.3093	-0.1652
Z008E0177	0.08496	-0.2015	0.07522	-0.06479	-0.2996	-0.1642	-0.05688	0.04756	0.1984	0.005229
Z008E0178	-0.07968	0.4375	-0.1133	-0.01868	0.1752	0.02059	0.0655	0.07053	-0.2941	-0.1191
Z008E0179	-0.2471	-0.1788	0.1102	0.07662	-0.2429	0.07335	-0.01334	0.09513	-0.1269	-0.1377
Z008E0180	-0.0226	0.3474	0.1987	-0.00752	-0.1141	0.1173	0.1469	0.1471	0.2353	0.2138
Z008E0181	-0.7048	-0.6614	-0.5389	-0.4881	-0.6536	-0.5828	-0.6223	-0.617	-0.9616	-0.5415
Z008E0182	-0.5395	-0.3675	-0.206	-0.293	-0.5858	-0.4256	-0.3446	-0.2486	-0.18	-0.557
Z008E0183	0.8361	0.2948	0.6693	0.4916	0.3781	0.5607	0.6506	0.6143	0.2473	0.7254
Z008E0184	-0.4042	0.0657	-0.2736	-0.3719	-0.05979	-0.352	-0.3309	-0.2297	-0.5003	-0.5034
Z008E0185	-0.1526	-0.187	-0.1979	-0.05953	0.07528	-0.07222	-0.1393	-0.283	-0.4019	-0.3314
Z008E0186	-0.1892	-0.01766	-0.04851	-0.1016	-0.3582	-0.08855	-0.01789	-0.07983	-0.2769	-0.2044
Z008E0187	0.3453	-0.1616	0.2142	-0.0239	-0.233	0.06706	0.04917	0.04522	-0.2559	-0.07718
Z008E0188	0.8048	1.1139	0.6102	0.7505	0.6599	0.6406	0.6687	0.8116	0.9433	0.801
Z008E0189	-0.6627	-0.7842	-0.9134	-0.8301	-0.6048	-0.8284	-0.7383	-0.8175	-0.7994	-0.651
Z008E0190	-0.2677	-0.4229	-0.1903	-0.1386	-0.1496	-0.2191	-0.1358	-0.2246	-0.478	-0.1271
Z008E0191	-0.08565	0.3324	0.1604	0.1518	0.3895	0.08358	0.1731	0.07146	0.1147	0.2222
Z008E0192	0.1886	0.1963	-0.08759	-0.01081	0.02496	0.05249	0.02984	-0.04731	-0.1698	0.05897
Z008E0193	-0.2221	-0.02309	-0.07194	-0.2213	-0.03499	-0.1269	-0.1193	-0.1822	-0.07982	-0.3059
Z008E0194	0.3712	0.7949	0.4743	0.4683	0.7527	0.4858	0.401	0.5621	0.5655	0.6023
Z008E0195	0.09648	0.1645	0.1683	0.04317	0.2824	0.0731	0.1688	0.2072	0.001587	0.2379
Z008E0196	-0.2644	-0.2628	-0.1422	-0.05205	-0.1078	0.002846	-0.04513	-0.1606	0.05889	-0.2206
Z008E0197	0.08934	0.03025	0.1895	0.2308	-0.3448	-0.02101	0.1322	0.06127	0.09749	-0.04852
Z008E0198	0.2738	0.1296	0.3692	0.4375	0.6354	0.3475	0.3033	0.4403	0.8332	0.1833
Z008E0199	-0.1569	-0.3162	-0.4786	-0.2872	-0.5824	-0.299	-0.1811	-0.1305	-0.4484	-0.1456
Z008E0200	-0.2544	-0.5048	0.08856	-0.1723	-0.2856	-0.1589	-0.1636	-0.2752	-0.2389	-0.01612
Z009E0001	1.1755	0.9691	1.1982	1.3024	1.0585	1.1619	1.2376	1.2909	1.0628	1.272
Z009E0002	0.4975	0.2223	0.4169	0.2388	0.16	0.3652	0.3831	0.4106	0.1501	0.3358
Z009E0003	0.1239	0.1623	0.004363	-0.03507	-0.02902	-0.06191	-0.0182	-0.00463	-0.1547	-0.03727
Z009E0004	0.1615	0.127	0.2048	0.1637	0.2361	0.1096	0.103	0.172	0.1807	0.1395
Z009E0005	-0.00983	-0.1211	-0.05438	-0.1161	-0.06725	-0.03993	-0.04776	0.03315	-0.1693	0.02053
Z009E0007	-0.3922	-0.4644	-0.7548	-0.7244	-0.9098	-0.613	-0.7045	-0.5836	-0.5378	-0.6251
Z009E0008	-0.3672	-0.04869	-0.1162	-0.1228	-0.2015	-0.2087	-0.278	-0.04497	-0.2855	-0.1026
Z009E0009	0.08262	-0.05503	0.02085	0.03274	0.2187	0.04319	0.03126	0.09935	-0.1117	-0.05817
Z009E0010	-0.2513	-0.3208	-0.1739	-0.00463	0.007237	-0.09195	-0.1803	0.05928	0.112	0.02401
Z009E0012	0.02046	0.1184	0.242	0.04494	0.07977	0.1944	0.07057	-0.04072	-0.05865	0.1139
Z009E0013	-0.2724	-0.01772	-0.09919	0.03241	0.3151	-0.00317	0.02192	0.06271	-0.1431	-0.08339
Z009E0014	0.3425	-0.09165	0.03262	0.0823	-0.01065	-0.02884	-0.01999	-0.02068	0.1065	-0.08233
Z009E0015	0.3199	0.4841	0.3281	0.3919	0.1451	0.3716	0.3428	0.2152	0.5298	0.4492
Z009E0016	0.498	0.4205	0.4089	0.4815	0.3738	0.5158	0.4183	0.4394	0.5116	0.4564
Z009E0017	-0.5209	-0.3365	-0.2515	-0.26	-0.4786	-0.2717	-0.1998	-0.11	-0.06053	-0.1434
Z009E0018	-0.1109	0.103	0.07749	-0.1201	0.2416	-0.05117	-0.146	0.08868	-0.08596	-0.1171
Z009E0019	-0.7391	-0.8652	-0.6418	-0.6864	-0.5256	-0.628	-0.5696	-0.7701	-0.5144	-0.5032
Z009E0020	0.9223	0.6876	0.7415	0.7255	1.0172	0.6729	0.6329	0.7593	0.8669	0.648
Z009E0021	0.1242	0.06685	-0.0699	-0.00412	0.1432	0.1359	0.2014	-0.08734	-0.09034	0.1185
Z009E0022	0.2571	-0.1143	0.07037	-0.00346	-0.2422	0.00755	-0.01306	0.06784	-0.1268	0.01263
Z009E0023	-0.01551	-0.00169	0.2854	0.2272	0.2182	0.116	0.2254	0.2495	0.1959	0.2795
Z009E0024	-0.3225	-0.2292	-0.4263	-0.3741	-0.3164	-0.4315	-0.4113	-0.308	-0.2327	-0.4501
Z009E0025	-0.2745	-0.325	-0.3829	-0.4416	-0.4432	-0.4143	-0.4084	-0.636	-0.2973	-0.439
Z009E0026	-0.3038	-0.2025	-0.00235	-0.01235	0.3118	-0.08499	-0.05541	0.026	0.1372	-0.00323
Z009E0027	0.2784	0.3471	0.3402	0.3367	0.2955	0.3028	0.237	0.07664	0.4689	0.2902
Z009E0028	0.03757	-0.02869	0.1275	0.105	0.4205	0.1828	0.182	0.04454	0.2719	0.129
Z009E0029	-0.2677	-0.1552	0.0205	-0.01254	0.0632	-0.02109	-0.02392	0.08618	0.1188	-0.2211
Z009E0030	-0.6206	-0.4677	-0.4938	-0.2934	-0.6172	-0.3438	-0.3535	-0.3652	-0.4866	-0.4344
Z009E0031	-0.03424	-0.02019	0.09047	0.06175	0.4084	0.1623	0.0979	0.3035	-0.01444	0.1628
Z009E0032	-0.2497	-0.07126	-0.1823	-0.2041	-0.1927	-0.1689	-0.2193	-0.01469	-0.08485	-0.1742
Z009E0033	-0.6816	-0.7278	-0.5551	-0.6503	-0.8814	-0.5547	-0.5814	-0.4894	-0.4401	-0.5452
Z009E0034	0.4352	0.2151	0.2489	0.3201	0.5484	0.2052	0.1984	0.279	0.2447	0.1375
Z009E0035	-0.4917	-0.354	-0.457	-0.2847	-0.4305	-0.365	-0.311	-0.5553	-0.5137	-0.4186
Z009E0036	-0.1878	-0.1007	-0.1508	-0.1336	-0.1068	-0.1938	-0.2186	-0.4324	-0.09871	-0.2303
Z009E0037	0.3971	0.2515	0.3523	0.3623	0.2259	0.3332	0.3552	0.3549	0.5277	0.3593
Z009E0038	-0.07923	-0.01774	-0.2255	-0.2439	-0.2272	-0.1939	-0.1798	-0.3174	-0.03295	-0.2074
Z009E0039	-0.585	-0.4306	-0.4873	-0.4019	-0.7875	-0.4485	-0.514	-0.4456	-0.366	-0.5647
Z009E0040	-0.6455	-0.224	-0.6086	-0.4614	-0.7867	-0.4115	-0.5176	-0.3271	-0.5676	-0.4917
Z009E0041	-0.669	-0.7015	-0.5219	-0.4212	-0.3826	-0.432	-0.3779	-0.3629	-0.3855	-0.4878
Z009E0042	0.07793	0.1849	0.002847	0.04717	0.2568	-0.06101	-0.06575	0.08518	-0.1208	0.04114
Z009E0043	0.2358	0.2071	0.2289	0.2727	0.1818	0.3245	0.3182	0.289	0.314	0.3716
Z009E0044	-0.01333	-0.194	0.04072	-0.00331	0.01108	0.06025	-0.05099	-0.05776	0.1766	0.02261
Z009E0045	0.04883	0.05895	0.1846	0.2672	0.2987	0.3136	0.353	0.4404	0.323	0.1906
Z009E0047	1.1524	0.9887	0.8615	0.7188	0.9682	0.8191	0.8015	0.6207	0.9565	0.8996
Z009E0048	0.1958	0.4221	0.2301	0.3125	0.0976	0.3101	0.303	0.3334	0.1318	0.2621
Z009E0049	-0.3457	-0.3476	-0.1528	-0.09798	-0.2615	-0.1324	-0.2452	-0.1281	-0.2574	-0.1523
Z009E0050	0.1863	0.2057	0.3281	0.1287	0.3261	0.2466	0.1378	0.3383	0.01913	0.2047
Z009E0051	0.3155	0.2873	0.2821	0.4814	0.06936	0.4229	0.4147	0.4378	0.5269	0.3866
Z009E0052	0.9542	0.8468	0.6724	0.6076	0.8495	0.6902	0.6825	0.7839	0.5143	0.5903
Z009E0053	-0.3105	-0.2853	-0.4229	-0.2056	-0.6542	-0.2827	-0.2668	-0.4299	-0.446	-0.2199
Z009E0054	0.4274	0.6717	0.3979	0.4951	0.2659	0.3947	0.5289	0.2356	0.4318	0.4865
Z009E0055	-0.05774	-0.0389	-0.09639	0.02513	-0.1698	-0.1614	0.01942	0.02661	0.02576	-0.05904
Z009E0056	-0.4927	-0.1809	-0.51	-0.4219	-0.2256	-0.3954	-0.4889	-0.5741	-0.3067	-0.4689
Z009E0057	-0.8444	-0.7006	-0.4709	-0.5392	-0.6151	-0.5048	-0.4796	-0.3971	-0.3867	-0.4533
Z009E0058	0.2565	-0.1112	0.0244	-0.1073	0.04576	0.04838	-0.02926	-0.01207	-0.144	-0.02163
Z009E0059	-0.1177	-0.4318	-0.1902	-0.2284	0.05798	-0.2322	-0.1858	-0.3328	-0.3746	-0.1358
Z009E0060	-0.04898	-0.02536	0.2592	0.05879	-0.06802	0.1901	0.1082	0.1862	0.07174	0.1271
Z009E0061	0.04644	0.3192	0.05515	0.0131	0.1947	0.0689	0.1395	0.1947	0.1505	0.1463
Z009E0062	-0.1874	-0.07227	-0.1604	-0.1386	-0.4222	-0.1873	-0.1403	-0.3393	-0.04385	-0.2311
Z009E0063	0.3192	0.5431	0.4796	0.5666	0.3838	0.4836	0.442	0.5099	0.5547	0.4782
Z009E0064	0.5528	0.7343	0.9106	0.6757	1.1018	0.8208	0.7248	0.7969	0.5798	0.9235
Z009E0065	0.7436	0.8314	0.5165	0.4568	0.4561	0.4967	0.5881	0.3272	0.5226	0.5935
Z009E0066	0.4062	0.3285	0.07177	0.0619	0.4287	0.04764	0.1386	0.1042	-0.0429	-0.01489
Z009E0067	0.5936	0.4255	0.4886	0.6078	0.5526	0.5121	0.5004	0.6022	0.6443	0.5548
Z009E0068	0.04141	-0.08594	-0.0789	-0.08981	-0.2223	-0.04383	0.01334	0.0754	-0.1098	-0.08542
Z009E0069	-0.1749	0.04231	0.000284	0.005863	0.02049	-0.00677	-0.03522	0.01124	0.0423	-0.1416
Z009E0070	-0.1397	0.07682	-0.1166	0.005648	0.3057	0.02226	0.03063	0.1375	0.1783	0.1102
Z009E0071	0.0398	0.04774	0.1626	0.1704	0.3884	0.1556	0.03966	0.2535	0.00733	0.2032
Z009E0072	-0.03055	0.3053	-0.06573	0.001058	-0.3324	0.0297	0.007874	-0.0289	-0.2559	0.006385
Z009E0073	0.1515	0.1892	0.125	0.05664	0.2627	0.0552	0.07138	0.1252	0.1449	0.06613
Z009E0074	-0.8347	-0.3663	-0.5305	-0.5402	-0.3415	-0.6	-0.5489	-0.3671	-0.7393	-0.4662
Z009E0075	0.3283	0.268	0.1493	0.02863	-0.1463	0.1262	0.1234	0.1919	0.1492	0.06919
Z009E0076	0.4954	0.2227	0.2751	0.1752	-0.05031	0.2256	0.3274	0.2239	0.1748	0.2827
Z009E0077	-0.5168	-0.8946	-0.6898	-0.7249	-0.7843	-0.745	-0.6713	-0.8972	-0.8114	-0.7517
Z009E0078	0.1496	0.1832	0.1776	0.2455	0.2897	0.2965	0.1899	0.3473	0.2292	0.2205
Z009E0079	0.3114	0.5954	0.4865	0.337	0.6476	0.4015	0.4156	0.4993	0.5676	0.3792
Z009E0080	0.323	0.2986	0.139	0.2028	0.5235	0.213	0.2304	0.2434	0.3903	0.2915
Z009E0082	0.274	0.2763	0.1234	0.1112	0.3261	0.09239	0.213	-0.05387	0.2622	0.09444
Z009E0083	-0.2802	-0.6677	-0.5755	-0.557	-0.6863	-0.6383	-0.4493	-0.5209	-0.6474	-0.457
Z009E0084	0.3387	0.4075	0.236	0.2711	0.02454	0.3044	0.2737	0.2704	0.2891	0.1965
Z009E0085	-0.1937	-0.2024	-0.2542	-0.3001	-0.1494	-0.3034	-0.2578	-0.4224	-0.4374	-0.2984
Z009E0086	-0.1049	-0.01687	0.02728	0.09558	0.06228	-0.00741	0.1053	-0.07719	0.1217	0.03977
Z009E0087	0.4791	0.382	0.3489	0.484	0.6169	0.4834	0.4439	0.5862	0.5924	0.4971
Z009E0088	0.1446	0.1394	0.1361	0.1043	0.2948	0.211	0.1853	0.2768	0.05694	0.1426
Z009E0089	-0.2475	-0.03902	-0.2609	-0.2501	-0.3163	-0.2522	-0.329	-0.403	-0.3876	-0.1467
Z009E0090	-0.259	-0.2688	-0.0882	-0.1664	-0.2549	-0.1797	-0.02711	-0.04577	-0.02375	-0.1091
Z009E0091	0.7752	0.6182	0.4729	0.4236	0.7615	0.361	0.4007	0.2444	0.5232	0.3577
Z009E0092	0.5211	0.6865	0.5703	0.4275	0.7249	0.501	0.5533	0.6656	0.6599	0.6132
Z009E0093	-0.3629	0.04254	-0.212	-0.1533	0.000801	-0.08349	-0.282	-0.0997	-0.1372	-0.0939
Z009E0094	0.001144	-0.1177	0.2135	0.1868	-0.1962	0.01135	-0.07366	0.2185	-0.1077	0.07554
Z009E0095	-0.2427	-0.00439	-0.07406	-0.1821	0.02221	-0.1233	-0.1158	-0.3718	-0.3748	-0.1459
Z009E0096	0.06422	0.2329	0.02649	0.1809	0.4946	0.1484	0.1493	0.2271	0.2098	0.1549
Z009E0097	-0.07508	0.1317	-0.08503	-0.07704	0.01311	0.000705	-0.01179	0.118	0.06589	0.08257
Z009E0098	0.5654	0.2555	0.4488	0.4212	0.1541	0.4217	0.5152	0.4211	0.5122	0.3085
Z009E0099	-0.3228	-0.4376	-0.137	-0.104	-0.4596	-0.1735	-0.09417	-0.09979	-0.01157	-0.2472
Z009E0100	0.1522	0.124	0.1325	0.1665	0.5166	0.162	0.2133	0.2629	0.0821	0.172
Z009E0101	-0.5573	-0.653	-0.5042	-0.5257	-0.8024	-0.556	-0.5202	-0.4079	-0.5826	-0.6582
Z009E0102	0.2218	0.1688	0.2042	0.1351	0.1686	0.1791	0.1633	0.062	0.3112	0.2272
Z009E0103	-0.2945	-0.1957	-0.3128	-0.2285	-0.2331	-0.2583	-0.2507	-0.3048	-0.4822	-0.3361
Z009E0104	0.6699	0.4977	0.5169	0.5151	0.2018	0.4911	0.4619	0.4858	0.4293	0.6306
Z009E0105	-0.2875	-0.04194	-0.138	-0.1177	-0.1513	-0.08572	-0.06671	-0.2565	-0.2872	-0.1192
Z009E0106	0.6226	0.5532	0.3624	0.3869	0.3287	0.4031	0.4125	0.4626	0.4376	0.4957
Z009E0107	-0.3367	-0.2002	-0.103	-0.05444	-0.1454	-0.1394	-0.1313	-0.01415	-0.3554	-0.08464
Z009E0108	0.2899	0.2305	0.05249	0.1212	0.1085	0.005821	0.1115	0.2101	0.2319	-0.00389
Z009E0109	0.5098	0.4179	0.3454	0.3264	0.2432	0.2321	0.3189	0.3081	0.4338	0.334
Z009E0110	0.1812	0.3787	0.2366	0.211	0.1529	0.1206	0.2116	-0.01375	0.1547	0.2016
Z009E0111	0.1008	0.2889	0.1209	0.1072	0.5448	0.116	0.1151	0.2864	0.2199	0.166
Z009E0112	-0.3398	-0.3851	-0.4686	-0.5103	-0.6646	-0.5222	-0.5881	-0.4748	-0.5604	-0.4665
Z009E0113	0.166	0.3612	0.2665	0.1886	-0.02866	0.3172	0.2981	0.3305	0.108	0.1757
Z009E0114	-0.0297	-0.1989	-0.1323	-0.1576	-0.1599	-0.1769	-0.1918	-0.08138	-0.3652	-0.214
Z009E0115	-0.3114	-0.2368	-0.6022	-0.4948	-0.5285	-0.4755	-0.4328	-0.264	-0.2738	-0.4323
Z009E0116	0.2497	0.09573	-0.03216	0.02812	0.09375	0.000387	0.103	-0.00989	0.08686	0.1629
Z009E0117	-0.377	-0.4666	-0.508	-0.2298	-0.08199	-0.3811	-0.3103	-0.1947	-0.5109	-0.4147
Z009E0118	-0.258	-0.2975	-0.4645	-0.4202	-0.3259	-0.2496	-0.408	-0.2854	-0.1972	-0.4235
Z009E0119	0.1742	0.0516	0.337	0.2129	0.2003	0.2677	0.283	0.319	0.1413	0.17
Z009E0120	-0.2584	-0.3936	-0.326	-0.2872	-0.5943	-0.1067	-0.1907	-0.3969	-0.07569	-0.2412
Z009E0121	-0.3705	-0.1485	-0.2082	-0.331	-0.1885	-0.2793	-0.3179	-0.1064	-0.1923	-0.3148
Z009E0122	0.436	0.4241	0.2855	0.1583	0.2542	0.1925	0.1227	0.2411	0.2571	0.09821
Z009E0123	0.4883	0.4685	0.5102	0.4004	0.4807	0.4768	0.4422	0.5299	0.4632	0.4393
Z009E0124	0.3688	0.4933	0.4668	0.5519	0.6514	0.5078	0.4709	0.3558	0.6204	0.387
Z009E0125	-0.5148	-0.6542	-0.4964	-0.4221	-0.74	-0.5158	-0.5903	-0.502	-0.588	-0.4615
Z009E0126	-0.3663	-0.03327	-0.2165	-0.2535	0.1198	-0.2161	-0.1981	-0.1625	-0.5075	-0.2056
Z009E0127	-0.6644	-0.4496	-0.5305	-0.5935	-0.8641	-0.5636	-0.5665	-0.4775	-0.7741	-0.5658
Z009E0128	-0.09207	0.02706	0.1387	0.08931	0.3175	0.05058	0.1388	-0.092	0.1738	0.02447
Z009E0129	-0.4782	-0.4537	-0.3141	-0.3608	-0.3995	-0.4016	-0.3061	-0.3604	-0.5043	-0.395
Z009E0130	0.2105	0.03306	-0.0376	0.01184	0.3671	0.08177	0.0808	0.2181	0.2667	0.1872
Z009E0131	-0.1083	0.1005	0.03081	-0.06152	-0.2329	-0.1	-0.1463	0.01022	0.1089	-0.08245
Z009E0132	-0.1743	-0.3395	-0.09809	-0.152	-0.01264	-0.2412	-0.203	-0.2732	-0.02814	-0.1858
Z009E0133	0.3128	0.3267	0.09413	0.1811	0.3114	0.1769	0.1838	0.3327	0.006801	0.1386
Z009E0134	0.345	0.1389	0.2478	0.1952	0.2956	0.2138	0.1957	0.04821	0.3265	0.3479
Z009E0135	0.4205	0.6274	0.5802	0.6148	0.6284	0.5451	0.6061	0.6259	0.3603	0.4802
Z009E0136	0.5606	0.198	0.39	0.4298	0.4976	0.3257	0.291	0.4656	0.5626	0.495
Z009E0137	-0.6549	-0.3547	-0.4824	-0.4649	-0.7596	-0.5226	-0.3913	-0.4302	-0.415	-0.4877
Z009E0138	-0.1602	-0.1259	-0.149	-0.01976	-0.053	-0.01527	-0.08166	-0.22	-0.234	-0.04887
Z009E0139	-0.2976	-0.6156	-0.5845	-0.5039	-0.8798	-0.4844	-0.4005	-0.3795	-0.2706	-0.4807
Z009E0140	0.5365	0.4824	0.5457	0.4544	0.2994	0.4846	0.3872	0.5759	0.4903	0.3499
Z009E0141	0.5373	0.2715	0.4683	0.294	0.6165	0.3531	0.4373	0.389	0.2501	0.2814
Z009E0142	-0.1034	-0.526	-0.4431	-0.3591	-0.1984	-0.2722	-0.3402	-0.3227	-0.4348	-0.3338
Z009E0143	0.1645	0.09759	0.1877	0.1971	0.01436	0.1282	0.1223	-0.06873	-0.00751	0.135
Z009E0144	-0.2227	-0.2833	-0.04297	-0.09574	-0.3259	-0.1168	-0.08775	-0.4243	-0.1674	-0.09286
Z009E0145	0.1892	-0.1479	0.02205	0.02931	0.1082	0.08601	0.1027	-0.05368	0.2037	0.1173
Z009E0146	-0.1126	-0.0185	-0.07097	0.0519	0.129	-0.06857	0.04175	0.1209	0.03766	-0.05342
Z009E0147	-0.8767	-1.1172	-0.8223	-0.8594	-0.8762	-0.8323	-0.9772	-1.1392	-0.7774	-0.8856
Z009E0149	-0.475	-0.3336	-0.3856	-0.3424	-0.1573	-0.3171	-0.3404	-0.3031	-0.1564	-0.2626
Z009E0150	0.1368	0.05293	-0.1081	-0.07499	-0.1211	-0.04576	-0.07002	-0.1891	-0.1448	-0.08312
Z009E0151	-0.1565	-0.1241	-0.07553	-0.09864	-0.2449	-0.075	-0.05818	-0.05789	0.07027	-0.1103
Z009E0152	0.06148	0.301	0.3472	0.2138	-0.04518	0.2181	0.1492	0.07099	0.2949	0.2823
Z009E0153	-0.09682	0.1748	0.01137	-0.02006	0.1261	0.009842	0.1095	0.007371	0.1897	-0.04421
Z009E0154	0.1157	-0.2134	-0.1353	-0.05623	0.1993	-0.09914	-0.1247	-0.0417	-0.1972	-0.1398
Z009E0155	0.0823	-0.3154	-0.1621	0.01293	0.1135	-0.04597	-0.04938	-0.2258	-0.1844	-0.1173
Z009E0156	-0.4282	-0.258	-0.3606	-0.2767	-0.548	-0.232	-0.2733	-0.5594	-0.194	-0.391
Z009E0157	-0.09789	-0.225	-0.2066	-0.03231	0.03298	-0.105	-0.2198	-0.2043	0.08653	-0.0857
Z009E0158	-0.292	-0.4744	-0.4525	-0.3946	-0.1801	-0.4937	-0.5029	-0.4586	-0.5136	-0.4993
Z009E0159	0.1631	0.3172	0.355	0.24	0.6255	0.4292	0.2882	0.1952	0.2312	0.375
Z009E0161	-0.1056	-0.3713	-0.3936	-0.2682	-0.4785	-0.276	-0.4187	-0.3696	-0.06945	-0.2648
Z009E0162	0.07103	0.06925	0.2959	0.1778	0.3408	0.1697	0.1835	0.03707	-0.05639	0.2128
Z009E0163	-0.8087	-0.6937	-0.4332	-0.5001	-0.6177	-0.4075	-0.4286	-0.3463	-0.5066	-0.4894
Z009E0164	-0.03881	-0.307	-0.2951	-0.1202	-0.06889	-0.265	-0.2207	-0.02729	-0.3668	-0.1645
Z009E0165	-0.1569	-0.4585	-0.3094	-0.2805	-0.5793	-0.306	-0.1424	-0.265	-0.3707	-0.2068
Z009E0166	-0.1426	-0.01959	0.01476	-0.03127	0.04856	-0.1285	-0.00464	-0.2654	0.0433	-0.05048
Z009E0167	0.3701	0.04257	0.1956	0.1772	-0.07155	0.1816	0.116	-0.09228	0.1889	0.1477
Z009E0168	-0.05567	0.1933	0.1261	0.04298	-0.1533	0.1254	0.01515	0.2163	0.02642	0.1452
Z009E0169	-0.166	0.1782	0.1112	-0.00516	0.362	0.05746	0.04191	0.1843	0.1474	0.002079
Z009E0170	0.2343	0.1006	0.2161	0.06681	0.4015	0.1609	0.1423	-0.1752	-0.01583	0.1174
Z009E0171	-0.01755	0.1026	-0.054	-0.04916	-0.1127	-0.04002	-0.00989	-0.1517	-0.1182	0.03696
Z009E0173	-0.5919	-0.484	-0.3555	-0.2907	-0.2304	-0.2915	-0.3161	-0.2515	-0.2781	-0.3354
Z009E0174	-0.3619	-0.2634	-0.2291	-0.1906	-0.3232	-0.2453	-0.3534	-0.1451	-0.1367	-0.231
Z009E0175	-0.1543	0.05814	-0.0715	-0.04313	-0.05077	0.01904	-0.01367	-0.1319	-0.1873	-0.1051
Z009E0176	0.2055	0.05844	0.08953	0.1218	-0.1464	-0.07308	0.01189	0.02445	0.06952	0.04436
Z009E0177	-0.4634	-0.284	-0.1246	-0.2966	-0.0723	-0.2999	-0.1467	-0.1062	-0.06976	-0.2927
Z009E0178	-0.1929	-0.1444	-0.09337	-0.2334	-0.2101	-0.2572	-0.257	-0.5014	-0.2122	-0.3401
Z009E0179	0.06159	0.1837	0.157	0.1368	0.1796	0.2033	0.2281	0.2594	0.2649	0.2771
Z009E0180	0.7136	0.4489	0.5937	0.5533	0.3725	0.5496	0.5922	0.6686	0.4059	0.6174
Z009E0181	-0.9477	-0.4055	-0.5053	-0.6841	-0.4589	-0.7204	-0.6374	-0.563	-0.7837	-0.6293
Z009E0182	-0.00929	-0.3974	-0.2394	-0.3074	-0.3645	-0.2243	-0.2914	-0.1934	-0.04226	-0.2222
Z009E0183	-0.2194	-0.1865	-0.1324	-0.1118	-0.03497	-0.1632	-0.1695	-0.3033	-0.3051	-0.1808
Z009E0184	-0.1323	-0.4801	-0.3184	-0.3366	-0.2772	-0.2113	-0.3071	-0.182	-0.1639	-0.2688
Z009E0186	0.53	0.1151	0.1117	0.1662	0.09817	0.1235	0.1087	0.1073	0.02252	0.03627
Z009E0187	-0.774	-0.4589	-0.5074	-0.5702	-0.8173	-0.5012	-0.466	-0.4788	-0.7363	-0.4368
Z009E0190	-0.1429	-0.2906	0.01245	-0.05883	-0.2873	-0.08143	-0.07222	-0.2345	0.09538	-0.1801
Z009E0191	0.385	0.208	0.1834	0.2642	0.4323	0.2789	0.2879	0.3785	0.2591	0.2199
Z009E0192	0.4399	0.288	0.2824	0.1724	-0.05572	0.2119	0.1599	0.2069	0.1125	0.252
Z009E0193	0.4978	0.4795	0.2753	0.5	0.1955	0.471	0.4021	0.259	0.2199	0.45
Z009E0194	-0.1011	-0.1955	-0.01514	-0.04683	-0.4256	-0.1492	-0.08571	-0.1947	0.1019	-0.1604
Z009E0196	0.1775	-0.01454	0.299	0.138	0.0803	0.07127	0.04686	0.1949	-0.00401	0.1087
Z009E0197	0.12	0.4464	0.3436	0.39	0.2019	0.2755	0.3052	0.1839	0.1447	0.3622
Z009E0198	-0.1393	-0.04265	-0.07127	-0.1543	-0.2105	-0.04127	-0.03156	-0.03616	0.06974	-0.1459
Z009E0199	0.05537	0.2153	0.001008	0.07593	-0.07977	0.0802	0.07646	0.09466	0.1289	0.07843
Z009E0200	0.2094	-0.03277	-0.02227	0.1274	0.2126	0.05182	-0.03303	0.1375	-0.1312	0.1442
Z010E0001	-0.1398	-0.1375	-0.2196	-0.2165	-0.2037	-0.113	-0.2552	-0.1979	-0.1565	-0.27
Z010E0002	0.2343	0.09125	0.4043	0.3091	0.2562	0.3142	0.2283	0.5291	0.2555	0.2318
Z010E0003	-0.1291	-0.01761	-0.2506	-0.07167	-0.04119	-0.1473	0.01686	-0.08577	-0.1641	-0.01796
Z010E0004	-0.2128	-0.1238	-0.5038	-0.3466	-0.5536	-0.3793	-0.3045	-0.3236	-0.3899	-0.3702
Z010E0006	-0.2796	-0.1253	-0.1089	-0.1357	-0.2065	-0.1553	-0.2516	-0.1619	-0.2213	-0.1012
Z010E0007	-0.2873	-0.4376	-0.4419	-0.3082	-0.2334	-0.3229	-0.3864	-0.2805	-0.2806	-0.2035
Z010E0008	0.01474	-0.1233	-0.1416	-0.02719	0.04758	-0.0366	-0.09282	-0.07991	-0.136	-0.04501
Z010E0009	-0.1542	-0.1758	-0.09948	-0.05206	-0.172	-0.08167	-0.1857	0.03889	-0.1231	-0.06871
Z010E0010	0.3233	0.1685	0.2374	0.2199	0.309	0.1667	0.3092	0.2355	0.3142	0.2903
Z010E0011	-0.2587	-0.4834	-0.2614	-0.2313	-0.1687	-0.2782	-0.3618	-0.308	-0.3321	-0.2701
Z010E0012	0.05849	0.3907	0.06994	0.1269	0.1068	0.2348	0.05285	0.1181	0.1599	0.1922
Z010E0013	-0.5548	-0.7031	-0.5236	-0.5503	-0.5963	-0.5399	-0.5295	-0.458	-0.5574	-0.528
Z010E0015	0.06643	0.2239	-0.07243	0.06671	0.1493	-0.01474	-0.07369	-0.02011	0.01065	0.1608
Z010E0016	0.2286	0.5994	0.3123	0.4113	0.3047	0.238	0.3701	0.3494	0.3186	0.4686
Z010E0017	-0.06055	0.01742	0.06189	-0.03828	-0.04791	-0.00059	0.07011	-0.03075	0.003097	0.08962
Z010E0018	0.06358	0.008948	0.06074	-0.04091	-0.0413	-0.02719	-0.0299	-0.1967	-0.02619	0.09371
Z010E0019	-0.2062	-0.09254	-0.2775	-0.2615	-0.2615	-0.2875	-0.1127	-0.2116	-0.1918	-0.2582
Z010E0020	0.08843	0.3039	-0.01473	-0.03104	-0.04209	-0.06074	-0.06892	0.02431	-0.1172	-0.07975
Z010E0021	0.5999	0.6026	0.627	0.5644	0.5041	0.5398	0.6219	0.5144	0.6167	0.5551
Z010E0022	-0.00709	-0.07394	0.1001	-0.01542	-0.03221	-0.1255	0.04048	-0.06121	-0.05892	-0.0756
Z010E0023	0.02521	0.07607	-0.1002	-0.00403	-0.1892	0.08287	-0.08297	0.1561	0.02322	-0.2026
Z010E0024	-0.1515	-0.394	-0.1396	-0.07653	-0.2009	-0.03734	-0.07199	-0.1417	0.000536	-0.236
Z010E0025	-0.03303	0.006881	0.01985	-0.03341	-0.04169	0.05036	-0.08485	-0.03562	-0.07315	-0.1354
Z010E0026	0.06125	0.1911	0.08948	0.09398	-0.00454	0.0793	0.1534	0.1113	0.02984	0.04414
Z010E0027	-0.2	-0.4086	-0.3031	-0.1282	-0.1561	-0.1582	-0.2294	-0.1938	-0.1157	-0.0043
Z010E0028	-0.3909	-0.6463	-0.5096	-0.3678	-0.4682	-0.349	-0.4703	-0.4161	-0.4115	-0.4737
Z010E0029	-0.3818	-0.595	-0.4947	-0.3557	-0.3696	-0.4105	-0.4532	-0.1228	-0.3353	-0.1633
Z010E0030	-0.0684	-0.05902	0.009671	0.008194	0.0186	-0.05947	-0.02248	-0.1641	0.03349	-0.00564
Z010E0032	0.006346	0.164	0.1901	0.1511	0.06836	0.1709	0.1088	0.2638	0.1079	0.2404
Z010E0033	-0.06363	-0.05623	-0.2355	-0.109	-0.1681	-0.1385	-0.2784	-0.08748	-0.2114	-0.2076
Z010E0034	-0.209	0.06733	0.06458	0.0122	-0.00815	-0.1005	0.07393	-0.2048	0.01852	-0.09691
Z010E0035	-0.0477	0.009447	-0.3204	-0.1041	-0.2479	-0.1642	-0.06084	-0.1877	-0.2263	-0.3441
Z010E0036	-0.6274	-0.3419	-0.3741	-0.4179	-0.4398	-0.5577	-0.3616	-0.6257	-0.433	-0.5703
Z010E0037	-0.6754	-0.4379	-0.4077	-0.469	-0.5086	-0.4618	-0.5176	-0.4481	-0.4819	-0.5947
Z010E0038	-0.0105	-0.0552	0.001886	-0.1463	-0.154	-0.168	0.04327	0.1191	-0.1034	-0.2264
Z010E0039	0.1567	0.07585	0.2467	0.2379	0.3249	0.2235	0.2726	0.3415	0.3014	0.1936
Z010E0040	0.2688	0.1212	0.2463	0.1717	0.1562	0.1694	0.1476	0.2168	0.1329	0.07803
Z010E0041	-0.00454	0.1034	0.1346	0.1472	0.2794	0.1066	0.2584	0.2295	0.1446	0.1064
Z010E0042	0.03257	0.1101	0.129	-0.01082	-0.08852	-0.01737	0.003056	-0.03346	-0.1087	0.0962
Z010E0043	0.09684	-0.1271	0.1004	0.1636	0.06809	0.2047	0.03909	0.1172	0.1254	-0.00935
Z010E0044	-0.3577	-0.4256	-0.5726	-0.4304	-0.5337	-0.3979	-0.3782	-0.4336	-0.4068	-0.2336
Z010E0045	0.05212	0.0548	0.2334	0.1245	0.1316	0.05515	-0.0469	-0.0221	0.1014	0.1052
Z010E0046	0.6453	0.5872	0.5899	0.5418	0.4916	0.5424	0.4735	0.5613	0.4892	0.5619
Z010E0047	0.08977	-0.2186	0.05768	-0.1017	-0.08449	-0.129	-0.1029	-0.1671	-0.07654	0.1082
Z010E0048	-0.00262	-0.09583	0.1463	0.09737	0.01939	0.1343	0.1661	0.06799	0.02666	0.02653
Z010E0049	-0.2154	-0.03046	-0.06206	0.01915	-0.09139	-0.09839	-0.09613	-0.1532	-0.05565	-0.1598
Z010E0050	0.6513	0.8249	0.4718	0.6258	0.729	0.6123	0.5946	0.4208	0.6621	0.5556
Z010E0051	-0.155	-0.0453	-0.2117	-0.1673	-0.04139	-0.13	-0.08484	-0.1402	-0.1152	-0.1311
Z010E0052	-0.4754	-0.5227	-0.2959	-0.4679	-0.4891	-0.4371	-0.5245	-0.6245	-0.4775	-0.4715
Z010E0053	0.6127	0.8113	0.5198	0.4879	0.6474	0.529	0.5435	0.5047	0.4669	0.6655
Z010E0054	0.1272	0.1942	0.3495	0.1291	0.3035	0.1748	0.07645	0.218	0.2257	0.3213
Z010E0055	0.435	0.6158	0.6591	0.4974	0.5397	0.4546	0.5736	0.566	0.4635	0.4349
Z010E0056	0.0942	0.3272	-0.00918	0.1108	0.07664	0.0995	0.1516	0.05913	0.02281	0.2235
Z010E0057	0.04364	0.1732	0.07436	-0.02934	-0.1159	0.03814	-0.05251	0.0248	0.01379	-0.1287
Z010E0058	-0.5271	-0.2109	-0.1915	-0.292	-0.2595	-0.2255	-0.2714	-0.2838	-0.344	-0.4486
Z010E0059	-0.2731	0.01152	-0.2804	-0.1367	-0.3218	-0.2352	-0.08631	-0.1845	-0.232	-0.1801
Z010E0060	-0.06837	-0.03048	-0.1553	-0.1667	-0.2624	-0.2236	-0.2507	-0.2279	-0.1598	-0.2877
Z010E0061	0.2915	0.4	0.1939	0.2056	0.3449	0.1607	0.2645	0.2186	0.2795	0.3301
Z010E0062	-0.3259	-0.4607	-0.3821	-0.2377	-0.2479	-0.3424	-0.1633	-0.4663	-0.2914	-0.2665
Z010E0063	-0.5403	-0.6351	-0.4363	-0.5359	-0.5012	-0.5145	-0.4237	-0.4784	-0.4568	-0.6274
Z010E0064	0.1366	0.02588	-0.0327	0.09287	-0.00342	0.1428	-0.09108	0.02466	0.05574	0.1599
Z010E0065	0.3264	-0.1348	0.2284	0.1482	0.3257	0.1309	0.08849	0.1151	0.1588	0.3038
Z010E0066	-0.4895	-0.2433	-0.4431	-0.2836	-0.3491	-0.3939	-0.3741	-0.2825	-0.2399	-0.2183
Z010E0067	-0.6089	-0.5013	-0.335	-0.4132	-0.3675	-0.5116	-0.3275	-0.403	-0.5233	-0.3889
Z010E0068	0.3977	0.1729	0.448	0.2922	0.2963	0.1577	0.3254	0.345	0.2221	0.253
Z010E0069	-0.07673	0.2629	-0.1586	-0.02235	-0.1337	-0.131	0.05407	-0.04551	-0.1419	-0.09356
Z010E0070	0.04584	-0.08567	0.03379	0.1769	0.2831	0.1615	0.1936	0.1331	0.1048	0.1556
Z010E0071	-0.297	-0.2797	-0.3217	-0.284	-0.2518	-0.2776	-0.2798	-0.3292	-0.2696	-0.2934
Z010E0072	-0.2463	-0.4123	-0.4384	-0.3807	-0.3218	-0.4281	-0.277	-0.2489	-0.3806	-0.2952
Z010E0073	0.1545	0.5119	0.4103	0.304	0.165	0.2326	0.2231	0.4135	0.4087	0.4347
Z010E0074	-0.6538	-0.545	-0.6165	-0.6797	-0.5863	-0.6897	-0.6508	-0.6364	-0.7005	-0.7714
Z010E0075	-0.4398	-0.6903	-0.5095	-0.507	-0.5933	-0.5237	-0.4467	-0.5401	-0.4472	-0.4687
Z010E0076	-0.2613	-0.5608	-0.5045	-0.3374	-0.4211	-0.4272	-0.3986	-0.3426	-0.3041	-0.454
Z010E0077	-0.3832	-0.6125	-0.7086	-0.6506	-0.5796	-0.6658	-0.6789	-0.6978	-0.6576	-0.4499
Z010E0078	-0.1058	-0.1164	-0.1258	-0.03668	0.01821	-0.00024	-0.05999	-0.05553	-0.0772	-0.09981
Z010E0079	0.005032	-0.1168	-0.08237	-0.00407	-0.01364	-0.07627	-0.1031	-0.02368	-0.03881	-0.1023
Z010E0080	0.674	0.544	0.475	0.6195	0.5319	0.4808	0.4842	0.5721	0.5892	0.4779
Z010E0081	0.2754	0.1238	0.1298	0.1302	0.1643	0.1033	0.1254	0.1872	0.1927	0.1179
Z010E0082	0.02696	0.09121	0.138	0.1867	0.132	0.1536	0.03764	0.1126	0.1496	0.2057
Z010E0083	0.08212	0.1101	0.2035	0.1276	0.04934	0.04869	0.09731	0.3269	0.1754	0.2258
Z010E0084	0.5864	0.3287	0.6092	0.5214	0.453	0.5571	0.3831	0.447	0.4148	0.5332
Z010E0085	-0.119	-0.2783	0.09097	-0.08252	-0.0459	-0.1009	-0.04732	-0.1582	-0.1664	0.06606
Z010E0086	-0.07161	-0.3095	-0.0739	-0.1649	-0.05468	-0.1283	-0.02932	-0.01312	-0.07411	-0.1701
Z010E0087	0.1209	0.2217	0.05671	0.09545	0.2411	0.2594	0.2493	0.07593	0.1618	0.2975
Z010E0088	-0.5679	-0.5154	-0.5605	-0.6456	-0.7545	-0.7047	-0.6999	-0.5995	-0.5954	-0.534
Z010E0089	-0.147	-0.4232	-0.1089	-0.2016	-0.1271	-0.1374	-0.1679	-0.167	-0.1742	-0.05809
Z010E0090	0.3511	0.2141	0.4296	0.3193	0.2545	0.4407	0.3997	0.3387	0.289	0.4657
Z010E0091	0.4912	0.3279	0.6503	0.5363	0.506	0.4877	0.5984	0.5091	0.5347	0.6296
Z010E0092	-0.03219	0.08162	0.1161	-0.0055	-0.07072	0.1189	0.1438	-0.07033	0.0236	-0.1435
Z010E0093	-0.08737	-0.01283	0.1456	0.0267	0.07006	-0.1444	-0.09967	-0.06926	-0.03019	-0.00957
Z010E0094	0.1572	0.04041	-0.03862	0.05876	0.1436	0.07995	-0.01503	0.03834	0.05756	0.05671
Z010E0095	0.1347	0.01352	0.1799	-0.01908	-0.1305	0.04746	-0.02452	0.2453	-0.04621	0.02768
Z010E0096	-0.1216	-0.4817	-0.03841	-0.1936	-0.0808	-0.04325	-0.05252	-0.05265	-0.1814	-0.111
Z010E0098	0.5103	0.4117	0.32	0.3244	0.4961	0.3165	0.3736	0.4	0.3841	0.2999
Z010E0099	0.1247	0.03315	-0.16	0.02841	0.03984	-0.07371	0.0294	0.1339	0.006512	0.01356
Z010E0100	-0.3691	-0.4156	-0.385	-0.387	-0.2882	-0.4386	-0.4937	-0.4128	-0.4381	-0.5148
Z010E0101	0.3369	0.4184	0.3173	0.362	0.3889	0.3998	0.3015	0.271	0.3683	0.3647
Z010E0102	-0.01512	0.02555	-0.01116	-0.03318	-0.09594	-0.07244	-0.1016	-0.02918	0.08414	0.1142
Z010E0103	0.193	0.1431	0.1448	0.2025	0.1888	0.1989	0.3297	0.4405	0.1694	0.2713
Z010E0104	-0.3456	-0.1487	-0.05035	-0.161	0.000697	-0.2	-0.2116	-0.2002	-0.09473	-0.178
Z010E0105	0.1088	0.06309	0.04106	0.09582	0.09858	-0.1049	0.1034	0.02263	0.0454	-0.09841
Z010E0106	0.4662	0.3523	0.4783	0.4769	0.5539	0.6119	0.5883	0.5461	0.4567	0.4558
Z010E0107	-0.4831	-0.2824	-0.5335	-0.4434	-0.5065	-0.444	-0.5127	-0.545	-0.465	-0.554
Z010E0108	0.009948	-0.1156	0.1703	0.07852	-0.0391	0.06665	0.07726	-0.05307	0.01324	0.1109
Z010E0109	0.7318	0.7126	0.7246	0.7033	0.6327	0.7319	0.6885	0.7375	0.63	0.6178
Z010E0110	0.5341	0.5709	0.5482	0.5414	0.5305	0.5589	0.3671	0.5345	0.4671	0.4864
Z010E0111	0.1157	0.1877	0.2045	0.08689	0.09485	0.03809	-0.00569	0.1764	0.01185	0.0298
Z010E0112	0.08687	0.06653	-0.214	-0.1087	-0.1602	-0.1032	0.01208	-0.216	-0.1322	-0.179
Z010E0113	0.01995	-0.08987	-0.05434	0.072	0.0828	0.102	-0.00343	0.197	-0.01737	-0.1296
Z010E0114	-0.3377	-0.4353	-0.3111	-0.3223	-0.3237	-0.2128	-0.175	-0.2634	-0.2881	-0.1654
Z010E0115	0.3016	0.2128	0.4135	0.3955	0.3917	0.3471	0.2704	0.3058	0.353	0.3244
Z010E0116	-0.02305	0.2471	0.06348	-0.06592	-0.09208	-0.01787	-0.06852	0.1906	-0.04691	0.01477
Z010E0117	-0.5096	-0.3642	-0.3417	-0.3517	-0.1775	-0.2834	-0.406	-0.4522	-0.4011	-0.4858
Z010E0118	0.2872	0.1455	0.2434	0.2045	0.3356	0.1519	0.234	0.2156	0.2076	0.1828
Z010E0119	-0.02833	0.1063	-0.1034	-0.0701	-0.1179	-0.1365	0.01073	-0.04389	-0.00025	-0.1989
Z010E0120	-0.1983	-0.1808	-0.1923	-0.1795	-0.2889	-0.3147	-0.1149	-0.185	-0.1624	-0.2328
Z010E0121	-0.01378	0.1282	-0.1224	0.05701	-0.03589	-0.01172	-0.0898	0.1937	0.02291	-0.1266
Z010E0122	-0.1073	-0.2733	-0.1298	-0.1358	-0.2026	-0.01721	-0.09686	-0.1033	-0.1808	-0.2519
Z010E0123	0.01996	-0.1126	-0.05443	-0.1056	-0.1624	-0.05595	-0.03394	-0.04636	-0.09061	-0.01236
Z010E0124	0.3728	0.115	0.2776	0.3328	0.3183	0.219	0.374	0.2705	0.2863	0.3212
Z010E0125	-0.2041	-0.1303	0.05792	-0.1282	-0.08948	-0.1585	-0.0699	-0.02181	-0.07738	-0.09585
Z010E0126	0.02937	0.2505	0.01453	-0.06129	0.03295	0.1268	-0.01307	0.1339	-0.00387	-0.0902
Z010E0127	0.1563	-0.00951	0.2253	0.1268	0.04564	0.1639	0.2077	0.1255	0.225	0.009664
Z010E0128	-0.3594	-0.05314	-0.3061	-0.2878	-0.2859	-0.3248	-0.3254	-0.4546	-0.3281	-0.1481
Z010E0129	0.855	1.0848	0.813	0.7196	0.6859	0.8256	0.7542	0.798	0.7974	0.6038
Z010E0130	0.1003	-0.0233	-0.03981	-0.06844	0.01552	-0.1116	-0.1445	-0.08197	0.03105	-0.07519
Z010E0131	-0.1144	-0.1266	-0.09853	-0.2308	-0.1032	-0.2525	-0.0781	-0.1864	-0.175	-0.1192
Z010E0132	-0.3347	-0.2646	-0.3141	-0.1908	-0.2312	-0.2244	-0.3082	-0.3577	-0.1483	-0.1798
Z010E0133	0.1765	0.1729	-0.01853	-0.00988	-0.02725	-0.05575	0.06123	-0.02759	0.01093	-0.02384
Z010E0134	-0.1096	-0.2747	0.04123	-0.02154	-0.1306	-0.0248	0.07027	-0.1436	-0.09855	-0.05381
Z010E0135	0.431	0.4363	0.2733	0.3643	0.4645	0.3614	0.4011	0.2815	0.3671	0.4544
Z010E0136	0.01641	-0.1735	0.1123	-0.02579	0.05943	-0.04925	0.078	0.02553	0.02578	-0.09803
Z010E0137	0.068	-0.2008	-0.1548	-0.08201	-0.02517	-0.02179	-0.06888	-0.0499	-0.08741	-0.02104
Z010E0138	-0.4453	-0.5363	-0.4154	-0.2781	-0.2372	-0.2862	-0.2872	-0.2768	-0.237	-0.09659
Z010E0139	-0.1025	-0.3056	-0.1244	-0.1759	-0.1921	-0.09749	-0.08682	-0.1866	-0.1102	-0.07362
Z010E0140	-0.00303	0.2157	-0.05963	0.06964	0.2038	-0.00873	0.1348	0.1209	0.04611	0.1109
Z010E0141	0.4966	0.7148	0.5218	0.5016	0.6129	0.4394	0.4823	0.5248	0.5198	0.7052
Z010E0142	0.5608	0.3374	0.2415	0.4039	0.3421	0.4355	0.4711	0.24	0.4776	0.4481
Z010E0143	0.02858	0.09656	-0.1019	-0.05715	-0.04333	0.0694	-0.08968	-0.01289	0.03945	0.01934
Z010E0144	-0.4984	-0.1992	-0.169	-0.3236	-0.3398	-0.3637	-0.3811	-0.3117	-0.2517	-0.1964
Z010E0145	-0.4574	-0.5132	-0.4879	-0.4734	-0.3777	-0.4058	-0.5556	-0.5039	-0.4859	-0.421
Z010E0146	0.5314	0.6799	0.3908	0.457	0.5456	0.6111	0.547	0.4922	0.5878	0.6629
Z010E0147	0.1921	0.2184	0.1313	0.2935	0.3744	0.3442	0.3218	0.3393	0.2698	0.3283
Z010E0148	-1.0074	-0.9301	-0.8427	-0.8741	-0.8382	-0.9981	-0.8639	-0.9207	-0.885	-0.9793
Z010E0149	-0.3568	-0.2578	-0.3261	-0.286	-0.3386	-0.2926	-0.2016	-0.2495	-0.2957	-0.3482
Z010E0150	-0.06698	0.07845	-0.1744	-0.1418	-0.207	-0.1196	-0.1941	-0.3255	-0.1476	-0.2835
Z010E0151	0.005143	0.09535	0.1983	0.02319	0.1039	0.04193	-0.01478	0.01572	0.05618	0.04285
Z010E0152	0.1687	0.5125	0.3068	0.3761	0.428	0.3395	0.3321	0.3059	0.4597	0.1801
Z010E0153	-0.3043	-0.0235	-0.2304	-0.1798	-0.2884	-0.263	-0.2752	-0.1617	-0.2347	-0.1584
Z010E0154	0.3704	0.7047	0.3361	0.3789	0.4776	0.3569	0.2742	0.3039	0.3194	0.5694
Z010E0155	-0.7152	-0.8736	-0.6859	-0.7274	-0.7512	-0.6637	-0.6823	-0.9361	-0.7655	-0.8451
Z010E0156	0.0419	-0.2392	0.03412	0.007797	-0.1349	0.08699	-0.154	-0.2444	-0.01932	-0.1316
Z010E0157	-0.4623	-0.6273	-0.3345	-0.3227	-0.4708	-0.3033	-0.4073	-0.4715	-0.3569	-0.3422
Z010E0158	0.3076	0.4574	0.4337	0.228	0.1132	0.3412	0.3298	0.2319	0.2361	0.2409
Z010E0159	0.294	0.5362	0.5844	0.3692	0.3721	0.4229	0.3474	0.6324	0.496	0.4986
Z010E0160	0.4746	0.1584	0.3327	0.3084	0.3306	0.3708	0.3721	0.352	0.3723	0.2617
Z010E0161	0.03647	0.04014	0.08219	0.04996	0.06673	0.171	0.04058	0.1573	0.1775	0.1406
Z010E0162	-0.0063	0.2399	0.05565	0.05288	-0.03964	0.06474	0.08388	0.04022	0.01528	0.08522
Z010E0163	-0.3425	-0.08401	-0.3994	-0.2992	-0.22	-0.1646	-0.2839	-0.2462	-0.2222	-0.4108
Z010E0164	-0.02366	0.01909	0.01891	-0.1711	-0.1375	-0.1684	-0.1364	-0.2538	-0.1947	-0.2216
Z010E0165	-0.3216	-0.4743	-0.2339	-0.2849	-0.2871	-0.1961	-0.2405	-0.3152	-0.241	-0.1513
Z010E0166	-0.1458	-0.1696	-0.04772	-0.1608	-0.04498	-0.05433	-0.08964	-0.2402	-0.09358	-0.2976
Z010E0167	-0.2295	-0.03531	-0.3125	-0.1287	-0.16	-0.00853	-0.07876	-0.2236	-0.0356	0.06138
Z010E0169	-0.3174	-0.6417	-0.4266	-0.2693	-0.2836	-0.3075	-0.2162	-0.2983	-0.2976	-0.4469
Z010E0170	0.4315	0.3647	0.4966	0.3796	0.5274	0.4738	0.3851	0.2706	0.4781	0.3825
Z010E0171	0.3207	0.616	0.135	0.1776	0.3094	0.2922	0.3138	0.3775	0.2044	0.1989
Z010E0172	0.1859	-0.06154	0.01778	0.117	0.0713	-0.00325	-0.00191	0.04603	0.0957	0.0277
Z010E0173	-0.4501	0.1059	-0.3002	-0.2501	-0.1819	-0.2584	-0.09489	-0.1951	-0.283	-0.3044
Z010E0174	-0.1978	-0.01952	-0.07341	-0.241	-0.1776	-0.1692	-0.3116	-0.3954	-0.2982	-0.3066
Z010E0175	-0.5591	-0.1871	-0.2386	-0.3756	-0.2936	-0.3269	-0.2302	-0.3536	-0.3024	-0.2979
Z010E0176	-0.3368	-0.5622	-0.4466	-0.3251	-0.3449	-0.3462	-0.3185	-0.2127	-0.3107	-0.3201
Z010E0178	-0.06661	0.006378	-0.2095	-0.1355	-0.02901	-0.02531	-0.1602	-0.0248	-0.05616	-0.0355
Z010E0179	0.5935	0.5168	0.4666	0.4734	0.4004	0.365	0.3891	0.512	0.5226	0.414
Z010E0180	0.1507	0.5656	0.06382	0.1722	0.1361	0.2521	0.2428	0.2688	0.1505	0.2782
Z010E0181	0.4436	0.2041	0.3116	0.3952	0.4647	0.4396	0.4091	0.6095	0.3606	0.4033
Z010E0182	0.005939	-0.2042	0.04374	0.05275	-0.0097	-0.1008	0.0999	0.0197	0.1017	-0.06525
Z010E0184	0.4828	0.6872	0.2864	0.4321	0.5256	0.4109	0.3394	0.3915	0.3869	0.2967
Z010E0185	0.4184	0.5203	0.2898	0.3658	0.2835	0.2989	0.2476	0.3296	0.2852	0.5312
Z010E0186	0.123	-0.2922	0.04279	-0.05968	-0.07038	0.02682	-0.08355	-0.03353	-0.04561	0.005062
Z010E0187	-0.07493	-0.1364	-0.1324	-0.00793	0.1083	0.00591	-0.04647	-0.02499	-0.02974	-0.04057
Z010E0188	0.1016	0.2065	0.1316	-0.02375	0.1443	0.1136	-0.00907	0.05609	0.08436	-0.04975
Z010E0189	0.4504	0.1982	0.2938	0.3334	0.2453	0.2539	0.2717	0.04771	0.2548	0.2947
Z010E0190	0.539	0.186	0.5383	0.4329	0.4158	0.4964	0.4585	0.4911	0.4672	0.5471
Z010E0191	0.2473	0.2741	0.2493	0.1999	0.2776	0.3212	0.3804	0.3166	0.3092	0.3305
Z010E0192	-0.5265	-0.3888	-0.3833	-0.4231	-0.4965	-0.3809	-0.4231	-0.4364	-0.4364	-0.3916
Z010E0193	0.4116	0.4163	0.3894	0.4964	0.5182	0.5201	0.6113	0.5129	0.5052	0.5769
Z010E0194	0.01635	-0.2009	0.004105	0.08172	0.01405	0.01784	0.103	0.05306	0.1264	0.02951
Z010E0195	0.2019	-0.03827	0.06609	0.2726	0.1256	0.263	0.2069	0.2645	0.2338	0.2692
Z010E0196	-0.3276	-0.5301	-0.2122	-0.3065	-0.1839	-0.1999	-0.3611	-0.04401	-0.2775	-0.4309
Z010E0197	0.7512	0.7999	0.7132	0.6529	0.7662	0.6644	0.6131	0.6766	0.6989	0.5717
Z010E0198	-0.1773	-0.2068	-0.2153	-0.1615	-0.2171	-0.02378	-0.09526	-0.1555	-0.1079	-0.2425
Z010E0200	0.3793	0.484	0.3185	0.2988	0.1353	0.3102	0.2226	0.3387	0.2794	0.2973
Z011E0001	0.2622	0.6658	0.4193	0.4552	0.4713	0.5033	0.5294	0.8284	0.4907	0.5485
Z011E0002	0.5219	0.1678	0.4836	0.2253	0.2977	0.3493	0.289	0.05564	0.271	0.2086
Z011E0003	0.3772	0.5065	0.1664	0.6333	0.3782	0.4036	0.3947	0.1066	0.4608	0.4233
Z011E0004	-0.8879	-0.7922	-0.5861	-0.7836	-0.623	-0.5955	-0.7041	-0.2839	-0.6123	-0.5978
Z011E0005	0.1749	-0.01378	-0.3752	-0.08611	-0.03615	-0.08485	0.02525	0.2296	-0.06531	-0.07316
Z011E0006	-0.5751	-0.1919	-0.4825	-0.272	-0.4182	-0.3693	-0.3504	-0.2009	-0.3128	-0.2609
Z011E0007	0.3174	0.4887	0.2981	0.5094	0.383	0.3613	0.4098	0.6276	0.4266	0.3489
Z011E0008	-0.1414	-0.01789	0.09267	-0.01068	-0.07667	-0.01017	-0.1094	-0.1709	-0.07551	0.01251
Z011E0009	0.3204	0.4041	0.1674	0.1343	0.2457	0.2419	0.202	0.06947	0.2922	0.2192
Z011E0010	-0.1466	0.05046	0.2595	0.2485	0.1181	0.1752	0.1258	-0.03547	0.04301	0.06339
Z011E0011	0.8435	0.6385	0.5078	0.4668	0.4467	0.4589	0.489	0.5724	0.4809	0.3652
Z011E0012	0.4579	0.392	0.5542	0.6393	0.5304	0.5279	0.5455	0.09256	0.4877	0.5205
Z011E0013	0.01455	-0.1687	0.3318	-0.1168	0.02658	-0.06586	-0.08961	0.2246	-0.114	-0.05155
Z011E0014	-0.438	-0.5597	-0.6729	-0.6422	-0.5534	-0.5444	-0.5516	-0.8056	-0.6079	-0.7062
Z011E0015	0.4064	0.4312	0.1555	0.2943	0.4001	0.3813	0.4601	0.07732	0.4161	0.3295
Z011E0016	0.2477	0.2925	0.01128	0.3068	0.158	0.1668	0.1426	-0.1197	0.2079	0.2514
Z011E0017	-0.6855	-0.128	-0.01385	-0.4604	-0.4421	-0.4377	-0.3234	-0.3986	-0.3882	-0.4303
Z011E0018	-0.3687	-0.3968	-0.2407	-0.2255	-0.25	-0.253	-0.1574	0.03178	-0.2183	-0.3019
Z011E0019	-0.3963	-0.6788	-0.624	-0.3279	-0.3918	-0.4376	-0.3339	-0.1766	-0.4038	-0.4209
Z011E0020	0.03441	-0.2645	-0.08044	-0.1617	-0.06553	-0.04138	-0.1242	0.1422	-0.09066	-0.08942
Z011E0021	-0.6612	-0.4362	-0.3622	-0.09816	-0.2367	-0.2571	-0.2573	-0.5514	-0.1974	-0.1812
Z011E0022	0.1366	0.4082	-0.1043	0.1314	0.178	0.1879	0.1476	0.4179	0.139	0.1664
Z011E0023	0.2072	0.2082	-0.01801	0.08664	0.07154	0.117	0.1193	0.1212	0.1056	0.09203
Z011E0024	0.1785	-0.04402	0.02104	-0.04462	-0.1189	-0.1259	-0.04618	-0.2601	-0.09217	-0.03463
Z011E0025	0.06112	-0.05409	0.2306	-0.1092	-0.1124	-0.0915	-0.211	0.004587	-0.111	-0.1757
Z011E0026	0.4441	0.2229	-0.155	0.1135	0.1453	0.1721	0.1686	-0.1854	0.1462	0.1209
Z011E0027	0.02157	-0.1269	-0.0646	0.02483	0.06306	0.04621	0.07552	0.2463	0.04672	0.09025
Z011E0028	-0.5361	-0.4236	-0.3601	-0.1684	-0.2273	-0.2437	-0.2262	0.007267	-0.2526	-0.199
Z011E0029	-0.1256	0.1331	-0.2299	0.2085	0.1131	0.09412	0.1104	0.4415	0.0902	0.1496
Z011E0030	0.08374	0.08826	0.1123	-0.03448	-0.114	-0.1463	-0.05267	-0.4649	-0.1098	-0.1474
Z011E0031	-0.2616	-0.0325	0.02347	-0.2352	-0.2138	-0.2134	-0.2207	-0.2855	-0.23	-0.1521
Z011E0032	0.4291	0.5518	0.4808	0.5794	0.6076	0.5838	0.6659	0.348	0.656	0.5834
Z011E0033	0.2691	-0.04437	0.4319	0.1786	0.1647	0.1676	0.1373	0.4842	0.1239	0.1586
Z011E0034	0.1084	-0.2012	-0.02633	-0.06037	-0.1641	-0.1686	-0.2173	-0.4528	-0.1618	-0.2188
Z011E0035	0.4791	0.2245	0.01275	0.1322	0.2334	0.1979	0.2431	0.398	0.2034	0.1192
Z011E0036	0.2205	0.09953	-0.2334	0.1791	0.04277	0.1221	0.1946	0.3138	0.147	0.0812
Z011E0037	-0.07283	-0.4273	-0.3625	-0.3177	-0.2839	-0.348	-0.1866	-0.09293	-0.2525	-0.3902
Z011E0038	0.1119	0.04359	-0.3437	0.01892	0.0375	0.05786	-0.01439	0.2774	-0.0226	-0.03855
Z011E0039	0.1679	-0.2784	-0.2221	-0.1027	-0.05269	-0.0478	0.000912	-0.4603	-0.06755	0.004611
Z011E0041	0.04378	-0.3402	-0.492	-0.2362	-0.1932	-0.2344	-0.1382	-0.5566	-0.1924	-0.2079
Z011E0043	0.1244	0.03214	-0.4604	-0.09003	0.04644	-0.00783	0.0714	-0.3003	-0.05623	-0.01126
Z011E0044	0.5879	0.5849	0.7089	0.4601	0.3354	0.3116	0.3778	0.6382	0.3335	0.3168
Z011E0045	0.1879	0.2765	0.3421	0.3115	0.3401	0.3612	0.2902	0.6036	0.2977	0.2913
Z011E0046	-0.4116	-0.487	-0.03763	-0.4995	-0.5328	-0.4859	-0.5014	-0.7918	-0.4804	-0.4859
Z011E0047	-0.02182	0.09179	0.3154	0.08532	0.02231	0.03456	-0.04871	0.05097	0.000607	-0.01297
Z011E0048	-0.2407	0.04031	-0.1982	-0.00596	-0.02062	-0.04213	-0.1515	-0.3941	-0.08278	0.000437
Z011E0049	0.1984	0.1493	0.4679	0.187	0.2076	0.1398	0.2418	-0.0095	0.2189	0.2201
Z011E0050	-0.2161	0.3928	0.3895	0.1131	0.07457	0.05351	-0.01356	0.4549	0.07677	0.1761
Z011E0051	0.1797	0.1803	0.2305	0.2652	0.208	0.2311	0.2672	0.3919	0.26	0.3015
Z011E0052	0.1606	0.03372	0.007048	-0.1327	0.01866	-0.00729	-0.02601	-0.2686	-0.01145	-0.05052
Z011E0053	-0.1054	-0.03301	-0.2512	-0.1543	-0.1619	-0.225	-0.1312	0.03959	-0.1747	-0.2933
Z011E0054	0.2179	0.5862	0.9384	0.5801	0.5679	0.5259	0.5426	0.7809	0.566	0.5079
Z011E0055	-0.1453	0.01691	0.1588	-0.1161	-0.02253	-0.07191	-0.03762	-0.2283	-0.00527	-0.0202
Z011E0056	0.07531	-0.04925	-0.0133	0.09358	0.06591	0.04784	0.02464	-0.3012	0.08578	0.01157
Z011E0057	-0.02125	0.1042	0.1994	0.2388	0.03642	0.1726	0.0646	0.1441	0.1872	0.183
Z011E0058	-0.3049	-0.2954	-0.4449	-0.3484	-0.3172	-0.3119	-0.2956	-0.5695	-0.2696	-0.3415
Z011E0059	0.441	0.4554	0.6555	0.2674	0.3742	0.2871	0.3329	0.4804	0.3129	0.309
Z011E0061	-0.7296	-0.2701	-0.5545	-0.4046	-0.2823	-0.2444	-0.2436	-0.08669	-0.2637	-0.3818
Z011E0062	0.3899	0.07223	0.4588	-0.06556	0.02666	0.03347	0.007336	0.1578	0.02301	-0.06726
Z011E0063	0.3665	0.4442	0.1432	0.4776	0.4581	0.4001	0.3664	0.5317	0.3948	0.4231
Z011E0064	-0.219	0.000495	0.2514	0.05152	0.00378	-0.00974	0.02453	-0.405	-0.06316	0.01385
Z011E0065	-0.242	-0.3709	-0.0911	-0.2906	-0.3397	-0.3053	-0.3115	-0.02245	-0.2737	-0.3683
Z011E0067	-0.365	-0.02753	0.2121	0.006511	0.07221	-0.07965	0.005862	0.1354	-0.01071	-0.1331
Z011E0068	0.7345	0.532	0.2871	0.6008	0.459	0.5623	0.5395	0.3675	0.4969	0.5184
Z011E0069	-0.5548	-0.07964	-0.1353	-0.1261	-0.1791	-0.1314	-0.1518	-0.2728	-0.1315	-0.09209
Z011E0070	0.8047	0.793	0.7402	0.6542	0.6007	0.6157	0.653	0.8769	0.5452	0.5971
Z011E0071	-0.5175	-0.7217	-0.5784	-0.4295	-0.5581	-0.4621	-0.5041	-0.3127	-0.4786	-0.541
Z011E0072	-0.00632	-0.19	-0.235	-0.2187	-0.2737	-0.1866	-0.2296	0.02037	-0.2299	-0.2237
Z011E0073	-0.5871	-0.5226	-0.2394	-0.5964	-0.4915	-0.4804	-0.5374	-0.3319	-0.4623	-0.5407
Z011E0074	-0.4507	-0.03161	-0.4172	-0.1556	-0.2712	-0.1501	-0.202	-0.1617	-0.1783	-0.2629
Z011E0075	0.3233	0.2163	0.4328	0.09591	0.1743	0.1605	0.09226	-0.0259	0.1452	0.09074
Z011E0076	0.456	0.4422	-0.1326	0.2829	0.208	0.1968	0.1892	0.4204	0.1039	0.2063
Z011E0077	0.3895	0.6271	0.6596	0.4327	0.4679	0.4374	0.3514	0.814	0.4651	0.4723
Z011E0078	0.2344	0.002764	-0.0588	0.04226	0.1497	0.07533	0.1254	-0.05396	0.09668	0.08059
Z011E0079	-0.4718	-0.5864	-0.7478	-0.5575	-0.4691	-0.4681	-0.4776	-0.3231	-0.4531	-0.416
Z011E0080	-0.4683	-0.1287	-0.2342	-0.2494	-0.2286	-0.1253	-0.1766	-0.02307	-0.1457	-0.07916
Z011E0081	-0.5407	-0.5466	-0.3685	-0.4367	-0.5175	-0.4866	-0.5578	-0.8416	-0.4737	-0.4073
Z011E0082	-0.6609	-0.233	-0.3791	-0.2655	-0.3183	-0.2588	-0.4159	-0.1223	-0.3575	-0.3382
Z011E0083	-0.3455	-0.3751	-0.5594	-0.2678	-0.3256	-0.3855	-0.3418	-0.5928	-0.3646	-0.3645
Z011E0084	-0.541	-0.1492	-0.4542	-0.1557	-0.2291	-0.1721	-0.1791	-0.6254	-0.2279	-0.2769
[truncated: 2,893 more rows]
