# Supplementary material for: Association Mapping across Numerous Traits Reveals Patterns of Functional Variation in Maize
Source: PLoS Genet. 2014 Dec 4;10(12):e1004845. doi: 10.1371/journal.pgen.1004845 (PMC4256217; doi:10.1371/journal.pgen.1004845)
Supplement: Dataset S2 — Chromosome-specific residuals. Existing best linear unbiased predictors (BLUPs) for each inbred line were used to fit a joint-linkage model across all chromosomes. The hits from this model were then used to create chromosome-specific residual values by accounting for all markers except those on the chromosome in question. (See Methods for details.) These residuals are the phenotypic input for the NAM-GWAS analysis. (ZIP) [file pgen.1004845.s007.zip › Supplemental File 1 - Residuals/TotalProtein.txt]

Sample	Chr1	Chr2	Chr3	Chr4	Chr5	Chr6	Chr7	Chr8	Chr9	Chr10
Z001E0001	-0.07265	-0.07265	-0.0668	-0.07265	-0.0639	-0.07265	-0.07265	-0.06297	-0.06145	-0.0724
Z001E0002	-0.04702	-0.04702	-0.04001	-0.04702	-0.03696	-0.04702	-0.04702	-0.04748	-0.0423	-0.04786
Z001E0003	0.05238	0.05238	0.04742	0.05238	0.06406	0.05238	0.05238	0.04892	0.04236	0.05306
Z001E0004	0.04124	0.04124	0.04679	0.04124	0.04721	0.04124	0.04124	0.03873	0.05146	0.03891
Z001E0005	0.03514	0.03514	0.03637	0.03514	0.05414	0.03514	0.03514	0.04538	0.04258	0.03478
Z001E0006	-0.0674	-0.0674	-0.07426	-0.0674	-0.07998	-0.0674	-0.0674	-0.0749	-0.07554	-0.06806
Z001E0007	-0.00936	-0.00936	-0.00286	-0.00936	0.00192	-0.00936	-0.00936	-0.00946	-0.00495	-0.01026
Z001E0008	-0.06027	-0.06027	-0.06403	-0.06027	-0.04883	-0.06027	-0.06027	-0.05318	-0.04471	-0.0614
Z001E0009	0.07423	0.07423	0.06756	0.07423	0.07419	0.07423	0.07423	0.06786	0.06071	0.07289
Z001E0010	-0.02232	-0.02232	-0.02803	-0.02232	-0.03625	-0.02232	-0.02232	-0.0281	-0.03108	-0.02102
Z001E0011	-0.00667	-0.00667	-0.01303	-0.00667	-0.01789	-0.00667	-0.00667	-0.01064	0.00463	-0.00633
Z001E0012	-0.03115	-0.03115	-0.03778	-0.03115	-0.0458	-0.03115	-0.03115	-0.0256	-0.01282	-0.0296
Z001E0013	0.0271	0.0271	0.02768	0.0271	0.01272	0.0271	0.0271	0.02883	0.04021	0.02708
Z001E0014	0.00467	0.00467	0.0048	0.00467	0.00147	0.00467	0.00467	0.00457	-0.01212	0.00306
Z001E0015	-0.07074	-0.07074	-0.06576	-0.07074	-0.07004	-0.07074	-0.07074	-0.06521	-0.08342	-0.07171
Z001E0016	0.06207	0.06207	0.05487	0.06207	0.07789	0.06207	0.06207	0.06864	0.07713	0.06075
Z001E0017	-0.02924	-0.02924	-0.03325	-0.02924	-0.02941	-0.02924	-0.02924	-0.02582	-0.03645	-0.02943
Z001E0018	-0.04393	-0.04393	-0.04325	-0.04393	-0.05098	-0.04393	-0.04393	-0.03614	-0.03511	-0.04364
Z001E0019	0.00075	0.00075	0.00766	0.00075	0.01757	0.00075	0.00075	0.00695	-0.01854	0.0008
Z001E0020	0.0544	0.0544	0.05531	0.0544	0.04244	0.0544	0.0544	0.06165	0.06606	0.05514
Z001E0021	-0.03309	-0.03309	-0.02872	-0.03309	-0.0197	-0.03309	-0.03309	-0.0253	-0.03424	-0.03467
Z001E0022	-0.03724	-0.03724	-0.03062	-0.03724	-0.05484	-0.03724	-0.03724	-0.04165	-0.05151	-0.03654
Z001E0023	0.06495	0.06495	0.06766	0.06495	0.05844	0.06495	0.06495	0.0617	0.06465	0.06545
Z001E0024	-0.00344	-0.00344	-0.01038	-0.00344	-0.01396	-0.00344	-0.00344	-0.00826	0.00817	-0.00409
Z001E0025	0.01404	0.01404	0.00813	0.01404	0.03275	0.01404	0.01404	0.00928	-0.00031	0.01226
Z001E0028	-0.02145	-0.02145	-0.0221	-0.02145	-0.0329	-0.02145	-0.02145	-0.0158	-0.00705	-0.02263
Z001E0029	0.00452	0.00452	0.0023	0.00452	-0.00819	0.00452	0.00452	0.01005	0.00611	0.00604
Z001E0030	-0.04102	-0.04102	-0.04166	-0.04102	-0.04941	-0.04102	-0.04102	-0.0351	-0.02915	-0.04246
Z001E0031	-0.0529	-0.0529	-0.05815	-0.0529	-0.04431	-0.0529	-0.0529	-0.0566	-0.0652	-0.05233
Z001E0032	-0.03281	-0.03281	-0.03494	-0.03281	-0.04013	-0.03281	-0.03281	-0.02746	-0.04647	-0.03136
Z001E0033	-0.0368	-0.0368	-0.0437	-0.0368	-0.02074	-0.0368	-0.0368	-0.04006	-0.02621	-0.03907
Z001E0036	-0.03886	-0.03886	-0.03369	-0.03886	-0.05376	-0.03886	-0.03886	-0.0326	-0.0388	-0.03826
Z001E0037	0.04519	0.04519	0.04253	0.04519	0.03594	0.04519	0.04519	0.05006	0.04463	0.04549
Z001E0038	-0.04585	-0.04585	-0.04371	-0.04585	-0.02915	-0.04585	-0.04585	-0.0472	-0.06297	-0.04619
Z001E0040	0.05331	0.05331	0.05472	0.05331	0.0659	0.05331	0.05331	0.05085	0.06039	0.05077
Z001E0041	-0.00541	-0.00541	-0.00121	-0.00541	-0.0207	-0.00541	-0.00541	-0.00973	-0.01909	-0.00477
Z001E0043	0.03083	0.03083	0.03548	0.03083	0.02048	0.03083	0.03083	0.03778	0.0386	0.03021
Z001E0044	0.05102	0.05102	0.04917	0.05102	0.06265	0.05102	0.05102	0.0487	0.05989	0.04981
Z001E0045	0.04086	0.04086	0.03849	0.04086	0.06011	0.04086	0.04086	0.04671	0.02666	0.03975
Z001E0046	-0.00275	-0.00275	0.00186	-0.00275	-0.01489	-0.00275	-0.00275	0.0016	-0.0148	-0.00341
Z001E0047	0.02303	0.02303	0.02274	0.02303	0.00439	0.02303	0.02303	0.01755	0.03689	0.02163
Z001E0048	-0.03101	-0.03101	-0.03352	-0.03101	-0.04108	-0.03101	-0.03101	-0.02576	-0.04015	-0.02942
Z001E0049	-0.0428	-0.0428	-0.04292	-0.0428	-0.03119	-0.0428	-0.0428	-0.04716	-0.05505	-0.0444
Z001E0050	-0.01588	-0.01588	-0.01762	-0.01588	-0.03122	-0.01588	-0.01588	-0.01988	-0.00589	-0.01546
Z001E0051	-0.036	-0.036	-0.03112	-0.036	-0.0421	-0.036	-0.036	-0.03946	-0.02533	-0.03806
Z001E0052	0.02906	0.02906	0.03151	0.02906	0.03694	0.02906	0.02906	0.02803	0.0402	0.02867
Z001E0053	-0.24777	-0.24777	-0.24059	-0.24777	-0.23314	-0.24777	-0.24777	-0.24917	-0.26849	-0.24823
Z001E0054	-0.02597	-0.02597	-0.01938	-0.02597	-0.01491	-0.02597	-0.02597	-0.02614	-0.02151	-0.02686
Z001E0055	0.06748	0.06748	0.07337	0.06748	0.05985	0.06748	0.06748	0.074	0.04981	0.06829
Z001E0056	0.05264	0.05264	0.05849	0.05264	0.03687	0.05264	0.05264	0.04876	0.0379	0.05323
Z001E0057	-0.01984	-0.01984	-0.02536	-0.01984	-0.00679	-0.01984	-0.01984	-0.0229	-0.0302	-0.01923
Z001E0058	0.01105	0.01105	0.00934	0.01105	0.02664	0.01105	0.01105	0.00656	-0.00486	0.00931
Z001E0059	-0.00768	-0.00768	-0.01361	-0.00768	0.00083	-0.00768	-0.00768	-0.00146	-0.02038	-0.00656
Z001E0060	-0.10405	-0.10405	-0.09702	-0.10405	-0.09592	-0.10405	-0.10405	-0.10606	-0.12442	-0.10435
Z001E0061	0.00492	0.00492	0.01124	0.00492	0.00383	0.00492	0.00492	0.01203	-0.00827	0.00595
Z001E0062	0.02925	0.02925	0.03469	0.02925	0.01054	0.02925	0.02925	0.03143	0.04086	0.0298
Z001E0063	0.05266	0.05266	0.05869	0.05266	0.03576	0.05266	0.05266	0.0474	0.03869	0.05237
Z001E0064	-0.04887	-0.04887	-0.05193	-0.04887	-0.06258	-0.04887	-0.04887	-0.05089	-0.05776	-0.0492
Z001E0065	-0.05934	-0.05934	-0.05413	-0.05934	-0.07852	-0.05934	-0.05934	-0.06194	-0.04893	-0.05918
Z001E0066	0.06279	0.06279	0.06824	0.06279	0.04657	0.06279	0.06279	0.05668	0.04913	0.06152
Z001E0067	0.01003	0.01003	0.01672	0.01003	-0.00157	0.01003	0.01003	0.00613	-0.00927	0.01022
Z001E0068	-0.0152	-0.0152	-0.02078	-0.0152	-0.02944	-0.0152	-0.0152	-0.02108	-0.02389	-0.01388
Z001E0069	0.02111	0.02111	0.01301	0.02111	0.01473	0.02111	0.02111	0.02572	0.0348	0.02013
Z001E0070	-0.06287	-0.06287	-0.06555	-0.06287	-0.07111	-0.06287	-0.06287	-0.06944	-0.07782	-0.06419
Z001E0071	0.05746	0.05746	0.05587	0.05746	0.04266	0.05746	0.05746	0.06187	0.0492	0.0595
Z001E0072	-0.08254	-0.08254	-0.08609	-0.08254	-0.09289	-0.08254	-0.08254	-0.07791	-0.07021	-0.08345
Z001E0073	0.01933	0.01933	0.01813	0.01933	0.00153	0.01933	0.01933	0.01359	0.00918	0.0207
Z001E0074	-0.09904	-0.09904	-0.09452	-0.09904	-0.08852	-0.09904	-0.09904	-0.09095	-0.08733	-0.10078
Z001E0075	-0.01112	-0.01112	-0.00705	-0.01112	-0.02077	-0.01112	-0.01112	-0.00501	-0.00304	-0.01272
Z001E0076	0.01829	0.01829	0.02072	0.01829	0.00759	0.01829	0.01829	0.02428	0.00668	0.01955
Z001E0077	0.06529	0.06529	0.06689	0.06529	0.08448	0.06529	0.06529	0.07176	0.04907	0.06385
Z001E0078	0.11286	0.11286	0.10655	0.11286	0.12915	0.11286	0.11286	0.11897	0.1048	0.11319
Z001E0079	0.02077	0.02077	0.02551	0.02077	0.03691	0.02077	0.02077	0.02925	0.02755	0.01854
Z001E0080	0.01413	0.01413	0.00921	0.01413	0.0342	0.01413	0.01413	0.01999	0.00282	0.01305
Z001E0082	0.0425	0.0425	0.04381	0.0425	0.03275	0.0425	0.0425	0.04847	0.03124	0.04375
Z001E0083	-0.01089	-0.01089	-0.00829	-0.01089	0.00162	-0.01089	-0.01089	-0.01284	-0.0252	-0.01091
Z001E0084	-0.05817	-0.05817	-0.06413	-0.05817	-0.03948	-0.05817	-0.05817	-0.05326	-0.06974	-0.05734
Z001E0085	0.0084	0.0084	0.00725	0.0084	0.01791	0.0084	0.0084	0.00548	-0.00343	0.00906
Z001E0086	-0.05129	-0.05129	-0.05016	-0.05129	-0.04465	-0.05129	-0.05129	-0.04591	-0.06694	-0.05243
Z001E0087	0.04738	0.04738	0.0419	0.04738	0.03975	0.04738	0.04738	0.04215	0.03833	0.04853
Z001E0089	0.00119	0.00119	0.00608	0.00119	-0.01616	0.00119	0.00119	-0.00412	-0.00004	-0.00033
Z001E0090	-0.00272	-0.00272	-0.00003	-0.00272	0.01574	-0.00272	-0.00272	-0.00417	-0.02204	-0.00325
Z001E0091	-0.17406	-0.17406	-0.18014	-0.17406	-0.19085	-0.17406	-0.17406	-0.17898	-0.1639	-0.17308
Z001E0093	-0.03681	-0.03681	-0.04263	-0.03681	-0.02808	-0.03681	-0.03681	-0.03887	-0.02182	-0.0366
Z001E0094	-0.00873	-0.00873	-0.01629	-0.00873	-0.02462	-0.00873	-0.00873	-0.01492	0.00824	-0.00985
Z001E0095	-0.00338	-0.00338	-0.00907	-0.00338	-0.01738	-0.00338	-0.00338	-0.00919	-0.01213	-0.00208
Z001E0096	-0.01046	-0.01046	-0.00464	-0.01046	-0.02408	-0.01046	-0.01046	-0.00444	-0.0231	-0.00914
Z001E0097	-0.0288	-0.0288	-0.02285	-0.0288	-0.01622	-0.0288	-0.0288	-0.02853	-0.02473	-0.02978
Z001E0098	-0.01283	-0.01283	-0.00871	-0.01283	-0.02468	-0.01283	-0.01283	-0.01665	-0.00684	-0.01515
Z001E0099	-0.03197	-0.03197	-0.039	-0.03197	-0.0395	-0.03197	-0.03197	-0.02559	-0.01896	-0.031
Z001E0100	-0.10182	-0.10182	-0.10058	-0.10182	-0.11232	-0.10182	-0.10182	-0.10432	-0.09478	-0.10218
Z001E0101	0.01795	0.01795	0.01618	0.01795	0.00152	0.01795	0.01795	0.01261	0.00746	0.01925
Z001E0102	-0.03212	-0.03212	-0.03339	-0.03212	-0.0213	-0.03212	-0.03212	-0.03002	-0.04296	-0.03112
Z001E0103	-0.0475	-0.0475	-0.05431	-0.0475	-0.06227	-0.0475	-0.0475	-0.05158	-0.03266	-0.04683
Z001E0104	-0.00268	-0.00268	0.00074	-0.00268	-0.01693	-0.00268	-0.00268	0.00333	0.01008	-0.00385
Z001E0105	0.02561	0.02561	0.0298	0.02561	0.0145	0.02561	0.02561	0.03026	0.0133	0.0249
Z001E0106	-0.00772	-0.00772	-0.00943	-0.00772	0.00788	-0.00772	-0.00772	-0.01221	-0.02364	-0.00947
Z001E0107	-0.03802	-0.03802	-0.03227	-0.03802	-0.02903	-0.03802	-0.03802	-0.02827	-0.02688	-0.03778
Z001E0108	-0.03207	-0.03207	-0.02631	-0.03207	-0.01694	-0.03207	-0.03207	-0.02178	-0.026	-0.03235
Z001E0109	-0.0018	-0.0018	-0.00715	-0.0018	0.00832	-0.0018	-0.0018	-0.00458	0.00071	-0.00135
Z001E0110	-0.00107	-0.00107	-0.00755	-0.00107	-0.00085	-0.00107	-0.00107	-0.00741	-0.00984	-0.00205
Z001E0111	-0.04355	-0.04355	-0.03705	-0.04355	-0.03229	-0.04355	-0.04355	-0.04366	-0.03915	-0.04446
Z001E0112	-0.03415	-0.03415	-0.03988	-0.03415	-0.01948	-0.03415	-0.03415	-0.03572	-0.02417	-0.03445
Z001E0113	-0.05539	-0.05539	-0.05673	-0.05539	-0.05043	-0.05539	-0.05539	-0.05737	-0.0418	-0.05511
Z001E0114	-0.0199	-0.0199	-0.01336	-0.0199	-0.00783	-0.0199	-0.0199	-0.01153	-0.03381	-0.0192
Z001E0115	0.04867	0.04867	0.04712	0.04867	0.06529	0.04867	0.04867	0.04717	0.04398	0.04825
Z001E0116	0.00534	0.00534	0.01124	0.00534	0.01549	0.00534	0.00534	0.00178	-0.00976	0.00341
Z001E0118	-0.0782	-0.0782	-0.08436	-0.0782	-0.06223	-0.0782	-0.0782	-0.07005	-0.07022	-0.07748
Z001E0119	-0.03079	-0.03079	-0.02459	-0.03079	-0.04498	-0.03079	-0.03079	-0.03375	-0.03124	-0.03094
Z001E0120	0.02772	0.02772	0.0221	0.02772	0.01358	0.02772	0.02772	0.02187	0.01901	0.02903
Z001E0121	-0.02003	-0.02003	-0.02506	-0.02003	-0.00204	-0.02003	-0.02003	-0.0229	-0.03516	-0.01988
Z001E0122	0.08712	0.08712	0.0796	0.08712	0.0782	0.08712	0.08712	0.08997	0.0807	0.08709
Z001E0123	-0.08275	-0.08275	-0.07812	-0.08275	-0.09584	-0.08275	-0.08275	-0.08693	-0.07644	-0.08501
Z001E0124	0.27463	0.27463	0.26799	0.27463	0.26251	0.27463	0.27463	0.27978	0.28019	0.27635
Z001E0125	0.03823	0.03823	0.03517	0.03823	0.02127	0.03823	0.03823	0.04323	0.05527	0.03882
Z001E0126	0.01593	0.01593	0.00915	0.01593	0.03242	0.01593	0.01593	0.01384	0.02593	0.01459
Z001E0127	-0.11629	-0.11629	-0.11153	-0.11629	-0.10685	-0.11629	-0.11629	-0.1181	-0.10782	-0.11885
Z001E0128	0.04571	0.04571	0.03945	0.04571	0.03518	0.04571	0.04571	0.05019	0.03873	0.04767
Z001E0129	-0.03972	-0.03972	-0.03479	-0.03972	-0.04598	-0.03972	-0.03972	-0.04323	-0.02902	-0.04178
Z001E0130	-0.00205	-0.00205	-0.00338	-0.00205	0.00311	-0.00205	-0.00205	0.00433	-0.01144	-0.00051
Z001E0131	0.02619	0.02619	0.03293	0.02619	0.03573	0.02619	0.02619	0.02455	0.01028	0.02619
Z001E0132	0.01088	0.01088	0.00522	0.01088	0.00297	0.01088	0.01088	0.0056	-0.00292	0.01167
Z001E0133	-0.0815	-0.0815	-0.0879	-0.0815	-0.06312	-0.0815	-0.0815	-0.0727	-0.06981	-0.08115
Z001E0134	0.02953	0.02953	0.0347	0.02953	0.01555	0.02953	0.02953	0.0371	0.0395	0.03015
Z001E0135	-0.00605	-0.00605	-0.01288	-0.00605	-0.0187	-0.00605	-0.00605	-0.01356	-0.01417	-0.00671
Z001E0137	-0.12186	-0.12186	-0.11536	-0.12186	-0.11036	-0.12186	-0.12186	-0.11361	-0.14044	-0.1215
Z001E0138	0.00311	0.00311	0.0095	0.00311	0.01465	0.00311	0.00311	0.00308	0.00745	0.00219
Z001E0139	-0.03255	-0.03255	-0.035	-0.03255	-0.01925	-0.03255	-0.03255	-0.02719	-0.04173	-0.03315
Z001E0140	0.01072	0.01072	0.01596	0.01072	-0.00034	0.01072	0.01072	0.01852	0.01819	0.01109
Z001E0141	0.00239	0.00239	0.00238	0.00239	-0.01265	0.00239	0.00239	-0.00229	0.01507	0.00057
Z001E0143	-0.01413	-0.01413	-0.01319	-0.01413	-0.034	-0.01413	-0.01413	-0.01967	-0.00055	-0.0155
Z001E0144	-0.03502	-0.03502	-0.03131	-0.03502	-0.01697	-0.03502	-0.03502	-0.03812	-0.05446	-0.03749
Z001E0145	-0.02085	-0.02085	-0.02716	-0.02085	-0.03834	-0.02085	-0.02085	-0.02541	-0.00445	-0.01999
Z001E0146	-0.06474	-0.06474	-0.05954	-0.06474	-0.07569	-0.06474	-0.06474	-0.05691	-0.0573	-0.06438
Z001E0147	0.07407	0.07407	0.07099	0.07407	0.09002	0.07407	0.07407	0.08122	0.08497	0.07251
Z001E0149	0.02419	0.02419	0.02842	0.02419	0.01207	0.02419	0.02419	0.0203	0.03025	0.02188
Z001E0150	-0.02573	-0.02573	-0.02387	-0.02573	-0.04708	-0.02573	-0.02573	-0.03065	-0.01226	-0.02607
Z001E0151	-0.01617	-0.01617	-0.01147	-0.01617	0.00008	-0.01617	-0.01617	-0.00765	-0.00941	-0.0184
Z001E0152	-0.04827	-0.04827	-0.04215	-0.04827	-0.06258	-0.04827	-0.04827	-0.04244	-0.06072	-0.04691
Z001E0153	-0.08892	-0.08892	-0.08238	-0.08892	-0.0839	-0.08892	-0.08892	-0.0896	-0.07942	-0.0893
Z001E0156	0.00667	0.00667	0.0128	0.00667	-0.00502	0.00667	0.00667	0.00064	-0.01165	0.00497
Z001E0157	0.04065	0.04065	0.03759	0.04065	0.02091	0.04065	0.04065	0.03451	0.05623	0.0396
Z001E0158	-0.03123	-0.03123	-0.03745	-0.03123	-0.04892	-0.03123	-0.03123	-0.03584	-0.01477	-0.03035
Z001E0159	-0.00423	-0.00423	0.0004	-0.00423	-0.01025	-0.00423	-0.00423	0.00066	-0.02134	-0.0054
Z001E0160	0.02281	0.02281	0.02112	0.02281	0.03835	0.02281	0.02281	0.0183	0.0069	0.02106
Z001E0161	-0.01923	-0.01923	-0.02107	-0.01923	-0.00439	-0.01923	-0.01923	-0.02011	-0.01133	-0.01986
Z001E0162	0.09424	0.09424	0.08862	0.09424	0.10251	0.09424	0.09424	0.09205	0.10935	0.09448
Z001E0163	0.02593	0.02593	0.03187	0.02593	0.03168	0.02593	0.02593	0.02441	0.03573	0.02456
Z001E0164	-0.05483	-0.05483	-0.05066	-0.05483	-0.07294	-0.05483	-0.05483	-0.05923	-0.04374	-0.05663
Z001E0165	-0.06222	-0.06222	-0.06491	-0.06222	-0.04824	-0.06222	-0.06222	-0.06028	-0.05214	-0.06409
Z001E0166	0.03614	0.03614	0.04086	0.03614	0.04413	0.03614	0.03614	0.03422	0.04586	0.0337
Z001E0167	0.00455	0.00455	0.00985	0.00455	-0.00665	0.00455	0.00455	0.01231	0.01206	0.00493
Z001E0168	0.03663	0.03663	0.03793	0.03663	0.01983	0.03663	0.03663	0.03354	0.04878	0.0368
Z001E0170	-0.08313	-0.08313	-0.08605	-0.08313	-0.06757	-0.08313	-0.08313	-0.07609	-0.07213	-0.08467
Z001E0171	0.04995	0.04995	0.0543	0.04995	0.04213	0.04995	0.04995	0.05546	0.04543	0.04856
Z001E0172	0.07943	0.07943	0.0713	0.07943	0.07196	0.07943	0.07943	0.08269	0.07263	0.07932
Z001E0173	0.06497	0.06497	0.06963	0.06497	0.04568	0.06497	0.06497	0.06023	0.07637	0.06324
Z001E0174	0.02768	0.02768	0.03282	0.02768	0.01685	0.02768	0.02768	0.03554	0.03509	0.02803
Z001E0175	0.02946	0.02946	0.02594	0.02946	0.01085	0.02946	0.02946	0.02365	0.04476	0.02835
Z001E0176	0.04981	0.04981	0.0558	0.04981	0.0582	0.04981	0.04981	0.05938	0.0611	0.05008
Z001E0177	-0.06138	-0.06138	-0.06816	-0.06138	-0.07069	-0.06138	-0.06138	-0.05655	-0.06868	-0.0595
Z001E0178	-0.02718	-0.02718	-0.02535	-0.02718	-0.04278	-0.02718	-0.02718	-0.03165	-0.03992	-0.02626
Z001E0180	0.03215	0.03215	0.0258	0.03215	0.01933	0.03215	0.03215	0.0371	0.03788	0.03391
Z001E0181	0.01432	0.01432	0.01605	0.01432	0.00869	0.01432	0.01432	0.01562	-0.00281	0.01475
Z001E0182	0.01426	0.01426	0.02153	0.01426	0.02252	0.01426	0.01426	0.01225	-0.00133	0.01433
Z001E0183	-0.03943	-0.03943	-0.04705	-0.03943	-0.0524	-0.03943	-0.03943	-0.03444	-0.02104	-0.03892
Z001E0184	0.05879	0.05879	0.06528	0.05879	0.06415	0.05879	0.05879	0.0665	0.04527	0.05966
Z001E0185	-0.04134	-0.04134	-0.04138	-0.04134	-0.02375	-0.04134	-0.04134	-0.0452	-0.05862	-0.04345
Z001E0186	0.03942	0.03942	0.03313	0.03942	0.05754	0.03942	0.03942	0.04814	0.05117	0.03978
Z001E0187	0.01708	0.01708	0.00949	0.01708	0.0369	0.01708	0.01708	0.02419	0.02937	0.01545
Z001E0188	0.05719	0.05719	0.05484	0.05719	0.07641	0.05719	0.05719	0.06303	0.043	0.05608
Z001E0189	0.03678	0.03678	0.04091	0.03678	0.01875	0.03678	0.03678	0.03241	0.04785	0.03498
Z001E0190	-0.0662	-0.0662	-0.06388	-0.0662	-0.04773	-0.0662	-0.0662	-0.05763	-0.05884	-0.06849
Z001E0191	0.02597	0.02597	0.02798	0.02597	0.01247	0.02597	0.02597	0.02158	0.01302	0.02658
Z001E0192	0.05791	0.05791	0.06399	0.05791	0.07375	0.05791	0.05791	0.05476	0.03785	0.05549
Z001E0193	0.08751	0.08751	0.09051	0.08751	0.10227	0.08751	0.08751	0.08572	0.09317	0.08459
Z001E0194	0.01201	0.01201	0.01665	0.01201	-0.00725	0.01201	0.01201	0.00728	0.02339	0.01028
Z001E0195	0.02913	0.02913	0.03266	0.02913	0.0128	0.02913	0.02913	0.02267	0.01652	0.02803
Z001E0196	-0.04329	-0.04329	-0.0455	-0.04329	-0.06264	-0.04329	-0.04329	-0.04258	-0.02745	-0.04205
Z001E0197	-0.02993	-0.02993	-0.0234	-0.02993	-0.04115	-0.02993	-0.02993	-0.03372	-0.04932	-0.02976
Z001E0198	-0.00542	-0.00542	-0.00536	-0.00542	-0.00571	-0.00542	-0.00542	0.00097	-0.01576	-0.00394
Z001E0199	-0.02034	-0.02034	-0.0266	-0.02034	-0.00232	-0.02034	-0.02034	-0.02499	-0.03363	-0.02203
Z002E0001	0.02563	0.02563	0.00019	0.02563	0.03166	0.02563	0.02563	0.02559	0.02469	0.02582
Z002E0002	-0.00141	-0.00141	-0.03055	-0.00141	0.00496	-0.00141	-0.00141	-0.00252	-0.00246	-0.00455
Z002E0003	0.0292	0.0292	0.00877	0.0292	0.02036	0.0292	0.0292	0.03016	0.02814	0.03101
Z002E0004	0.01949	0.01949	0.0321	0.01949	0.02294	0.01949	0.01949	0.01918	0.02355	0.01757
Z002E0005	0.05815	0.05815	0.06402	0.05815	0.05887	0.05815	0.05815	0.05792	0.06212	0.05723
Z002E0006	-0.077	-0.077	-0.08747	-0.077	-0.08008	-0.077	-0.077	-0.07688	-0.07761	-0.07982
Z002E0007	0.01729	0.01729	0.00463	0.01729	0.01024	0.01729	0.01729	0.01764	0.01787	0.01456
Z002E0009	-0.03888	-0.03888	-0.0638	-0.03888	-0.03494	-0.03888	-0.03888	-0.03863	-0.03949	-0.04136
Z002E0010	0.0236	0.0236	0.00527	0.0236	0.03244	0.0236	0.0236	0.02312	0.02689	0.02209
Z002E0011	0.03583	0.03583	0.01252	0.03583	0.03758	0.03583	0.03583	0.03553	0.03622	0.03655
Z002E0012	0.04051	0.04051	0.05748	0.04051	0.04464	0.04051	0.04051	0.03981	0.03907	0.04246
Z002E0013	0.04011	0.04011	0.04538	0.04011	0.034	0.04011	0.04011	0.04027	0.04302	0.03798
Z002E0014	-0.00692	-0.00692	-0.02112	-0.00692	-0.0132	-0.00692	-0.00692	-0.00678	-0.00524	-0.00964
Z002E0016	-0.03603	-0.03603	-0.04513	-0.03603	-0.03384	-0.03603	-0.03603	-0.03576	-0.03382	-0.03379
Z002E0017	-0.01299	-0.01299	-0.00327	-0.01299	-0.01333	-0.01299	-0.01299	-0.01282	-0.01279	-0.01415
Z002E0018	-0.01255	-0.01255	-0.03579	-0.01255	-0.0163	-0.01255	-0.01255	-0.01228	-0.01417	-0.01594
Z002E0019	0.08635	0.08635	0.08101	0.08635	0.08947	0.08635	0.08635	0.08653	0.08634	0.08491
Z002E0021	0.01616	0.01616	0.02524	0.01616	0.01555	0.01616	0.01616	0.01529	0.01801	0.01879
Z002E0022	-0.06081	-0.06081	-0.06453	-0.06081	-0.05122	-0.06081	-0.06081	-0.06046	-0.05894	-0.06207
Z002E0023	0.01212	0.01212	0.01358	0.01212	0.00642	0.01212	0.01212	0.01288	0.01099	0.00948
Z002E0025	-0.06796	-0.06796	-0.05887	-0.06796	-0.05881	-0.06796	-0.06796	-0.06833	-0.06503	-0.0689
Z002E0026	-0.01229	-0.01229	-0.00057	-0.01229	-0.01578	-0.01229	-0.01229	-0.01296	-0.01087	-0.01021
Z002E0027	-0.0014	-0.0014	0.01288	-0.0014	0.00575	-0.0014	-0.0014	-0.00226	-0.00244	0.00111
Z002E0028	-0.01544	-0.01544	-0.03628	-0.01544	-0.0235	-0.01544	-0.01544	-0.01495	-0.01972	-0.01509
Z002E0029	0.011	0.011	0.00127	0.011	0.00866	0.011	0.011	0.01142	0.0128	0.01319
Z002E0030	-0.15159	-0.15159	-0.16122	-0.15159	-0.15738	-0.15159	-0.15159	-0.15204	-0.15042	-0.15531
Z002E0032	0.00405	0.00405	-0.02243	0.00405	0.01085	0.00405	0.00405	0.00418	0.00648	0.00719
Z002E0033	-0.0445	-0.0445	-0.07335	-0.0445	-0.04659	-0.0445	-0.0445	-0.04409	-0.04552	-0.04652
Z002E0034	0.00547	0.00547	0.02244	0.00547	0.0089	0.00547	0.00547	0.00525	0.00506	0.00688
Z002E0036	-0.03599	-0.03599	-0.03232	-0.03599	-0.02933	-0.03599	-0.03599	-0.03535	-0.03684	-0.03248
Z002E0037	0.0532	0.0532	0.02674	0.0532	0.05995	0.0532	0.0532	0.05332	0.05565	0.05635
Z002E0038	-0.09309	-0.09309	-0.08287	-0.09309	-0.08473	-0.09309	-0.09309	-0.09386	-0.09249	-0.09477
Z002E0040	-0.00042	-0.00042	0.01274	-0.00042	0.0047	-0.00042	-0.00042	-0.00153	0.00193	0.00178
Z002E0041	0.03271	0.03271	0.02206	0.03271	0.03434	0.03271	0.03271	0.03178	0.03407	0.03372
Z002E0042	-0.04773	-0.04773	-0.03647	-0.04773	-0.04551	-0.04773	-0.04773	-0.04731	-0.04528	-0.04498
Z002E0043	-0.03148	-0.03148	-0.01565	-0.03148	-0.02375	-0.03148	-0.03148	-0.03113	-0.03167	-0.02774
Z002E0045	0.01469	0.01469	0.03307	0.01469	0.00679	0.01469	0.01469	0.01447	0.01202	0.01598
Z002E0046	-0.03699	-0.03699	-0.01954	-0.03699	-0.03447	-0.03699	-0.03699	-0.03678	-0.03415	-0.03411
Z002E0047	-0.01187	-0.01187	-0.0432	-0.01187	-0.00412	-0.01187	-0.01187	-0.01224	-0.00823	-0.01353
Z002E0048	0.00789	0.00789	0.02359	0.00789	0.01029	0.00789	0.00789	0.00702	0.00976	0.00951
Z002E0049	0.0382	0.0382	0.00888	0.0382	0.03162	0.0382	0.0382	0.03764	0.03903	0.03402
Z002E0050	-0.01793	-0.01793	-0.00281	-0.01793	-0.02013	-0.01793	-0.01793	-0.01866	-0.01644	-0.01635
Z002E0051	-0.02566	-0.02566	-0.02618	-0.02566	-0.01713	-0.02566	-0.02566	-0.02519	-0.02295	-0.02196
Z002E0052	0.00674	0.00674	0.01992	0.00674	0.01447	0.00674	0.00674	0.00587	0.00656	0.00929
Z002E0054	-0.02367	-0.02367	-0.04247	-0.02367	-0.02244	-0.02367	-0.02367	-0.0229	-0.0267	-0.0226
Z002E0055	0.01613	0.01613	0.02371	0.01613	0.01593	0.01613	0.01613	0.0158	0.01368	0.01731
Z002E0056	0.06806	0.06806	0.08248	0.06806	0.07126	0.06806	0.06806	0.06803	0.07016	0.066
Z002E0057	-0.00938	-0.00938	0.00532	-0.00938	-0.00326	-0.00938	-0.00938	-0.01054	-0.01016	-0.00682
Z002E0058	-0.00471	-0.00471	-0.03239	-0.00471	-0.00317	-0.00471	-0.00471	-0.00586	-0.00283	-0.00873
Z002E0059	0.03552	0.03552	0.04837	0.03552	0.03818	0.03552	0.03552	0.0343	0.03676	0.03224
Z002E0060	0.0716	0.0716	0.04403	0.0716	0.07289	0.0716	0.0716	0.07038	0.07355	0.06759
Z002E0061	0.04939	0.04939	0.06298	0.04939	0.0423	0.04939	0.04939	0.04862	0.04796	0.04589
Z002E0064	-0.02517	-0.02517	-0.0372	-0.02517	-0.01894	-0.02517	-0.02517	-0.02614	-0.0267	-0.02328
Z002E0065	0.02798	0.02798	0.03732	0.02798	0.03629	0.02798	0.02798	0.02667	0.02809	0.02567
Z002E0066	-0.05667	-0.05667	-0.05135	-0.05667	-0.04953	-0.05667	-0.05667	-0.05697	-0.05573	-0.05779
Z002E0067	0.00155	0.00155	-0.02458	0.00155	0.0075	0.00155	0.00155	0.00144	0.0042	0.00474
Z002E0068	-0.07053	-0.07053	-0.10167	-0.07053	-0.06323	-0.07053	-0.07053	-0.07103	-0.06677	-0.07216
Z002E0069	-0.01939	-0.01939	-0.00426	-0.01939	-0.02588	-0.01939	-0.01939	-0.01894	-0.01996	-0.02166
Z002E0070	-0.00752	-0.00752	-0.03004	-0.00752	-0.00206	-0.00752	-0.00752	-0.00708	-0.00879	-0.00461
Z002E0071	-0.11605	-0.11605	-0.10539	-0.11605	-0.1101	-0.11605	-0.11605	-0.11545	-0.1133	-0.11221
Z002E0072	0.05733	0.05733	0.03301	0.05733	0.05898	0.05733	0.05733	0.05691	0.05515	0.053
Z002E0073	-0.01033	-0.01033	-0.03436	-0.01033	-0.01891	-0.01033	-0.01033	-0.01069	-0.01044	-0.00964
Z002E0074	-0.00547	-0.00547	-0.02336	-0.00547	-0.00426	-0.00547	-0.00547	-0.00419	-0.00799	-0.00376
Z002E0077	0.00611	0.00611	0.01672	0.00611	0.01566	0.00611	0.00611	0.0062	0.00691	0.00499
Z002E0079	-0.01935	-0.01935	-0.0222	-0.01935	-0.02539	-0.01935	-0.01935	-0.01991	-0.01793	-0.02289
Z002E0080	0.10723	0.10723	0.12349	0.10723	0.10792	0.10723	0.10723	0.1063	0.10744	0.10453
Z002E0081	0.03573	0.03573	0.0513	0.03573	0.0282	0.03573	0.03573	0.03588	0.03542	0.03352
Z002E0083	-0.02194	-0.02194	-0.03831	-0.02194	-0.02947	-0.02194	-0.02194	-0.02125	-0.02084	-0.0199
Z002E0085	-0.05207	-0.05207	-0.04802	-0.05207	-0.05972	-0.05207	-0.05207	-0.05128	-0.0507	-0.04952
Z002E0086	-0.00923	-0.00923	0.00962	-0.00923	-0.00601	-0.00923	-0.00923	-0.00847	-0.00859	-0.00654
Z002E0087	-0.01739	-0.01739	-0.01546	-0.01739	-0.01662	-0.01739	-0.01739	-0.01661	-0.01897	-0.01519
Z002E0088	-0.0746	-0.0746	-0.06008	-0.0746	-0.08138	-0.0746	-0.0746	-0.07519	-0.0735	-0.07306
Z002E0089	0.02227	0.02227	0.04232	0.02227	0.01466	0.02227	0.02227	0.02318	0.02053	0.02481
Z002E0090	0.00662	0.00662	0.01525	0.00662	0.00712	0.00662	0.00662	0.00607	0.0082	0.0092
Z002E0092	0.06709	0.06709	0.07401	0.06709	0.05867	0.06709	0.06709	0.06818	0.06562	0.06946
Z002E0093	0.04216	0.04216	0.01721	0.04216	0.04314	0.04216	0.04216	0.04174	0.03947	0.04376
Z002E0094	0.0076	0.0076	0.01967	0.0076	0.01618	0.0076	0.0076	0.0075	0.01124	0.01159
Z002E0095	0.04616	0.04616	0.06199	0.04616	0.05387	0.04616	0.04616	0.0465	0.04597	0.04989
Z002E0096	-0.02496	-0.02496	-0.02102	-0.02496	-0.03378	-0.02496	-0.02496	-0.02523	-0.0276	-0.02627
Z002E0097	-0.07687	-0.07687	-0.06195	-0.07687	-0.0846	-0.07687	-0.07687	-0.07773	-0.07553	-0.07528
Z002E0098	0.02351	0.02351	0.00067	0.02351	0.02973	0.02351	0.02351	0.02418	0.02204	0.02638
Z002E0099	-0.03221	-0.03221	-0.04956	-0.03221	-0.03232	-0.03221	-0.03221	-0.03131	-0.0344	-0.03043
Z002E0101	0.0672	0.0672	0.06423	0.0672	0.06526	0.0672	0.0672	0.06654	0.06845	0.06962
Z002E0102	-0.06776	-0.06776	-0.0554	-0.06776	-0.06973	-0.06776	-0.06776	-0.06817	-0.06388	-0.06968
Z002E0103	-0.01	-0.01	-0.0311	-0.01	-0.00928	-0.01	-0.01	-0.00956	-0.00836	-0.00797
Z002E0104	-0.03436	-0.03436	-0.05308	-0.03436	-0.03545	-0.03436	-0.03436	-0.03478	-0.0373	-0.03379
Z002E0105	0.09137	0.09137	0.10643	0.09137	0.08503	0.09137	0.09137	0.09186	0.09076	0.08909
Z002E0106	-0.00261	-0.00261	-0.02281	-0.00261	-0.01223	-0.00261	-0.00261	-0.00257	-0.0065	-0.00217
Z002E0107	0.04416	0.04416	0.0545	0.04416	0.05258	0.04416	0.04416	0.04297	0.04683	0.0469
Z002E0108	0.03806	0.03806	0.05255	0.03806	0.03135	0.03806	0.03806	0.03749	0.03913	0.03959
Z002E0109	-0.00056	-0.00056	0.01593	-0.00056	0.00174	-0.00056	-0.00056	-0.0005	-0.00025	-0.00272
Z002E0110	-0.06574	-0.06574	-0.04628	-0.06574	-0.06419	-0.06574	-0.06574	-0.06616	-0.06769	-0.06437
Z002E0111	-0.09019	-0.09019	-0.07257	-0.09019	-0.09541	-0.09019	-0.09019	-0.08962	-0.09137	-0.08706
Z002E0112	-0.02399	-0.02399	-0.03951	-0.02399	-0.01577	-0.02399	-0.02399	-0.02413	-0.02358	-0.0257
Z002E0114	-0.04413	-0.04413	-0.06241	-0.04413	-0.04417	-0.04413	-0.04413	-0.04374	-0.04684	-0.04299
Z002E0115	0.06378	0.06378	0.07433	0.06378	0.06247	0.06378	0.06378	0.06302	0.0625	0.06378
Z002E0116	0.02633	0.02633	0.01106	0.02633	0.03393	0.02633	0.02633	0.02601	0.0269	0.02466
Z002E0120	-0.11679	-0.11679	-0.13709	-0.11679	-0.1173	-0.11679	-0.11679	-0.11722	-0.11323	-0.11831
Z002E0121	-0.01423	-0.01423	0.00022	-0.01423	-0.00749	-0.01423	-0.01423	-0.01521	-0.01516	-0.0117
Z002E0122	-0.11487	-0.11487	-0.10531	-0.11487	-0.107	-0.11487	-0.11487	-0.11596	-0.11314	-0.11645
Z002E0123	-0.05957	-0.05957	-0.04128	-0.05957	-0.06725	-0.05957	-0.05957	-0.05972	-0.06229	-0.05829
Z002E0124	-0.00122	-0.00122	-0.024	-0.00122	-0.00275	-0.00122	-0.00122	-0.00094	-0.00191	-0.00313
Z002E0125	0.04403	0.04403	0.05507	0.04403	0.04692	0.04403	0.04403	0.04252	0.04722	0.04087
Z002E0126	0.04294	0.04294	0.02017	0.04294	0.04902	0.04294	0.04294	0.04357	0.04152	0.04583
Z002E0127	0.01517	0.01517	0.01225	0.01517	0.01993	0.01517	0.01517	0.01394	0.01711	0.01227
Z002E0128	-0.03783	-0.03783	-0.01943	-0.03783	-0.03285	-0.03783	-0.03783	-0.03724	-0.03848	-0.03466
Z002E0129	-0.00367	-0.00367	0.0108	-0.00367	-0.01036	-0.00367	-0.00367	-0.00424	-0.00261	-0.00215
Z002E0131	-0.01507	-0.01507	-0.03154	-0.01507	-0.01623	-0.01507	-0.01507	-0.01542	-0.01329	-0.01243
Z002E0132	-0.03421	-0.03421	-0.02183	-0.03421	-0.02723	-0.03421	-0.03421	-0.03478	-0.03233	-0.03211
Z002E0133	0.00366	0.00366	-0.00663	0.00366	-0.00335	0.00366	0.00366	0.0042	0.00509	0.0058
Z002E0134	-0.0623	-0.0623	-0.08828	-0.0623	-0.06057	-0.0623	-0.0623	-0.06235	-0.05947	-0.06508
Z002E0135	-0.00044	-0.00044	0.01664	-0.00044	0.00151	-0.00044	-0.00044	-0.00113	-0.00176	-0.00146
Z002E0136	-0.05442	-0.05442	-0.06794	-0.05442	-0.04644	-0.05442	-0.05442	-0.05437	-0.05236	-0.05114
Z002E0137	0.03751	0.03751	0.01027	0.03751	0.03025	0.03751	0.03751	0.0378	0.03952	0.03464
Z002E0138	0.10388	0.10388	0.11539	0.10388	0.10779	0.10388	0.10388	0.10389	0.10715	0.10783
Z002E0139	0.00635	0.00635	0.02689	0.00635	0.00359	0.00635	0.00635	0.0072	0.00494	0.00892
Z002E0140	0.04921	0.04921	0.0251	0.04921	0.04082	0.04921	0.04921	0.0489	0.04905	0.04988
Z002E0141	0.02441	0.02441	0.0048	0.02441	0.01942	0.02441	0.02441	0.02432	0.02091	0.0249
Z002E0142	-0.02894	-0.02894	-0.0439	-0.02894	-0.03599	-0.02894	-0.02894	-0.02845	-0.033	-0.02849
Z002E0143	0.00599	0.00599	0.01598	0.00599	0.008	0.00599	0.00599	0.0061	0.00637	0.00484
Z002E0144	-0.01806	-0.01806	-0.0118	-0.01806	-0.01849	-0.01806	-0.01806	-0.01931	-0.01682	-0.02034
Z002E0145	-0.01716	-0.01716	-0.01369	-0.01716	-0.02591	-0.01716	-0.01716	-0.01676	-0.01809	-0.01959
Z002E0146	-0.04816	-0.04816	-0.07727	-0.04816	-0.04188	-0.04816	-0.04816	-0.0493	-0.04919	-0.05131
Z002E0148	0.01314	0.01314	0.00666	0.01314	0.00515	0.01314	0.01314	0.0141	0.01077	0.01504
Z002E0149	0.03419	0.03419	0.04826	0.03419	0.02849	0.03419	0.03419	0.03391	0.03501	0.03567
Z002E0150	-0.06382	-0.06382	-0.06661	-0.06382	-0.06311	-0.06382	-0.06382	-0.06389	-0.06039	-0.06545
Z002E0152	-0.0188	-0.0188	-0.01438	-0.0188	-0.01526	-0.0188	-0.0188	-0.0177	-0.01715	-0.01626
Z002E0153	-0.02221	-0.02221	-0.01451	-0.02221	-0.02199	-0.02221	-0.02221	-0.02292	-0.02315	-0.02466
Z002E0156	0.05469	0.05469	0.06991	0.05469	0.048	0.05469	0.05469	0.05508	0.05417	0.05243
Z002E0157	0.01085	0.01085	-0.01737	0.01085	0.00724	0.01085	0.01085	0.01082	0.01022	0.00892
Z002E0158	0.04086	0.04086	0.0465	0.04086	0.04989	0.04086	0.04086	0.03906	0.04483	0.03881
Z002E0161	0.0288	0.0288	0.04338	0.0288	0.02747	0.0288	0.0288	0.02946	0.0278	0.03244
Z002E0162	-0.00313	-0.00313	0.00218	-0.00313	-0.00172	-0.00313	-0.00313	-0.00264	-0.00094	-0.00047
Z002E0163	0.03547	0.03547	0.00998	0.03547	0.03904	0.03547	0.03547	0.03466	0.03656	0.03681
Z002E0164	0.00256	0.00256	-0.01486	0.00256	0.00153	0.00256	0.00256	0.00173	0.00381	0.00456
Z002E0165	0.02657	0.02657	0.03773	0.02657	0.03519	0.02657	0.02657	0.02596	0.0297	0.02993
Z002E0166	-0.00219	-0.00219	0.01789	-0.00219	-0.00986	-0.00219	-0.00219	-0.0013	-0.00391	0.00036
Z002E0167	0.0766	0.0766	0.09549	0.0766	0.06971	0.0766	0.0766	0.07754	0.07568	0.07917
Z002E0168	0.02065	0.02065	-0.01058	0.02065	0.02816	0.02065	0.02065	0.02021	0.02435	0.019
Z002E0169	-0.08932	-0.08932	-0.11461	-0.08932	-0.08369	-0.08932	-0.08932	-0.08901	-0.08718	-0.08648
Z002E0170	0.04094	0.04094	0.05376	0.04094	0.03954	0.04094	0.04094	0.04054	0.03895	0.04332
Z002E0171	0.09755	0.09755	0.07042	0.09755	0.09986	0.09755	0.09755	0.09785	0.09956	0.10064
Z002E0172	0.043	0.043	0.06417	0.043	0.04476	0.043	0.043	0.04368	0.04199	0.04562
Z002E0173	-0.03886	-0.03886	-0.03523	-0.03886	-0.03773	-0.03886	-0.03886	-0.0395	-0.0376	-0.03745
Z002E0174	-0.03441	-0.03441	-0.02924	-0.03441	-0.03027	-0.03441	-0.03441	-0.03616	-0.03075	-0.03649
Z002E0175	0.01232	0.01232	0.01856	0.01232	0.01358	0.01232	0.01232	0.01189	0.01008	0.01337
Z002E0176	-0.04897	-0.04897	-0.04563	-0.04897	-0.0414	-0.04897	-0.04897	-0.05019	-0.04914	-0.05138
Z002E0178	0.01257	0.01257	0.02823	0.01257	0.01508	0.01257	0.01257	0.01173	0.01441	0.01419
Z002E0179	0.02226	0.02226	-0.00152	0.02226	0.0226	0.02226	0.02226	0.02146	0.02041	0.018
Z002E0180	0.02413	0.02413	0.02972	0.02413	0.03328	0.02413	0.02413	0.02237	0.02807	0.02208
Z002E0181	-0.0544	-0.0544	-0.04088	-0.0544	-0.06131	-0.0544	-0.0544	-0.05511	-0.05587	-0.05791
Z002E0182	0.01722	0.01722	0.03228	0.01722	0.01089	0.01722	0.01722	0.01772	0.01661	0.01494
Z002E0183	0.04697	0.04697	0.04932	0.04697	0.03914	0.04697	0.04697	0.04667	0.0474	0.04828
Z002E0184	0.02842	0.02842	0.04228	0.02842	0.02694	0.02842	0.02842	0.0285	0.03016	0.02633
Z002E0185	0.02727	0.02727	0.00986	0.02727	0.0273	0.02727	0.02727	0.02821	0.02505	0.02904
Z002E0186	0.00863	0.00863	0.02486	0.00863	0.00201	0.00863	0.00863	0.00912	0.01068	0.01141
Z002E0187	0.10163	0.10163	0.08308	0.10163	0.10009	0.10163	0.10163	0.10107	0.0988	0.10222
Z002E0189	-0.07038	-0.07038	-0.05878	-0.07038	-0.0688	-0.07038	-0.07038	-0.07227	-0.06685	-0.07346
Z002E0190	0.03085	0.03085	0.00747	0.03085	0.02248	0.03085	0.03085	0.03151	0.0291	0.02774
Z002E0191	0.00939	0.00939	0.00175	0.00939	0.00798	0.00939	0.00939	0.0081	0.01196	0.00704
Z002E0192	0.02954	0.02954	0.02729	0.02954	0.03794	0.02954	0.02954	0.02894	0.03128	0.03199
Z002E0193	-0.02177	-0.02177	-0.00748	-0.02177	-0.01464	-0.02177	-0.02177	-0.02263	-0.0228	-0.01926
Z002E0195	0.04138	0.04138	0.02013	0.04138	0.04246	0.04138	0.04138	0.04192	0.04293	0.04339
Z002E0196	-0.03159	-0.03159	-0.01156	-0.03159	-0.03915	-0.03159	-0.03159	-0.03067	-0.03334	-0.02905
Z002E0197	-0.07558	-0.07558	-0.06935	-0.07558	-0.08457	-0.07558	-0.07558	-0.07552	-0.07891	-0.07451
Z002E0198	0.00197	0.00197	0.01653	0.00197	0.00606	0.00197	0.00197	0.00224	0.00514	0.00239
Z002E0199	0.00614	0.00614	-0.00656	0.00614	-0.00045	0.00614	0.00614	0.00641	0.00818	0.00588
Z002E0200	-0.06609	-0.06609	-0.07803	-0.06609	-0.07344	-0.06609	-0.06609	-0.06669	-0.06558	-0.06519
Z003E0001	-0.11561	-0.11561	-0.11216	-0.11561	-0.10119	-0.11561	-0.11561	-0.11397	-0.11585	-0.12111
Z003E0002	0.06445	0.06445	0.05539	0.06445	0.042	0.06445	0.06445	0.05951	0.06403	0.07146
Z003E0003	0.00559	0.00559	0.00341	0.00559	0.0045	0.00559	0.00559	0.00888	0.0047	0.01407
Z003E0004	0.09745	0.09745	0.0988	0.09745	0.0844	0.09745	0.09745	0.09984	0.10034	0.10936
Z003E0006	-0.00148	-0.00148	0.00545	-0.00148	0.01084	-0.00148	-0.00148	0.00408	-0.00444	-0.00136
Z003E0007	0.08541	0.08541	0.08863	0.08541	0.07445	0.08541	0.08541	0.08598	0.08936	0.08374
Z003E0008	0.04238	0.04238	0.03575	0.04238	0.02187	0.04238	0.04238	0.04716	0.04033	0.04994
Z003E0009	-0.00225	-0.00225	-0.00011	-0.00225	0.00533	-0.00225	-0.00225	-0.00037	0.00069	0.01245
Z003E0010	-0.04706	-0.04706	-0.04226	-0.04706	-0.02628	-0.04706	-0.04706	-0.05325	-0.04428	-0.03947
Z003E0011	-0.04379	-0.04379	-0.02864	-0.04379	-0.02453	-0.04379	-0.04379	-0.04177	-0.04079	-0.0445
Z003E0012	-0.0779	-0.0779	-0.07197	-0.0779	-0.06629	-0.0779	-0.0779	-0.0777	-0.07454	-0.07993
Z003E0013	0.01865	0.01865	0.02279	0.01865	0.03639	0.01865	0.01865	0.0122	0.01669	0.0088
Z003E0014	-0.02325	-0.02325	-0.02596	-0.02325	-0.05388	-0.02325	-0.02325	-0.02138	-0.02252	-0.03282
Z003E0016	-0.00137	-0.00137	0.00413	-0.00137	0.00212	-0.00137	-0.00137	-0.00652	0.00026	0.00905
Z003E0017	0.02447	0.02447	0.03531	0.02447	0.04296	0.02447	0.02447	0.0257	0.02864	0.04176
Z003E0018	0.04364	0.04364	0.04092	0.04364	0.06579	0.04364	0.04364	0.03833	0.04236	0.05474
Z003E0019	-0.02919	-0.02919	-0.02618	-0.02919	-0.05261	-0.02919	-0.02919	-0.03458	-0.02853	-0.03917
Z003E0020	-0.03864	-0.03864	-0.04129	-0.03864	-0.0369	-0.03864	-0.03864	-0.034	-0.04006	-0.02555
Z003E0022	-0.05069	-0.05069	-0.04909	-0.05069	-0.0581	-0.05069	-0.05069	-0.04985	-0.04698	-0.04739
Z003E0023	-0.05282	-0.05282	-0.05892	-0.05282	-0.07462	-0.05282	-0.05282	-0.04842	-0.05456	-0.0452
Z003E0024	-0.01031	-0.01031	-0.00477	-0.01031	0.02073	-0.01031	-0.01031	-0.01323	-0.01324	0.00093
Z003E0026	-0.0373	-0.0373	-0.03035	-0.0373	-0.04334	-0.0373	-0.0373	-0.03518	-0.03389	-0.03732
Z003E0028	-0.01403	-0.01403	-0.01957	-0.01403	-0.04774	-0.01403	-0.01403	-0.02179	-0.01329	-0.02629
Z003E0030	-0.01938	-0.01938	-0.01982	-0.01938	-0.03991	-0.01938	-0.01938	-0.01492	-0.02154	-0.01312
Z003E0031	-0.02289	-0.02289	-0.02424	-0.02289	-0.0193	-0.02289	-0.02289	-0.02677	-0.02566	-0.01406
Z003E0032	-0.06517	-0.06517	-0.06884	-0.06517	-0.06345	-0.06517	-0.06517	-0.06943	-0.06742	-0.05559
Z003E0033	-0.06063	-0.06063	-0.05943	-0.06063	-0.06569	-0.06063	-0.06063	-0.05933	-0.05667	-0.04751
Z003E0034	0.02327	0.02327	0.01548	0.02327	0.02578	0.02327	0.02327	0.01886	0.02069	0.02869
Z003E0035	0.02946	0.02946	0.03272	0.02946	0.02963	0.02946	0.02946	0.02513	0.0264	0.02004
Z003E0036	-0.00684	-0.00684	-0.00749	-0.00684	-0.00782	-0.00684	-0.00684	-0.00341	-0.00565	0.00861
Z003E0037	-0.0398	-0.0398	-0.03153	-0.0398	-0.04404	-0.0398	-0.0398	-0.04621	-0.03773	-0.04408
Z003E0038	-0.07014	-0.07014	-0.07044	-0.07014	-0.06509	-0.07014	-0.07014	-0.06509	-0.07225	-0.06136
Z003E0039	-0.03527	-0.03527	-0.03712	-0.03527	-0.05128	-0.03527	-0.03527	-0.02948	-0.03583	-0.02382
Z003E0040	-0.04933	-0.04933	-0.04454	-0.04933	-0.06806	-0.04933	-0.04933	-0.04498	-0.04735	-0.03649
Z003E0042	0.03078	0.03078	0.03543	0.03078	0.02534	0.03078	0.03078	0.03293	0.02919	0.01831
Z003E0043	-0.04489	-0.04489	-0.04415	-0.04489	-0.04713	-0.04489	-0.04489	-0.0409	-0.04664	-0.0505
Z003E0044	0.01205	0.01205	0.01175	0.01205	-0.00758	0.01205	0.01205	0.0086	0.0079	-0.00256
Z003E0045	-0.05395	-0.05395	-0.0433	-0.05395	-0.03501	-0.05395	-0.05395	-0.05259	-0.0499	-0.03669
Z003E0047	0.01306	0.01306	0.02096	0.01306	0.02098	0.01306	0.01306	0.01199	0.01832	0.01234
Z003E0048	-0.06114	-0.06114	-0.05727	-0.06114	-0.06878	-0.06114	-0.06114	-0.06595	-0.05973	-0.0511
Z003E0049	-0.06887	-0.06887	-0.06459	-0.06887	-0.08962	-0.06887	-0.06887	-0.06391	-0.07196	-0.08056
Z003E0050	0.01019	0.01019	0.01419	0.01019	0.02128	0.01019	0.01019	0.01428	0.00837	0.00342
Z003E0051	-0.06047	-0.06047	-0.05401	-0.06047	-0.06206	-0.06047	-0.06047	-0.05638	-0.06208	-0.0658
Z003E0052	-0.00358	-0.00358	0.0117	-0.00358	0.01537	-0.00358	-0.00358	-0.00165	-0.00051	-0.00427
Z003E0053	-0.02522	-0.02522	-0.02109	-0.02522	-0.03028	-0.02522	-0.02522	-0.03205	-0.02541	-0.0374
Z003E0054	-0.05174	-0.05174	-0.05534	-0.05174	-0.07886	-0.05174	-0.05174	-0.04841	-0.05365	-0.06323
Z003E0055	0.03412	0.03412	0.04657	0.03412	0.05568	0.03412	0.03412	0.03764	0.03269	0.02886
Z003E0058	-0.05357	-0.05357	-0.04437	-0.05357	-0.05395	-0.05357	-0.05357	-0.05024	-0.0538	-0.06217
Z003E0059	0.00247	0.00247	-0.00096	0.00247	0.0084	0.00247	0.00247	-0.00083	-0.00026	0.00963
Z003E0061	0.06179	0.06179	0.05193	0.06179	0.04122	0.06179	0.06179	0.05739	0.06089	0.06869
Z003E0063	0.01091	0.01091	0.01673	0.01091	0.01933	0.01091	0.01091	0.01676	0.00822	0.01949
Z003E0065	0.02894	0.02894	0.03454	0.02894	0.04686	0.02894	0.02894	0.03419	0.02662	0.03941
Z003E0066	-0.0198	-0.0198	-0.02151	-0.0198	-0.02203	-0.0198	-0.0198	-0.01685	-0.0204	-0.01126
Z003E0067	0.04682	0.04682	0.0544	0.04682	0.0223	0.04682	0.04682	0.04986	0.04853	0.03976
Z003E0068	0.03637	0.03637	0.03437	0.03637	0.02798	0.03637	0.03637	0.03165	0.03807	0.04775
Z003E0069	0.04136	0.04136	0.03391	0.04136	0.02281	0.04136	0.04136	0.0467	0.0388	0.0488
Z003E0070	0.03291	0.03291	0.04703	0.03291	0.03873	0.03291	0.03291	0.03433	0.03617	0.02956
Z003E0072	0.08824	0.08824	0.0897	0.08824	0.07873	0.08824	0.08824	0.07958	0.09165	0.08815
Z003E0073	-0.00877	-0.00877	-0.00618	-0.00877	-0.03243	-0.00877	-0.00877	-0.00605	-0.00629	0.00208
Z003E0074	-0.0068	-0.0068	-0.0085	-0.0068	-0.03377	-0.0068	-0.0068	-0.0129	-0.00514	-0.01529
Z003E0075	0.03153	0.03153	0.03285	0.03153	0.03514	0.03153	0.03153	0.03333	0.03089	0.02324
Z003E0076	0.04502	0.04502	0.05247	0.04502	0.04849	0.04502	0.04502	0.05042	0.04208	0.03877
Z003E0077	-0.02525	-0.02525	-0.01308	-0.02525	-0.00873	-0.02525	-0.02525	-0.03276	-0.02234	-0.02867
Z003E0078	-0.02138	-0.02138	-0.02481	-0.02138	-0.02758	-0.02138	-0.02138	-0.01596	-0.02367	-0.01265
Z003E0079	-0.07487	-0.07487	-0.06965	-0.07487	-0.05776	-0.07487	-0.07487	-0.07373	-0.07025	-0.05621
Z003E0080	-0.00667	-0.00667	0.00177	-0.00667	0.00488	-0.00667	-0.00667	-0.01575	-0.00323	-0.01176
Z003E0081	0.13646	0.13646	0.1307	0.13646	0.15084	0.13646	0.13646	0.13246	0.1341	0.14699
Z003E0082	0.00638	0.00638	0.0144	0.00638	-0.01918	0.00638	0.00638	0.00912	0.00836	-0.00062
Z003E0083	-0.005	-0.005	-0.00439	-0.005	-0.02684	-0.005	-0.005	-0.0091	-0.00859	-0.01949
Z003E0084	0.05103	0.05103	0.06128	0.05103	0.06721	0.05103	0.05103	0.05247	0.05491	0.05179
Z003E0085	-0.02822	-0.02822	-0.02748	-0.02822	-0.05437	-0.02822	-0.02822	-0.02495	-0.03065	-0.04154
Z003E0086	-0.05783	-0.05783	-0.06078	-0.05783	-0.08303	-0.05783	-0.05783	-0.05525	-0.05486	-0.0456
Z003E0088	0.07748	0.07748	0.08001	0.07748	0.05027	0.07748	0.07748	0.08005	0.07999	0.07187
Z003E0089	0.02054	0.02054	0.02293	0.02054	0.04524	0.02054	0.02054	0.01566	0.0185	0.03019
Z003E0090	0.03576	0.03576	0.04076	0.03576	0.03197	0.03576	0.03576	0.02964	0.03778	0.03211
Z003E0091	-0.15936	-0.15936	-0.16083	-0.15936	-0.18688	-0.15936	-0.15936	-0.16562	-0.15756	-0.16782
Z003E0092	0.00542	0.00542	-0.00016	0.00542	-0.02041	0.00542	0.00542	0.0091	0.00301	-0.00662
Z003E0093	-0.02374	-0.02374	-0.02405	-0.02374	-0.03611	-0.02374	-0.02374	-0.03232	-0.02021	-0.0282
Z003E0094	0.01541	0.01541	0.01653	0.01541	0.03821	0.01541	0.01541	0.01903	0.01474	0.02934
Z003E0095	0.11745	0.11745	0.11322	0.11745	0.08836	0.11745	0.11745	0.12018	0.11587	0.10559
Z003E0096	0.0475	0.0475	0.04422	0.0475	0.02311	0.0475	0.0475	0.05032	0.05027	0.05969
Z003E0097	-0.04938	-0.04938	-0.06059	-0.04938	-0.06878	-0.04938	-0.04938	-0.05302	-0.0525	-0.04475
Z003E0098	0.07048	0.07048	0.06587	0.07048	0.05043	0.07048	0.07048	0.06338	0.07089	0.06085
Z003E0099	-0.00039	-0.00039	-0.00261	-0.00039	0.00125	-0.00039	-0.00039	-0.00471	-0.00288	-0.00293
Z003E0100	-0.04368	-0.04368	-0.03174	-0.04368	-0.02662	-0.04368	-0.04368	-0.05104	-0.04092	-0.04714
Z003E0101	0.02061	0.02061	0.01549	0.02061	0.00581	0.02061	0.02061	0.01391	0.02322	0.0304
Z003E0102	0.00489	0.00489	0.00308	0.00489	0.00149	0.00489	0.00489	0.00772	0.00373	0.00354
Z003E0103	0.00475	0.00475	0.00366	0.00475	0.00312	0.00475	0.00475	0.00746	0.00592	0.01547
Z003E0104	-0.02539	-0.02539	-0.03124	-0.02539	-0.02479	-0.02539	-0.02539	-0.03003	-0.02634	-0.01399
Z003E0105	0.06512	0.06512	0.07041	0.06512	0.04118	0.06512	0.06512	0.06396	0.0663	0.0566
Z003E0106	0.01534	0.01534	0.01784	0.01534	0.03606	0.01534	0.01534	0.01019	0.01344	0.00856
Z003E0107	0.00722	0.00722	0.01707	0.00722	0.02434	0.00722	0.00722	0.00893	0.01086	0.00792
Z003E0108	-0.00942	-0.00942	-0.00501	-0.00942	-0.00044	-0.00942	-0.00942	-0.01479	-0.01185	-0.01881
Z003E0109	-0.00954	-0.00954	0.00237	-0.00954	-0.01436	-0.00954	-0.00954	-0.00792	-0.00673	-0.0157
Z003E0110	-0.00949	-0.00949	-0.01293	-0.00949	-0.03085	-0.00949	-0.00949	-0.01419	-0.00839	-0.00834
Z003E0111	0.01658	0.01658	0.0097	0.01658	-0.00905	0.01658	0.01658	0.0103	0.01889	0.02597
Z003E0112	0.05366	0.05366	0.05659	0.05366	0.06363	0.05366	0.05366	0.04444	0.05762	0.04997
Z003E0113	0.02112	0.02112	0.02802	0.02112	0.01524	0.02112	0.02112	0.02329	0.0245	0.02111
Z003E0114	0.11278	0.11278	0.11773	0.11278	0.08067	0.11278	0.11278	0.11349	0.1157	0.1042
Z003E0115	-0.02367	-0.02367	-0.01485	-0.02367	-0.00731	-0.02367	-0.02367	-0.02179	-0.02451	-0.03058
Z003E0116	0.10281	0.10281	0.1039	0.10281	0.11446	0.10281	0.10281	0.1014	0.09872	0.11313
Z003E0117	-0.00568	-0.00568	-0.00118	-0.00568	-0.00872	-0.00568	-0.00568	-0.00847	-0.00272	0.0046
Z003E0118	0.00701	0.00701	0.00812	0.00701	0.02413	0.00701	0.00701	-0.00058	0.01085	0.02281
Z003E0119	-0.02256	-0.02256	-0.02171	-0.02256	-0.04463	-0.02256	-0.02256	-0.02219	-0.01904	-0.0294
Z003E0120	-0.00532	-0.00532	-0.01007	-0.00532	-0.03885	-0.00532	-0.00532	-0.01345	-0.00271	-0.01538
Z003E0121	0.0278	0.0278	0.03537	0.0278	0.03071	0.0278	0.0278	0.02959	0.03126	0.04206
Z003E0122	0.00509	0.00509	0.00674	0.00509	0.0002	0.00509	0.00509	-0.00173	0.00725	-0.00262
Z003E0123	-0.00116	-0.00116	-0.0016	-0.00116	0.02943	-0.00116	-0.00116	-0.00389	-0.00386	0.01141
Z003E0124	0.00347	0.00347	0.00609	0.00347	0.01989	0.00347	0.00347	0.00569	0.00273	-0.00214
Z003E0125	-0.03334	-0.03334	-0.03209	-0.03334	-0.01085	-0.03334	-0.03334	-0.0298	-0.03393	-0.0194
Z003E0126	0.02176	0.02176	0.02726	0.02176	0.01554	0.02176	0.02176	0.01418	0.0238	0.01186
Z003E0127	0.07514	0.07514	0.07685	0.07514	0.08879	0.07514	0.07514	0.07219	0.07471	0.06825
Z003E0128	-0.03071	-0.03071	-0.01844	-0.03071	-0.03468	-0.03071	-0.03071	-0.0283	-0.02793	-0.03214
Z003E0129	-0.04638	-0.04638	-0.04539	-0.04638	-0.03384	-0.04638	-0.04638	-0.05445	-0.045	-0.05243
Z003E0130	-0.00964	-0.00964	-0.01081	-0.00964	-0.02843	-0.00964	-0.00964	-0.00468	-0.01224	-0.00348
Z003E0131	0.01401	0.01401	0.02271	0.01401	0.00472	0.01401	0.01401	0.01475	0.01743	0.01094
Z003E0132	0.02862	0.02862	0.02354	0.02862	0.0218	0.02862	0.02862	0.02194	0.0267	0.01466
Z003E0133	-0.15898	-0.15898	-0.15681	-0.15898	-0.18163	-0.15898	-0.15898	-0.15597	-0.15676	-0.14819
Z003E0134	-0.06719	-0.06719	-0.06584	-0.06719	-0.05064	-0.06719	-0.06719	-0.07495	-0.0632	-0.05136
Z003E0135	0.00077	0.00077	0.01079	0.00077	0.02809	0.00077	0.00077	0.00073	0.0011	0.01586
Z003E0137	-0.06164	-0.06164	-0.06131	-0.06164	-0.06133	-0.06164	-0.06164	-0.07037	-0.05837	-0.06819
Z003E0138	-0.01691	-0.01691	-0.01614	-0.01691	-0.04315	-0.01691	-0.01691	-0.01367	-0.01932	-0.03023
Z003E0140	-0.0831	-0.0831	-0.07761	-0.0831	-0.07388	-0.0831	-0.0831	-0.07702	-0.086	-0.07456
Z003E0141	-0.03668	-0.03668	-0.03295	-0.03668	-0.04887	-0.03668	-0.03668	-0.03647	-0.03242	-0.03829
Z003E0142	-0.07888	-0.07888	-0.07611	-0.07888	-0.06853	-0.07888	-0.07888	-0.08799	-0.07502	-0.0826
Z003E0143	0.15934	0.15934	0.15728	0.15934	0.1799	0.15934	0.15934	0.15358	0.15846	0.17053
Z003E0145	-0.03506	-0.03506	-0.03637	-0.03506	-0.06696	-0.03506	-0.03506	-0.03397	-0.03208	-0.04234
Z003E0146	0.00543	0.00543	0.00092	0.00543	-0.00103	0.00543	0.00543	-0.00061	0.00361	-0.00378
Z003E0147	0.04363	0.04363	0.05354	0.04363	0.04816	0.04363	0.04363	0.04806	0.04597	0.06163
Z003E0148	0.09809	0.09809	0.10407	0.09809	0.10955	0.09809	0.09809	0.09824	0.10148	0.09606
Z003E0149	-0.01871	-0.01871	-0.02384	-0.01871	-0.02778	-0.01871	-0.01871	-0.01418	-0.02062	-0.01079
Z003E0152	0.03431	0.03431	0.04552	0.03431	0.03119	0.03431	0.03431	0.03643	0.03669	0.02806
Z003E0153	-0.02054	-0.02054	-0.03007	-0.02054	-0.04677	-0.02054	-0.02054	-0.02572	-0.02363	-0.03543
Z003E0154	0.06051	0.06051	0.0681	0.06051	0.06916	0.06051	0.06051	0.05965	0.06558	0.05975
Z003E0156	-0.02741	-0.02741	-0.02287	-0.02741	-0.04881	-0.02741	-0.02741	-0.02263	-0.03033	-0.03906
Z003E0157	0.00216	0.00216	-0.00391	0.00216	0.00223	0.00216	0.00216	-0.00242	0.00038	0.01248
Z003E0160	-0.0652	-0.0652	-0.06289	-0.0652	-0.06424	-0.0652	-0.0652	-0.06022	-0.0674	-0.07002
Z003E0161	0.00813	0.00813	-0.00208	0.00813	-0.01369	0.00813	0.00813	0.00378	0.00562	0.01289
Z003E0163	0.03659	0.03659	0.03	0.03659	0.01721	0.03659	0.03659	0.03352	0.03248	0.02326
Z003E0164	-0.02003	-0.02003	-0.01206	-0.02003	0.00242	-0.02003	-0.02003	-0.02499	-0.02247	-0.0282
Z003E0166	-0.0126	-0.0126	-0.01174	-0.0126	-0.03374	-0.0126	-0.0126	-0.0086	-0.01036	-0.00363
Z003E0167	0.02384	0.02384	0.0291	0.02384	0.00769	0.02384	0.02384	0.02886	0.02514	0.03621
Z003E0168	0.05027	0.05027	0.05663	0.05027	0.06265	0.05027	0.05027	0.05346	0.05367	0.06774
Z003E0169	0.04387	0.04387	0.04636	0.04387	0.05217	0.04387	0.04387	0.04149	0.04063	0.05438
Z003E0171	0.02193	0.02193	0.01845	0.02193	0.00776	0.02193	0.02193	0.02867	0.01898	0.03107
Z003E0172	-0.03027	-0.03027	-0.03615	-0.03027	-0.03377	-0.03027	-0.03027	-0.03621	-0.03218	-0.03447
Z003E0173	0.03257	0.03257	0.03753	0.03257	0.03161	0.03257	0.03257	0.0322	0.03693	0.02895
Z003E0175	-0.09274	-0.09274	-0.08967	-0.09274	-0.10337	-0.09274	-0.09274	-0.09208	-0.08888	-0.09444
Z003E0176	0.01224	0.01224	0.00948	0.01224	0.00853	0.01224	0.01224	0.00573	0.01526	0.02719
Z003E0177	-0.01322	-0.01322	-0.00178	-0.01322	-0.01688	-0.01322	-0.01322	-0.01126	-0.01069	-0.01943
Z003E0178	0.03769	0.03769	0.04318	0.03769	0.06887	0.03769	0.03769	0.03482	0.03473	0.04893
Z003E0179	-0.13517	-0.13517	-0.13876	-0.13517	-0.14451	-0.13517	-0.13517	-0.14278	-0.13548	-0.14788
Z003E0180	-0.0456	-0.0456	-0.04308	-0.0456	-0.0357	-0.0456	-0.0456	-0.05464	-0.04259	-0.0504
Z003E0181	0.0491	0.0491	0.05831	0.0491	0.0487	0.0491	0.0491	0.05242	0.04887	0.04049
Z003E0182	0.0054	0.0054	0.01322	0.0054	0.02818	0.0054	0.0054	0.00053	0.00287	-0.0028
Z003E0183	0.0238	0.0238	0.01504	0.0238	-0.00428	0.0238	0.0238	0.01808	0.02118	0.00902
Z003E0184	-0.03621	-0.03621	-0.02483	-0.03621	-0.03802	-0.03621	-0.03621	-0.03318	-0.03397	-0.03776
Z003E0185	0.03362	0.03362	0.03956	0.03362	0.05024	0.03362	0.03362	0.02645	0.0366	0.03149
Z003E0186	-0.03737	-0.03737	-0.03555	-0.03737	-0.02194	-0.03737	-0.03737	-0.04545	-0.03309	-0.02147
Z003E0187	0.0215	0.0215	0.01838	0.0215	-0.009	0.0215	0.0215	0.01431	0.0237	0.01224
Z003E0188	-0.15926	-0.15926	-0.16177	-0.15926	-0.1376	-0.15926	-0.15926	-0.1647	-0.16041	-0.14813
Z003E0189	-0.00615	-0.00615	0.00242	-0.00615	-0.01513	-0.00615	-0.00615	-0.00532	-0.00281	-0.00924
Z003E0190	0.03942	0.03942	0.0449	0.03942	0.04297	0.03942	0.03942	0.03429	0.04104	0.04984
Z003E0191	-0.0095	-0.0095	-0.00162	-0.0095	-0.0022	-0.0095	-0.0095	-0.00385	-0.00979	0.00613
Z003E0192	-0.00382	-0.00382	0.0055	-0.00382	0.01535	-0.00382	-0.00382	-0.00973	-0.00544	-0.01181
Z003E0193	0.02361	0.02361	0.02362	0.02361	0.03115	0.02361	0.02361	0.02952	0.02125	0.03354
Z003E0194	0.02961	0.02961	0.03461	0.02961	0.01407	0.02961	0.02961	0.0348	0.03075	0.04194
Z003E0196	0.07328	0.07328	0.07721	0.07328	0.05334	0.07328	0.07328	0.07847	0.06998	0.06154
Z003E0197	-0.03149	-0.03149	-0.02708	-0.03149	-0.01094	-0.03149	-0.03149	-0.0371	-0.034	-0.04102
Z003E0198	0.0441	0.0441	0.03671	0.0441	0.02539	0.0441	0.0441	0.04939	0.04158	0.05155
Z003E0199	0.0129	0.0129	0.00986	0.0129	0.00814	0.0129	0.0129	0.00555	0.01601	0.02314
Z003E0200	-0.012	-0.012	-0.00663	-0.012	-0.00249	-0.012	-0.012	-0.00583	-0.01497	-0.00348
Z004E0001	-0.04108	-0.04108	-0.04105	-0.04108	-0.02931	-0.04108	-0.04108	-0.02386	-0.03856	-0.0237
Z004E0002	-0.02771	-0.02771	-0.025	-0.02771	-0.03497	-0.02771	-0.02771	-0.04323	-0.02921	-0.01839
Z004E0003	-0.01007	-0.01007	0.00126	-0.01007	-0.00819	-0.01007	-0.01007	-0.01848	-0.00738	-0.01317
Z004E0004	-0.05683	-0.05683	-0.05878	-0.05683	-0.0654	-0.05683	-0.05683	-0.066	-0.05712	-0.04385
Z004E0005	-0.00663	-0.00663	-0.00432	-0.00663	-0.01599	-0.00663	-0.00663	-0.01029	-0.00584	-0.01417
Z004E0006	0.02149	0.02149	0.02376	0.02149	0.03218	0.02149	0.02149	0.03595	0.02067	0.01683
Z004E0008	0.00549	0.00549	0.01607	0.00549	0.01588	0.00549	0.00549	-0.00389	0.00769	-0.00053
Z004E0009	0.0006	0.0006	-0.00242	0.0006	-0.00814	0.0006	0.0006	0.00346	-0.00352	0.00736
Z004E0010	0.06558	0.06558	0.06842	0.06558	0.07285	0.06558	0.06558	0.06106	0.06776	0.05856
Z004E0011	0.02412	0.02412	0.0272	0.02412	0.02465	0.02412	0.02412	0.03159	0.02219	0.01569
Z004E0012	-0.04922	-0.04922	-0.05091	-0.04922	-0.05723	-0.04922	-0.04922	-0.06073	-0.05176	-0.03942
Z004E0013	-0.05532	-0.05532	-0.05789	-0.05532	-0.06506	-0.05532	-0.05532	-0.0482	-0.05596	-0.04497
Z004E0014	0.00686	0.00686	0.01341	0.00686	0.00319	0.00686	0.00686	-0.00436	0.00769	0.02232
Z004E0015	0.01487	0.01487	0.02002	0.01487	0.00735	0.01487	0.01487	0.01087	0.01694	0.02227
Z004E0016	-0.02581	-0.02581	-0.0265	-0.02581	-0.02715	-0.02581	-0.02581	-0.00626	-0.02344	-0.03058
Z004E0017	-0.02647	-0.02647	-0.02054	-0.02647	-0.03799	-0.02647	-0.02647	-0.03476	-0.02335	-0.03276
Z004E0018	-0.00685	-0.00685	0.00199	-0.00685	0.00661	-0.00685	-0.00685	-0.01901	-0.00534	0.00751
Z004E0019	0.01974	0.01974	0.02576	0.01974	0.00919	0.01974	0.01974	0.00922	0.02051	0.01025
Z004E0020	0.01985	0.01985	0.02985	0.01985	0.03044	0.01985	0.01985	0.01304	0.02411	0.01696
Z004E0021	0.10532	0.10532	0.10575	0.10532	0.11613	0.10532	0.10532	0.12226	0.10808	0.12275
Z004E0022	-0.01462	-0.01462	-0.01145	-0.01462	-0.0025	-0.01462	-0.01462	0.00254	-0.01426	-0.01779
Z004E0023	-0.02178	-0.02178	-0.01861	-0.02178	-0.02145	-0.02178	-0.02178	-0.01436	-0.02366	-0.0302
Z004E0024	0.03532	0.03532	0.03513	0.03532	0.02316	0.03532	0.03532	0.02932	0.03548	0.02555
Z004E0025	-0.0165	-0.0165	-0.01698	-0.0165	-0.02645	-0.0165	-0.0165	-0.00966	-0.01764	-0.00771
Z004E0026	0.03681	0.03681	0.04079	0.03681	0.0465	0.03681	0.03681	0.04399	0.03507	0.0278
Z004E0027	0.00874	0.00874	0.00772	0.00874	0.01391	0.00874	0.00874	0.02407	0.00948	-0.00001
Z004E0028	-0.01318	-0.01318	-0.01066	-0.01318	-0.00063	-0.01318	-0.01318	-0.02116	-0.01209	0.00324
Z004E0029	0.00426	0.00426	-0.00404	0.00426	-0.01114	0.00426	0.00426	0.01666	0.00204	-0.00996
Z004E0030	0.06736	0.06736	0.05974	0.06736	0.05641	0.06736	0.06736	0.08195	0.0672	0.07661
Z004E0031	0.01543	0.01543	0.01506	0.01543	0.0021	0.01543	0.01543	0.01215	0.01764	0.0065
Z004E0032	-0.01155	-0.01155	-0.01347	-0.01155	-0.01901	-0.01155	-0.01155	-0.0229	-0.01423	-0.00179
Z004E0033	-0.05441	-0.05441	-0.05688	-0.05441	-0.04531	-0.05441	-0.05441	-0.05002	-0.05633	-0.04682
Z004E0034	-0.0493	-0.0493	-0.04718	-0.0493	-0.04146	-0.0493	-0.0493	-0.02955	-0.04589	-0.05226
Z004E0035	0.03881	0.03881	0.04106	0.03881	0.04688	0.03881	0.03881	0.04755	0.03875	0.03066
Z004E0036	-0.0388	-0.0388	-0.04597	-0.0388	-0.05029	-0.0388	-0.0388	-0.03545	-0.04223	-0.03469
Z004E0037	-0.07419	-0.07419	-0.06844	-0.07419	-0.06618	-0.07419	-0.07419	-0.06341	-0.07326	-0.08233
Z004E0038	0.00908	0.00908	0.01556	0.00908	0.01738	0.00908	0.00908	0.01634	0.00854	0.00253
Z004E0039	-0.01193	-0.01193	-0.0007	-0.01193	-0.00981	-0.01193	-0.01193	-0.02027	-0.0093	-0.01504
Z004E0040	-0.01328	-0.01328	-0.00769	-0.01328	-0.00331	-0.01328	-0.01328	-0.00855	-0.00901	-0.01468
Z004E0042	0.00464	0.00464	0.01427	0.00464	0.01596	0.00464	0.00464	0.00464	0.00583	0.00063
Z004E0043	0.01118	0.01118	0.01536	0.01118	0.00134	0.01118	0.01118	0.00911	0.01399	0.00762
Z004E0044	0.04548	0.04548	0.05199	0.04548	0.04496	0.04548	0.04548	0.05722	0.0469	0.04026
Z004E0045	0.03218	0.03218	0.03186	0.03218	0.01874	0.03218	0.03218	0.02887	0.03442	0.02326
Z004E0046	-0.08839	-0.08839	-0.09231	-0.08839	-0.09727	-0.08839	-0.08839	-0.08582	-0.0929	-0.08281
Z004E0047	0.01522	0.01522	0.01054	0.01522	0.01163	0.01522	0.01522	0.02906	0.01421	0.00503
Z004E0048	0.05055	0.05055	0.05443	0.05055	0.04042	0.05055	0.05055	0.06198	0.05105	0.04356
Z004E0049	0.04986	0.04986	0.04602	0.04986	0.03768	0.04986	0.04986	0.04234	0.04869	0.03771
Z004E0050	-0.04962	-0.04962	-0.05521	-0.04962	-0.0613	-0.04962	-0.04962	-0.04404	-0.05146	-0.04393
Z004E0051	-0.02636	-0.02636	-0.02944	-0.02636	-0.01578	-0.02636	-0.02636	-0.02154	-0.02865	-0.01885
Z004E0052	-0.03361	-0.03361	-0.0283	-0.03361	-0.02205	-0.03361	-0.03361	-0.04478	-0.0312	-0.02075
Z004E0054	-0.10125	-0.10125	-0.09763	-0.10125	-0.1004	-0.10125	-0.10125	-0.10851	-0.10192	-0.10782
Z004E0056	0.03198	0.03198	0.0404	0.03198	0.04281	0.03198	0.03198	0.04455	0.0339	0.02845
Z004E0057	-0.00369	-0.00369	0.00708	-0.00369	0.00726	-0.00369	-0.00369	-0.0147	-0.00233	-0.00894
Z004E0058	-0.03305	-0.03305	-0.0352	-0.03305	-0.04682	-0.03305	-0.03305	-0.01464	-0.0309	-0.03944
Z004E0059	-0.02244	-0.02244	-0.01861	-0.02244	-0.01194	-0.02244	-0.02244	-0.02734	-0.02093	-0.02646
Z004E0060	0.00755	0.00755	0.00496	0.00755	0.01639	0.00755	0.00755	0.02294	0.0091	0.02032
Z004E0061	-0.01476	-0.01476	-0.01742	-0.01476	-0.02046	-0.01476	-0.01476	-0.02561	-0.01789	-0.0051
Z004E0062	0.06298	0.06298	0.06717	0.06298	0.07411	0.06298	0.06298	0.05868	0.06667	0.08026
Z004E0063	-0.00981	-0.00981	-0.01058	-0.00981	-0.01147	-0.00981	-0.00981	-0.01707	-0.00939	0.00472
Z004E0064	-0.01673	-0.01673	-0.0252	-0.01673	-0.03173	-0.01673	-0.01673	-0.00421	-0.01905	-0.03097
Z004E0065	-0.02195	-0.02195	-0.01204	-0.02195	-0.00644	-0.02195	-0.02195	-0.03303	-0.0201	-0.00532
Z004E0066	-0.09687	-0.09687	-0.09691	-0.09687	-0.08492	-0.09687	-0.09687	-0.0796	-0.0944	-0.0795
Z004E0067	-0.01519	-0.01519	-0.01724	-0.01519	-0.02503	-0.01519	-0.01519	-0.0322	-0.01717	-0.00893
Z004E0068	-0.01084	-0.01084	-0.01124	-0.01084	-0.00049	-0.01084	-0.01084	-0.02042	-0.01089	0.00095
Z004E0069	-0.02086	-0.02086	-0.01638	-0.02086	-0.00827	-0.02086	-0.02086	-0.01419	-0.02243	-0.01736
Z004E0070	-0.0442	-0.0442	-0.04684	-0.0442	-0.05317	-0.0442	-0.0442	-0.04989	-0.043	-0.03282
Z004E0071	0.02092	0.02092	0.0209	0.02092	0.03282	0.02092	0.02092	0.03817	0.0234	0.03829
Z004E0072	0.06054	0.06054	0.06031	0.06054	0.04689	0.06054	0.06054	0.05717	0.06283	0.05163
Z004E0073	0.00337	0.00337	0.00436	0.00337	-0.00702	0.00337	0.00337	0.01014	0.00084	-0.00677
Z004E0074	-0.00589	-0.00589	-0.00076	-0.00589	0.00877	-0.00589	-0.00589	-0.01119	-0.00436	0.01042
Z004E0075	0.00079	0.00079	0.00462	0.00079	-0.00555	0.00079	0.00079	-0.01217	0.0006	0.01163
Z004E0076	0.03129	0.03129	0.03325	0.03129	0.02959	0.03129	0.03129	0.02158	0.03152	0.02224
Z004E0077	-0.04149	-0.04149	-0.04225	-0.04149	-0.0539	-0.04149	-0.04149	-0.04451	-0.03952	-0.05048
Z004E0078	0.00823	0.00823	0.01189	0.00823	0.00379	0.00823	0.00823	0.00329	0.00958	0.02575
Z004E0079	0.00107	0.00107	-0.00488	0.00107	-0.00714	0.00107	0.00107	-0.00897	-0.00101	0.00925
Z004E0080	0.0841	0.0841	0.08333	0.0841	0.07174	0.0841	0.0841	0.08111	0.08607	0.07512
Z004E0081	-0.04228	-0.04228	-0.04513	-0.04228	-0.05587	-0.04228	-0.04228	-0.03129	-0.04219	-0.05546
Z004E0082	0.03385	0.03385	0.04004	0.03385	0.02401	0.03385	0.03385	0.02924	0.03482	0.02614
Z004E0083	0.00557	0.00557	0.00341	0.00557	0.00445	0.00557	0.00557	0.01736	0.00464	-0.00337
Z004E0084	-0.05765	-0.05765	-0.05784	-0.05765	-0.06819	-0.05765	-0.05765	-0.06623	-0.05965	-0.06828
Z004E0085	0.04752	0.04752	0.05356	0.04752	0.03696	0.04752	0.04752	0.037	0.0483	0.03804
Z004E0086	-0.03618	-0.03618	-0.03399	-0.03618	-0.02531	-0.03618	-0.03618	-0.02167	-0.03705	-0.04086
Z004E0087	0.02027	0.02027	0.01645	0.02027	0.0106	0.02027	0.02027	0.03369	0.01937	0.03106
Z004E0088	-0.10116	-0.10116	-0.09494	-0.10116	-0.11105	-0.10116	-0.10116	-0.10579	-0.10017	-0.10886
Z004E0089	0.03828	0.03828	0.03985	0.03828	0.0264	0.03828	0.03828	0.04356	0.04073	0.0319
Z004E0090	0.09963	0.09963	0.1026	0.09963	0.08867	0.09963	0.09963	0.0955	0.10082	0.09218
Z004E0091	-0.01398	-0.01398	-0.01505	-0.01398	-0.00418	-0.01398	-0.01398	0.00218	-0.01182	0.00112
Z004E0092	0.00689	0.00689	0.00906	0.00689	0.00543	0.00689	0.00689	0.00098	0.00807	0.00122
Z004E0094	0.02005	0.02005	0.01888	0.02005	0.01993	0.02005	0.02005	0.01218	0.02084	0.03169
Z004E0095	-0.00659	-0.00659	-0.00297	-0.00659	0.00506	-0.00659	-0.00659	-0.0155	-0.00743	-0.00354
Z004E0096	-0.03562	-0.03562	-0.03886	-0.03562	-0.04923	-0.03562	-0.03562	-0.04355	-0.03643	-0.04769
Z004E0097	0.0798	0.0798	0.07712	0.0798	0.09089	0.0798	0.0798	0.09224	0.07939	0.09406
Z004E0098	0.00957	0.00957	0.01585	0.00957	0.02129	0.00957	0.00957	0.00504	0.01063	0.00511
Z004E0099	-0.07861	-0.07861	-0.08115	-0.07861	-0.06783	-0.07861	-0.07861	-0.06625	-0.07893	-0.06433
Z004E0100	-0.01445	-0.01445	-0.01765	-0.01445	-0.0245	-0.01445	-0.01445	0.00253	-0.01535	-0.02419
Z004E0101	0.01802	0.01802	0.01639	0.01802	0.02509	0.01802	0.01802	0.03474	0.01997	0.02062
Z004E0102	-0.02351	-0.02351	-0.01745	-0.02351	-0.01322	-0.02351	-0.02351	-0.03322	-0.02083	-0.02087
Z004E0103	0.03804	0.03804	0.03814	0.03804	0.04612	0.03804	0.03804	0.05737	0.04054	0.03268
Z004E0104	-0.03874	-0.03874	-0.03485	-0.03874	-0.04891	-0.03874	-0.03874	-0.02733	-0.03824	-0.04573
Z004E0105	0.02237	0.02237	0.02144	0.02237	0.03034	0.02237	0.02237	0.03758	0.02266	0.01625
Z004E0106	-0.00978	-0.00978	-0.01701	-0.00978	-0.02112	-0.00978	-0.00978	-0.00638	-0.01325	-0.00568
Z004E0107	0.01712	0.01712	0.02259	0.01712	0.02583	0.01712	0.01712	0.0281	0.01787	0.00894
Z004E0108	0.03921	0.03921	0.04533	0.03921	0.04342	0.03921	0.03921	0.03829	0.04372	0.03754
Z004E0109	-0.00226	-0.00226	-0.00238	-0.00226	-0.01153	-0.00226	-0.00226	-0.01988	-0.0046	0.00478
Z004E0110	0.04528	0.04528	0.04257	0.04528	0.03651	0.04528	0.04528	0.03966	0.04644	0.05666
Z004E0111	-0.08733	-0.08733	-0.08076	-0.08733	-0.09108	-0.08733	-0.08733	-0.09858	-0.08649	-0.07188
Z004E0113	-0.04858	-0.04858	-0.04883	-0.04858	-0.05909	-0.04858	-0.04858	-0.0419	-0.04958	-0.03975
Z004E0114	0.02079	0.02079	0.01793	0.02079	0.00872	0.02079	0.02079	0.0397	0.02252	0.01431
Z004E0115	0.03623	0.03623	0.04158	0.03623	0.04402	0.03623	0.03623	0.04945	0.03933	0.03125
Z004E0116	-0.01097	-0.01097	-0.00249	-0.01097	-0.01145	-0.01097	-0.01097	-0.02103	-0.00938	-0.0187
Z004E0118	0.1504	0.1504	0.15488	0.1504	0.14453	0.1504	0.1504	0.14688	0.15206	0.15772
Z004E0120	-0.03327	-0.03327	-0.03318	-0.03327	-0.03925	-0.03327	-0.03327	-0.02106	-0.03357	-0.01893
Z004E0121	-0.11715	-0.11715	-0.1142	-0.11715	-0.12804	-0.11715	-0.11715	-0.12126	-0.11597	-0.1246
Z004E0122	0.00264	0.00264	0.00389	0.00264	-0.01037	0.00264	0.00264	0.01226	0.00217	-0.00895
Z004E0123	0.01196	0.01196	0.00484	0.01196	-0.0002	0.01196	0.01196	0.0262	0.0121	0.02128
Z004E0124	-0.02631	-0.02631	-0.02504	-0.02631	-0.02765	-0.02631	-0.02631	-0.02858	-0.02378	-0.0336
Z004E0125	0.03786	0.03786	0.03745	0.03786	0.04823	0.03786	0.03786	0.02828	0.0378	0.04964
Z004E0126	0.00725	0.00725	0.02006	0.00725	0.0215	0.00725	0.00725	-0.00004	0.01017	0.00578
Z004E0127	-0.01528	-0.01528	-0.01529	-0.01528	-0.01504	-0.01528	-0.01528	-0.00138	-0.01681	-0.02167
Z004E0128	-0.00397	-0.00397	-0.00228	-0.00397	0.00546	-0.00397	-0.00397	0.00516	-0.00437	-0.01219
Z004E0129	-0.03214	-0.03214	-0.03144	-0.03214	-0.04137	-0.03214	-0.03214	-0.0444	-0.03118	-0.02275
Z004E0130	0.01157	0.01157	0.0152	0.01157	0.02564	0.01157	0.01157	0.01684	0.00967	0.02526
Z004E0131	0.0218	0.0218	0.02093	0.0218	0.00967	0.0218	0.0218	0.01887	0.0237	0.0128
Z004E0133	0.07379	0.07379	0.07433	0.07379	0.06639	0.07379	0.07379	0.06953	0.07629	0.08985
Z004E0134	0.04252	0.04252	0.04935	0.04252	0.05611	0.04252	0.04252	0.05222	0.04384	0.0594
Z004E0135	0.08714	0.08714	0.09481	0.08714	0.09559	0.08714	0.08714	0.08621	0.09226	0.08639
Z004E0136	-0.00637	-0.00637	-0.00618	-0.00637	0.00355	-0.00637	-0.00637	0.00283	-0.0054	0.00434
Z004E0137	0.05388	0.05388	0.04636	0.05388	0.03659	0.05388	0.05388	0.06573	0.05214	0.03977
Z004E0138	-0.01174	-0.01174	-0.014	-0.01174	-0.02527	-0.01174	-0.01174	0.00674	-0.00965	-0.01814
Z004E0139	0.00389	0.00389	0.00125	0.00389	-0.00699	0.00389	0.00389	0.00955	-0.00021	-0.01099
Z004E0140	0.01366	0.01366	0.01961	0.01366	0.00329	0.01366	0.01366	0.00319	0.01438	0.00416
Z004E0141	-0.00205	-0.00205	-0.00752	-0.00205	-0.01709	-0.00205	-0.00205	0.01502	-0.00128	-0.01313
Z004E0142	0.05677	0.05677	0.05455	0.05677	0.04882	0.05677	0.05677	0.04778	0.05632	0.0697
Z004E0143	0.00586	0.00586	0.00692	0.00586	0.01688	0.00586	0.00586	0.00927	0.00304	0.01495
Z004E0144	-0.05232	-0.05232	-0.05502	-0.05232	-0.05909	-0.05232	-0.05232	-0.06097	-0.05306	-0.03945
Z004E0145	0.01394	0.01394	0.01987	0.01394	0.00362	0.01394	0.01394	0.00349	0.01465	0.00444
Z004E0146	0.00291	0.00291	0.00499	0.00291	-0.00398	0.00291	0.00291	0.0116	0.00269	0.0163
Z004E0147	0.11498	0.11498	0.11881	0.11498	0.12548	0.11498	0.11498	0.11008	0.1165	0.11096
Z004E0148	-0.02265	-0.02265	-0.02113	-0.02265	-0.01327	-0.02265	-0.02265	-0.01158	-0.01949	-0.00577
Z004E0149	-0.02846	-0.02846	-0.02573	-0.02846	-0.04004	-0.02846	-0.02846	-0.03027	-0.025	-0.03273
Z004E0150	0.00264	0.00264	-0.00123	0.00264	-0.0081	0.00264	0.00264	0.01826	0.00412	0.01664
Z004E0152	0.01411	0.01411	0.01502	0.01411	0.02551	0.01411	0.01411	0.01763	0.0112	0.02319
Z004E0153	-0.00365	-0.00365	0.00619	-0.00365	0.00727	-0.00365	-0.00365	0.00373	-0.00129	-0.00663
Z004E0155	-0.04899	-0.04899	-0.05494	-0.04899	-0.06286	-0.04899	-0.04899	-0.03158	-0.04851	-0.06014
Z004E0156	0.04746	0.04746	0.05287	0.04746	0.05834	0.04746	0.04746	0.05547	0.04628	0.04077
Z004E0158	-0.04091	-0.04091	-0.04277	-0.04091	-0.05364	-0.04091	-0.04091	-0.03578	-0.04454	-0.05568
Z004E0159	0.0757	0.0757	0.08517	0.0757	0.0661	0.0757	0.0757	0.06643	0.07793	0.07093
Z004E0160	0.0129	0.0129	0.01316	0.0129	0.01293	0.0129	0.0129	0.00736	0.01519	0.0261
Z004E0161	-0.03249	-0.03249	-0.02874	-0.03249	-0.03716	-0.03249	-0.03249	-0.03749	-0.03109	-0.01496
Z004E0162	0.01266	0.01266	0.01779	0.01266	0.00573	0.01266	0.01266	-0.00225	0.01117	0.01486
Z004E0163	-0.02696	-0.02696	-0.02942	-0.02696	-0.04001	-0.02696	-0.02696	-0.00834	-0.02499	-0.03339
Z004E0164	-0.02708	-0.02708	-0.01949	-0.02708	-0.01723	-0.02708	-0.02708	-0.0301	-0.02442	-0.03105
Z004E0165	0.0865	0.0865	0.09189	0.0865	0.09422	0.0865	0.0865	0.09971	0.08962	0.08153
Z004E0166	-0.06701	-0.06701	-0.05304	-0.06701	-0.05556	-0.06701	-0.06701	-0.07511	-0.06339	-0.06833
Z004E0167	-0.05016	-0.05016	-0.05418	-0.05016	-0.05385	-0.05016	-0.05016	-0.03593	-0.0488	-0.039
Z004E0168	-0.05621	-0.05621	-0.05134	-0.05621	-0.04726	-0.05621	-0.05621	-0.04265	-0.05341	-0.06126
Z004E0169	-0.04865	-0.04865	-0.05338	-0.04865	-0.05978	-0.04865	-0.04865	-0.05954	-0.04999	-0.0403
Z004E0170	-0.00741	-0.00741	-0.00813	-0.00741	0.00005	-0.00741	-0.00741	0.00765	-0.007	-0.01351
Z004E0171	-0.06714	-0.06714	-0.06836	-0.06714	-0.05606	-0.06714	-0.06714	-0.05991	-0.06707	-0.05232
Z004E0172	0.04668	0.04668	0.0495	0.04668	0.05458	0.04668	0.04668	0.05286	0.04456	0.03539
Z004E0173	-0.03094	-0.03094	-0.02331	-0.03094	-0.02067	-0.03094	-0.03094	-0.04492	-0.03181	-0.04012
Z004E0174	-0.05369	-0.05369	-0.0511	-0.05369	-0.0649	-0.05369	-0.05369	-0.05539	-0.05032	-0.05798
Z004E0175	-0.01065	-0.01065	-0.01296	-0.01065	-0.00248	-0.01065	-0.01065	0.00455	-0.00892	0.00217
Z004E0176	0.037	0.037	0.03822	0.037	0.02553	0.037	0.037	0.05454	0.03815	0.0321
Z004E0177	0.06481	0.06481	0.06996	0.06481	0.05785	0.06481	0.06481	0.0499	0.06333	0.06701
Z004E0178	0.02323	0.02323	0.02684	0.02323	0.03679	0.02323	0.02323	0.03942	0.02487	0.04212
Z004E0179	0.00659	0.00659	0.0076	0.00659	-0.00136	0.00659	0.00659	-0.00891	0.00583	0.01751
Z004E0180	0.0488	0.0488	0.04427	0.0488	0.03739	0.0488	0.0488	0.05283	0.04969	0.0592
Z004E0181	0.11423	0.11423	0.11688	0.11423	0.12443	0.11423	0.11423	0.10918	0.11731	0.12918
Z004E0182	0.09065	0.09065	0.08517	0.09065	0.0803	0.09065	0.09065	0.09356	0.08672	0.0955
Z004E0183	0.04159	0.04159	0.04087	0.04159	0.047	0.04159	0.04159	0.05966	0.04391	0.03399
Z004E0184	0.03574	0.03574	0.03042	0.03574	0.02239	0.03574	0.03574	0.0497	0.0347	0.02617
Z004E0185	-0.04085	-0.04085	-0.03698	-0.04085	-0.05094	-0.04085	-0.04085	-0.02941	-0.04036	-0.04784
Z004E0186	0.05815	0.05815	0.07176	0.05815	0.07047	0.05815	0.05815	0.0503	0.06155	0.05678
Z004E0187	-0.03207	-0.03207	-0.02999	-0.03207	-0.03894	-0.03207	-0.03207	-0.02337	-0.03229	-0.01868
Z004E0188	0.0552	0.0552	0.0583	0.0552	0.05569	0.0552	0.0552	0.06266	0.05328	0.04677
Z004E0189	0.00671	0.00671	0.01531	0.00671	0.01711	0.00671	0.00671	0.01916	0.00874	0.0032
Z004E0190	-0.06139	-0.06139	-0.05536	-0.06139	-0.06992	-0.06139	-0.06139	-0.07492	-0.06252	-0.06938
Z004E0191	0.05476	0.05476	0.06673	0.05476	0.06993	0.05476	0.05476	0.04407	0.05754	0.07379
Z004E0192	0.04843	0.04843	0.04637	0.04843	0.03807	0.04843	0.04843	0.04234	0.04998	0.05989
Z004E0193	0.02496	0.02496	0.02426	0.02496	0.03034	0.02496	0.02496	0.04302	0.02729	0.01737
Z004E0194	0.06889	0.06889	0.07004	0.06889	0.06199	0.06889	0.06889	0.06618	0.0679	0.07863
Z004E0195	0.00846	0.00846	0.01594	0.00846	0.02057	0.00846	0.00846	0.00248	0.00915	0.00596
Z004E0196	0.00139	0.00139	0.00765	0.00139	0.00819	0.00139	0.00139	0.01182	0.00263	-0.00668
Z004E0197	0.04557	0.04557	0.046	0.04557	0.05693	0.04557	0.04557	0.05159	0.04478	0.0578
Z004E0198	0.09136	0.09136	0.09191	0.09136	0.08452	0.09136	0.09136	0.07619	0.09032	0.10222
Z004E0199	-0.02657	-0.02657	-0.02536	-0.02657	-0.01899	-0.02657	-0.02657	-0.03329	-0.02601	-0.03519
Z004E0200	-0.04146	-0.04146	-0.04332	-0.04146	-0.05744	-0.04146	-0.04146	-0.03117	-0.04077	-0.05451
Z005E0001	0.00937	0.00937	0.0182	0.00937	0.02344	0.00937	0.00937	0.0134	0.00339	0.01119
Z005E0004	0.02905	0.02905	0.03992	0.02905	0.01954	0.02905	0.02905	0.02628	0.02038	0.03059
Z005E0007	0.01771	0.01771	0.025	0.01771	0.03084	0.01771	0.01771	0.00099	0.0237	0.01665
Z005E0008	-0.0307	-0.0307	-0.02407	-0.0307	-0.041	-0.0307	-0.0307	-0.04266	-0.01693	-0.03148
Z005E0009	0.01566	0.01566	0.02133	0.01566	0.0199	0.01566	0.01566	0.00505	-0.00417	0.01439
Z005E0010	0.03296	0.03296	0.02155	0.03296	0.02441	0.03296	0.03296	0.0332	0.02729	0.03426
Z005E0011	0.02098	0.02098	0.03114	0.02098	0.02229	0.02098	0.02098	0.01056	0.03503	0.02259
Z005E0012	0.05641	0.05641	0.0629	0.05641	0.03787	0.05641	0.05641	0.06253	0.07006	0.05567
Z005E0013	-0.04342	-0.04342	-0.03459	-0.04342	-0.02931	-0.04342	-0.04342	-0.05676	-0.03233	-0.04158
Z005E0014	0.01227	0.01227	-0.00129	0.01227	-0.00705	0.01227	0.01227	0.02298	0.03196	0.01141
Z005E0015	-0.09304	-0.09304	-0.10855	-0.09304	-0.09773	-0.09304	-0.09304	-0.09855	-0.10759	-0.09472
Z005E0016	-0.01054	-0.01054	-0.01357	-0.01054	0.00293	-0.01054	-0.01054	-0.02476	-0.00171	-0.0117
Z005E0017	0.01276	0.01276	-0.00029	0.01276	0.0231	0.01276	0.01276	0.01822	0.02599	0.01467
Z005E0018	0.00497	0.00497	-0.01188	0.00497	0.00056	0.00497	0.00497	0.0123	0.0213	0.00711
Z005E0019	0.01223	0.01223	0.02148	0.01223	0.00294	0.01223	0.01223	0.00743	0.00089	0.01373
Z005E0020	-0.01985	-0.01985	-0.03276	-0.01985	-0.01939	-0.01985	-0.01985	-0.02988	-0.00496	-0.01842
Z005E0021	0.07915	0.07915	0.08873	0.07915	0.07176	0.07915	0.07915	0.07034	0.0964	0.08097
Z005E0022	0.01292	0.01292	0.02064	0.01292	-0.0011	0.01292	0.01292	0.00342	0.01246	0.0118
Z005E0028	0.00118	0.00118	0.01271	0.00118	0.01514	0.00118	0.00118	0.00649	-0.01992	0.00005
Z005E0029	-0.01453	-0.01453	-0.00667	-0.01453	-0.01831	-0.01453	-0.01453	-0.01518	0.00335	-0.01221
Z005E0032	0.06328	0.06328	0.0482	0.06328	0.07222	0.06328	0.06328	0.05343	0.06228	0.06483
Z005E0033	-0.07431	-0.07431	-0.06834	-0.07431	-0.07821	-0.07431	-0.07431	-0.08773	-0.06202	-0.07498
Z005E0034	0.04708	0.04708	0.03415	0.04708	0.05821	0.04708	0.04708	0.04018	0.0331	0.04847
Z005E0035	-0.05097	-0.05097	-0.06487	-0.05097	-0.04611	-0.05097	-0.05097	-0.05303	-0.07228	-0.05213
Z005E0036	-0.00863	-0.00863	-0.02007	-0.00863	-0.0075	-0.00863	-0.00863	-0.01221	-0.01647	-0.00693
Z005E0037	-0.01456	-0.01456	-0.00666	-0.01456	-0.02907	-0.01456	-0.01456	-0.00682	-0.03198	-0.01568
Z005E0038	-0.00953	-0.00953	0.00191	-0.00953	-0.00283	-0.00953	-0.00953	-0.00409	-0.02881	-0.00785
Z005E0039	-0.02038	-0.02038	-0.03113	-0.02038	-0.01778	-0.02038	-0.02038	-0.01009	-0.03553	-0.01913
Z005E0040	0.00814	0.00814	-0.00443	0.00814	-0.00345	0.00814	0.00814	0.01698	0.02488	0.00713
Z005E0042	0.01839	0.01839	0.02291	0.01839	0.01422	0.01839	0.01839	0.02205	0.02868	0.01779
Z005E0043	0.02876	0.02876	0.0122	0.02876	0.03146	0.02876	0.02876	0.01793	0.04212	0.02767
Z005E0044	0.03539	0.03539	0.02334	0.03539	0.0364	0.03539	0.03539	0.02659	0.05001	0.0339
Z005E0045	0.0173	0.0173	0.01267	0.0173	0.01543	0.0173	0.0173	0.0079	0.03473	0.01936
Z005E0046	-0.01736	-0.01736	-0.00838	-0.01736	-0.00281	-0.01736	-0.01736	-0.01502	-0.04253	-0.01859
Z005E0047	-0.06008	-0.06008	-0.0504	-0.06008	-0.07149	-0.06008	-0.06008	-0.05291	-0.04388	-0.05799
Z005E0048	-0.03025	-0.03025	-0.04707	-0.03025	-0.04292	-0.03025	-0.03025	-0.02322	-0.03241	-0.03138
Z005E0049	0.02163	0.02163	0.03442	0.02163	0.02404	0.02163	0.02163	0.01198	0.00535	0.02303
Z005E0050	0.04695	0.04695	0.03547	0.04695	0.04285	0.04695	0.04695	0.05384	0.06081	0.0458
Z005E0051	-0.0321	-0.0321	-0.02184	-0.0321	-0.0262	-0.0321	-0.0321	-0.03167	-0.02373	-0.03267
Z005E0052	-0.07168	-0.07168	-0.06155	-0.07168	-0.06181	-0.07168	-0.07168	-0.06532	-0.09176	-0.07017
Z005E0053	-0.01382	-0.01382	-0.0045	-0.01382	-0.02797	-0.01382	-0.01382	-0.02313	-0.02927	-0.01501
Z005E0054	0.04182	0.04182	0.02947	0.04182	0.03074	0.04182	0.04182	0.05182	0.06118	0.0437
Z005E0055	-0.05803	-0.05803	-0.05039	-0.05803	-0.05381	-0.05803	-0.05803	-0.06554	-0.0725	-0.05634
Z005E0056	-0.03625	-0.03625	-0.0504	-0.03625	-0.0333	-0.03625	-0.03625	-0.04241	-0.0499	-0.0376
Z005E0057	-0.01456	-0.01456	-0.00542	-0.01456	-0.02544	-0.01456	-0.01456	-0.01124	-0.02652	-0.01295
Z005E0058	0.01403	0.01403	0.00469	0.01403	0.00367	0.01403	0.01403	0.02027	0.00729	0.0156
Z005E0059	-0.04758	-0.04758	-0.05878	-0.04758	-0.03529	-0.04758	-0.04758	-0.04212	-0.06764	-0.04885
Z005E0060	-0.00021	-0.00021	-0.01762	-0.00021	0.00134	-0.00021	-0.00021	-0.00239	-0.01976	-0.00153
Z005E0061	-0.03743	-0.03743	-0.02764	-0.03743	-0.03624	-0.03743	-0.03743	-0.05077	-0.04373	-0.03885
Z005E0062	-0.06569	-0.06569	-0.05522	-0.06569	-0.05287	-0.06569	-0.06569	-0.07832	-0.0544	-0.06667
Z005E0063	0.00883	0.00883	0.01789	0.00883	0.01762	0.00883	0.00883	0.0101	0.01648	0.0081
Z005E0064	-0.03832	-0.03832	-0.02443	-0.03832	-0.0514	-0.03832	-0.03832	-0.04002	-0.04347	-0.03654
Z005E0066	-0.05213	-0.05213	-0.043	-0.05213	-0.04246	-0.05213	-0.05213	-0.04959	-0.04197	-0.04999
Z005E0067	0.022	0.022	0.01052	0.022	0.02533	0.022	0.022	0.03148	0.00393	0.02028
Z005E0068	0.07821	0.07821	0.08546	0.07821	0.06528	0.07821	0.07821	0.08641	0.06039	0.07701
Z005E0069	-0.02506	-0.02506	-0.01755	-0.02506	-0.04228	-0.02506	-0.02506	-0.03571	-0.00968	-0.02592
Z005E0071	-0.01426	-0.01426	-0.02319	-0.01426	0.00104	-0.01426	-0.01426	-0.02197	-0.02766	-0.01279
Z005E0072	0.03962	0.03962	0.02715	0.03962	0.02888	0.03962	0.03962	0.03611	0.02915	0.03808
Z005E0073	0.00362	0.00362	-0.00925	0.00362	0.01994	0.00362	0.00362	0.01025	-0.01745	0.00213
Z005E0074	-0.06404	-0.06404	-0.0555	-0.06404	-0.0828	-0.06404	-0.06404	-0.05488	-0.04499	-0.06182
Z005E0075	0.08471	0.08471	0.09343	0.08471	0.10183	0.08471	0.08471	0.06959	0.05964	0.08328
Z005E0076	-0.05921	-0.05921	-0.07142	-0.05921	-0.05996	-0.05921	-0.05921	-0.06356	-0.05155	-0.05733
Z005E0077	-0.03151	-0.03151	-0.04533	-0.03151	-0.02672	-0.03151	-0.03151	-0.04171	-0.01657	-0.03255
Z005E0079	0.08785	0.08785	0.09507	0.08785	0.10115	0.08785	0.08785	0.07117	0.0938	0.08678
Z005E0080	0.02701	0.02701	0.03435	0.02701	0.04368	0.02701	0.02701	0.02891	0	0.02565
Z005E0082	-0.02908	-0.02908	-0.02065	-0.02908	-0.04381	-0.02908	-0.02908	-0.0359	-0.00898	-0.02713
Z005E0083	0.0299	0.0299	0.01235	0.0299	0.02617	0.0299	0.0299	0.03642	0.04332	0.02908
Z005E0084	0.03984	0.03984	0.04893	0.03984	0.02244	0.03984	0.03984	0.04861	0.04079	0.03899
Z005E0085	-0.03269	-0.03269	-0.02412	-0.03269	-0.02216	-0.03269	-0.03269	-0.03134	-0.03293	-0.03211
Z005E0087	-0.00651	-0.00651	-0.00191	-0.00651	-0.01087	-0.00651	-0.00651	-0.00291	0.00384	-0.0071
Z005E0088	0.03618	0.03618	0.04586	0.03618	0.03811	0.03618	0.03618	0.02909	0.02216	0.03511
Z005E0089	-0.03746	-0.03746	-0.04732	-0.03746	-0.04075	-0.03746	-0.03746	-0.02723	-0.01846	-0.0357
Z005E0090	-0.02015	-0.02015	-0.00924	-0.02015	-0.03077	-0.02015	-0.02015	-0.02425	-0.03127	-0.02146
Z005E0091	-0.00352	-0.00352	0.0031	-0.00352	0.00745	-0.00352	-0.00352	-0.00372	0.00096	-0.00441
Z005E0092	-0.00923	-0.00923	-0.02044	-0.00923	-0.00918	-0.00923	-0.00923	-0.00177	-0.02634	-0.00787
Z005E0093	0.00717	0.00717	0.01464	0.00717	-0.00997	0.00717	0.00717	-0.00346	0.02253	0.0063
Z005E0094	-0.01592	-0.01592	-0.00737	-0.01592	0.0016	-0.01592	-0.01592	-0.03092	-0.04109	-0.01738
Z005E0095	-0.00954	-0.00954	-0.02256	-0.00954	0.00716	-0.00954	-0.00954	-0.02019	-0.01363	-0.01104
Z005E0096	0.05462	0.05462	0.06409	0.05462	0.04108	0.05462	0.05462	0.06575	0.04231	0.05641
Z005E0099	0.05757	0.05757	0.04223	0.05757	0.05592	0.05757	0.05757	0.04962	0.07513	0.05662
Z005E0100	0.0125	0.0125	0.01996	0.0125	0.02145	0.0125	0.0125	0.01172	0.01749	0.01172
Z005E0102	0.04494	0.04494	0.05189	0.04494	0.02906	0.04494	0.04494	0.03467	0.05997	0.044
Z005E0104	-0.06377	-0.06377	-0.05363	-0.06377	-0.0597	-0.06377	-0.06377	-0.07605	-0.08582	-0.06542
Z005E0105	-0.03916	-0.03916	-0.03196	-0.03916	-0.03765	-0.03916	-0.03916	-0.0303	-0.055	-0.03727
Z005E0106	-0.03108	-0.03108	-0.0249	-0.03108	-0.03182	-0.03108	-0.03108	-0.02597	-0.0517	-0.03202
Z005E0107	-0.00928	-0.00928	-0.0038	-0.00928	-0.01577	-0.00928	-0.00928	-0.00629	0.0016	-0.00975
Z005E0108	0.00757	0.00757	0.00297	0.00757	0.0016	0.00757	0.00757	0.01583	-0.01026	0.00635
Z005E0109	-0.0141	-0.0141	-0.00232	-0.0141	-0.01029	-0.0141	-0.0141	-0.02436	-0.03347	-0.0157
Z005E0110	-0.1016	-0.1016	-0.11803	-0.1016	-0.1139	-0.1016	-0.1016	-0.09259	-0.11895	-0.10307
Z005E0111	0.00185	0.00185	0.01182	0.00185	-0.01397	0.00185	0.00185	-0.00421	0.02209	0.00097
Z005E0112	-0.01035	-0.01035	0.00195	-0.01035	-0.01962	-0.01035	-0.01035	-0.01096	-0.01647	-0.00878
Z005E0113	-0.05827	-0.05827	-0.07037	-0.05827	-0.06089	-0.05827	-0.05827	-0.05096	-0.04479	-0.05951
Z005E0114	0.02815	0.02815	0.01439	0.02815	0.0195	0.02815	0.02815	0.01858	0.04359	0.02688
Z005E0115	-0.05898	-0.05898	-0.05089	-0.05898	-0.04776	-0.05898	-0.05898	-0.07626	-0.0525	-0.05993
Z005E0116	0.02687	0.02687	0.00963	0.02687	0.02991	0.02687	0.02687	0.01655	0.00798	0.02544
Z005E0117	-0.02863	-0.02863	-0.01932	-0.02863	-0.03281	-0.02863	-0.02863	-0.03088	-0.02008	-0.02964
Z005E0118	-0.03345	-0.03345	-0.05172	-0.03345	-0.0317	-0.03345	-0.03345	-0.02699	-0.05407	-0.03476
Z005E0119	-0.00661	-0.00661	0.00293	-0.00661	0.01324	-0.00661	-0.00661	-0.01783	-0.02702	-0.00524
Z005E0120	-0.0466	-0.0466	-0.05922	-0.0466	-0.0437	-0.0466	-0.0466	-0.03708	-0.02789	-0.04452
Z005E0121	0.05475	0.05475	0.06678	0.05475	0.06855	0.05475	0.05475	0.04552	0.07115	0.05668
Z005E0122	0.01336	0.01336	0.00204	0.01336	0.03206	0.01336	0.01336	0.00508	-0.00358	0.01316
Z005E0123	0.0082	0.0082	0.01664	0.0082	-0.00661	0.0082	0.0082	0.01873	0.01123	0.01013
Z005E0125	-0.00429	-0.00429	0.0056	-0.00429	-0.00332	-0.00429	-0.00429	-0.01769	-0.01053	-0.00569
Z005E0126	0.02615	0.02615	0.03419	0.02615	0.01318	0.02615	0.02615	0.018	0.02673	0.02499
Z005E0127	-0.01915	-0.01915	-0.00756	-0.01915	-0.02239	-0.01915	-0.01915	-0.01265	-0.00613	-0.02012
Z005E0128	-0.02301	-0.02301	-0.03648	-0.02301	-0.0276	-0.02301	-0.02301	-0.01277	-0.03795	-0.02167
Z005E0129	0.07977	0.07977	0.07397	0.07977	0.07968	0.07977	0.07977	0.08538	0.05929	0.07867
Z005E0130	0.09698	0.09698	0.10613	0.09698	0.08235	0.09698	0.09698	0.09124	0.11836	0.09895
Z005E0131	-0.01499	-0.01499	-0.00293	-0.01499	-0.01405	-0.01499	-0.01499	-0.01925	-0.0234	-0.01304
Z005E0133	-0.08103	-0.08103	-0.07216	-0.08103	-0.09681	-0.08103	-0.08103	-0.08816	-0.06067	-0.07902
Z005E0134	0.02345	0.02345	0.03361	0.02345	0.03984	0.02345	0.02345	0.0145	0.00066	0.0221
Z005E0137	-0.01057	-0.01057	-0.00278	-0.01057	-0.02481	-0.01057	-0.01057	-0.00276	-0.02806	-0.01171
Z005E0138	-0.0154	-0.0154	-0.00638	-0.0154	-0.02836	-0.0154	-0.0154	-0.01424	-0.02951	-0.01515
Z005E0139	0.0846	0.0846	0.07168	0.0846	0.09736	0.0846	0.0846	0.07259	0.09654	0.0834
Z005E0141	-0.14231	-0.14231	-0.15457	-0.14231	-0.13971	-0.14231	-0.14231	-0.13679	-0.13	-0.14336
Z005E0142	-0.02092	-0.02092	-0.03323	-0.02092	-0.01928	-0.02092	-0.02092	-0.01402	-0.04118	-0.02258
Z005E0143	-0.07026	-0.07026	-0.06054	-0.07026	-0.05456	-0.07026	-0.07026	-0.08291	-0.07459	-0.06858
Z005E0144	-0.00202	-0.00202	-0.00092	-0.00202	-0.0125	-0.00202	-0.00202	-0.00266	-0.00751	-0.0005
Z005E0145	-0.13066	-0.13066	-0.14472	-0.13066	-0.14234	-0.13066	-0.13066	-0.12395	-0.11651	-0.13171
Z005E0146	-0.03979	-0.03979	-0.0428	-0.03979	-0.05622	-0.03979	-0.03979	-0.04781	-0.0217	-0.04079
Z005E0147	0.00862	0.00862	-0.00337	0.00862	0.01327	0.00862	0.00862	-0.00076	-0.01033	0.00675
Z005E0148	0.15626	0.15626	0.1679	0.15626	0.15769	0.15626	0.15626	0.16348	0.13818	0.15777
Z005E0149	-0.01962	-0.01962	-0.03123	-0.01962	-0.00907	-0.01962	-0.01962	-0.012	-0.00383	-0.01769
Z005E0152	-0.01759	-0.01759	-0.03178	-0.01759	-0.00442	-0.01759	-0.01759	-0.03056	-0.00563	-0.01592
Z005E0153	0.03324	0.03324	0.02458	0.03324	0.03827	0.03324	0.03324	0.02917	0.02215	0.03434
Z005E0154	-0.04419	-0.04419	-0.05635	-0.04419	-0.03915	-0.04419	-0.04419	-0.05346	-0.06325	-0.04609
Z005E0155	0.00246	0.00246	-0.01269	0.00246	0.00842	0.00246	0.00246	-0.0124	0.01075	0.0011
Z005E0156	0.03742	0.03742	0.04276	0.03742	0.03126	0.03742	0.03742	0.0405	0.04822	0.03693
Z005E0157	0.01682	0.01682	0.00903	0.01682	0.01975	0.01682	0.01682	0.01214	0.00626	0.01803
Z005E0158	-0.00848	-0.00848	-0.00045	-0.00848	-0.01686	-0.00848	-0.00848	-0.02069	0.00366	-0.00956
Z005E0159	-0.04061	-0.04061	-0.05303	-0.04061	-0.02938	-0.04061	-0.04061	-0.04789	-0.02244	-0.0389
Z005E0160	0.06953	0.06953	0.05222	0.06953	0.0519	0.06953	0.06953	0.07655	0.08358	0.06851
Z005E0161	-0.01632	-0.01632	-0.011	-0.01632	-0.02533	-0.01632	-0.01632	-0.01933	-0.00391	-0.01714
Z005E0163	0.01793	0.01793	0.03092	0.01793	0.03313	0.01793	0.01793	0.00933	0.01895	0.01971
Z005E0164	0.02523	0.02523	0.01515	0.02523	0.01161	0.02523	0.02523	0.02389	0.02835	0.02685
Z005E0165	-0.01235	-0.01235	-0.00103	-0.01235	-0.02668	-0.01235	-0.01235	0.00065	-0.02185	-0.01048
Z005E0166	0.05444	0.05444	0.04096	0.05444	0.03494	0.05444	0.05444	0.0651	0.07418	0.05359
Z005E0167	0.07316	0.07316	0.06004	0.07316	0.07089	0.07316	0.07316	0.06814	0.09623	0.0752
Z005E0168	-0.06669	-0.06669	-0.05856	-0.06669	-0.08174	-0.06669	-0.06669	-0.05911	-0.08398	-0.06778
Z005E0169	0.00496	0.00496	0.01559	0.00496	-0.00129	0.00496	0.00496	0.01408	-0.01019	0.00662
Z005E0170	0.01522	0.01522	0.00239	0.01522	0.01551	0.01522	0.01522	0.00514	0.03016	0.01666
Z005E0171	0.00546	0.00546	0.01751	0.00546	0.0059	0.00546	0.00546	0.0124	-0.01237	0.00703
Z005E0172	0.02053	0.02053	0.02833	0.02053	0.01961	0.02053	0.02053	0.01029	0.01964	0.01966
Z005E0173	-0.02905	-0.02905	-0.02267	-0.02905	-0.01749	-0.02905	-0.02905	-0.02908	-0.02472	-0.02998
Z005E0174	-0.04586	-0.04586	-0.03918	-0.04586	-0.04405	-0.04586	-0.04586	-0.05717	-0.06507	-0.047
Z005E0175	0.02765	0.02765	0.01616	0.02765	0.02462	0.02765	0.02765	0.03586	0.04398	0.02936
Z005E0176	-0.00687	-0.00687	-0.00046	-0.00687	-0.02522	-0.00687	-0.00687	-0.0007	0.00673	-0.00763
Z005E0178	-0.01743	-0.01743	-0.00672	-0.01743	-0.02118	-0.01743	-0.01743	-0.01216	-0.00415	-0.01548
Z005E0179	-0.07539	-0.07539	-0.06851	-0.07539	-0.09111	-0.07539	-0.07539	-0.08561	-0.0604	-0.07634
Z005E0180	0.01754	0.01754	0.02641	0.01754	0.01724	0.01754	0.01754	0.00355	0.02665	0.01629
Z005E0181	0.00686	0.00686	0.01804	0.00686	0.02275	0.00686	0.00686	-0.00551	-0.01255	0.00845
Z005E0182	-0.076	-0.076	-0.08247	-0.076	-0.07651	-0.076	-0.076	-0.06306	-0.08565	-0.0741
Z005E0183	0.07156	0.07156	0.05827	0.07156	0.05902	0.07156	0.07156	0.08469	0.05948	0.07017
Z005E0184	-0.00309	-0.00309	0.00539	-0.00309	-0.00203	-0.00309	-0.00309	0.00672	-0.01895	-0.00407
Z005E0185	-0.00811	-0.00811	-0.00095	-0.00811	-0.02825	-0.00811	-0.00811	-0.00245	0.00595	-0.00876
Z005E0186	0.0025	0.0025	0.00943	0.0025	-0.01333	0.0025	0.0025	-0.00775	0.01752	0.00155
Z005E0187	0.06863	0.06863	0.0561	0.06863	0.05616	0.06863	0.06863	0.0732	0.05757	0.06722
Z005E0189	0.05784	0.05784	0.06711	0.05784	0.04475	0.05784	0.05784	0.0691	0.04541	0.0596
Z005E0190	0.00507	0.00507	-0.00858	0.00507	0.01686	0.00507	0.00507	0.01095	0.01793	0.0069
Z005E0191	0.08945	0.08945	0.07847	0.08945	0.08895	0.08945	0.08945	0.09675	0.07248	0.09083
Z005E0192	-0.00945	-0.00945	-0.01983	-0.00945	0.00556	-0.00945	-0.00945	-0.00009	-0.02485	-0.00792
Z005E0193	0.0273	0.0273	0.03669	0.0273	0.02618	0.0273	0.0273	0.03648	0.012	0.02645
Z005E0196	0.02021	0.02021	0.0054	0.02021	0.02426	0.02021	0.02021	0.00833	0.01382	0.01841
Z005E0197	-0.03316	-0.03316	-0.04576	-0.03316	-0.04357	-0.03316	-0.03316	-0.03657	-0.04371	-0.03472
Z005E0198	-0.02818	-0.02818	-0.01901	-0.02818	-0.03296	-0.02818	-0.02818	-0.02631	-0.01999	-0.02913
Z005E0199	-0.01473	-0.01473	-0.02755	-0.01473	-0.01446	-0.01473	-0.01473	-0.02481	0.00021	-0.01329
Z006E0001	-0.02538	-0.02538	-0.01566	-0.02538	-0.01428	-0.02538	-0.02538	-0.02426	-0.04218	-0.02685
Z006E0002	-0.02041	-0.02041	-0.03532	-0.02041	-0.01204	-0.02041	-0.02041	-0.01992	-0.01695	-0.02222
Z006E0003	0.03252	0.03252	0.02506	0.03252	0.02861	0.03252	0.03252	0.0338	0.02587	0.03386
Z006E0005	-0.01005	-0.01005	-0.01678	-0.01005	-0.00973	-0.01005	-0.01005	-0.00933	0.00508	-0.00776
Z006E0006	0.03541	0.03541	0.02523	0.03541	0.03533	0.03541	0.03541	0.03627	0.04969	0.03553
Z006E0007	-0.04852	-0.04852	-0.03527	-0.04852	-0.04583	-0.04852	-0.04852	-0.04725	-0.03739	-0.0456
Z006E0008	-0.00253	-0.00253	0.01101	-0.00253	0.00109	-0.00253	-0.00253	-0.00422	-0.01713	-0.0001
Z006E0009	-0.01432	-0.01432	-0.00344	-0.01432	-0.01555	-0.01432	-0.01432	-0.01293	-0.02673	-0.01615
Z006E0010	0.00444	0.00444	-0.00213	0.00444	0.01584	0.00444	0.00444	0.00612	-0.00727	0.00641
Z006E0011	0.03134	0.03134	0.04756	0.03134	0.03044	0.03134	0.03134	0.03103	0.02078	0.03331
Z006E0012	0.01021	0.01021	-0.0004	0.01021	0.01931	0.01021	0.01021	0.00918	0.02175	0.01231
Z006E0013	0.04139	0.04139	0.05137	0.04139	0.0458	0.04139	0.04139	0.03918	0.04923	0.04435
Z006E0014	-0.041	-0.041	-0.05281	-0.041	-0.0348	-0.041	-0.041	-0.04202	-0.02883	-0.03889
Z006E0015	-0.01583	-0.01583	-0.02222	-0.01583	-0.01432	-0.01583	-0.01583	-0.0152	-0.02531	-0.01824
Z006E0016	-0.00652	-0.00652	0.00336	-0.00652	0.00328	-0.00652	-0.00652	-0.00629	0.00051	-0.00754
Z006E0017	0.04792	0.04792	0.05782	0.04792	0.05252	0.04792	0.04792	0.04576	0.05571	0.05087
Z006E0018	-0.06555	-0.06555	-0.04984	-0.06555	-0.06683	-0.06555	-0.06555	-0.06384	-0.07617	-0.06316
Z006E0020	-0.00853	-0.00853	-0.01398	-0.00853	-0.01357	-0.00853	-0.00853	-0.00906	-0.01476	-0.00725
Z006E0023	0.00276	0.00276	-0.00753	0.00276	0.00162	0.00276	0.00276	0.00151	-0.00746	0.00437
Z006E0024	0.09521	0.09521	0.10907	0.09521	0.09421	0.09521	0.09521	0.09369	0.083	0.09312
Z006E0025	0.00176	0.00176	-0.00465	0.00176	-0.00254	0.00176	0.00176	0.00358	-0.0048	0.00341
Z006E0026	-0.06907	-0.06907	-0.07449	-0.06907	-0.07418	-0.06907	-0.06907	-0.06963	-0.07529	-0.06779
Z006E0027	0.05102	0.05102	0.03944	0.05102	0.06018	0.05102	0.05102	0.04895	0.06132	0.04897
Z006E0028	-0.01802	-0.01802	-0.03266	-0.01802	-0.00972	-0.01802	-0.01802	-0.01929	-0.00806	-0.01994
Z006E0029	0.03439	0.03439	0.05032	0.03439	0.04369	0.03439	0.03439	0.03319	0.01996	0.03683
Z006E0031	0.02638	0.02638	0.01232	0.02638	0.02694	0.02638	0.02638	0.02768	0.03956	0.02428
Z006E0032	-0.13482	-0.13482	-0.14726	-0.13482	-0.14606	-0.13482	-0.13482	-0.13633	-0.14287	-0.13775
Z006E0033	0.0681	0.0681	0.07612	0.0681	0.07273	0.0681	0.0681	0.06851	0.07568	0.07138
Z006E0034	-0.0091	-0.0091	-0.01952	-0.0091	-0.01375	-0.0091	-0.0091	-0.00986	-0.01721	-0.01206
Z006E0035	0.02525	0.02525	0.01201	0.02525	0.02969	0.02525	0.02525	0.02573	0.01191	0.02306
Z006E0036	-0.03126	-0.03126	-0.03506	-0.03126	-0.03445	-0.03126	-0.03126	-0.0321	-0.03785	-0.02992
Z006E0037	-0.04294	-0.04294	-0.03428	-0.04294	-0.0421	-0.04294	-0.04294	-0.04434	-0.0579	-0.04272
Z006E0038	0.19271	0.19271	0.18193	0.19271	0.20177	0.19271	0.19271	0.19286	0.20332	0.19097
Z006E0041	-0.02926	-0.02926	-0.01933	-0.02926	-0.0254	-0.02926	-0.02926	-0.02915	-0.02008	-0.03061
Z006E0042	-0.02358	-0.02358	-0.01414	-0.02358	-0.01787	-0.02358	-0.02358	-0.02541	-0.01607	-0.02069
Z006E0043	-0.02048	-0.02048	-0.00537	-0.02048	-0.02262	-0.02048	-0.02048	-0.02153	-0.01942	-0.01816
Z006E0044	0.03416	0.03416	0.04455	0.03416	0.0418	0.03416	0.03416	0.03418	0.04115	0.03751
Z006E0046	-0.07771	-0.07771	-0.09115	-0.07771	-0.07867	-0.07771	-0.07771	-0.07685	-0.06416	-0.07974
Z006E0047	-0.04099	-0.04099	-0.05484	-0.04099	-0.04517	-0.04099	-0.04099	-0.04236	-0.02658	-0.0434
Z006E0048	0.03622	0.03622	0.02995	0.03622	0.04023	0.03622	0.03622	0.03574	0.0249	0.03829
Z006E0049	0.05078	0.05078	0.04036	0.05078	0.05037	0.05078	0.05078	0.05255	0.04157	0.04815
Z006E0050	-0.0327	-0.0327	-0.04617	-0.0327	-0.03194	-0.0327	-0.0327	-0.03458	-0.04508	-0.03526
Z006E0051	0.04223	0.04223	0.04354	0.04223	0.031	0.04223	0.04223	0.04248	0.03413	0.04402
Z006E0052	-0.03461	-0.03461	-0.02763	-0.03461	-0.03038	-0.03461	-0.03461	-0.03389	-0.02698	-0.03139
Z006E0053	0.0396	0.0396	0.02944	0.0396	0.03652	0.0396	0.0396	0.04103	0.05536	0.04175
Z006E0054	0.05311	0.05311	0.06212	0.05311	0.06177	0.05311	0.05311	0.05331	0.06123	0.05612
Z006E0055	0.0021	0.0021	0.01908	0.0021	-0.00065	0.0021	0.0021	0.00125	-0.008	0.00417
Z006E0056	0.04324	0.04324	0.0294	0.04324	0.04396	0.04324	0.04324	0.04098	0.05473	0.04107
Z006E0057	0.04306	0.04306	0.05459	0.04306	0.04618	0.04306	0.04306	0.0414	0.04081	0.0413
Z006E0058	-0.05184	-0.05184	-0.03832	-0.05184	-0.05199	-0.05184	-0.05184	-0.05312	-0.06426	-0.05397
Z006E0059	0.00273	0.00273	-0.00441	0.00273	-0.00408	0.00273	0.00273	0.00252	-0.00317	0.00394
Z006E0061	0.01928	0.01928	0.0085	0.01928	0.01933	0.01928	0.01928	0.01745	0.03284	0.01695
Z006E0062	-0.00247	-0.00247	0.00242	-0.00247	0.0082	-0.00247	-0.00247	-0.00352	0.00349	-0.00392
Z006E0063	-0.02615	-0.02615	-0.03908	-0.02615	-0.03623	-0.02615	-0.02615	-0.02733	-0.0345	-0.02915
Z006E0065	0.02415	0.02415	0.01418	0.02415	0.01841	0.02415	0.02415	0.02308	0.01631	0.02125
Z006E0066	-0.05751	-0.05751	-0.04276	-0.05751	-0.05106	-0.05751	-0.05751	-0.05896	-0.07202	-0.05507
Z006E0068	-0.07157	-0.07157	-0.08236	-0.07157	-0.07737	-0.07157	-0.07157	-0.07222	-0.05509	-0.06984
Z006E0069	-0.02348	-0.02348	-0.03633	-0.02348	-0.02427	-0.02348	-0.02348	-0.02471	-0.00982	-0.02592
Z006E0070	-0.02588	-0.02588	-0.03757	-0.02588	-0.02954	-0.02588	-0.02588	-0.02592	-0.00995	-0.02427
Z006E0071	0.03096	0.03096	0.02373	0.03096	0.02439	0.03096	0.03096	0.03083	0.025	0.03216
Z006E0072	-0.0197	-0.0197	-0.0131	-0.0197	-0.02265	-0.0197	-0.0197	-0.02085	-0.00901	-0.02143
Z006E0073	-0.01337	-0.01337	-0.00459	-0.01337	-0.00768	-0.01337	-0.01337	-0.01307	-0.006	-0.01008
Z006E0074	-0.00632	-0.00632	-0.01861	-0.00632	-0.01369	-0.00632	-0.00632	-0.00542	-0.01538	-0.00889
Z006E0075	0.02474	0.02474	0.01388	0.02474	0.01909	0.02474	0.02474	0.02412	0.04118	0.02646
Z006E0077	-0.0209	-0.0209	-0.03092	-0.0209	-0.02035	-0.0209	-0.0209	-0.02007	-0.01892	-0.02313
Z006E0078	-0.01194	-0.01194	-0.0189	-0.01194	-0.01917	-0.01194	-0.01194	-0.01226	-0.01773	-0.0107
Z006E0079	-0.0524	-0.0524	-0.06075	-0.0524	-0.062	-0.0524	-0.0524	-0.05283	-0.05839	-0.05119
Z006E0080	-0.01066	-0.01066	-0.02411	-0.01066	-0.00773	-0.01066	-0.01066	-0.01018	0.0007	-0.00813
Z006E0081	0.034	0.034	0.03691	0.034	0.04118	0.034	0.034	0.03404	0.03189	0.03679
Z006E0082	-0.00232	-0.00232	-0.01777	-0.00232	-0.00025	-0.00232	-0.00232	-0.00368	0.00886	-0.00133
Z006E0083	0.01839	0.01839	0.00662	0.01839	0.02414	0.01839	0.01839	0.01847	0.02651	0.01689
Z006E0084	-0.02594	-0.02594	-0.0398	-0.02594	-0.02626	-0.02594	-0.02594	-0.02769	-0.01373	-0.0238
Z006E0085	-0.07688	-0.07688	-0.0714	-0.07688	-0.0676	-0.07688	-0.07688	-0.07832	-0.07056	-0.07824
Z006E0086	-0.1347	-0.1347	-0.14561	-0.1347	-0.13204	-0.1347	-0.1347	-0.13374	-0.14025	-0.13259
Z006E0087	0.02111	0.02111	0.01157	0.02111	0.00866	0.02111	0.02111	0.02043	0.01503	0.02231
Z006E0088	0.04065	0.04065	0.03476	0.04065	0.0534	0.04065	0.04065	0.04129	0.02789	0.04069
Z006E0089	-0.07846	-0.07846	-0.06709	-0.07846	-0.06552	-0.07846	-0.07846	-0.07765	-0.09563	-0.07987
Z006E0090	-0.03861	-0.03861	-0.0308	-0.03861	-0.03865	-0.03861	-0.03861	-0.03976	-0.02854	-0.04033
Z006E0091	0.04913	0.04913	0.03213	0.04913	0.05485	0.04913	0.04913	0.04924	0.05812	0.04745
Z006E0092	-0.02628	-0.02628	-0.03307	-0.02628	-0.0258	-0.02628	-0.02628	-0.02551	-0.01119	-0.024
Z006E0093	-0.02774	-0.02774	-0.03802	-0.02774	-0.03054	-0.02774	-0.02774	-0.02624	-0.01206	-0.02561
Z006E0094	-0.01776	-0.01776	-0.02962	-0.01776	-0.01283	-0.01776	-0.01776	-0.01754	-0.0068	-0.01518
Z006E0095	0.02963	0.02963	0.03601	0.02963	0.02288	0.02963	0.02963	0.03042	0.04048	0.03038
Z006E0096	0.09168	0.09168	0.10066	0.09168	0.09598	0.09168	0.09168	0.09258	0.07582	0.09229
Z006E0097	-0.05348	-0.05348	-0.06413	-0.05348	-0.04565	-0.05348	-0.05348	-0.05327	-0.04314	-0.0509
Z006E0098	0.03038	0.03038	0.01976	0.03038	0.03005	0.03038	0.03038	0.02937	0.01995	0.03194
Z006E0099	-0.04026	-0.04026	-0.05083	-0.04026	-0.04073	-0.04026	-0.04026	-0.04132	-0.05066	-0.03869
Z006E0100	0.0363	0.0363	0.02213	0.0363	0.03286	0.0363	0.0363	0.03515	0.05051	0.03384
Z006E0101	-0.04587	-0.04587	-0.03419	-0.04587	-0.04551	-0.04587	-0.04587	-0.04738	-0.04711	-0.04775
Z006E0102	0.04288	0.04288	0.05621	0.04288	0.04112	0.04288	0.04288	0.04157	0.05516	0.04547
Z006E0103	0.00612	0.00612	0.02055	0.00612	0.008	0.00612	0.00612	0.00673	-0.00684	0.00445
Z006E0104	0.03494	0.03494	0.0191	0.03494	0.03945	0.03494	0.03494	0.03256	0.04437	0.03292
Z006E0105	0.06358	0.06358	0.07967	0.06358	0.05714	0.06358	0.06358	0.0625	0.05429	0.06569
Z006E0106	-0.00458	-0.00458	0.00366	-0.00458	-0.00078	-0.00458	-0.00458	-0.0068	0.00319	-0.006
Z006E0107	-0.00659	-0.00659	-0.00538	-0.00659	-0.01158	-0.00659	-0.00659	-0.00632	0.00658	-0.00395
Z006E0108	-0.08465	-0.08465	-0.07454	-0.08465	-0.0877	-0.08465	-0.08465	-0.08469	-0.08665	-0.08609
Z006E0109	-0.02811	-0.02811	-0.03289	-0.02811	-0.02564	-0.02811	-0.02811	-0.02736	-0.0376	-0.02615
Z006E0110	0.00952	0.00952	0.01853	0.00952	0.02618	0.00952	0.00952	0.00982	0.01417	0.00864
Z006E0111	0.05656	0.05656	0.06304	0.05656	0.06364	0.05656	0.05656	0.05394	0.06206	0.05531
Z006E0113	-0.04342	-0.04342	-0.03276	-0.04342	-0.03779	-0.04342	-0.04342	-0.0455	-0.04097	-0.04492
Z006E0114	0.01909	0.01909	0.0063	0.01909	0.03001	0.01909	0.01909	0.01992	0.01704	0.01716
Z006E0115	-0.02579	-0.02579	-0.01346	-0.02579	-0.02803	-0.02579	-0.02579	-0.02682	-0.01344	-0.02325
Z006E0116	0.01488	0.01488	0.00994	0.01488	0.01579	0.01488	0.01488	0.01593	0.00639	0.01453
Z006E0117	0.08414	0.08414	0.09774	0.08414	0.08378	0.08414	0.08414	0.0828	0.07177	0.08202
Z006E0118	0.02516	0.02516	0.01619	0.02516	0.01556	0.02516	0.02516	0.02659	0.01833	0.02677
Z006E0119	-0.05153	-0.05153	-0.0413	-0.05153	-0.05157	-0.05153	-0.05153	-0.05352	-0.04135	-0.0531
Z006E0120	0.00559	0.00559	0.0116	0.00559	0.01782	0.00559	0.00559	0.00629	0.01113	0.00463
Z006E0121	-0.00471	-0.00471	-0.01598	-0.00471	-0.00936	-0.00471	-0.00471	-0.00504	0.01147	-0.00305
Z006E0122	-0.00226	-0.00226	0.01442	-0.00226	-0.00147	-0.00226	-0.00226	-0.00108	-0.0137	-0.00083
Z006E0123	-0.06049	-0.06049	-0.06677	-0.06049	-0.06645	-0.06049	-0.06049	-0.06087	-0.06655	-0.05925
Z006E0125	-0.0455	-0.0455	-0.05314	-0.0455	-0.04897	-0.0455	-0.0455	-0.04409	-0.05226	-0.04419
Z006E0126	0.06041	0.06041	0.07633	0.06041	0.05864	0.06041	0.06041	0.06198	0.04992	0.06284
Z006E0128	0.0194	0.0194	0.01279	0.0194	0.01555	0.0194	0.0194	0.02135	0.01272	0.02102
Z006E0129	0.11854	0.11854	0.12908	0.11854	0.12585	0.11854	0.11854	0.11847	0.12562	0.12191
Z006E0133	0.05989	0.05989	0.04623	0.05989	0.05949	0.05989	0.05989	0.06091	0.07331	0.05784
Z006E0134	-0.00501	-0.00501	-0.01382	-0.00501	-0.00744	-0.00501	-0.00501	-0.00302	-0.00073	-0.00318
Z006E0135	0.0355	0.0355	0.0269	0.0355	0.04404	0.0355	0.0355	0.03701	0.03006	0.03761
Z006E0136	0.02811	0.02811	0.0151	0.02811	0.02922	0.02811	0.02811	0.02663	0.01607	0.02655
Z006E0137	0.03339	0.03339	0.02732	0.03339	0.02837	0.03339	0.03339	0.03473	0.02632	0.03508
Z006E0138	-0.04508	-0.04508	-0.05734	-0.04508	-0.0393	-0.04508	-0.04508	-0.04435	-0.03365	-0.04255
Z006E0139	0.03641	0.03641	0.034	0.03641	0.04818	0.03641	0.03641	0.03449	0.04397	0.03477
Z006E0140	0.06742	0.06742	0.07442	0.06742	0.06362	0.06742	0.06742	0.06576	0.07764	0.06574
Z006E0141	-0.03082	-0.03082	-0.0383	-0.03082	-0.01715	-0.03082	-0.03082	-0.0305	-0.04465	-0.03286
Z006E0142	0.04097	0.04097	0.03143	0.04097	0.03751	0.04097	0.04097	0.04226	0.03195	0.04276
Z006E0143	0.0481	0.0481	0.05562	0.0481	0.03724	0.0481	0.0481	0.04699	0.06085	0.05053
Z006E0144	0.02281	0.02281	0.01179	0.02281	0.01959	0.02281	0.02281	0.02247	0.01434	0.01977
Z006E0145	0.04092	0.04092	0.05125	0.04092	0.05066	0.04092	0.04092	0.04139	0.02377	0.03953
Z006E0146	-0.01587	-0.01587	-0.00937	-0.01587	-0.01435	-0.01587	-0.01587	-0.01443	-0.00634	-0.01728
Z006E0147	0.00135	0.00135	-0.0095	0.00135	-0.00432	0.00135	0.00135	0.00073	0.01779	0.00307
Z006E0148	0.00445	0.00445	0.02191	0.00445	0.0048	0.00445	0.00445	0.00579	-0.00646	0.00692
Z006E0149	-0.01515	-0.01515	-0.00959	-0.01515	-0.00607	-0.01515	-0.01515	-0.01665	-0.00878	-0.01651
Z006E0150	-0.08306	-0.08306	-0.09638	-0.08306	-0.07841	-0.08306	-0.08306	-0.08252	-0.09645	-0.08526
Z006E0152	-0.0001	-0.0001	0.00653	-0.0001	0.00182	-0.0001	-0.0001	-0.00229	0.00733	-0.00159
Z006E0153	0.04529	0.04529	0.03176	0.04529	0.04457	0.04529	0.04529	0.04622	0.05879	0.04326
Z006E0154	-0.07424	-0.07424	-0.08486	-0.07424	-0.07843	-0.07424	-0.07424	-0.07487	-0.08247	-0.07723
Z006E0155	-0.00624	-0.00624	-0.0132	-0.00624	0.00326	-0.00624	-0.00624	-0.0057	-0.01829	-0.00618
Z006E0156	0.02612	0.02612	0.02881	0.02612	0.03067	0.02612	0.02612	0.02446	0.03202	0.02468
Z006E0157	-0.04661	-0.04661	-0.03263	-0.04661	-0.04566	-0.04661	-0.04661	-0.04584	-0.03504	-0.04359
Z006E0158	0.02028	0.02028	0.0107	0.02028	0.01546	0.02028	0.02028	0.02028	0.0252	0.02167
Z006E0159	0.00765	0.00765	0.01965	0.00765	0.00541	0.00765	0.00765	0.00634	-0.00505	0.00547
Z006E0160	0.0414	0.0414	0.05332	0.0414	0.03926	0.0414	0.0414	0.04039	0.02936	0.03921
Z006E0161	0.03979	0.03979	0.0435	0.03979	0.03634	0.03979	0.03979	0.04178	0.0313	0.04176
Z006E0162	0.03937	0.03937	0.04885	0.03937	0.03966	0.03937	0.03937	0.03935	0.04864	0.0382
Z006E0163	-0.04694	-0.04694	-0.03275	-0.04694	-0.04447	-0.04694	-0.04694	-0.04617	-0.06005	-0.04864
Z006E0164	0.07712	0.07712	0.07575	0.07712	0.0733	0.07712	0.07712	0.07904	0.06958	0.07893
Z006E0165	-0.02583	-0.02583	-0.01365	-0.02583	-0.02181	-0.02583	-0.02583	-0.028	-0.04137	-0.02546
Z006E0166	-0.04709	-0.04709	-0.04054	-0.04709	-0.03458	-0.04709	-0.04709	-0.04844	-0.04148	-0.04848
Z006E0167	-0.03435	-0.03435	-0.02997	-0.03435	-0.04344	-0.03435	-0.03435	-0.03582	-0.04275	-0.03264
Z006E0168	-0.0011	-0.0011	0.0055	-0.0011	0.01131	-0.0011	-0.0011	-0.00248	0.00454	-0.00247
Z006E0169	-0.03974	-0.03974	-0.02607	-0.03974	-0.04026	-0.03974	-0.03974	-0.04112	-0.05206	-0.04185
Z006E0170	0.00998	0.00998	-0.00334	0.00998	0.0104	0.00998	0.00998	0.00801	-0.0023	0.00745
Z006E0171	0.00877	0.00877	0.02161	0.00877	0.01407	0.00877	0.00877	0.00756	-0.00625	0.0111
Z006E0172	0.01424	0.01424	0.02408	0.01424	0.01898	0.01424	0.01424	0.01212	0.02199	0.01718
Z006E0173	-0.03812	-0.03812	-0.04615	-0.03812	-0.04141	-0.03812	-0.03812	-0.0366	-0.04577	-0.03856
Z006E0174	-0.04608	-0.04608	-0.05079	-0.04608	-0.03332	-0.04608	-0.04608	-0.04485	-0.05802	-0.04402
Z006E0175	0.00048	0.00048	-0.01136	0.00048	0.00671	0.00048	0.00048	-0.00054	0.01263	0.00258
Z006E0176	0.01216	0.01216	-0.00088	0.01216	0.01188	0.01216	0.01216	0.00998	0.00005	0.00966
Z006E0177	0.03533	0.03533	0.04699	0.03533	0.03959	0.03533	0.03533	0.03345	0.03189	0.03801
Z006E0178	0.02119	0.02119	0.01133	0.02119	0.0194	0.02119	0.02119	0.02255	0.01232	0.01863
Z006E0179	0.02042	0.02042	0.01313	0.02042	0.01785	0.02042	0.02042	0.01901	0.03631	0.0223
Z006E0180	-0.03493	-0.03493	-0.04322	-0.03493	-0.03568	-0.03493	-0.03493	-0.03343	-0.04384	-0.03313
Z006E0181	0.02984	0.02984	0.04391	0.02984	0.03259	0.02984	0.02984	0.0307	0.01666	0.02812
Z006E0182	0.04041	0.04041	0.05407	0.04041	0.0399	0.04041	0.04041	0.03903	0.02808	0.0383
Z006E0183	0.0146	0.0146	0.0247	0.0146	0.02239	0.0146	0.0146	0.01427	0.01163	0.01708
Z006E0184	-0.0067	-0.0067	0.00221	-0.0067	-0.00264	-0.0067	-0.0067	-0.00859	0.00117	-0.00381
Z006E0185	0.01039	0.01039	0.01972	0.01039	0.00101	0.01039	0.01039	0.00887	0.02288	0.01291
Z006E0186	-0.00406	-0.00406	0.00526	-0.00406	-0.0034	-0.00406	-0.00406	-0.00398	0.00511	-0.00525
Z006E0188	0.05821	0.05821	0.04115	0.05821	0.06404	0.05821	0.05821	0.05835	0.06716	0.05652
Z006E0190	0.00946	0.00946	0.02654	0.00946	0.0107	0.00946	0.00946	0.01106	-0.00168	0.01188
Z006E0191	0.03138	0.03138	0.01748	0.03138	0.0374	0.03138	0.03138	0.03231	0.01764	0.0291
Z006E0192	0.02678	0.02678	0.01823	0.02678	0.0228	0.02678	0.02678	0.02604	0.01751	0.02414
Z006E0193	0.08201	0.08201	0.07801	0.08201	0.08522	0.08201	0.08201	0.08078	0.06732	0.0797
Z006E0194	0.0267	0.0267	0.01971	0.0267	0.0303	0.0267	0.0267	0.02477	0.01287	0.02434
Z006E0195	0.00051	0.00051	0.01798	0.00051	0.00083	0.00051	0.00051	0.00184	-0.01039	0.00299
Z006E0196	0.02889	0.02889	0.01941	0.02889	0.0263	0.02889	0.02889	0.02975	0.01954	0.02638
Z006E0197	-0.00236	-0.00236	-0.01003	-0.00236	0.00588	-0.00236	-0.00236	-0.00075	-0.01338	-0.00037
Z006E0198	-0.03868	-0.03868	-0.04808	-0.03868	-0.04587	-0.03868	-0.03868	-0.03955	-0.0275	-0.03701
Z006E0199	-0.06876	-0.06876	-0.05413	-0.06876	-0.0683	-0.06876	-0.06876	-0.06816	-0.08195	-0.06611
Z006E0200	0.011	0.011	0.02131	0.011	0.01666	0.011	0.011	0.00872	-0.00578	0.00926
Z007E0001	-0.00235	-0.00235	0.00184	-0.00235	0.00483	-0.00235	-0.00235	-0.00909	-0.00051	-0.00146
Z007E0002	0.04431	0.04431	0.04101	0.04431	0.05008	0.04431	0.04431	0.04829	0.04421	0.04282
Z007E0003	0.05582	0.05582	0.05976	0.05582	0.06656	0.05582	0.05582	0.05955	0.05832	0.05678
Z007E0004	-0.00958	-0.00958	-0.00824	-0.00958	-0.00764	-0.00958	-0.00958	-0.00764	-0.0074	-0.01247
Z007E0005	0.04347	0.04347	0.04632	0.04347	0.0404	0.04347	0.04347	0.03931	0.04222	0.04224
Z007E0007	-0.03521	-0.03521	-0.03439	-0.03521	-0.03124	-0.03521	-0.03521	-0.03252	-0.03205	-0.03474
Z007E0008	0.01445	0.01445	0.01967	0.01445	0.02732	0.01445	0.01445	0.0158	0.01685	0.01302
Z007E0009	0.00503	0.00503	0.00979	0.00503	0.01298	0.00503	0.00503	0.00783	0.00869	0.00501
Z007E0010	-0.01718	-0.01718	-0.01933	-0.01718	-0.015	-0.01718	-0.01718	-0.01435	-0.01592	-0.01961
Z007E0011	0.01336	0.01336	0.02003	0.01336	0.01967	0.01336	0.01336	0.01358	0.01672	0.0096
Z007E0012	-0.04138	-0.04138	-0.04353	-0.04138	-0.0465	-0.04138	-0.04138	-0.04808	-0.04091	-0.0401
Z007E0013	0.02948	0.02948	0.02657	0.02948	0.02646	0.02948	0.02948	0.03365	0.03005	0.02878
Z007E0014	0.01697	0.01697	0.01715	0.01697	0.02211	0.01697	0.01697	0.01989	0.01811	0.01447
Z007E0015	-0.01743	-0.01743	-0.01205	-0.01743	-0.01911	-0.01743	-0.01743	-0.025	-0.01549	-0.0171
Z007E0016	-0.00808	-0.00808	-0.00913	-0.00808	-0.00317	-0.00808	-0.00808	-0.0054	-0.00684	-0.00609
Z007E0017	0.01285	0.01285	0.01543	0.01285	0.00808	0.01285	0.01285	0.01787	0.01382	0.01051
Z007E0019	-0.1985	-0.1985	-0.20253	-0.1985	-0.19576	-0.1985	-0.1985	-0.19343	-0.1987	-0.19683
Z007E0020	0.04153	0.04153	0.04775	0.04153	0.04719	0.04153	0.04153	0.03236	0.04479	0.04159
Z007E0021	-0.06679	-0.06679	-0.06223	-0.06679	-0.06897	-0.06679	-0.06679	-0.06788	-0.06463	-0.06623
Z007E0022	0.12851	0.12851	0.13377	0.12851	0.13524	0.12851	0.12851	0.13096	0.13247	0.12855
Z007E0023	0.00862	0.00862	0.00989	0.00862	0.0095	0.00862	0.00862	0.00273	0.00861	0.01042
Z007E0024	0.00164	0.00164	0.00679	0.00164	0.00307	0.00164	0.00164	0.00429	0.00262	-0.00084
Z007E0025	0.01618	0.01618	0.02155	0.01618	0.02388	0.01618	0.01618	0.00754	0.01695	0.01377
Z007E0027	0.01541	0.01541	0.01248	0.01541	0.01899	0.01541	0.01541	0.01412	0.01693	0.01653
Z007E0029	-0.0923	-0.0923	-0.08667	-0.0923	-0.07813	-0.0923	-0.0923	-0.09145	-0.08908	-0.09224
Z007E0030	-0.06223	-0.06223	-0.06226	-0.06223	-0.05872	-0.06223	-0.06223	-0.0691	-0.06268	-0.06378
Z007E0031	0.01205	0.01205	0.01068	0.01205	0.02004	0.01205	0.01205	0.00598	0.01226	0.0139
Z007E0032	0.00348	0.00348	0.00041	0.00348	-0.00255	0.00348	0.00348	0.00144	0.00068	0.00303
Z007E0033	-0.03459	-0.03459	-0.03958	-0.03459	-0.04495	-0.03459	-0.03459	-0.03718	-0.0367	-0.03546
Z007E0034	0.10528	0.10528	0.10617	0.10528	0.09896	0.10528	0.10528	0.10855	0.10638	0.10272
Z007E0036	-0.01179	-0.01179	-0.01429	-0.01179	-0.01809	-0.01179	-0.01179	-0.00769	-0.01155	-0.01388
Z007E0037	0.05191	0.05191	0.04792	0.05191	0.05304	0.05191	0.05191	0.04716	0.05237	0.05367
Z007E0038	-0.01067	-0.01067	-0.01318	-0.01067	-0.01582	-0.01067	-0.01067	-0.00454	-0.00958	-0.00923
Z007E0040	-0.02216	-0.02216	-0.02591	-0.02216	-0.01534	-0.02216	-0.02216	-0.01788	-0.02253	-0.02372
Z007E0042	-0.03545	-0.03545	-0.03481	-0.03545	-0.03914	-0.03545	-0.03545	-0.04256	-0.03448	-0.03473
Z007E0044	0.07482	0.07482	0.0776	0.07482	0.07299	0.07482	0.07482	0.07723	0.07622	0.07185
Z007E0045	-0.06008	-0.06008	-0.05339	-0.06008	-0.04929	-0.06008	-0.06008	-0.06033	-0.05556	-0.06096
Z007E0046	0.02355	0.02355	0.0197	0.02355	0.02103	0.02355	0.02355	0.0186	0.02175	0.02425
Z007E0047	0.02011	0.02011	0.01621	0.02011	0.01658	0.02011	0.02011	0.01745	0.01856	0.0229
Z007E0049	-0.00518	-0.00518	-0.00151	-0.00518	0.00365	-0.00518	-0.00518	-0.01138	-0.00398	-0.00382
Z007E0050	-0.01387	-0.01387	-0.0086	-0.01387	-0.01273	-0.01387	-0.01387	-0.0113	-0.01282	-0.01634
Z007E0051	0.00549	0.00549	-0.00013	0.00549	0.002	0.00549	0.00549	0.00325	0.0035	0.00851
Z007E0052	-0.05117	-0.05117	-0.05589	-0.05117	-0.06217	-0.05117	-0.05117	-0.05394	-0.05311	-0.052
Z007E0053	-0.04364	-0.04364	-0.04703	-0.04364	-0.04141	-0.04364	-0.04364	-0.03869	-0.04169	-0.04224
Z007E0054	-0.00858	-0.00858	-0.00512	-0.00858	-0.01059	-0.00858	-0.00858	-0.00306	-0.00833	-0.01018
Z007E0055	-0.04646	-0.04646	-0.04698	-0.04646	-0.04955	-0.04646	-0.04646	-0.0498	-0.04856	-0.04721
Z007E0056	-0.04101	-0.04101	-0.03526	-0.04101	-0.02968	-0.04101	-0.04101	-0.05036	-0.03885	-0.04049
Z007E0058	-0.03228	-0.03228	-0.0312	-0.03228	-0.03224	-0.03228	-0.03228	-0.04027	-0.03139	-0.03476
Z007E0059	-0.05159	-0.05159	-0.05476	-0.05159	-0.0555	-0.05159	-0.05159	-0.04663	-0.05045	-0.05034
Z007E0060	-0.05392	-0.05392	-0.05001	-0.05392	-0.05502	-0.05392	-0.05392	-0.05927	-0.05337	-0.05214
Z007E0061	0.02377	0.02377	0.02423	0.02377	0.03088	0.02377	0.02377	0.02643	0.02533	0.02328
Z007E0062	0.05942	0.05942	0.06614	0.05942	0.05827	0.05942	0.05942	0.05006	0.06202	0.05937
Z007E0063	0.04651	0.04651	0.04433	0.04651	0.04398	0.04651	0.04651	0.04993	0.04809	0.04734
Z007E0064	-0.05196	-0.05196	-0.05558	-0.05196	-0.04919	-0.05196	-0.05196	-0.04686	-0.05014	-0.05059
Z007E0065	-0.03392	-0.03392	-0.03891	-0.03392	-0.04429	-0.03392	-0.03392	-0.03651	-0.03602	-0.03478
Z007E0066	-0.0267	-0.0267	-0.02875	-0.0267	-0.02955	-0.0267	-0.0267	-0.02337	-0.02504	-0.02586
Z007E0067	0.00023	0.00023	-0.00297	0.00023	0.0012	0.00023	0.00023	0.00464	0.001	-0.00178
Z007E0068	0.01065	0.01065	0.00838	0.01065	0.00523	0.01065	0.01065	0.01817	0.00948	0.00987
Z007E0069	0.08058	0.08058	0.08344	0.08058	0.0854	0.08058	0.08058	0.07182	0.08169	0.07768
Z007E0070	-0.02138	-0.02138	-0.01626	-0.02138	-0.01429	-0.02138	-0.02138	-0.01883	-0.01751	-0.02135
Z007E0071	-0.06957	-0.06957	-0.07289	-0.06957	-0.0746	-0.06957	-0.06957	-0.07434	-0.06986	-0.0706
Z007E0072	0.00726	0.00726	0.0078	0.00726	0.00414	0.00726	0.00726	0.01329	0.00694	0.00621
Z007E0073	0.03535	0.03535	0.04087	0.03535	0.04789	0.03535	0.03535	0.03669	0.03858	0.03568
Z007E0074	0.00399	0.00399	0.00674	0.00399	0.00117	0.00399	0.00399	-0.00009	0.00268	0.00275
Z007E0075	-0.08085	-0.08085	-0.07912	-0.08085	-0.08183	-0.08085	-0.08085	-0.07721	-0.08063	-0.08278
Z007E0077	0.10802	0.10802	0.10857	0.10802	0.11132	0.10802	0.10802	0.11318	0.10878	0.10957
Z007E0078	-0.03033	-0.03033	-0.02573	-0.03033	-0.03386	-0.03033	-0.03033	-0.0365	-0.02871	-0.02954
Z007E0079	0.08147	0.08147	0.07961	0.08147	0.08563	0.08147	0.08147	0.07672	0.08006	0.08024
Z007E0080	0.00679	0.00679	0.01292	0.00679	0.0152	0.00679	0.00679	0.00779	0.01112	0.00639
Z007E0081	0.08632	0.08632	0.08344	0.08632	0.08902	0.08632	0.08632	0.08461	0.08656	0.08401
Z007E0082	-0.00152	-0.00152	0.00534	-0.00152	0.00434	-0.00152	-0.00152	-0.00143	0.00196	-0.00526
Z007E0083	0.0565	0.0565	0.05305	0.0565	0.05532	0.0565	0.0565	0.05106	0.05552	0.05869
Z007E0084	-0.0276	-0.0276	-0.03253	-0.0276	-0.03351	-0.0276	-0.0276	-0.03065	-0.02852	-0.02557
Z007E0085	0.01626	0.01626	0.01143	0.01626	0.01344	0.01626	0.01626	0.02359	0.01588	0.01895
Z007E0086	0.00117	0.00117	0.00052	0.00117	0.00139	0.00117	0.00117	-0.00469	0.00069	0.00281
Z007E0087	0.01174	0.01174	0.00777	0.01174	0.01992	0.01174	0.01174	0.01659	0.01254	0.01359
Z007E0088	0.02694	0.02694	0.02071	0.02694	0.02038	0.02694	0.02694	0.02557	0.02343	0.027
Z007E0089	-0.02706	-0.02706	-0.03357	-0.02706	-0.03167	-0.02706	-0.02706	-0.02317	-0.03018	-0.02725
Z007E0091	0.04307	0.04307	0.03795	0.04307	0.03709	0.04307	0.04307	0.05075	0.04198	0.04301
Z007E0092	0.03614	0.03614	0.03113	0.03614	0.03645	0.03614	0.03614	0.03761	0.03539	0.03467
Z007E0093	-0.00826	-0.00826	-0.01053	-0.00826	-0.00081	-0.00826	-0.00826	-0.00561	-0.00625	-0.00728
Z007E0094	-0.04312	-0.04312	-0.04006	-0.04312	-0.04442	-0.04312	-0.04312	-0.04765	-0.04367	-0.04289
Z007E0095	-0.00063	-0.00063	-0.00367	-0.00063	-0.00029	-0.00063	-0.00063	0.00374	-0.00022	0.00117
Z007E0096	0.00673	0.00673	0.00901	0.00673	0.00812	0.00673	0.00673	-0.00107	0.00783	0.00701
Z007E0098	-0.00638	-0.00638	-0.00496	-0.00638	-0.00754	-0.00638	-0.00638	-0.0002	-0.00677	-0.00778
Z007E0099	-0.0989	-0.0989	-0.0927	-0.0989	-0.09145	-0.0989	-0.0989	-0.09835	-0.09583	-0.10272
Z007E0100	0.07436	0.07436	0.07509	0.07436	0.08312	0.07436	0.07436	0.07662	0.07666	0.07535
Z007E0101	-0.00437	-0.00437	-0.00682	-0.00437	-0.00335	-0.00437	-0.00437	-0.00891	-0.00415	-0.00651
Z007E0103	0.0221	0.0221	0.02039	0.0221	0.02182	0.0221	0.0221	0.01722	0.02176	0.0205
Z007E0104	-0.0473	-0.0473	-0.04084	-0.0473	-0.04526	-0.0473	-0.0473	-0.04635	-0.04372	-0.04782
Z007E0105	0.01062	0.01062	0.007	0.01062	0.01461	0.01062	0.01062	0.00471	0.00919	0.00952
Z007E0106	-0.00084	-0.00084	0.00388	-0.00084	0.0016	-0.00084	-0.00084	0.0021	-0.00012	-0.00339
Z007E0107	-0.03367	-0.03367	-0.02672	-0.03367	-0.03284	-0.03367	-0.03367	-0.03308	-0.02979	-0.03413
Z007E0108	-0.04571	-0.04571	-0.04563	-0.04571	-0.03837	-0.04571	-0.04571	-0.04038	-0.04551	-0.04721
Z007E0109	-0.07379	-0.07379	-0.07469	-0.07379	-0.07501	-0.07379	-0.07379	-0.06893	-0.07443	-0.07551
Z007E0110	0.06474	0.06474	0.05982	0.06474	0.06129	0.06474	0.06474	0.07177	0.06496	0.06632
Z007E0111	-0.00869	-0.00869	-0.01111	-0.00869	-0.00838	-0.00869	-0.00869	-0.01578	-0.00874	-0.01072
Z007E0112	0.04346	0.04346	0.04505	0.04346	0.04963	0.04346	0.04346	0.04188	0.04582	0.04417
Z007E0114	-0.096	-0.096	-0.09767	-0.096	-0.09039	-0.096	-0.096	-0.09394	-0.09331	-0.09549
Z007E0115	0.07683	0.07683	0.08047	0.07683	0.07231	0.07683	0.07683	0.07682	0.07728	0.07439
Z007E0116	0.04511	0.04511	0.04555	0.04511	0.04667	0.04511	0.04511	0.03756	0.04561	0.04254
Z007E0117	-0.07336	-0.07336	-0.07534	-0.07336	-0.07138	-0.07336	-0.07336	-0.07211	-0.07412	-0.07427
Z007E0118	-0.02152	-0.02152	-0.02111	-0.02152	-0.01491	-0.02152	-0.02152	-0.02931	-0.02022	-0.02067
Z007E0119	0.00669	0.00669	0.00877	0.00669	0.00668	0.00669	0.00669	-0.00054	0.00775	0.00723
Z007E0120	-0.03509	-0.03509	-0.03912	-0.03509	-0.0409	-0.03509	-0.03509	-0.03902	-0.03587	-0.03268
Z007E0121	0.0624	0.0624	0.05936	0.0624	0.06742	0.0624	0.0624	0.06626	0.06321	0.06401
Z007E0122	-0.02567	-0.02567	-0.02743	-0.02567	-0.01985	-0.02567	-0.02567	-0.02355	-0.02302	-0.02517
Z007E0123	-0.02735	-0.02735	-0.03066	-0.02735	-0.0261	-0.02735	-0.02735	-0.02285	-0.02664	-0.02937
Z007E0124	-0.0213	-0.0213	-0.01402	-0.0213	-0.01191	-0.0213	-0.0213	-0.02195	-0.01642	-0.0221
Z007E0126	0.08939	0.08939	0.09545	0.08939	0.08863	0.08939	0.08939	0.09146	0.09288	0.08937
Z007E0129	-0.07784	-0.07784	-0.07303	-0.07784	-0.07253	-0.07784	-0.07784	-0.08518	-0.07529	-0.07741
Z007E0130	0.05129	0.05129	0.04712	0.05129	0.05207	0.05129	0.05129	0.05667	0.05043	0.0515
Z007E0131	0.08451	0.08451	0.0835	0.08451	0.08844	0.08451	0.08451	0.08749	0.08553	0.08231
Z007E0132	0.00668	0.00668	0.01175	0.00668	0.01043	0.00668	0.00668	-0.00124	0.00687	0.00443
Z007E0133	-0.05811	-0.05811	-0.05218	-0.05811	-0.04596	-0.05811	-0.05811	-0.06254	-0.05527	-0.05779
Z007E0134	-0.00848	-0.00848	-0.00322	-0.00848	-0.00299	-0.00848	-0.00848	-0.01107	-0.00509	-0.00821
Z007E0135	0.01898	0.01898	0.02287	0.01898	0.01715	0.01898	0.01898	0.01325	0.01821	0.01733
Z007E0136	0.00176	0.00176	0.00575	0.00176	0.00049	0.00176	0.00176	-0.00364	0.00235	0.00356
Z007E0137	0.00735	0.00735	0.00382	0.00735	0.00667	0.00735	0.00735	0.01226	0.00651	0.00612
Z007E0138	0.00967	0.00967	0.01365	0.00967	0.00843	0.00967	0.00967	0.00428	0.01026	0.01147
Z007E0139	0.01645	0.01645	0.01676	0.01645	0.01053	0.01645	0.01645	0.01217	0.01551	0.01471
Z007E0140	-0.03073	-0.03073	-0.02725	-0.03073	-0.02967	-0.03073	-0.03073	-0.02925	-0.02776	-0.03073
Z007E0141	0.00207	0.00207	-0.00146	0.00207	0.00584	0.00207	0.00207	-0.00391	0.00069	0.00098
Z007E0142	-0.03057	-0.03057	-0.03384	-0.03057	-0.02487	-0.03057	-0.03057	-0.02661	-0.03065	-0.03206
Z007E0143	-0.05936	-0.05936	-0.06324	-0.05936	-0.06407	-0.05936	-0.05936	-0.06406	-0.06175	-0.0601
Z007E0144	-0.02004	-0.02004	-0.01573	-0.02004	-0.01809	-0.02004	-0.02004	-0.02659	-0.01895	-0.02256
Z007E0145	0.04106	0.04106	0.03844	0.04106	0.04639	0.04106	0.04106	0.03366	0.04205	0.04188
Z007E0146	0.07624	0.07624	0.07046	0.07624	0.07567	0.07624	0.07624	0.08422	0.07528	0.0788
Z007E0147	0.04896	0.04896	0.05561	0.04896	0.06027	0.04896	0.04896	0.04892	0.05313	0.04862
Z007E0148	0.00074	0.00074	-0.00465	0.00074	-0.00826	0.00074	0.00074	-0.00139	-0.00193	0.00037
Z007E0149	-0.02669	-0.02669	-0.02216	-0.02669	-0.02488	-0.02669	-0.02669	-0.03322	-0.02579	-0.02863
Z007E0150	0.05914	0.05914	0.06598	0.05914	0.06958	0.05914	0.05914	0.05879	0.06376	0.05828
Z007E0151	0.06848	0.06848	0.06322	0.06848	0.07346	0.06848	0.06848	0.06497	0.06751	0.07116
Z007E0152	0.00103	0.00103	-0.00101	0.00103	-0.00292	0.00103	0.00103	-0.00216	0.00001	0.0036
Z007E0154	-0.03247	-0.03247	-0.03144	-0.03247	-0.02099	-0.03247	-0.03247	-0.02867	-0.03061	-0.03125
Z007E0155	0.00584	0.00584	0.00497	0.00584	0.01054	0.00584	0.00584	0.01074	0.0078	0.00719
Z007E0156	0.02712	0.02712	0.03245	0.02712	0.02813	0.02712	0.02712	0.02965	0.02821	0.02466
Z007E0157	0.08956	0.08956	0.09363	0.08956	0.08741	0.08956	0.08956	0.08369	0.09011	0.0872
Z007E0158	0.03215	0.03215	0.02766	0.03215	0.02514	0.03215	0.03215	0.02877	0.0315	0.03423
Z007E0159	0.02217	0.02217	0.02212	0.02217	0.02841	0.02217	0.02217	0.0153	0.02294	0.02378
Z007E0160	-0.03939	-0.03939	-0.03589	-0.03939	-0.04049	-0.03939	-0.03939	-0.04648	-0.03874	-0.04192
Z007E0161	-0.06703	-0.06703	-0.06942	-0.06703	-0.07217	-0.06703	-0.06703	-0.05943	-0.06828	-0.06783
Z007E0162	-0.00557	-0.00557	-0.0112	-0.00557	-0.00678	-0.00557	-0.00557	0.00207	-0.00686	-0.00661
Z007E0163	-0.07627	-0.07627	-0.07657	-0.07627	-0.07991	-0.07627	-0.07627	-0.07977	-0.07824	-0.077
Z007E0164	0.06253	0.06253	0.06899	0.06253	0.07177	0.06253	0.06253	0.05252	0.06545	0.06261
Z007E0165	-0.02975	-0.02975	-0.03336	-0.02975	-0.03058	-0.02975	-0.02975	-0.03509	-0.03083	-0.02758
Z007E0167	0.03194	0.03194	0.03895	0.03194	0.03971	0.03194	0.03194	0.0317	0.03608	0.02966
Z007E0168	0.04401	0.04401	0.04183	0.04401	0.04519	0.04401	0.04401	0.04034	0.04256	0.0433
Z007E0169	-0.04689	-0.04689	-0.0417	-0.04689	-0.03998	-0.04689	-0.04689	-0.04439	-0.04297	-0.04685
Z007E0170	0.00967	0.00967	0.00423	0.00967	0.01308	0.00967	0.00967	0.01684	0.00857	0.00901
Z007E0172	-0.02727	-0.02727	-0.02229	-0.02727	-0.02442	-0.02727	-0.02727	-0.02418	-0.02463	-0.03014
Z007E0173	-0.06115	-0.06115	-0.06578	-0.06115	-0.06301	-0.06115	-0.06115	-0.065	-0.06223	-0.06235
Z007E0174	-0.00221	-0.00221	0.00264	-0.00221	0.00098	-0.00221	-0.00221	0.00098	0.00035	-0.00509
Z007E0175	-0.01553	-0.01553	-0.01187	-0.01553	-0.01348	-0.01553	-0.01553	-0.0106	-0.01401	-0.01422
Z007E0176	0.01842	0.01842	0.01944	0.01842	0.02354	0.01842	0.01842	0.0102	0.02009	0.01935
Z007E0177	-0.01432	-0.01432	-0.01625	-0.01432	-0.01679	-0.01432	-0.01432	-0.00788	-0.01544	-0.01561
Z007E0178	-0.01549	-0.01549	-0.00948	-0.01549	-0.0076	-0.01549	-0.01549	-0.01481	-0.01253	-0.01934
Z007E0179	0.0144	0.0144	0.02005	0.0144	0.01916	0.0144	0.0144	0.01625	0.01683	0.01485
Z007E0180	-0.05318	-0.05318	-0.04841	-0.05318	-0.04483	-0.05318	-0.05318	-0.0502	-0.04985	-0.05265
Z007E0181	-0.02221	-0.02221	-0.02443	-0.02221	-0.02093	-0.02221	-0.02221	-0.02585	-0.02369	-0.02293
Z007E0182	-0.03694	-0.03694	-0.03232	-0.03694	-0.03573	-0.03694	-0.03694	-0.0437	-0.03565	-0.03941
Z007E0183	0.03718	0.03718	0.03532	0.03718	0.03532	0.03718	0.03718	0.04396	0.03741	0.03933
Z007E0185	0.028	0.028	0.03259	0.028	0.0351	0.028	0.028	0.02587	0.03098	0.02818
Z007E0186	0.03657	0.03657	0.03784	0.03657	0.04021	0.03657	0.03657	0.04071	0.03815	0.03413
Z007E0187	0.09033	0.09033	0.09177	0.09033	0.092	0.09033	0.09033	0.09218	0.09257	0.08745
Z007E0188	0.00999	0.00999	0.01118	0.00999	0.00495	0.00999	0.00999	0.00249	0.01129	0.01078
Z007E0189	-0.0027	-0.0027	0.00205	-0.0027	0.00529	-0.0027	-0.0027	0.00011	0.00094	-0.00272
Z007E0191	-0.02919	-0.02919	-0.03179	-0.02919	-0.02934	-0.02919	-0.02919	-0.02358	-0.0285	-0.03102
Z007E0192	-0.00052	-0.00052	-0.0026	-0.00052	0.00152	-0.00052	-0.00052	0.00227	0.00078	-0.00294
Z007E0193	0.05809	0.05809	0.05604	0.05809	0.06208	0.05809	0.05809	0.0503	0.05942	0.05899
Z007E0194	0.01959	0.01959	0.01516	0.01959	0.01274	0.01959	0.01959	0.01773	0.01657	0.01942
Z007E0195	-0.00641	-0.00641	-0.00842	-0.00641	-0.00252	-0.00641	-0.00641	-0.01422	-0.00505	-0.0055
Z007E0196	-0.02126	-0.02126	-0.01648	-0.02126	-0.01894	-0.02126	-0.02126	-0.01835	-0.0205	-0.02379
Z007E0197	-0.0677	-0.0677	-0.06978	-0.0677	-0.06366	-0.0677	-0.0677	-0.07548	-0.06639	-0.06681
Z007E0198	0.0441	0.0441	0.04713	0.0441	0.04312	0.0441	0.0441	0.04992	0.04409	0.04245
Z007E0199	0.04502	0.04502	0.0489	0.04502	0.04363	0.04502	0.04502	0.03953	0.04587	0.04626
Z007E0200	0.00275	0.00275	0.00818	0.00275	0.00576	0.00275	0.00275	0.00497	0.00448	0.00174
Z008E0001	-0.05822	-0.05822	-0.05759	-0.05822	-0.05534	-0.05822	-0.05822	-0.05767	-0.05569	-0.05833
Z008E0002	0.02046	0.02046	0.02176	0.02046	0.00671	0.02046	0.02046	0.01743	0.02228	0.02208
Z008E0003	-0.03447	-0.03447	-0.04587	-0.03447	-0.04015	-0.03447	-0.03447	-0.03648	-0.03974	-0.03491
Z008E0004	-0.01489	-0.01489	-0.02682	-0.01489	-0.00607	-0.01489	-0.01489	-0.01187	-0.01207	-0.01604
Z008E0005	0.07757	0.07757	0.07262	0.07757	0.07591	0.07757	0.07757	0.07751	0.07988	0.07742
Z008E0007	0.0394	0.0394	0.04873	0.0394	0.02857	0.0394	0.0394	0.04078	0.03904	0.03896
Z008E0008	-0.05228	-0.05228	-0.06443	-0.05228	-0.04239	-0.05228	-0.05228	-0.05043	-0.04626	-0.05209
Z008E0009	-0.04586	-0.04586	-0.03804	-0.04586	-0.04141	-0.04586	-0.04586	-0.04421	-0.04014	-0.04717
Z008E0010	0.0125	0.0125	0.00532	0.0125	0.01154	0.0125	0.0125	0.0157	0.01542	0.01187
Z008E0011	-0.02619	-0.02619	-0.01461	-0.02619	-0.03965	-0.02619	-0.02619	-0.03027	-0.02719	-0.02525
Z008E0012	-0.01933	-0.01933	-0.01002	-0.01933	-0.02614	-0.01933	-0.01933	-0.01714	-0.01539	-0.02005
Z008E0013	-0.03047	-0.03047	-0.02286	-0.03047	-0.02823	-0.03047	-0.03047	-0.03378	-0.0261	-0.02992
Z008E0014	0.00556	0.00556	0.01431	0.00556	-0.00383	0.00556	0.00556	0.00763	0.00373	0.00435
Z008E0015	0.00236	0.00236	-0.00256	0.00236	-0.00522	0.00236	0.00236	-0.00071	0.00034	0.00338
Z008E0016	-0.02537	-0.02537	-0.02134	-0.02537	-0.03576	-0.02537	-0.02537	-0.02385	-0.0254	-0.02504
Z008E0018	-0.02294	-0.02294	-0.01428	-0.02294	-0.01389	-0.02294	-0.02294	-0.02757	-0.02258	-0.02457
Z008E0019	-0.01608	-0.01608	-0.02538	-0.01608	-0.01559	-0.01608	-0.01608	-0.01322	-0.01272	-0.01542
Z008E0020	0.10649	0.10649	0.09324	0.10649	0.11912	0.10649	0.10649	0.10968	0.10961	0.10514
Z008E0021	-0.00546	-0.00546	0.00566	-0.00546	-0.01647	-0.00546	-0.00546	-0.00484	-0.00418	-0.0057
Z008E0022	-0.03733	-0.03733	-0.04775	-0.03733	-0.04043	-0.03733	-0.03733	-0.03302	-0.03737	-0.03786
Z008E0023	-0.00864	-0.00864	0.00099	-0.00864	-0.0025	-0.00864	-0.00864	-0.0119	-0.0047	-0.0095
Z008E0024	0.05734	0.05734	0.04655	0.05734	0.0487	0.05734	0.05734	0.06199	0.05659	0.05711
Z008E0025	-0.02246	-0.02246	-0.03527	-0.02246	-0.02359	-0.02246	-0.02246	-0.02557	-0.02415	-0.02174
Z008E0026	0.00588	0.00588	0.01414	0.00588	0.01587	0.00588	0.00588	0.00152	0.00599	0.00419
Z008E0027	-0.02089	-0.02089	-0.01279	-0.02089	-0.0107	-0.02089	-0.02089	-0.01953	-0.01452	-0.02251
Z008E0028	-0.06098	-0.06098	-0.0515	-0.06098	-0.05425	-0.06098	-0.06098	-0.06117	-0.05153	-0.06102
Z008E0029	0.00835	0.00835	0.01894	0.00835	0.00563	0.00835	0.00835	0.00388	0.01024	0.00888
Z008E0030	-0.07495	-0.07495	-0.06453	-0.07495	-0.06751	-0.07495	-0.07495	-0.07881	-0.07029	-0.07588
Z008E0031	-0.06206	-0.06206	-0.05303	-0.06206	-0.05814	-0.06206	-0.06206	-0.06243	-0.05831	-0.06258
Z008E0032	0.02511	0.02511	0.03384	0.02511	0.01839	0.02511	0.02511	0.02671	0.02708	0.02409
Z008E0033	0.00383	0.00383	-0.00529	0.00383	0.0054	0.00383	0.00383	0.00195	0.00256	0.00466
Z008E0034	0.0243	0.0243	0.03367	0.0243	0.02054	0.0243	0.0243	0.0264	0.02852	0.02342
Z008E0035	0.00872	0.00872	0.00687	0.00872	0.00621	0.00872	0.00872	0.01197	0.01	0.0078
Z008E0036	0.00625	0.00625	0.00963	0.00625	0.01736	0.00625	0.00625	0.00283	0.00535	0.00468
Z008E0037	-0.05764	-0.05764	-0.06969	-0.05764	-0.06261	-0.05764	-0.05764	-0.05409	-0.05777	-0.0582
Z008E0038	-0.04653	-0.04653	-0.03456	-0.04653	-0.04832	-0.04653	-0.04653	-0.04546	-0.03997	-0.04615
Z008E0039	0.01055	0.01055	0.01256	0.01055	-0.00108	0.01055	0.01055	0.00849	0.00651	0.01105
Z008E0040	0.02526	0.02526	0.02902	0.02526	0.01214	0.02526	0.02526	0.02429	0.0244	0.02577
Z008E0041	0.0369	0.0369	0.03825	0.0369	0.04493	0.0369	0.0369	0.03444	0.03994	0.03629
Z008E0042	0.10874	0.10874	0.09644	0.10874	0.10639	0.10874	0.10874	0.10528	0.10735	0.10953
Z008E0044	-0.03188	-0.03188	-0.04446	-0.03188	-0.03377	-0.03188	-0.03188	-0.02954	-0.02708	-0.03104
Z008E0045	0.00576	0.00576	-0.00029	0.00576	0.00354	0.00576	0.00576	0.00638	0.00781	0.00547
Z008E0046	-0.1173	-0.1173	-0.10839	-0.1173	-0.12232	-0.1173	-0.1173	-0.12118	-0.11886	-0.11818
Z008E0047	0.0338	0.0338	0.04489	0.0338	0.03949	0.0338	0.0338	0.02888	0.0411	0.03435
Z008E0048	-0.03845	-0.03845	-0.03853	-0.03845	-0.03119	-0.03845	-0.03845	-0.04071	-0.03571	-0.03851
Z008E0049	0.01447	0.01447	0.01382	0.01447	0.00773	0.01447	0.01447	0.01668	0.01302	0.0135
Z008E0051	-0.01333	-0.01333	-0.00468	-0.01333	-0.02248	-0.01333	-0.01333	-0.01119	-0.01522	-0.01455
Z008E0052	0.00028	0.00028	-0.01128	0.00028	-0.00566	0.00028	0.00028	-0.00088	-0.00619	-0.00016
Z008E0053	0.05318	0.05318	0.04212	0.05318	0.05821	0.05318	0.05318	0.05224	0.04688	0.05213
Z008E0054	0.0008	0.0008	-0.00794	0.0008	0.0029	0.0008	0.0008	0.00024	-0.00086	0.00053
Z008E0055	-0.10637	-0.10637	-0.09801	-0.10637	-0.1136	-0.10637	-0.10637	-0.10581	-0.10512	-0.10698
Z008E0056	0.02593	0.02593	0.03568	0.02593	0.03106	0.02593	0.02593	0.02203	0.02476	0.02449
Z008E0057	0.03998	0.03998	0.02823	0.03998	0.0343	0.03998	0.03998	0.04456	0.03975	0.0396
Z008E0058	-0.02277	-0.02277	-0.01071	-0.02277	-0.03617	-0.02277	-0.02277	-0.02339	-0.01868	-0.02149
Z008E0059	0.01746	0.01746	0.02492	0.01746	0.01361	0.01746	0.01746	0.01687	0.02149	0.01738
Z008E0061	-0.03021	-0.03021	-0.03342	-0.03021	-0.03458	-0.03021	-0.03021	-0.02741	-0.02804	-0.03101
Z008E0062	-0.01933	-0.01933	-0.01866	-0.01933	-0.01876	-0.01933	-0.01933	-0.02211	-0.01693	-0.0185
Z008E0063	0.03802	0.03802	0.04549	0.03802	0.04695	0.03802	0.03802	0.03723	0.04301	0.03724
Z008E0064	0.09538	0.09538	0.09743	0.09538	0.09745	0.09538	0.09538	0.09693	0.102	0.09592
Z008E0065	0.01617	0.01617	0.00488	0.01617	0.02176	0.01617	0.01617	0.01539	0.00973	0.01509
Z008E0066	0.0685	0.0685	0.05713	0.0685	0.07537	0.0685	0.0685	0.07189	0.07056	0.06745
Z008E0068	0.001	0.001	0.00657	0.001	0.00077	0.001	0.001	0.00247	0.00659	0.00132
Z008E0069	0.02699	0.02699	0.02792	0.02699	0.03307	0.02699	0.02699	0.02784	0.03513	0.02734
Z008E0070	-0.09431	-0.09431	-0.08645	-0.09431	-0.09616	-0.09431	-0.09431	-0.0982	-0.0954	-0.09534
Z008E0071	-0.06147	-0.06147	-0.06264	-0.06147	-0.05663	-0.06147	-0.06147	-0.06266	-0.05642	-0.06111
Z008E0072	-0.07828	-0.07828	-0.08502	-0.07828	-0.06882	-0.07828	-0.07828	-0.07995	-0.07667	-0.07844
Z008E0073	0.04901	0.04901	0.03839	0.04901	0.03996	0.04901	0.04901	0.05354	0.04836	0.0488
Z008E0074	0.04751	0.04751	0.03533	0.04751	0.04304	0.04751	0.04751	0.04678	0.04066	0.04699
Z008E0075	0.04474	0.04474	0.05466	0.04474	0.05339	0.04474	0.04474	0.04123	0.04909	0.04374
Z008E0076	-0.04165	-0.04165	-0.03443	-0.04165	-0.03328	-0.04165	-0.04165	-0.04019	-0.04124	-0.04381
Z008E0077	0.0492	0.0492	0.04288	0.0492	0.0418	0.0492	0.0492	0.04553	0.04731	0.05006
Z008E0078	-0.00247	-0.00247	0.01038	-0.00247	-0.01635	-0.00247	-0.00247	-0.00544	0.00053	-0.0009
Z008E0079	-0.00622	-0.00622	-0.01802	-0.00622	-0.01519	-0.00622	-0.00622	-0.00344	-0.00857	-0.00566
Z008E0080	0.00913	0.00913	0.0006	0.00913	0.00304	0.00913	0.00913	0.01267	0.00458	0.00797
Z008E0081	-0.01426	-0.01426	-0.02676	-0.01426	-0.0035	-0.01426	-0.01426	-0.01188	-0.00956	-0.01481
Z008E0082	0.00752	0.00752	0.01634	0.00752	0.00209	0.00752	0.00752	0.00445	0.00481	0.00666
Z008E0083	-0.00087	-0.00087	-0.0122	-0.00087	0.00596	-0.00087	-0.00087	-0.00371	-0.0029	-0.00062
Z008E0084	0.01599	0.01599	0.0163	0.01599	0.02258	0.01599	0.01599	0.01374	0.01297	0.01482
Z008E0085	-0.01583	-0.01583	-0.01982	-0.01583	-0.00827	-0.01583	-0.01583	-0.01525	-0.01417	-0.01651
Z008E0086	0.03279	0.03279	0.04264	0.03279	0.04161	0.03279	0.03279	0.02933	0.0371	0.03179
Z008E0087	0.06119	0.06119	0.06878	0.06119	0.06867	0.06119	0.06119	0.0624	0.06183	0.05908
Z008E0088	0.02543	0.02543	0.01585	0.02543	0.02677	0.02543	0.02543	0.02287	0.02227	0.02597
Z008E0090	-0.00732	-0.00732	-0.00999	-0.00732	-0.017	-0.00732	-0.00732	-0.00598	-0.00802	-0.00707
Z008E0091	-0.06593	-0.06593	-0.06841	-0.06593	-0.07608	-0.06593	-0.06593	-0.06472	-0.06651	-0.06566
Z008E0092	0.02374	0.02374	0.03256	0.02374	0.02671	0.02374	0.02374	0.01987	0.02892	0.02442
Z008E0093	0.01495	0.01495	0.02734	0.01495	0.00076	0.01495	0.01495	0.0141	0.01924	0.01627
Z008E0094	-0.00775	-0.00775	-0.02074	-0.00775	0.00034	-0.00775	-0.00775	-0.00524	-0.0099	-0.00948
Z008E0095	0.02218	0.02218	0.01269	0.02218	0.01327	0.02218	0.02218	0.02232	0.01909	0.0225
Z008E0096	-0.03597	-0.03597	-0.04668	-0.03597	-0.03473	-0.03597	-0.03597	-0.03413	-0.0367	-0.03596
Z008E0097	-0.03397	-0.03397	-0.02316	-0.03397	-0.03287	-0.03397	-0.03397	-0.03152	-0.03035	-0.03514
Z008E0098	-0.09339	-0.09339	-0.10342	-0.09339	-0.08578	-0.09339	-0.09339	-0.09663	-0.0892	-0.09254
Z008E0099	0.08442	0.08442	0.09648	0.08442	0.08651	0.08442	0.08442	0.08032	0.09011	0.08514
Z008E0100	-0.02191	-0.02191	-0.01362	-0.02191	-0.02053	-0.02191	-0.02191	-0.0196	-0.01892	-0.02323
Z008E0101	-0.03818	-0.03818	-0.03739	-0.03818	-0.04161	-0.03818	-0.03818	-0.04007	-0.03645	-0.03816
Z008E0102	-0.00143	-0.00143	0.00769	-0.00143	-0.00779	-0.00143	-0.00143	0.0009	0.0024	-0.00217
Z008E0103	-0.0246	-0.0246	-0.01441	-0.0246	-0.02704	-0.0246	-0.0246	-0.0293	-0.02376	-0.02425
Z008E0104	-0.01903	-0.01903	-0.02813	-0.01903	-0.01492	-0.01903	-0.01903	-0.02141	-0.01647	-0.01801
Z008E0106	-0.01935	-0.01935	-0.01323	-0.01935	-0.00706	-0.01935	-0.01935	-0.01861	-0.01741	-0.0217
Z008E0107	-0.00365	-0.00365	-0.01502	-0.00365	-0.01363	-0.00365	-0.00365	-0.00117	-0.00574	-0.00303
Z008E0108	0.0552	0.0552	0.06535	0.0552	0.04528	0.0552	0.0552	0.05269	0.0511	0.05456
Z008E0109	-0.04119	-0.04119	-0.0321	-0.04119	-0.04477	-0.04119	-0.04119	-0.04214	-0.03675	-0.04179
Z008E0110	0.016	0.016	0.00427	0.016	0.02185	0.016	0.016	0.01658	0.01196	0.01465
Z008E0111	-0.07853	-0.07853	-0.08872	-0.07853	-0.07466	-0.07853	-0.07853	-0.07656	-0.07351	-0.07803
Z008E0112	0.00825	0.00825	-0.00521	0.00825	0.00468	0.00825	0.00825	0.01127	0.00485	0.00716
Z008E0113	0.03004	0.03004	0.03698	0.03004	0.02629	0.03004	0.03004	0.03189	0.02931	0.02855
Z008E0114	-0.04221	-0.04221	-0.03561	-0.04221	-0.03365	-0.04221	-0.04221	-0.04722	-0.03989	-0.04234
Z008E0115	0.0432	0.0432	0.05118	0.0432	0.0509	0.0432	0.0432	0.04206	0.04851	0.04249
Z008E0116	-0.00118	-0.00118	0.00781	-0.00118	-0.0065	-0.00118	-0.00118	-0.0057	-0.00045	-0.00065
Z008E0117	-0.00757	-0.00757	0.00339	-0.00757	-0.00268	-0.00757	-0.00757	-0.01031	-0.00478	-0.00838
Z008E0118	-0.01521	-0.01521	-0.01901	-0.01521	-0.01325	-0.01521	-0.01521	-0.01884	-0.01138	-0.01425
Z008E0119	-0.02688	-0.02688	-0.02039	-0.02688	-0.02827	-0.02688	-0.02688	-0.02621	-0.02568	-0.02847
Z008E0120	0.01105	0.01105	-0.00165	0.01105	0.02236	0.01105	0.01105	0.01386	0.01451	0.00978
Z008E0121	0.01417	0.01417	0.01583	0.01417	0.01722	0.01417	0.01417	0.016	0.02056	0.01466
Z008E0122	-0.03049	-0.03049	-0.02828	-0.03049	-0.02992	-0.03049	-0.03049	-0.02696	-0.0282	-0.03127
Z008E0123	0.00986	0.00986	0.02007	0.00986	0.00967	0.00986	0.00986	0.01016	0.01212	0.00954
Z008E0124	-0.03187	-0.03187	-0.02203	-0.03187	-0.02302	-0.03187	-0.03187	-0.03532	-0.02757	-0.03288
Z008E0125	0.03722	0.03722	0.04599	0.03722	0.02781	0.03722	0.03722	0.03929	0.03541	0.03602
Z008E0126	-0.00551	-0.00551	0.00425	-0.00551	0.00349	-0.00551	-0.00551	-0.00892	-0.00125	-0.00653
Z008E0127	0.0005	0.0005	-0.01083	0.0005	-0.00568	0.0005	0.0005	0.00346	0.00386	0.00155
Z008E0128	-0.0246	-0.0246	-0.02177	-0.0246	-0.02484	-0.0246	-0.0246	-0.0258	-0.02366	-0.02386
Z008E0129	0.03791	0.03791	0.02774	0.03791	0.02799	0.03791	0.03791	0.03653	0.03119	0.03768
Z008E0130	-0.00975	-0.00975	-0.01425	-0.00975	0.00033	-0.00975	-0.00975	-0.0103	-0.00619	-0.01053
Z008E0131	0.06161	0.06161	0.04942	0.06161	0.05896	0.06161	0.06161	0.05806	0.06029	0.06241
Z008E0132	-0.03534	-0.03534	-0.04366	-0.03534	-0.03433	-0.03534	-0.03534	-0.03649	-0.03563	-0.03487
Z008E0133	0.00186	0.00186	0.01295	0.00186	0.00238	0.00186	0.00186	-0.00207	0.00154	0.00203
Z008E0134	-0.13844	-0.13844	-0.15221	-0.13844	-0.12729	-0.13844	-0.13844	-0.13745	-0.13663	-0.13893
Z008E0135	0.00949	0.00949	0.0199	0.00949	0.014	0.00949	0.00949	0.00866	0.0195	0.00957
Z008E0136	0.00403	0.00403	-0.00685	0.00403	-0.00221	0.00403	0.00403	0.0034	-0.00041	0.00392
Z008E0137	-0.00188	-0.00188	0.00976	-0.00188	-0.00266	-0.00188	-0.00188	-0.00618	-0.00187	-0.00163
Z008E0139	0.04094	0.04094	0.04848	0.04094	0.0497	0.04094	0.04094	0.0401	0.04598	0.04017
Z008E0140	0.01514	0.01514	0.00736	0.01514	0.0148	0.01514	0.01514	0.01333	0.0163	0.01638
Z008E0141	0.02998	0.02998	0.03996	0.02998	0.02164	0.02998	0.02998	0.02552	0.03021	0.03066
Z008E0142	-0.05303	-0.05303	-0.05415	-0.05303	-0.06378	-0.05303	-0.05303	-0.05076	-0.04956	-0.05211
Z008E0144	0.01884	0.01884	0.02922	0.01884	0.00542	0.01884	0.01884	0.0192	0.02024	0.01924
Z008E0145	0.04309	0.04309	0.05199	0.04309	0.05123	0.04309	0.04309	0.04331	0.05218	0.04297
Z008E0146	-0.06914	-0.06914	-0.05788	-0.06914	-0.06761	-0.06914	-0.06914	-0.07161	-0.06998	-0.07011
Z008E0147	-0.01469	-0.01469	-0.02356	-0.01469	-0.01109	-0.01469	-0.01469	-0.01695	-0.01311	-0.01433
Z008E0149	-0.00068	-0.00068	-0.00113	-0.00068	-0.0101	-0.00068	-0.00068	-0.0019	-0.00216	-0.00068
Z008E0150	-0.1211	-0.1211	-0.11176	-0.1211	-0.12932	-0.1211	-0.1211	-0.12331	-0.1197	-0.12069
Z008E0153	-0.00175	-0.00175	0.00521	-0.00175	-0.00991	-0.00175	-0.00175	-0.00038	0.0039	-0.00133
Z008E0154	0.04092	0.04092	0.05207	0.04092	0.03125	0.04092	0.04092	0.03972	0.04066	0.04088
Z008E0155	-0.19755	-0.19755	-0.19815	-0.19755	-0.20155	-0.19755	-0.19755	-0.19898	-0.2021	-0.19814
Z008E0156	-0.02079	-0.02079	-0.03157	-0.02079	-0.01941	-0.02079	-0.02079	-0.01891	-0.02155	-0.02079
Z008E0157	0.00852	0.00852	-0.00243	0.00852	0.01836	0.00852	0.00852	0.00593	0.01215	0.00925
Z008E0158	-0.0081	-0.0081	-0.02112	-0.0081	-0.01279	-0.0081	-0.0081	-0.00567	-0.01011	-0.00844
Z008E0159	-0.00904	-0.00904	0.00094	-0.00904	-0.01873	-0.00904	-0.00904	-0.00582	-0.00689	-0.00962
Z008E0160	-0.0039	-0.0039	-0.01387	-0.0039	-0.00168	-0.0039	-0.0039	0.00001	-0.00318	-0.00472
Z008E0161	0.04662	0.04662	0.05366	0.04662	0.04379	0.04662	0.04662	0.04632	0.05039	0.04649
Z008E0162	0.00079	0.00079	-0.00895	0.00079	-0.01029	0.00079	0.00079	-0.00148	-0.00344	0.002
Z008E0163	-0.02676	-0.02676	-0.01456	-0.02676	-0.025	-0.02676	-0.02676	-0.03096	-0.02098	-0.02602
Z008E0164	-0.0125	-0.0125	-0.02433	-0.0125	-0.01798	-0.0125	-0.0125	-0.00786	-0.01278	-0.01289
Z008E0165	0.02518	0.02518	0.02247	0.02518	0.03654	0.02518	0.02518	0.02235	0.02769	0.02408
Z008E0166	0.02216	0.02216	0.01023	0.02216	0.01755	0.02216	0.02216	0.02612	0.02292	0.02174
Z008E0167	0.04017	0.04017	0.0497	0.04017	0.0416	0.04017	0.04017	0.04093	0.04202	0.03975
Z008E0168	0.01279	0.01279	0.0028	0.01279	0.00376	0.01279	0.01279	0.01228	0.00778	0.01281
Z008E0169	-0.06395	-0.06395	-0.07469	-0.06395	-0.05854	-0.06395	-0.06395	-0.0672	-0.06562	-0.06362
Z008E0170	-0.04681	-0.04681	-0.0593	-0.04681	-0.03874	-0.04681	-0.04681	-0.04672	-0.04422	-0.04713
Z008E0171	0.01085	0.01085	0.01144	0.01085	0.01161	0.01085	0.01085	0.00812	0.0132	0.01167
Z008E0172	-0.0639	-0.0639	-0.05468	-0.0639	-0.07027	-0.0639	-0.0639	-0.06724	-0.06636	-0.06471
Z008E0173	-0.00857	-0.00857	0.0016	-0.00857	-0.02012	-0.00857	-0.00857	-0.00678	-0.0068	-0.00866
Z008E0174	0.00668	0.00668	-0.00341	0.00668	-0.00376	0.00668	0.00668	0.01026	0.00859	0.00793
Z008E0175	0.0708	0.0708	0.07258	0.0708	0.06072	0.0708	0.0708	0.07272	0.07629	0.072
Z008E0176	-0.00328	-0.00328	-0.01117	-0.00328	0.00537	-0.00328	-0.00328	-0.00509	0.00153	-0.00264
Z008E0177	-0.00927	-0.00927	-0.01954	-0.00927	-0.00107	-0.00927	-0.00927	-0.01234	-0.00523	-0.00845
Z008E0178	-0.00892	-0.00892	-0.0013	-0.00892	-0.01435	-0.00892	-0.00892	-0.00783	-0.00812	-0.00963
Z008E0179	-0.03138	-0.03138	-0.03396	-0.03138	-0.02031	-0.03138	-0.03138	-0.03429	-0.02879	-0.03246
Z008E0180	-0.02344	-0.02344	-0.02393	-0.02344	-0.01364	-0.02344	-0.02344	-0.02663	-0.02475	-0.02476
Z008E0181	0.04302	0.04302	0.03304	0.04302	0.04534	0.04302	0.04302	0.04074	0.03961	0.0435
Z008E0182	-0.00249	-0.00249	-0.01319	-0.00249	-0.00609	-0.00249	-0.00249	-0.00508	0.00032	-0.00103
Z008E0183	0.06932	0.06932	0.06408	0.06932	0.07131	0.06932	0.06932	0.06644	0.0661	0.06812
Z008E0184	0.04092	0.04092	0.03036	0.04092	0.03247	0.04092	0.04092	0.03849	0.0373	0.04201
Z008E0185	0.00353	0.00353	0.01153	0.00353	-0.0029	0.00353	0.00353	0.00405	0.00568	0.00357
Z008E0186	0.02863	0.02863	0.01657	0.02863	0.03991	0.02863	0.02863	0.02639	0.02773	0.02759
Z008E0187	-0.00017	-0.00017	-0.00491	-0.00017	0.01346	-0.00017	-0.00017	-0.00357	-0.00212	-0.002
Z008E0188	0.07473	0.07473	0.08479	0.07473	0.08304	0.07473	0.07473	0.07112	0.07917	0.07375
Z008E0189	-0.00294	-0.00294	0.00775	-0.00294	-0.01579	-0.00294	-0.00294	-0.0018	0.00026	-0.00227
Z008E0190	0.05133	0.05133	0.03899	0.05133	0.04907	0.05133	0.05133	0.0479	0.04992	0.05211
Z008E0191	-0.02759	-0.02759	-0.01778	-0.02759	-0.03965	-0.02759	-0.02759	-0.02684	-0.02653	-0.02727
Z008E0192	0.0187	0.0187	0.0206	0.0187	0.00804	0.0187	0.0187	0.01628	0.01458	0.01847
Z008E0193	-0.0192	-0.0192	-0.02009	-0.0192	-0.0175	-0.0192	-0.0192	-0.02288	-0.02097	-0.01903
Z008E0194	-0.07073	-0.07073	-0.07463	-0.07073	-0.07749	-0.07073	-0.07073	-0.07325	-0.0678	-0.06913
Z008E0195	-0.01697	-0.01697	-0.01779	-0.01697	-0.01916	-0.01697	-0.01697	-0.01974	-0.01945	-0.01763
Z008E0196	0.00043	0.00043	-0.00355	0.00043	-0.00093	0.00043	0.00043	0.00169	0.00656	0.00087
Z008E0197	0.05375	0.05375	0.05364	0.05375	0.06245	0.05375	0.05375	0.05591	0.05902	0.05257
Z008E0198	0.1168	0.1168	0.12539	0.1168	0.10254	0.1168	0.1168	0.11433	0.11916	0.11857
Z008E0199	0.06725	0.06725	0.07615	0.06725	0.07494	0.06725	0.06725	0.0626	0.06889	0.06706
Z008E0200	0.03986	0.03986	0.02922	0.03986	0.0439	0.03986	0.03986	0.03863	0.03382	0.03887
Z009E0001	0.03293	0.03293	0.0233	0.03293	0.03115	0.03293	0.03293	0.04294	0.0325	0.02247
Z009E0002	-0.01602	-0.01602	-0.0083	-0.01602	-0.01184	-0.01602	-0.01602	0.00089	-0.0137	-0.03152
Z009E0003	0.00829	0.00829	-0.00156	0.00829	0.00956	0.00829	0.00829	0.02229	0.00966	0.023
Z009E0004	-0.08117	-0.08117	-0.07221	-0.08117	-0.08149	-0.08117	-0.08117	-0.07555	-0.08138	-0.09054
Z009E0005	0.00446	0.00446	-0.00604	0.00446	0.00797	0.00446	0.00446	0.01412	0.00472	-0.00372
Z009E0007	-0.0117	-0.0117	-0.00444	-0.0117	-0.0089	-0.0117	-0.0117	-0.00267	-0.01137	-0.02253
Z009E0008	-0.07194	-0.07194	-0.06445	-0.07194	-0.06721	-0.07194	-0.07194	-0.05487	-0.06976	-0.08747
Z009E0009	0.00565	0.00565	0.01392	0.00565	0.00336	0.00565	0.00565	0.02355	0.00632	0.01433
Z009E0010	0.05893	0.05893	0.06517	0.05893	0.05802	0.05893	0.05893	0.07226	0.05823	0.07083
Z009E0012	-0.03045	-0.03045	-0.03901	-0.03045	-0.02601	-0.03045	-0.03045	-0.03474	-0.02761	-0.03093
Z009E0013	0.03208	0.03208	0.04096	0.03208	0.02834	0.03208	0.03208	0.04956	0.03312	0.04085
Z009E0014	-0.02608	-0.02608	-0.01838	-0.02608	-0.02482	-0.02608	-0.02608	-0.01566	-0.02575	-0.02045
Z009E0015	0.0171	0.0171	0.00938	0.0171	0.02181	0.0171	0.0171	0.00301	0.01913	0.02324
Z009E0016	-0.11775	-0.11775	-0.12592	-0.11775	-0.11846	-0.11775	-0.11775	-0.1434	-0.11821	-0.12798
Z009E0017	0.01967	0.01967	0.01094	0.01967	0.02399	0.01967	0.01967	0.02853	0.01972	0.00722
Z009E0018	-0.00543	-0.00543	-0.0142	-0.00543	-0.0101	-0.00543	-0.00543	-0.00425	-0.00788	-0.01165
Z009E0019	-0.02445	-0.02445	-0.0328	-0.02445	-0.02663	-0.02445	-0.02445	-0.04361	-0.02455	-0.01402
Z009E0020	0.03522	0.03522	0.02684	0.03522	0.02895	0.03522	0.03522	0.03394	0.03226	0.03089
Z009E0021	0.01084	0.01084	0.00395	0.01084	0.00997	0.01084	0.01084	0.00102	0.01323	0.01428
Z009E0022	-0.01709	-0.01709	-0.00893	-0.01709	-0.0153	-0.01709	-0.01709	0.00211	-0.01453	-0.00788
Z009E0023	-0.03013	-0.03013	-0.03973	-0.03013	-0.02948	-0.03013	-0.03013	-0.0233	-0.03006	-0.03635
Z009E0024	0.01096	0.01096	0.00261	0.01096	0.00823	0.01096	0.01096	0.01618	0.00938	0.00047
Z009E0025	-0.00493	-0.00493	0.0026	-0.00493	0.00367	-0.00493	-0.00493	-0.01181	-0.00171	-0.00344
Z009E0026	-0.02052	-0.02052	-0.02889	-0.02052	-0.02683	-0.02052	-0.02052	-0.02181	-0.02347	-0.02485
Z009E0027	-0.04061	-0.04061	-0.05006	-0.04061	-0.03634	-0.04061	-0.04061	-0.05779	-0.03943	-0.02979
Z009E0028	-0.03377	-0.03377	-0.04265	-0.03377	-0.0329	-0.03377	-0.03377	-0.04932	-0.03352	-0.02649
Z009E0029	0.02912	0.02912	0.01897	0.02912	0.03091	0.02912	0.02912	0.03727	0.02849	0.04606
Z009E0030	0.05533	0.05533	0.04531	0.05533	0.0545	0.05533	0.05533	0.0691	0.05538	0.0553
Z009E0031	0.00494	0.00494	0.01275	0.00494	-0.00084	0.00494	0.00494	0.01189	0.00409	-0.00248
Z009E0032	-0.02815	-0.02815	-0.03714	-0.02815	-0.03296	-0.02815	-0.02815	-0.02203	-0.03003	-0.0116
Z009E0033	0.06399	0.06399	0.06989	0.06399	0.06771	0.06399	0.06399	0.0718	0.06359	0.05543
Z009E0034	0.02073	0.02073	0.02885	0.02073	0.01995	0.02073	0.02073	0.0301	0.01952	0.00701
Z009E0035	0.00528	0.00528	0.01253	0.00528	0.01473	0.00528	0.00528	0.00464	0.01014	0.00447
Z009E0036	-0.02223	-0.02223	-0.0126	-0.02223	-0.0261	-0.02223	-0.02223	-0.04379	-0.02204	-0.03637
Z009E0037	0.03605	0.03605	0.0284	0.03605	0.03644	0.03605	0.03605	0.03978	0.03529	0.02744
Z009E0038	-0.01547	-0.01547	-0.02267	-0.01547	-0.01516	-0.01547	-0.01547	-0.02895	-0.01435	-0.01166
Z009E0039	-0.05266	-0.05266	-0.04345	-0.05266	-0.05358	-0.05266	-0.05266	-0.04722	-0.05272	-0.062
Z009E0040	-0.02185	-0.02185	-0.01522	-0.02185	-0.01507	-0.02185	-0.02185	0.00279	-0.01875	-0.01654
Z009E0041	-0.02534	-0.02534	-0.03471	-0.02534	-0.02782	-0.02534	-0.02534	-0.01853	-0.02652	-0.03463
Z009E0042	-0.02693	-0.02693	-0.03439	-0.02693	-0.0306	-0.02693	-0.02693	-0.01152	-0.02628	-0.01737
Z009E0043	0.0175	0.0175	0.01672	0.0175	0.02249	0.0175	0.0175	0.0336	0.01942	0.00235
Z009E0044	0.06908	0.06908	0.07845	0.06908	0.06944	0.06908	0.06908	0.05273	0.07002	0.04932
Z009E0045	0.05121	0.05121	0.06057	0.05121	0.04613	0.05121	0.05121	0.06231	0.05073	0.06231
Z009E0047	0.05867	0.05867	0.06615	0.05867	0.05765	0.05867	0.05867	0.04193	0.05864	0.06823
Z009E0048	-0.03743	-0.03743	-0.03088	-0.03743	-0.03045	-0.03743	-0.03743	-0.01274	-0.03438	-0.03213
Z009E0049	0.00518	0.00518	-0.00529	0.00518	0.01066	0.00518	0.00518	0.00936	0.0076	0.01486
Z009E0050	-0.00599	-0.00599	-0.01465	-0.00599	-0.01142	-0.00599	-0.00599	-0.00103	-0.0073	-0.01262
Z009E0051	0.00176	0.00176	0.0089	0.00176	0.00712	0.00176	0.00176	0.01999	0.00336	0.0094
Z009E0052	-0.01411	-0.01411	-0.02448	-0.01411	-0.01408	-0.01411	-0.01411	0.00341	-0.01355	-0.00371
Z009E0053	0.04678	0.04678	0.05239	0.04678	0.05555	0.04678	0.04678	0.03774	0.04977	0.03495
Z009E0054	-0.03784	-0.03784	-0.04644	-0.03784	-0.0356	-0.03784	-0.03784	-0.06258	-0.03758	-0.04785
Z009E0055	-0.05054	-0.05054	-0.04199	-0.05054	-0.04987	-0.05054	-0.05054	-0.04464	-0.051	-0.05997
Z009E0056	0.05328	0.05328	0.0628	0.05328	0.05196	0.05328	0.05328	0.03942	0.05429	0.0582
Z009E0057	0.0587	0.0587	0.05047	0.0587	0.05207	0.0587	0.0587	0.05732	0.05583	0.05439
Z009E0058	-0.01525	-0.01525	-0.02436	-0.01525	-0.01872	-0.01525	-0.01525	-0.01269	-0.01725	-0.02067
Z009E0059	0.10667	0.10667	0.11605	0.10667	0.10586	0.10667	0.10667	0.09895	0.1094	0.1093
Z009E0060	0.09974	0.09974	0.10794	0.09974	0.10201	0.09974	0.09974	0.1111	0.10071	0.08729
Z009E0061	0.03075	0.03075	0.03897	0.03075	0.03221	0.03075	0.03075	0.04386	0.03154	0.04224
Z009E0062	0.00279	0.00279	-0.00732	0.00279	0.00996	0.00279	0.00279	-0.01654	0.00359	-0.01113
Z009E0063	0.02696	0.02696	0.03401	0.02696	0.02659	0.02696	0.02696	0.02959	0.0258	0.02225
Z009E0064	0.06616	0.06616	0.05716	0.06616	0.06363	0.06616	0.06616	0.06591	0.06678	0.07734
Z009E0065	-0.0571	-0.0571	-0.04965	-0.0571	-0.05655	-0.0571	-0.0571	-0.07037	-0.05531	-0.07446
Z009E0066	0.03778	0.03778	0.04735	0.03778	0.0322	0.03778	0.03778	0.04176	0.03598	0.02795
Z009E0068	-0.06017	-0.06017	-0.05401	-0.06017	-0.05224	-0.06017	-0.06017	-0.0352	-0.05735	-0.05492
Z009E0069	-0.03156	-0.03156	-0.02337	-0.03156	-0.03001	-0.03156	-0.03156	-0.0254	-0.03223	-0.04103
Z009E0070	0.02399	0.02399	0.03125	0.02399	0.01933	0.02399	0.02399	0.03224	0.02244	0.03972
Z009E0071	-0.00795	-0.00795	0.00102	-0.00795	-0.0121	-0.00795	-0.00795	0.00342	-0.00866	0.0031
Z009E0072	0.00404	0.00404	-0.00687	0.00404	0.01127	0.00404	0.00404	0.01073	0.00692	0.01181
Z009E0073	0.02329	0.02329	0.03237	0.02329	0.01953	0.02329	0.02329	0.02979	0.02193	0.01154
Z009E0074	0.04343	0.04343	0.05194	0.04343	0.03825	0.04343	0.04343	0.05203	0.0429	0.03364
Z009E0075	0.00386	0.00386	-0.00483	0.00386	0.0082	0.00386	0.00386	0.01573	0.00484	-0.00971
Z009E0076	-0.05462	-0.05462	-0.04785	-0.05462	-0.04817	-0.05462	-0.05462	-0.03706	-0.05288	-0.07025
Z009E0077	-0.01455	-0.01455	-0.00725	-0.01455	-0.01366	-0.01455	-0.01455	-0.02773	-0.01285	-0.03193
Z009E0078	0.00443	0.00443	-0.00566	0.00443	0.0063	0.00443	0.00443	0.01162	0.0042	-0.00185
Z009E0079	-0.00372	-0.00372	0.0042	-0.00372	-0.00403	-0.00372	-0.00372	0.01275	-0.00361	0.00349
Z009E0080	-0.03499	-0.03499	-0.04317	-0.03499	-0.04176	-0.03499	-0.03499	-0.03642	-0.03782	-0.03929
Z009E0082	0.00881	0.00881	0.00194	0.00881	0.00803	0.00881	0.00881	-0.01296	0.00832	-0.00736
Z009E0083	0.06456	0.06456	0.05504	0.06456	0.06504	0.06456	0.06456	0.07135	0.06468	0.05836
Z009E0084	0.08786	0.08786	0.09289	0.08786	0.09387	0.08786	0.08786	0.1093	0.09019	0.09787
Z009E0085	0.01482	0.01482	0.0224	0.01482	0.01374	0.01482	0.01482	0.00405	0.01666	0.02213
Z009E0086	-0.02645	-0.02645	-0.02584	-0.02645	-0.02466	-0.02645	-0.02645	-0.03646	-0.02462	-0.02493
Z009E0087	0.006	0.006	0.01517	0.006	0.00327	0.006	0.006	0.01086	0.00494	-0.00362
Z009E0088	-0.02917	-0.02917	-0.02028	-0.02917	-0.03294	-0.02917	-0.02917	-0.0117	-0.02813	-0.02041
Z009E0089	0.04101	0.04101	0.04838	0.04101	0.04426	0.04101	0.04101	0.02464	0.04324	0.02788
Z009E0090	-0.05404	-0.05404	-0.06382	-0.05404	-0.05246	-0.05404	-0.05404	-0.05093	-0.05516	-0.05986
Z009E0091	0.07822	0.07822	0.07155	0.07822	0.07661	0.07822	0.07822	0.06219	0.07893	0.08396
Z009E0092	0.0157	0.0157	0.00566	0.0157	0.01473	0.0157	0.0157	0.02693	0.01465	0.02841
Z009E0093	-0.04309	-0.04309	-0.05146	-0.04309	-0.04939	-0.04309	-0.04309	-0.04437	-0.04604	-0.04741
Z009E0094	0.02779	0.02779	0.01654	0.02779	0.03375	0.02779	0.02779	0.04713	0.02977	0.03862
Z009E0095	-0.0557	-0.0557	-0.04729	-0.0557	-0.05878	-0.0557	-0.0557	-0.07402	-0.0548	-0.06924
Z009E0096	0.06224	0.06224	0.07187	0.06224	0.0565	0.06224	0.06224	0.06617	0.06048	0.05241
Z009E0097	-0.01415	-0.01415	-0.021	-0.01415	-0.01947	-0.01415	-0.01415	-0.0087	-0.01566	-0.01272
Z009E0098	0.04001	0.04001	0.02898	0.04001	0.04524	0.04001	0.04001	0.05315	0.04031	0.05313
Z009E0099	0.03207	0.03207	0.03919	0.03207	0.03154	0.03207	0.03207	0.03465	0.03095	0.02737
Z009E0100	-0.06745	-0.06745	-0.05814	-0.06745	-0.07223	-0.06745	-0.06745	-0.05724	-0.06759	-0.07958
Z009E0101	0.07173	0.07173	0.07921	0.07173	0.07648	0.07173	0.07173	0.0888	0.0739	0.0562
Z009E0102	-0.03553	-0.03553	-0.02923	-0.03553	-0.0324	-0.03553	-0.03553	-0.04707	-0.03481	-0.02982
Z009E0103	-0.00211	-0.00211	-0.01135	-0.00211	-0.00614	-0.00211	-0.00211	0.01023	-0.00233	0.01213
Z009E0104	-0.0185	-0.0185	-0.01113	-0.0185	-0.01349	-0.0185	-0.0185	-0.00135	-0.0164	-0.03405
Z009E0105	0.03497	0.03497	0.02603	0.03497	0.03823	0.03497	0.03497	0.01652	0.03683	0.02265
Z009E0106	-0.0417	-0.0417	-0.03367	-0.0417	-0.04227	-0.0417	-0.0417	-0.0253	-0.04152	-0.03448
Z009E0107	-0.04975	-0.04975	-0.04205	-0.04975	-0.04683	-0.04975	-0.04975	-0.03022	-0.04747	-0.0406
Z009E0108	-0.0554	-0.0554	-0.06274	-0.0554	-0.05955	-0.0554	-0.0554	-0.04612	-0.05648	-0.04355
Z009E0109	-0.02091	-0.02091	-0.013	-0.02091	-0.01869	-0.02091	-0.02091	-0.00758	-0.02031	-0.00947
Z009E0110	-0.01205	-0.01205	-0.00276	-0.01205	-0.00878	-0.01205	-0.01205	-0.02544	-0.00886	-0.02984
Z009E0111	-0.03063	-0.03063	-0.03974	-0.03063	-0.03515	-0.03063	-0.03063	-0.02442	-0.03258	-0.0141
Z009E0112	-0.02792	-0.02792	-0.03732	-0.02792	-0.02918	-0.02792	-0.02792	-0.0257	-0.02978	-0.03396
Z009E0114	0.09699	0.09699	0.08846	0.09699	0.09356	0.09699	0.09699	0.11099	0.0971	0.10887
Z009E0115	-0.01233	-0.01233	-0.00379	-0.01233	-0.01162	-0.01233	-0.01233	-0.00641	-0.01279	-0.02176
Z009E0117	-0.04856	-0.04856	-0.03994	-0.04856	-0.05167	-0.04856	-0.04856	-0.0309	-0.04768	-0.03983
Z009E0118	0.02579	0.02579	0.03403	0.02579	0.02719	0.02579	0.02579	0.03888	0.02659	0.03728
Z009E0119	-0.02646	-0.02646	-0.02687	-0.02646	-0.02616	-0.02646	-0.02646	-0.00485	-0.02482	-0.02114
Z009E0120	-0.01482	-0.01482	-0.00817	-0.01482	-0.00873	-0.01482	-0.01482	-0.03237	-0.01337	-0.02948
Z009E0121	-0.07029	-0.07029	-0.06351	-0.07029	-0.07314	-0.07029	-0.07029	-0.05951	-0.07139	-0.05646
Z009E0122	-0.00491	-0.00491	-0.0141	-0.00491	-0.00914	-0.00491	-0.00491	0.00438	-0.00601	0.01048
Z009E0123	0.01481	0.01481	0.00562	0.01481	0.01976	0.01481	0.01481	0.03483	0.01711	0.02284
Z009E0124	0.06363	0.06363	0.05469	0.06363	0.06286	0.06363	0.06363	0.04488	0.06317	0.07399
Z009E0125	0.01752	0.01752	0.02412	0.01752	0.0244	0.01752	0.01752	0.03521	0.01916	0.00187
Z009E0126	0.00367	0.00367	0.0132	0.00367	-0.00164	0.00367	0.00367	0.01373	0.00367	-0.00843
Z009E0127	-0.01231	-0.01231	-0.02388	-0.01231	-0.00558	-0.01231	-0.01231	0.00377	-0.01124	-0.012
Z009E0128	-0.01402	-0.01402	-0.00673	-0.01402	-0.01462	-0.01402	-0.01402	-0.03064	-0.01416	-0.00449
Z009E0129	0.04086	0.04086	0.05021	0.04086	0.03999	0.04086	0.04086	0.03923	0.04241	0.0259
Z009E0130	0.02352	0.02352	0.03141	0.02352	0.01735	0.02352	0.02352	0.02436	0.02091	0.01838
Z009E0131	0.02039	0.02039	0.02736	0.02039	0.02618	0.02039	0.02039	0.03875	0.02189	0.02802
Z009E0132	-0.04019	-0.04019	-0.03047	-0.04019	-0.04201	-0.04019	-0.04019	-0.0542	-0.03906	-0.03525
Z009E0133	0.03404	0.03404	0.03391	0.03404	0.03364	0.03404	0.03404	0.05195	0.03512	0.02892
Z009E0134	0.08054	0.08054	0.08767	0.08054	0.08522	0.08054	0.08054	0.06899	0.08191	0.08602
Z009E0135	-0.04343	-0.04343	-0.03668	-0.04343	-0.0369	-0.04343	-0.04343	-0.01886	-0.04026	-0.0381
Z009E0136	0.06111	0.06111	0.05114	0.06111	0.06102	0.06111	0.06111	0.06608	0.06045	0.07228
Z009E0137	0.06674	0.06674	0.07407	0.06674	0.07165	0.06674	0.06674	0.08135	0.06773	0.06393
Z009E0138	0.00237	0.00237	0.01178	0.00237	0.00215	0.00237	0.00237	-0.00318	0.00586	0.00316
Z009E0139	-0.06764	-0.06764	-0.07796	-0.06764	-0.0641	-0.06764	-0.06764	-0.06197	-0.06835	-0.07538
Z009E0140	-0.01043	-0.01043	-0.0208	-0.01043	-0.00678	-0.01043	-0.01043	-0.00473	-0.01117	-0.01818
Z009E0141	0.00276	0.00276	-0.00587	0.00276	-0.00273	0.00276	0.00276	0.0077	0.00147	-0.00387
Z009E0142	-0.01631	-0.01631	-0.00791	-0.01631	-0.0191	-0.01631	-0.01631	-0.00455	-0.01737	-0.00534
Z009E0143	0.00105	0.00105	0.00741	0.00105	0.00802	0.00105	0.00105	-0.01025	0.00413	-0.01592
Z009E0144	0.05626	0.05626	0.04731	0.05626	0.05704	0.05626	0.05626	0.04097	0.05762	0.03969
Z009E0145	-0.01892	-0.01892	-0.02574	-0.01892	-0.01885	-0.01892	-0.01892	-0.03744	-0.01828	-0.03785
Z009E0146	-0.0166	-0.0166	-0.01046	-0.0166	-0.01718	-0.0166	-0.0166	-0.00018	-0.01645	-0.00585
Z009E0147	-0.0241	-0.0241	-0.03097	-0.0241	-0.02457	-0.0241	-0.0241	-0.0413	-0.02351	-0.03072
Z009E0149	-0.0132	-0.0132	-0.00454	-0.0132	-0.01263	-0.0132	-0.0132	-0.01343	-0.01243	-0.00503
Z009E0150	-0.21573	-0.21573	-0.22334	-0.21573	-0.2195	-0.21573	-0.21573	-0.23634	-0.21502	-0.22843
Z009E0151	0.0356	0.0356	0.04414	0.0356	0.03628	0.0356	0.0356	0.0415	0.03514	0.02617
Z009E0152	0.02216	0.02216	0.01419	0.02216	0.02882	0.02216	0.02216	0.00566	0.02406	0.00362
Z009E0153	0.02056	0.02056	0.01169	0.02056	0.01885	0.02056	0.02056	0.01157	0.01947	0.00937
Z009E0154	-0.0382	-0.0382	-0.02948	-0.0382	-0.04155	-0.0382	-0.0382	-0.0206	-0.03726	-0.02945
Z009E0155	-0.12211	-0.12211	-0.1218	-0.12211	-0.12299	-0.12211	-0.12211	-0.13237	-0.12001	-0.11674
Z009E0156	-0.02886	-0.02886	-0.03832	-0.02886	-0.02424	-0.02886	-0.02886	-0.04494	-0.02731	-0.01896
Z009E0157	0.03287	0.03287	0.04253	0.03287	0.0312	0.03287	0.03287	0.01891	0.03396	0.0378
Z009E0158	-0.00009	-0.00009	-0.00889	-0.00009	-0.00308	-0.00009	-0.00009	-0.00047	0.00065	0.01112
Z009E0159	0.03449	0.03449	0.04273	0.03449	0.03478	0.03449	0.03449	0.02063	0.03592	0.01662
Z009E0161	-0.04299	-0.04299	-0.03666	-0.04299	-0.04012	-0.04299	-0.04299	-0.04153	-0.04196	-0.0339
Z009E0162	0.00322	0.00322	0.01369	0.00322	-0.00018	0.00322	0.00322	-0.01222	0.00517	-0.01496
Z009E0163	-0.01365	-0.01365	-0.02191	-0.01365	-0.01178	-0.01365	-0.01365	-0.00251	-0.01334	-0.00139
Z009E0164	-0.00044	-0.00044	-0.0094	-0.00044	-0.00321	-0.00044	-0.00044	0.00535	-0.00096	-0.00684
Z009E0165	-0.03003	-0.03003	-0.04129	-0.03003	-0.02405	-0.03003	-0.03003	-0.01068	-0.02805	-0.0192
Z009E0166	-0.07022	-0.07022	-0.06211	-0.07022	-0.06683	-0.07022	-0.07022	-0.07872	-0.06861	-0.06919
Z009E0167	0.03671	0.03671	0.02893	0.03671	0.04159	0.03671	0.03671	0.02267	0.0387	0.04284
Z009E0168	0.03572	0.03572	0.0425	0.03572	0.04196	0.03572	0.03572	0.0542	0.03709	0.04331
Z009E0169	-0.02581	-0.02581	-0.01787	-0.02581	-0.02616	-0.02581	-0.02581	-0.00934	-0.02568	-0.0186
Z009E0170	-0.03111	-0.03111	-0.03941	-0.03111	-0.03324	-0.03111	-0.03111	-0.05125	-0.03082	-0.0439
Z009E0171	-0.00979	-0.00979	-0.00122	-0.00979	-0.00636	-0.00979	-0.00979	-0.01226	-0.00559	-0.01083
Z009E0173	0.03788	0.03788	0.02962	0.03788	0.03339	0.03788	0.03788	0.02758	0.03641	0.04094
Z009E0174	-0.08546	-0.08546	-0.07738	-0.08546	-0.08616	-0.08546	-0.08546	-0.07084	-0.08561	-0.08347
Z009E0175	0.05629	0.05629	0.04687	0.05629	0.05819	0.05629	0.05629	0.04132	0.05737	0.03966
Z009E0176	-0.02196	-0.02196	-0.03013	-0.02196	-0.01963	-0.02196	-0.02196	-0.01567	-0.02231	-0.03248
Z009E0177	0.043	0.043	0.03403	0.043	0.03816	0.043	0.043	0.04912	0.04113	0.05955
Z009E0178	0.06336	0.06336	0.05644	0.06336	0.06009	0.06336	0.06336	0.03988	0.06302	0.04999
Z009E0179	0.02781	0.02781	0.01957	0.02781	0.02963	0.02781	0.02781	0.03196	0.02669	0.01912
Z009E0180	-0.02908	-0.02908	-0.02297	-0.02908	-0.02629	-0.02908	-0.02908	-0.01754	-0.02827	-0.03802
Z009E0181	-0.02001	-0.02001	-0.03031	-0.02001	-0.02018	-0.02001	-0.02001	-0.00256	-0.01941	-0.0096
Z009E0182	0.05292	0.05292	0.04281	0.05292	0.05529	0.05292	0.05292	0.05975	0.05233	0.05753
Z009E0183	0.01588	0.01588	0.0252	0.01588	0.01656	0.01588	0.01588	0.00561	0.0186	-0.00615
Z009E0184	-0.05216	-0.05216	-0.062	-0.05216	-0.05111	-0.05216	-0.05216	-0.0512	-0.05404	-0.05614
Z009E0186	0.03232	0.03232	0.03829	0.03232	0.03227	0.03232	0.03232	0.0519	0.03327	0.04192
Z009E0187	-0.0207	-0.0207	-0.01601	-0.0207	-0.01385	-0.0207	-0.0207	-0.00249	-0.01929	-0.0212
Z009E0190	-0.04039	-0.04039	-0.03345	-0.04039	-0.03632	-0.04039	-0.04039	-0.05554	-0.03879	-0.03036
Z009E0191	-0.00487	-0.00487	0.00385	-0.00487	-0.01189	-0.00487	-0.00487	-0.00354	-0.00703	-0.01113
Z009E0192	-0.03221	-0.03221	-0.0255	-0.03221	-0.03155	-0.03221	-0.03221	-0.02328	-0.03176	-0.03923
Z009E0193	0.07749	0.07749	0.08657	0.07749	0.08123	0.07749	0.07749	0.06423	0.08055	0.05967
Z009E0194	-0.00511	-0.00511	-0.01537	-0.00511	-0.00158	-0.00511	-0.00511	-0.00554	-0.00462	0.00474
Z009E0196	0.01188	0.01188	0.00165	0.01188	0.01407	0.01188	0.01188	0.02614	0.01301	0.02654
Z009E0197	-0.03424	-0.03424	-0.04381	-0.03424	-0.0301	-0.03424	-0.03424	-0.04153	-0.03083	-0.02966
Z009E0198	-0.01582	-0.01582	-0.00829	-0.01582	-0.01137	-0.01582	-0.01582	-0.00483	-0.01543	-0.02908
Z009E0199	-0.02298	-0.02298	-0.01435	-0.02298	-0.02248	-0.02298	-0.02298	-0.01712	-0.02339	-0.03239
Z009E0200	0.04462	0.04462	0.03605	0.04462	0.039	0.04462	0.04462	0.04953	0.04337	0.038
Z010E0001	0.03902	0.03902	0.05645	0.03902	0.03913	0.03902	0.03902	0.03756	0.038	0.03504
Z010E0002	-0.06317	-0.06317	-0.08851	-0.06317	-0.0491	-0.06317	-0.06317	-0.06147	-0.06016	-0.06445
Z010E0003	0.01909	0.01909	0.02769	0.01909	0.01518	0.01909	0.01909	0.02022	0.02202	0.02154
Z010E0004	0.0033	0.0033	0.02099	0.0033	-0.01268	0.0033	0.0033	0.00413	0.0005	0.00964
Z010E0006	0.09314	0.09314	0.07435	0.09314	0.08687	0.09314	0.09314	0.09486	0.09364	0.09143
Z010E0008	-0.04209	-0.04209	-0.03702	-0.04209	-0.02968	-0.04209	-0.04209	-0.04039	-0.03768	-0.04132
Z010E0009	-0.01145	-0.01145	-0.00654	-0.01145	-0.01243	-0.01145	-0.01145	-0.01029	-0.00985	-0.01409
Z010E0010	0.03528	0.03528	0.03661	0.03528	0.0371	0.03528	0.03528	0.03427	0.03439	0.03731
Z010E0011	-0.00217	-0.00217	0.00441	-0.00217	0.00891	-0.00217	-0.00217	-0.00233	0.00228	-0.00307
Z010E0012	0.00561	0.00561	0.02141	0.00561	-0.00249	0.00561	0.00561	0.00634	0.00293	0.00739
Z010E0013	0.00917	0.00917	0.01715	0.00917	0.00768	0.00917	0.00917	0.01061	0.01099	0.00603
Z010E0015	0.02097	0.02097	0.02584	0.02097	0.03386	0.02097	0.02097	0.02281	0.02526	0.02172
Z010E0016	0.04253	0.04253	0.05823	0.04253	0.02776	0.04253	0.04253	0.04116	0.04471	0.03824
Z010E0017	-0.06872	-0.06872	-0.08853	-0.06872	-0.06776	-0.06872	-0.06872	-0.06922	-0.06526	-0.06644
Z010E0018	0.03961	0.03961	0.0221	0.03961	0.04063	0.03961	0.03961	0.039	0.04052	0.04284
Z010E0019	-0.02051	-0.02051	-0.00546	-0.02051	-0.01696	-0.02051	-0.02051	-0.0195	-0.02211	-0.02294
Z010E0020	0.03717	0.03717	0.04137	0.03717	0.01986	0.03717	0.03717	0.03572	0.0345	0.04249
Z010E0021	0.01221	0.01221	0.02393	0.01221	0.01689	0.01221	0.01221	0.01312	0.01023	0.01025
Z010E0022	-0.0027	-0.0027	-0.02004	-0.0027	0.00421	-0.0027	-0.0027	-0.00345	-0.00395	0.00049
Z010E0024	0.0154	0.0154	0.03388	0.0154	0.00286	0.0154	0.0154	0.01591	0.01225	0.01463
Z010E0025	0.06354	0.06354	0.05472	0.06354	0.05497	0.06354	0.06354	0.06447	0.06122	0.06733
Z010E0026	-0.05704	-0.05704	-0.04036	-0.05704	-0.06133	-0.05704	-0.05704	-0.05622	-0.05947	-0.05865
Z010E0027	-0.00572	-0.00572	0.00842	-0.00572	-0.01741	-0.00572	-0.00572	-0.00474	-0.00944	-0.00256
Z010E0028	-0.00794	-0.00794	-0.00376	-0.00794	-0.00629	-0.00794	-0.00794	-0.00825	-0.00501	-0.00595
Z010E0029	-0.05449	-0.05449	-0.06978	-0.05449	-0.05288	-0.05449	-0.05449	-0.05246	-0.0507	-0.05154
Z010E0030	0.023	0.023	0.00226	0.023	0.01974	0.023	0.023	0.02198	0.02563	0.02496
Z010E0032	-0.03058	-0.03058	-0.02012	-0.03058	-0.04347	-0.03058	-0.03058	-0.03044	-0.02909	-0.03012
Z010E0033	0.1006	0.1006	0.12113	0.1006	0.08542	0.1006	0.1006	0.09886	0.09783	0.09823
Z010E0034	-0.03735	-0.03735	-0.05169	-0.03735	-0.03299	-0.03735	-0.03735	-0.03843	-0.03928	-0.04027
Z010E0035	0.01223	0.01223	0.0259	0.01223	0.00008	0.01223	0.01223	0.0131	0.01405	0.00955
Z010E0036	-0.07541	-0.07541	-0.0897	-0.07541	-0.07116	-0.07541	-0.07541	-0.07652	-0.07731	-0.07832
Z010E0037	0.00372	0.00372	0.00821	0.00372	0.00049	0.00372	0.00372	0.00458	0.00493	0.00092
Z010E0038	-0.04887	-0.04887	-0.06737	-0.04887	-0.05391	-0.04887	-0.04887	-0.04784	-0.04729	-0.05085
Z010E0039	0.00083	0.00083	-0.01778	0.00083	0.00136	0.00083	0.00083	0.00214	-0.00227	0.00623
Z010E0040	0.01314	0.01314	-0.00225	0.01314	0.00428	0.01314	0.01314	0.01398	0.01176	0.01252
Z010E0041	-0.06606	-0.06606	-0.06222	-0.06606	-0.04881	-0.06606	-0.06606	-0.0645	-0.0624	-0.0722
Z010E0042	-0.03292	-0.03292	-0.04931	-0.03292	-0.03534	-0.03292	-0.03292	-0.03169	-0.03465	-0.03035
Z010E0043	0.00172	0.00172	0.01183	0.00172	0.00597	0.00172	0.00172	0.00319	0.00501	-0.00264
Z010E0044	-0.02293	-0.02293	-0.0082	-0.02293	-0.02128	-0.02293	-0.02293	-0.02181	-0.02431	-0.02179
Z010E0046	0.07306	0.07306	0.05481	0.07306	0.06579	0.07306	0.07306	0.07195	0.07511	0.07245
Z010E0047	-0.08603	-0.08603	-0.10253	-0.08603	-0.10087	-0.08603	-0.08603	-0.08695	-0.08419	-0.0821
Z010E0048	-0.00384	-0.00384	-0.0199	-0.00384	-0.01707	-0.00384	-0.00384	-0.00496	-0.00215	-0.00346
Z010E0049	0.01007	0.01007	0.01856	0.01007	-0.00116	0.01007	0.01007	0.00886	0.01116	0.00663
Z010E0051	-0.06858	-0.06858	-0.05948	-0.06858	-0.06835	-0.06858	-0.06858	-0.06758	-0.06618	-0.07328
Z010E0052	-0.12363	-0.12363	-0.13443	-0.12363	-0.13563	-0.12363	-0.12363	-0.1253	-0.12704	-0.12487
Z010E0053	0.01727	0.01727	0.01805	0.01727	0.02031	0.01727	0.01727	0.01851	0.01964	0.02019
Z010E0054	0.10367	0.10367	0.08231	0.10367	0.1198	0.10367	0.10367	0.1046	0.10209	0.10656
Z010E0055	0.0042	0.0042	-0.0155	0.0042	0.00704	0.0042	0.0042	0.00328	0.00677	-0.0008
Z010E0056	-0.09953	-0.09953	-0.11567	-0.09953	-0.10233	-0.09953	-0.09953	-0.09807	-0.09653	-0.09689
Z010E0057	0.08618	0.08618	0.0732	0.08618	0.07711	0.08618	0.08618	0.08684	0.08232	0.08652
Z010E0058	-0.01782	-0.01782	-0.03526	-0.01782	-0.01476	-0.01782	-0.01782	-0.0171	-0.02104	-0.01948
Z010E0059	0.00253	0.00253	0.01617	0.00253	-0.00957	0.00253	0.00253	0.00341	0.00434	-0.00016
Z010E0060	0.05952	0.05952	0.06833	0.05952	0.04751	0.05952	0.05952	0.05808	0.0608	0.05612
Z010E0061	0.01418	0.01418	0.00171	0.01418	0.02526	0.01418	0.01418	0.01345	0.01407	0.01371
Z010E0062	-0.03942	-0.03942	-0.03819	-0.03942	-0.04787	-0.03942	-0.03942	-0.04068	-0.0368	-0.04459
Z010E0063	-0.02389	-0.02389	-0.01466	-0.02389	-0.02397	-0.02389	-0.02389	-0.02297	-0.02141	-0.02857
Z010E0064	0.0718	0.0718	0.05495	0.0718	0.07721	0.0718	0.0718	0.07316	0.06963	0.07402
Z010E0065	0.04932	0.04932	0.02982	0.04932	0.06215	0.04932	0.04932	0.04857	0.04844	0.05153
Z010E0066	0.01361	0.01361	0.03207	0.01361	0.00113	0.01361	0.01361	0.01413	0.01045	0.01284
Z010E0067	-0.02587	-0.02587	-0.05233	-0.02587	-0.00983	-0.02587	-0.02587	-0.02398	-0.02222	-0.024
Z010E0068	-0.05517	-0.05517	-0.07303	-0.05517	-0.05378	-0.05517	-0.05517	-0.05427	-0.05823	-0.05328
Z010E0069	-0.02915	-0.02915	-0.0168	-0.02915	-0.02802	-0.02915	-0.02915	-0.03007	-0.02537	-0.03509
Z010E0070	-0.04388	-0.04388	-0.03271	-0.04388	-0.04767	-0.04388	-0.04388	-0.04518	-0.04089	-0.04837
Z010E0071	-0.00603	-0.00603	0.00415	-0.00603	-0.00679	-0.00603	-0.00603	-0.00533	-0.0088	-0.00479
Z010E0073	-0.00864	-0.00864	-0.02157	-0.00864	-0.01427	-0.00864	-0.00864	-0.00988	-0.01111	-0.00716
Z010E0075	-0.11722	-0.11722	-0.09851	-0.11722	-0.12732	-0.11722	-0.11722	-0.11921	-0.11942	-0.12053
Z010E0076	-0.04524	-0.04524	-0.02909	-0.04524	-0.05226	-0.04524	-0.04524	-0.04422	-0.04737	-0.04151
Z010E0077	0.03443	0.03443	0.04653	0.03443	0.02368	0.03443	0.03443	0.03382	0.03693	0.03617
Z010E0078	-0.03794	-0.03794	-0.02747	-0.03794	-0.02199	-0.03794	-0.03794	-0.03679	-0.03897	-0.04238
Z010E0079	0.10739	0.10739	0.11838	0.10739	0.10268	0.10739	0.10739	0.10615	0.11048	0.10468
Z010E0080	-0.0106	-0.0106	0.00273	-0.0106	-0.00638	-0.0106	-0.0106	-0.00961	-0.01242	-0.0128
Z010E0082	-0.05413	-0.05413	-0.04305	-0.05413	-0.05528	-0.05413	-0.05413	-0.05439	-0.0503	-0.05303
Z010E0083	-0.02055	-0.02055	-0.0343	-0.02055	-0.0331	-0.02055	-0.02055	-0.01958	-0.02405	-0.0131
Z010E0084	-0.10549	-0.10549	-0.12413	-0.10549	-0.11747	-0.10549	-0.10549	-0.10411	-0.10408	-0.09997
Z010E0085	0.0687	0.0687	0.04583	0.0687	0.06828	0.0687	0.0687	0.06998	0.0709	0.07225
Z010E0086	-0.01972	-0.01972	-0.04287	-0.01972	-0.00799	-0.01972	-0.01972	-0.01816	-0.01891	-0.01647
Z010E0087	-0.10166	-0.10166	-0.09785	-0.10166	-0.10556	-0.10166	-0.10166	-0.10287	-0.09923	-0.09991
Z010E0088	0.0654	0.0654	0.04692	0.0654	0.05301	0.0654	0.0654	0.06666	0.06691	0.07094
Z010E0089	0.01106	0.01106	-0.0048	0.01106	0.01026	0.01106	0.01106	0.01244	0.01382	0.01013
Z010E0090	-0.01778	-0.01778	-0.01174	-0.01778	-0.03075	-0.01778	-0.01778	-0.0167	-0.01648	-0.01246
Z010E0091	0.0301	0.0301	0.03396	0.0301	0.02305	0.0301	0.0301	0.03118	0.03176	0.03442
Z010E0092	-0.02277	-0.02277	-0.02674	-0.02277	-0.03736	-0.02277	-0.02277	-0.02432	-0.02532	-0.02491
Z010E0093	0.012	0.012	-0.01045	0.012	0.01459	0.012	0.012	0.01317	0.01384	0.0102
Z010E0094	-0.10968	-0.10968	-0.09668	-0.10968	-0.0975	-0.10968	-0.10968	-0.11109	-0.11004	-0.11566
Z010E0096	0.0169	0.0169	-0.00501	0.0169	0.02573	0.0169	0.0169	0.01599	0.0198	0.0109
Z010E0098	-0.02639	-0.02639	-0.01576	-0.02639	-0.01083	-0.02639	-0.02639	-0.02535	-0.02732	-0.03081
Z010E0099	-0.06729	-0.06729	-0.05329	-0.06729	-0.06764	-0.06729	-0.06729	-0.0667	-0.0698	-0.07005
Z010E0100	-0.0293	-0.0293	-0.04797	-0.0293	-0.01312	-0.0293	-0.0293	-0.0304	-0.0305	-0.03419
Z010E0101	0.10928	0.10928	0.09626	0.10928	0.11508	0.10928	0.10928	0.11052	0.10738	0.10751
Z010E0102	0.01618	0.01618	0.03125	0.01618	-0.00238	0.01618	0.01618	0.01504	0.0188	0.01902
Z010E0103	0.02772	0.02772	0.03841	0.02772	0.02205	0.02772	0.02772	0.02832	0.02404	0.02742
Z010E0104	0.05981	0.05981	0.04846	0.05981	0.0567	0.05981	0.05981	0.06093	0.05784	0.06437
Z010E0105	-0.00742	-0.00742	-0.02613	-0.00742	0.00915	-0.00742	-0.00742	-0.00583	-0.00318	-0.01354
Z010E0106	0.02937	0.02937	0.03908	0.02937	0.04181	0.02937	0.02937	0.03083	0.02871	0.03204
Z010E0108	0.06799	0.06799	0.04836	0.06799	0.07388	0.06799	0.06799	0.0676	0.07073	0.06309
Z010E0109	0.01835	0.01835	0.0006	0.01835	0.01312	0.01835	0.01835	0.01748	0.02084	0.01791
Z010E0111	-0.01507	-0.01507	-0.0408	-0.01507	0.00455	-0.01507	-0.01507	-0.01346	-0.0118	-0.02031
Z010E0112	0.00243	0.00243	0.01644	0.00243	-0.00433	0.00243	0.00243	0.0013	0.0054	-0.00268
Z010E0113	-0.01287	-0.01287	-0.00362	-0.01287	-0.01302	-0.01287	-0.01287	-0.01198	-0.01038	-0.01755
Z010E0114	-0.06801	-0.06801	-0.05049	-0.06801	-0.08225	-0.06801	-0.06801	-0.06701	-0.07112	-0.0635
Z010E0115	0.01073	0.01073	-0.00527	0.01073	0.00729	0.01073	0.01073	0.00941	0.00834	0.0146
Z010E0116	-0.01736	-0.01736	-0.01468	-0.01736	-0.01306	-0.01736	-0.01736	-0.01575	-0.01467	-0.01549
Z010E0117	0.11974	0.11974	0.11964	0.11974	0.13727	0.11974	0.11974	0.12	0.12303	0.11349
Z010E0118	0.00987	0.00987	-0.01375	0.00987	0.02674	0.00987	0.00987	0.00921	0.01355	0.00304
Z010E0119	0.11053	0.11053	0.1293	0.11053	0.10351	0.11053	0.11053	0.10908	0.1085	0.10733
Z010E0120	-0.01371	-0.01371	-0.02451	-0.01371	-0.02569	-0.01371	-0.01371	-0.01537	-0.01712	-0.01495
Z010E0121	-0.03715	-0.03715	-0.02445	-0.03715	-0.04831	-0.03715	-0.03715	-0.03655	-0.03822	-0.03842
Z010E0122	0.01954	0.01954	0.00271	0.01954	0.0243	0.01954	0.01954	0.0187	0.02004	0.01566
Z010E0123	0.10887	0.10887	0.09339	0.10887	0.11061	0.10887	0.10887	0.10835	0.10707	0.11301
Z010E0124	-0.03499	-0.03499	-0.02144	-0.03499	-0.04388	-0.03499	-0.03499	-0.03638	-0.03244	-0.04027
Z010E0125	-0.12164	-0.12164	-0.14039	-0.12164	-0.10828	-0.12164	-0.12164	-0.12036	-0.1237	-0.12397
Z010E0126	0.04804	0.04804	0.03384	0.04804	0.05236	0.04804	0.04804	0.04953	0.05167	0.04393
Z010E0127	-0.04505	-0.04505	-0.06299	-0.04505	-0.03877	-0.04505	-0.04505	-0.04471	-0.04479	-0.04815
Z010E0128	-0.07036	-0.07036	-0.09022	-0.07036	-0.06926	-0.07036	-0.07036	-0.07082	-0.06693	-0.06808
Z010E0129	-0.03933	-0.03933	-0.05129	-0.03933	-0.04954	-0.03933	-0.03933	-0.03845	-0.04028	-0.0404
Z010E0130	-0.03702	-0.03702	-0.02994	-0.03702	-0.04068	-0.03702	-0.03702	-0.03606	-0.03913	-0.03262
Z010E0131	0.0923	0.0923	0.10276	0.0923	0.10831	0.0923	0.0923	0.09348	0.09127	0.08786
Z010E0132	0.00818	0.00818	0.02757	0.00818	-0.00959	0.00818	0.00818	0.00701	0.00554	0.01287
Z010E0133	-0.00426	-0.00426	-0.0159	-0.00426	-0.01926	-0.00426	-0.00426	-0.00289	-0.00189	0.00038
Z010E0134	-0.16766	-0.16766	-0.18386	-0.16766	-0.1832	-0.16766	-0.16766	-0.16879	-0.16564	-0.16369
Z010E0135	0.0359	0.0359	0.04418	0.0359	0.03528	0.0359	0.0359	0.03657	0.03932	0.03753
Z010E0136	0.02737	0.02737	0.00967	0.02737	0.02838	0.02737	0.02737	0.02816	0.02441	0.02928
Z010E0137	0.01031	0.01031	0.021	0.01031	0.00957	0.01031	0.01031	0.01154	0.01297	0.00627
Z010E0138	-0.08311	-0.08311	-0.06678	-0.08311	-0.08568	-0.08311	-0.08311	-0.08403	-0.08398	-0.08003
Z010E0139	0.01301	0.01301	0.02478	0.01301	0.00513	0.01301	0.01301	0.01361	0.01588	0.01574
Z010E0141	-0.02158	-0.02158	-0.03975	-0.02158	-0.00858	-0.02158	-0.02158	-0.02205	-0.01754	-0.02135
Z010E0142	0.03834	0.03834	0.05313	0.03834	0.04551	0.03834	0.03834	0.0372	0.03739	0.03331
Z010E0143	0.06168	0.06168	0.07522	0.06168	0.04981	0.06168	0.06168	0.06262	0.06342	0.05897
Z010E0144	-0.00502	-0.00502	-0.02054	-0.00502	-0.0094	-0.00502	-0.00502	-0.00376	-0.00778	0.00159
Z010E0145	0.04967	0.04967	0.05531	0.04967	0.06606	0.04967	0.04967	0.0512	0.0536	0.04331
Z010E0146	0.04739	0.04739	0.03839	0.04739	0.04094	0.04739	0.04739	0.04607	0.04597	0.05039
Z010E0147	-0.11059	-0.11059	-0.09647	-0.11059	-0.10903	-0.11059	-0.11059	-0.11201	-0.11146	-0.1104
Z010E0148	-0.01851	-0.01851	-0.03559	-0.01851	-0.01517	-0.01851	-0.01851	-0.01845	-0.02194	-0.02106
Z010E0149	-0.01407	-0.01407	-0.02907	-0.01407	-0.01347	-0.01407	-0.01407	-0.01492	-0.01558	-0.00987
Z010E0150	-0.11488	-0.11488	-0.13221	-0.11488	-0.11846	-0.11488	-0.11488	-0.11594	-0.11256	-0.11887
Z010E0151	0.01849	0.01849	0.02521	0.01849	0.01546	0.01849	0.01849	0.01758	0.02032	0.01422
Z010E0152	0.02103	0.02103	0.03162	0.02103	0.0367	0.02103	0.02103	0.0221	0.02008	0.0166
Z010E0153	0.02544	0.02544	0.00552	0.02544	0.02665	0.02544	0.02544	0.02501	0.02883	0.02771
Z010E0154	-0.05988	-0.05988	-0.04999	-0.05988	-0.04786	-0.05988	-0.05988	-0.05854	-0.06043	-0.05719
Z010E0155	0.08487	0.08487	0.07404	0.08487	0.0768	0.08487	0.08487	0.08403	0.08827	0.08354
Z010E0156	0.00505	0.00505	-0.00586	0.00505	-0.00666	0.00505	0.00505	0.00347	0.00157	0.0038
Z010E0157	-0.03549	-0.03549	-0.01834	-0.03549	-0.04943	-0.03549	-0.03549	-0.03729	-0.03867	-0.0374
Z010E0158	0.01095	0.01095	-0.00232	0.01095	-0.00008	0.01095	0.01095	0.0117	0.00732	0.01485
Z010E0159	0.02646	0.02646	0.0099	0.02646	0.03385	0.02646	0.02646	0.02773	0.02405	0.02512
Z010E0160	0.01053	0.01053	0.022	0.01053	0.00435	0.01053	0.01053	0.0114	0.01269	0.00685
Z010E0162	-0.0422	-0.0422	-0.03713	-0.0422	-0.03311	-0.0422	-0.0422	-0.04085	-0.04406	-0.03763
Z010E0163	0.0234	0.0234	0.03726	0.0234	0.02958	0.0234	0.0234	0.02233	0.02175	0.01814
Z010E0166	0.07055	0.07055	0.07627	0.07055	0.08643	0.07055	0.07055	0.06935	0.06906	0.06542
Z010E0167	0.04221	0.04221	0.06076	0.04221	0.0304	0.04221	0.04221	0.0407	0.04088	0.04619
Z010E0169	-0.07729	-0.07729	-0.06468	-0.07729	-0.06416	-0.07729	-0.07729	-0.07842	-0.07789	-0.08331
Z010E0170	-0.00905	-0.00905	-0.024	-0.00905	-0.00967	-0.00905	-0.00905	-0.01087	-0.01162	-0.01225
Z010E0171	0.01186	0.01186	0.02133	0.01186	0.00698	0.01186	0.01186	0.01196	0.01487	0.01348
Z010E0172	0.02975	0.02975	0.04495	0.02975	0.03293	0.02975	0.02975	0.03065	0.02824	0.02734
Z010E0173	0.02354	0.02354	0.03502	0.02354	0.02034	0.02354	0.02354	0.02208	0.02652	0.01729
Z010E0174	-0.03298	-0.03298	-0.05285	-0.03298	-0.03298	-0.03298	-0.03298	-0.03437	-0.03065	-0.03811
Z010E0175	-0.00857	-0.00857	-0.01691	-0.00857	-0.01128	-0.00857	-0.00857	-0.01013	-0.01042	-0.0127
Z010E0176	0.02787	0.02787	0.03955	0.02787	0.03165	0.02787	0.02787	0.0289	0.0266	0.03141
Z010E0178	0.03197	0.03197	0.03435	0.03197	0.03244	0.03197	0.03197	0.03247	0.03378	0.03133
Z010E0179	0.01143	0.01143	0.00066	0.01143	-0.00066	0.01143	0.01143	0.00974	0.00804	0.01019
Z010E0180	0.06574	0.06574	0.07875	0.06574	0.05115	0.06574	0.06574	0.06689	0.06778	0.06837
Z010E0181	0.00978	0.00978	0.02388	0.00978	0.00916	0.00978	0.00978	0.01029	0.00733	0.00702
Z010E0182	0.13365	0.13365	0.11997	0.13365	0.12628	0.13365	0.13365	0.1348	0.12936	0.1339
Z010E0184	-0.04513	-0.04513	-0.0364	-0.04513	-0.04404	-0.04513	-0.04513	-0.04388	-0.04295	-0.04988
Z010E0185	0.01636	0.01636	0.03093	0.01636	-0.00103	0.01636	0.01636	0.01555	0.01868	0.01913
Z010E0186	-0.03726	-0.03726	-0.03808	-0.03726	-0.03631	-0.03726	-0.03726	-0.03757	-0.03352	-0.0396
Z010E0187	-0.04795	-0.04795	-0.03783	-0.04795	-0.03384	-0.04795	-0.04795	-0.04667	-0.04877	-0.04883
Z010E0188	0.04638	0.04638	0.0245	0.04638	0.05515	0.04638	0.04638	0.04545	0.0493	0.04038
Z010E0189	-0.01312	-0.01312	-0.02665	-0.01312	-0.00937	-0.01312	-0.01312	-0.01396	-0.00919	-0.01942
Z010E0190	-0.01793	-0.01793	-0.03341	-0.01793	-0.01618	-0.01793	-0.01793	-0.01845	-0.01973	-0.01379
Z010E0191	-0.02724	-0.02724	-0.01547	-0.02724	-0.03004	-0.02724	-0.02724	-0.02797	-0.02298	-0.02604
Z010E0192	0.07142	0.07142	0.057	0.07142	0.07597	0.07142	0.07142	0.07039	0.06944	0.06849
Z010E0193	-0.04191	-0.04191	-0.0261	-0.04191	-0.05694	-0.04191	-0.04191	-0.04336	-0.03966	-0.04619
Z010E0194	-0.00437	-0.00437	0.01069	-0.00437	-0.00083	-0.00437	-0.00437	-0.00336	-0.00596	-0.0068
Z010E0195	0.05301	0.05301	0.06594	0.05301	0.03728	0.05301	0.05301	0.05416	0.05521	0.05743
Z010E0197	-0.00444	-0.00444	-0.02332	-0.00444	0.01225	-0.00444	-0.00444	-0.0054	-0.00577	-0.00936
Z010E0198	-0.04717	-0.04717	-0.03211	-0.04717	-0.04363	-0.04717	-0.04717	-0.04615	-0.04876	-0.04959
Z010E0200	0.00435	0.00435	0.01074	0.00435	-0.00325	0.00435	0.00435	0.00344	0.00681	0.00724
Z011E0001	0.00976	0.00976	0.03339	0.00976	-0.00474	0.00976	0.00976	0.01859	-0.00184	0.00244
Z011E0002	-0.00992	-0.00992	0.01116	-0.00992	-0.02723	-0.00992	-0.00992	-0.01673	-0.01767	-0.001
Z011E0003	-0.05678	-0.05678	-0.06098	-0.05678	-0.03627	-0.05678	-0.05678	-0.06853	-0.05816	-0.05535
Z011E0005	-0.04128	-0.04128	-0.03103	-0.04128	-0.05555	-0.04128	-0.04128	-0.03899	-0.03659	-0.03814
Z011E0006	0.0026	0.0026	-0.01027	0.0026	0.00116	0.0026	0.0026	0.00643	0.00969	-0.00659
Z011E0007	0.08733	0.08733	0.09084	0.08733	0.09258	0.08733	0.08733	0.09277	0.07094	0.08985
Z011E0008	-0.11498	-0.11498	-0.09832	-0.11498	-0.1012	-0.11498	-0.11498	-0.12199	-0.1257	-0.12438
Z011E0009	-0.03215	-0.03215	-0.01878	-0.03215	-0.04087	-0.03215	-0.03215	-0.04347	-0.02187	-0.03406
Z011E0010	-0.05835	-0.05835	-0.04374	-0.05835	-0.06546	-0.05835	-0.05835	-0.05871	-0.07231	-0.05249
Z011E0012	0.02465	0.02465	0.04063	0.02465	0.0171	0.02465	0.02465	0.01662	0.01366	0.03163
Z011E0013	-0.03909	-0.03909	-0.0362	-0.03909	-0.04444	-0.03909	-0.03909	-0.03048	-0.05247	-0.04808
Z011E0014	-0.01844	-0.01844	-0.00465	-0.01844	-0.01242	-0.01844	-0.01844	-0.02744	-0.02976	-0.01352
Z011E0015	0.00506	0.00506	-0.02199	0.00506	0.01893	0.00506	0.00506	-0.00284	-0.00196	0.01205
Z011E0016	-0.08191	-0.08191	-0.08019	-0.08191	-0.06769	-0.08191	-0.08191	-0.09321	-0.06863	-0.09216
Z011E0017	-0.01319	-0.01319	-0.02169	-0.01319	-0.00442	-0.01319	-0.01319	-0.02171	-0.01982	-0.00544
Z011E0018	-0.05827	-0.05827	-0.04798	-0.05827	-0.07263	-0.05827	-0.05827	-0.056	-0.05356	-0.05512
Z011E0019	0.01091	0.01091	0.02548	0.01091	0.01991	0.01091	0.01091	0.01394	0.01923	-0.00236
Z011E0020	0.02271	0.02271	0.04288	0.02271	0.00184	0.02271	0.02271	0.02995	0.01014	0.02962
Z011E0021	-0.05479	-0.05479	-0.08462	-0.05479	-0.04169	-0.05479	-0.05479	-0.06586	-0.04064	-0.05671
Z011E0022	-0.00967	-0.00967	-0.016	-0.00967	-0.02851	-0.00967	-0.00967	-0.00438	0.00104	-0.01585
Z011E0023	-0.01944	-0.01944	-0.03881	-0.01944	-0.02873	-0.01944	-0.01944	-0.01696	-0.02706	-0.02351
Z011E0024	0.04112	0.04112	0.00901	0.04112	0.0647	0.04112	0.04112	0.03199	0.03089	0.04618
Z011E0025	-0.01922	-0.01922	-0.03365	-0.01922	-0.03818	-0.01922	-0.01922	-0.01132	-0.03027	-0.00973
Z011E0026	0.13407	0.13407	0.14564	0.13407	0.15105	0.13407	0.13407	0.12671	0.12685	0.12433
Z011E0027	0.06781	0.06781	0.05239	0.06781	0.05111	0.06781	0.06781	0.0733	0.07844	0.06128
Z011E0028	0.05719	0.05719	0.0465	0.05719	0.03531	0.05719	0.05719	0.06094	0.06601	0.06324
Z011E0029	-0.04993	-0.04993	-0.02969	-0.04993	-0.07094	-0.04993	-0.04993	-0.04272	-0.06245	-0.043
Z011E0030	0.04136	0.04136	0.06176	0.04136	0.02555	0.04136	0.04136	0.03191	0.05548	0.0343
Z011E0031	0.03836	0.03836	0.05219	0.03836	0.04425	0.03836	0.03836	0.02932	0.02707	0.04328
Z011E0032	0.11379	0.11379	0.0898	0.11379	0.13748	0.11379	0.11379	0.10204	0.12533	0.10319
Z011E0033	0.06815	0.06815	0.09179	0.06815	0.05361	0.06815	0.06815	0.07697	0.05656	0.06084
Z011E0034	0.04904	0.04904	0.06837	0.04904	0.04813	0.04904	0.04904	0.04268	0.03895	0.04178
Z011E0035	-0.01365	-0.01365	-0.04262	-0.01365	-0.01989	-0.01365	-0.01365	-0.00654	-0.02824	-0.0065
Z011E0036	-0.00508	-0.00508	0.00521	-0.00508	-0.01946	-0.00508	-0.00508	-0.00283	-0.00037	-0.00194
Z011E0037	-0.03633	-0.03633	-0.04649	-0.03633	-0.03308	-0.03633	-0.03633	-0.03488	-0.02791	-0.03419
Z011E0038	0.04017	0.04017	0.059	0.04017	0.02192	0.04017	0.04017	0.04717	0.02676	0.0466
Z011E0039	-0.00767	-0.00767	0.01497	-0.00767	-0.02148	-0.00767	-0.00767	-0.01513	-0.0039	-0.01384
Z011E0041	0.05738	0.05738	0.07772	0.05738	0.04169	0.05738	0.05738	0.04796	0.07147	0.05031
Z011E0043	-0.0007	-0.0007	0.02082	-0.0007	-0.01909	-0.0007	-0.0007	-0.00782	-0.00818	0.00828
Z011E0044	0.00723	0.00723	0.02498	0.00723	-0.0153	0.00723	0.00723	0.01104	0.01605	0.00528
Z011E0045	-0.03115	-0.03115	-0.01992	-0.03115	-0.05025	-0.03115	-0.03115	-0.02382	-0.0437	-0.02457
Z011E0046	0.03128	0.03128	0.00257	0.03128	0.02606	0.03128	0.03128	0.01992	0.04568	0.03862
Z011E0047	0.02124	0.02124	-0.01142	0.02124	0.04329	0.02124	0.02124	0.01921	0.00854	0.02529
Z011E0049	0.01322	0.01322	0.02472	0.01322	0.00163	0.01322	0.01322	0.00119	0.02293	0.0184
Z011E0050	0.03284	0.03284	0.01063	0.03284	0.04726	0.03284	0.03284	0.03758	0.01895	0.0368
Z011E0051	-0.02189	-0.02189	-0.05036	-0.02189	-0.01042	-0.02189	-0.02189	-0.01847	-0.01175	-0.03285
Z011E0052	0.10743	0.10743	0.10075	0.10743	0.08783	0.10743	0.10743	0.09754	0.12276	0.11044
Z011E0053	0.01657	0.01657	-0.0114	0.01657	-0.00439	0.01657	0.01657	0.02064	0.02615	0.02391
Z011E0054	0.02538	0.02538	-0.00455	0.02538	0.02135	0.02538	0.02538	0.03006	0.03249	0.01652
Z011E0055	-0.13083	-0.13083	-0.11111	-0.13083	-0.14503	-0.13083	-0.13083	-0.13982	-0.11712	-0.13798
Z011E0056	0.05212	0.05212	0.06164	0.05212	0.03538	0.05212	0.05212	0.04209	0.06564	0.05181
Z011E0057	0.009	0.009	-0.0246	0.009	-0.00088	0.009	0.009	0.01224	0.01502	0.01434
Z011E0058	-0.09723	-0.09723	-0.13087	-0.09723	-0.10704	-0.09723	-0.09723	-0.09397	-0.09123	-0.0919
Z011E0059	0.00362	0.00362	-0.0162	0.00362	-0.00744	0.00362	0.00362	0.01313	-0.0064	-0.00144
Z011E0061	0.00222	0.00222	-0.00033	0.00222	-0.01829	0.00222	0.00222	0.00589	0.01016	0.00662
Z011E0062	-0.04116	-0.04116	-0.04774	-0.04116	-0.04496	-0.04116	-0.04116	-0.03957	-0.03474	-0.0397
Z011E0063	0.02812	0.02812	0.04511	0.02812	0.00579	0.02812	0.02812	0.01702	0.04131	0.03529
Z011E0064	0.07414	0.07414	0.07101	0.07414	0.10429	0.07414	0.07414	0.06613	0.06329	0.06205
Z011E0065	-0.00532	-0.00532	0.00825	-0.00532	-0.01291	-0.00532	-0.00532	-0.00135	0.00024	-0.01643
Z011E0067	-0.00679	-0.00679	-0.03846	-0.00679	-0.00234	-0.00679	-0.00679	-0.00515	0.00255	-0.00349
Z011E0068	-0.00874	-0.00874	-0.04063	-0.00874	-0.01703	-0.00874	-0.00874	-0.02013	0.00258	-0.0013
Z011E0069	0.01556	0.01556	0.03201	0.01556	0.00692	0.01556	0.01556	0.00721	0.00485	0.02261
Z011E0070	0.00496	0.00496	-0.0256	0.00496	0.02034	0.00496	0.00496	0.01057	-0.00852	0.00898
Z011E0071	0.06079	0.06079	0.0743	0.06079	0.05338	0.06079	0.06079	0.06481	0.06632	0.04968
Z011E0072	0.01903	0.01903	0.03896	0.01903	0.01434	0.01903	0.01903	0.02594	0.00675	0.0168
Z011E0073	0.02342	0.02342	0.04168	0.02342	0.00337	0.02342	0.02342	0.02789	0.03226	0.01787
Z011E0074	-0.0331	-0.0331	-0.06106	-0.0331	-0.05408	-0.0331	-0.0331	-0.02903	-0.0235	-0.02575
Z011E0076	0.00045	0.00045	-0.01017	0.00045	-0.01041	0.00045	0.00045	0.00708	-0.01387	0.00834
Z011E0077	0.03857	0.03857	0.06003	0.03857	0.02187	0.03857	0.03857	0.04536	0.03736	0.03037
Z011E0078	0.08801	0.08801	0.10027	0.08801	0.07214	0.08801	0.08801	0.08119	0.08035	0.09661
Z011E0079	-0.03936	-0.03936	-0.02176	-0.03936	-0.06149	-0.03936	-0.03936	-0.03543	-0.03063	-0.04133
Z011E0080	-0.02004	-0.02004	-0.02439	-0.02004	0.00238	-0.02004	-0.02004	-0.01782	-0.0152	-0.03581
Z011E0081	-0.04027	-0.04027	-0.02592	-0.04027	-0.04401	-0.04027	-0.04027	-0.05028	-0.02997	-0.0494
Z011E0082	-0.02867	-0.02867	-0.03046	-0.02867	-0.04363	-0.02867	-0.02867	-0.01944	-0.03862	-0.03304
Z011E0083	-0.07007	-0.07007	-0.05613	-0.07007	-0.06443	-0.07007	-0.07007	-0.07918	-0.0813	-0.06514
Z011E0084	0.03867	0.03867	0.01222	0.03867	0.05109	0.03867	0.03867	0.03035	0.03202	0.04574
Z011E0085	0.06165	0.06165	0.03196	0.06165	0.08839	0.06165	0.06165	0.06827	0.04749	0.05047
Z011E0086	-0.09111	-0.09111	-0.07356	-0.09111	-0.07977	-0.09111	-0.09111	-0.09949	-0.09929	-0.08989
Z011E0087	-0.02012	-0.02012	-0.04996	-0.02012	-0.01265	-0.02012	-0.02012	-0.0162	-0.02138	-0.01598
Z011E0088	0.05281	0.05281	0.05643	0.05281	0.0396	0.05281	0.05281	0.0613	0.04051	0.05189
Z011E0089	-0.05032	-0.05032	-0.06105	-0.05032	-0.03741	-0.05032	-0.05032	-0.05966	-0.05838	-0.04349
Z011E0090	-0.11824	-0.11824	-0.09387	-0.11824	-0.12878	-0.11824	-0.11824	-0.12335	-0.12513	-0.12357
Z011E0091	-0.08117	-0.08117	-0.11687	-0.08117	-0.06215	-0.08117	-0.08117	-0.07948	-0.075	-0.08701
Z011E0092	0.04629	0.04629	0.03609	0.04629	0.06763	0.04629	0.04629	0.03309	0.05541	0.04307
Z011E0093	0.02111	0.02111	0.03643	0.02111	0.02832	0.02111	0.02111	0.02362	0.02988	0.00794
Z011E0094	0.01609	0.01609	-0.01398	0.01609	0.00845	0.01609	0.01609	0.01912	0.0254	0.02138
Z011E0095	-0.0403	-0.0403	-0.02655	-0.0403	-0.04832	-0.0403	-0.0403	-0.03646	-0.03463	-0.05138
Z011E0096	0.04595	0.04595	0.06163	0.04595	0.03655	0.04595	0.04595	0.04075	0.03923	0.04031
Z011E0097	0.02324	0.02324	0.01245	0.02324	0.01018	0.02324	0.02324	0.0326	0.01327	0.01852
Z011E0098	-0.02823	-0.02823	-0.01131	-0.02823	-0.01901	-0.02823	-0.02823	-0.03716	-0.03651	-0.02342
Z011E0099	-0.05871	-0.05871	-0.06126	-0.05871	-0.07922	-0.05871	-0.05871	-0.05504	-0.05077	-0.05431
Z011E0100	-0.00145	-0.00145	0.01993	-0.00145	-0.0195	-0.00145	-0.00145	-0.00848	-0.00902	0.0075
Z011E0101	-0.01492	-0.01492	0.00274	-0.01492	-0.01876	-0.01492	-0.01492	-0.01826	-0.0036	-0.02506
Z011E0102	-0.03486	-0.03486	-0.02531	-0.03486	-0.01625	-0.03486	-0.03486	-0.0331	-0.02974	-0.05005
Z011E0103	-0.01949	-0.01949	-0.0488	-0.01949	0.00919	-0.01949	-0.01949	-0.01985	-0.03129	-0.02968
Z011E0104	0.0088	0.0088	-0.01573	0.0088	0.00615	0.0088	0.0088	0.00222	0.01182	0.00376
Z011E0105	0.05346	0.05346	0.02503	0.05346	0.05325	0.05346	0.05346	0.06066	0.04977	0.0454
Z011E0106	0.01387	0.01387	0.03308	0.01387	-0.0048	0.01387	0.01387	0.01868	0.02301	0.00477
Z011E0107	0.02332	0.02332	0.04103	0.02332	0.03226	0.02332	0.02332	0.02928	0.01069	0.01902
Z011E0108	-0.00587	-0.00587	0.00963	-0.00587	0.00334	-0.00587	-0.00587	-0.01408	-0.01672	-0.00808
Z011E0109	-0.00477	-0.00477	-0.00322	-0.00477	0.01346	-0.00477	-0.00477	-0.00047	-0.02135	-0.00429
Z011E0110	0.06861	0.06861	0.03853	0.06861	0.06494	0.06861	0.06861	0.0734	0.07563	0.05973
Z011E0111	-0.09049	-0.09049	-0.08326	-0.09049	-0.07365	-0.09049	-0.09049	-0.08911	-0.08621	-0.09865
Z011E0112	0.00563	0.00563	-0.00472	0.00563	0.03107	0.00563	0.00563	-0.00236	-0.0034	-0.0028
Z011E0113	0.15945	0.15945	0.17024	0.15945	0.18081	0.15945	0.15945	0.14692	0.16959	0.14631
Z011E0115	-0.11265	-0.11265	-0.09404	-0.11265	-0.11182	-0.11265	-0.11265	-0.11851	-0.12318	-0.12001
Z011E0116	-0.05539	-0.05539	-0.07656	-0.05539	-0.02938	-0.05539	-0.05539	-0.04855	-0.06982	-0.06629
Z011E0117	0.00771	0.00771	-0.02228	0.00771	-0.00391	0.00771	0.00771	-0.00263	0.02026	0.01603
Z011E0118	0.0911	0.0911	0.06487	0.0911	0.09135	0.0911	0.0911	0.08487	0.08187	0.09315
Z011E0120	-0.04441	-0.04441	-0.02699	-0.04441	-0.04644	-0.04441	-0.04441	-0.03601	-0.05993	-0.0538
Z011E0121	0.03463	0.03463	0.0486	0.03463	0.05745	0.03463	0.03463	0.04044	0.01902	0.02123
Z011E0122	-0.02415	-0.02415	-0.01506	-0.02415	-0.03083	-0.02415	-0.02415	-0.02013	-0.01859	-0.03543
Z011E0123	0.02872	0.02872	0.00404	0.02872	0.03584	0.02872	0.02872	0.03467	0.01346	0.03308
Z011E0124	0.01361	0.01361	-0.011	0.01361	-0.00433	0.01361	0.01361	0.02068	0.00767	0.0223
Z011E0125	0.02777	0.02777	0.00188	0.02777	0.02046	0.02777	0.02777	0.01653	0.03847	0.03443
Z011E0126	0.01104	0.01104	-0.01303	0.01104	0.00108	0.01104	0.01104	0.00296	0.02612	0.00609
Z011E0127	0.046	0.046	0.03063	0.046	0.02915	0.046	0.046	0.05144	0.05666	0.03947
Z011E0128	-0.01808	-0.01808	-0.00018	-0.01808	-0.00958	-0.01808	-0.01808	-0.01225	-0.03059	-0.02236
Z011E0129	0.00991	0.00991	0.00344	0.00991	0.00369	0.00991	0.00991	0.01355	0.01475	0.00518
Z011E0131	-0.03317	-0.03317	-0.05457	-0.03317	-0.04572	-0.03317	-0.03317	-0.03899	-0.03903	-0.02555
Z011E0132	0.03855	0.03855	0.01826	0.03855	0.02862	0.03855	0.03855	0.04839	0.02824	0.03342
Z011E0133	-0.11226	-0.11226	-0.13546	-0.11226	-0.09297	-0.11226	-0.11226	-0.11884	-0.11807	-0.11945
Z011E0134	-0.0044	-0.0044	0.00126	-0.0044	0.00889	-0.0044	-0.0044	-0.00393	-0.00051	-0.00542
Z011E0135	-0.04904	-0.04904	-0.07411	-0.04904	-0.02848	-0.04904	-0.04904	-0.0466	-0.04242	-0.06166
Z011E0137	0.05065	0.05065	0.04854	0.05065	0.04633	0.05065	0.05065	0.04543	0.04526	0.04723
Z011E0138	-0.02382	-0.02382	-0.01199	-0.02382	-0.02291	-0.02382	-0.02382	-0.02288	-0.01603	-0.02276
Z011E0139	0.06946	0.06946	0.09054	0.06946	0.05212	0.06946	0.06946	0.06263	0.06171	0.07837
Z011E0140	0.07203	0.07203	0.0741	0.07203	0.09464	0.07203	0.07203	0.06097	0.07117	0.06651
Z011E0142	0.11913	0.11913	0.09995	0.11913	0.13056	0.11913	0.11913	0.1196	0.12503	0.12113
Z011E0143	-0.05037	-0.05037	-0.03717	-0.05037	-0.0705	-0.05037	-0.05037	-0.04775	-0.04382	-0.0462
Z011E0144	-0.03645	-0.03645	-0.02826	-0.03645	-0.04585	-0.03645	-0.03645	-0.0279	-0.04896	-0.04328
Z011E0145	0.08182	0.08182	0.10323	0.08182	0.06369	0.08182	0.08182	0.07477	0.07427	0.09078
Z011E0146	-0.06546	-0.06546	-0.08123	-0.06546	-0.04338	-0.06546	-0.06546	-0.06754	-0.07916	-0.06275
Z011E0147	0.0528	0.0528	0.0236	0.0528	0.04714	0.0528	0.0528	0.06008	0.03807	0.05992
Z011E0148	0.02595	0.02595	0.0459	0.02595	0.01119	0.02595	0.02595	0.01679	0.0398	0.01882
Z011E0149	-0.01814	-0.01814	-0.04356	-0.01814	-0.02215	-0.01814	-0.01814	-0.01123	-0.02943	-0.01104
Z011E0150	0.026	0.026	-0.00128	0.026	0.00908	0.026	0.026	0.01615	0.04027	0.03531
Z011E0151	0.0154	0.0154	0.00819	0.0154	-0.00859	0.0154	0.0154	0.02086	0.015	0.0244
Z011E0152	-0.16015	-0.16015	-0.14067	-0.16015	-0.17376	-0.16015	-0.16015	-0.16897	-0.14659	-0.16734
Z011E0153	0.03612	0.03612	0.03208	0.03612	0.0314	0.03612	0.03612	0.04007	0.04187	0.02438
Z011E0155	0.01071	0.01071	0.02547	0.01071	-0.00585	0.01071	0.01071	0.01423	0.01764	0.00773
Z011E0156	0.01044	0.01044	-0.0184	0.01044	0.0095	0.01044	0.01044	0.00092	0.02247	0.0036
Z011E0157	0.04799	0.04799	0.02991	0.04799	0.0625	0.04799	0.04799	0.03426	0.05882	0.05202
Z011E0158	0.01343	0.01343	0.02469	0.01343	-0.01068	0.01343	0.01343	0.0167	0.0216	0.01839
Z011E0159	0.00433	0.00433	0.01935	0.00433	-0.00348	0.00433	0.00433	-0.00042	-0.0028	-0.0014
Z011E0160	-0.11401	-0.11401	-0.09854	-0.11401	-0.12031	-0.11401	-0.11401	-0.12168	-0.12531	-0.1071
Z011E0162	-0.04212	-0.04212	-0.04001	-0.04212	-0.06396	-0.04212	-0.04212	-0.03861	-0.03407	-0.03752
Z011E0163	0.03665	0.03665	0.01728	0.03665	0.01781	0.03665	0.03665	0.04262	0.03548	0.04416
Z011E0164	-0.02835	-0.02835	-0.03093	-0.02835	-0.03076	-0.02835	-0.02835	-0.03575	-0.03973	-0.02214
Z011E0165	0.01127	0.01127	0.03216	0.01127	0.00214	0.01127	0.01127	0.01964	-0.00207	0.00297
Z011E0166	0.04449	0.04449	0.05071	0.04449	0.05644	0.04449	0.04449	0.04458	0.04873	0.04355
Z011E0167	-0.01247	-0.01247	0.01108	-0.01247	-0.02679	-0.01247	-0.01247	-0.00358	-0.02412	-0.01979
Z011E0168	0.00675	0.00675	-0.00535	0.00675	-0.00685	0.00675	0.00675	0.01525	0.00183	0.00156
Z011E0169	-0.04622	-0.04622	-0.07688	-0.04622	-0.06193	-0.04622	-0.04622	-0.04264	-0.03834	-0.03986
Z011E0170	-0.05264	-0.05264	-0.05464	-0.05264	-0.06102	-0.05264	-0.05264	-0.04773	-0.04558	-0.06348
Z011E0171	0.03092	0.03092	-0.00163	0.03092	0.01851	0.03092	0.03092	0.03343	0.03758	0.0364
Z011E0172	0.10586	0.10586	0.12635	0.10586	0.08423	0.10586	0.10586	0.11288	0.09349	0.11282
Z011E0173	-0.02171	-0.02171	-0.05496	-0.02171	-0.03246	-0.02171	-0.02171	-0.01873	-0.01548	-0.01633
Z011E0174	-0.01091	-0.01091	-0.01192	-0.01091	-0.022	-0.01091	-0.01091	-0.01564	-0.01613	-0.0133
Z011E0175	-0.03762	-0.03762	-0.06058	-0.03762	-0.05298	-0.03762	-0.03762	-0.03665	-0.04628	-0.02748
Z011E0176	0.06335	0.06335	0.06598	0.06335	0.05088	0.06335	0.06335	0.05708	0.05528	0.07151
Z011E0177	0.01059	0.01059	0.02008	0.01059	0.02935	0.01059	0.01059	0.01239	0.01567	-0.00461
Z011E0178	0.0353	0.0353	0.04753	0.0353	0.05495	0.0353	0.0353	0.04032	0.0192	0.02901
Z011E0181	-0.02599	-0.02599	-0.04549	-0.02599	0.00171	-0.02599	-0.02599	-0.03375	-0.03514	-0.03479
Z011E0182	-0.02763	-0.02763	-0.01701	-0.02763	-0.0371	-0.02763	-0.02763	-0.03904	-0.01846	-0.02256
Z011E0183	-0.04475	-0.04475	-0.06533	-0.04475	-0.02018	-0.04475	-0.04475	-0.03833	-0.05882	-0.05557
Z011E0184	-0.04239	-0.04239	-0.05455	-0.04239	-0.02576	-0.04239	-0.04239	-0.0418	-0.03844	-0.04408
Z011E0185	-0.072	-0.072	-0.10047	-0.072	-0.09176	-0.072	-0.072	-0.06758	-0.06272	-0.06472
Z011E0186	0.00559	0.00559	-0.01856	0.00559	-0.00415	0.00559	0.00559	-0.00243	0.02062	0.00063
Z011E0187	-0.12352	-0.12352	-0.11278	-0.12352	-0.13327	-0.12352	-0.12352	-0.13501	-0.11427	-0.11844
Z011E0188	0.02372	0.02372	-0.01004	0.02372	0.03768	0.02372	0.02372	0.011	0.03598	0.02799
Z011E0189	-0.08176	-0.08176	-0.11612	-0.08176	-0.05861	-0.08176	-0.08176	-0.079	-0.07534	-0.09476
Z011E0190	-0.11913	-0.11913	-0.14904	-0.11913	-0.1115	-0.11913	-0.11913	-0.11516	-0.12043	-0.115
Z011E0191	-0.01543	-0.01543	-0.02318	-0.01543	-0.0382	-0.01543	-0.01543	-0.01115	-0.00501	-0.01445
Z011E0192	0.04013	0.04013	0.06371	0.04013	0.02575	0.04013	0.04013	0.049	0.0285	0.03281
Z011E0194	-0.0912	-0.0912	-0.07567	-0.0912	-0.08436	-0.0912	-0.0912	-0.08573	-0.10458	-0.08845
Z011E0195	-0.00503	-0.00503	0.01556	-0.00503	0.01002	-0.00503	-0.00503	-0.01252	-0.01222	-0.01442
Z011E0196	-0.05864	-0.05864	-0.09186	-0.05864	-0.03811	-0.05864	-0.05864	-0.05357	-0.07381	-0.05561
Z011E0198	-0.01797	-0.01797	-0.01056	-0.01797	-0.00318	-0.01797	-0.01797	-0.03215	-0.00875	-0.01688
Z011E0199	-0.0113	-0.0113	-0.04551	-0.0113	0.01149	-0.0113	-0.0113	-0.00865	-0.00479	-0.02428
Z011E0200	-0.03413	-0.03413	-0.03798	-0.03413	-0.03962	-0.03413	-0.03413	-0.03927	-0.04115	-0.03753
Z012E0001	0.06999	0.06999	0.07729	0.06999	0.07933	0.06999	0.06999	0.0717	0.06619	0.07447
Z012E0002	-0.00972	-0.00972	-0.02385	-0.00972	0.00143	-0.00972	-0.00972	-0.02182	-0.00167	-0.00066
Z012E0003	-0.00294	-0.00294	0.00856	-0.00294	-0.01164	-0.00294	-0.00294	-0.01686	0.00397	0.00224
Z012E0004	0.0441	0.0441	0.03221	0.0441	0.03213	0.0441	0.0441	0.05783	0.03634	0.03355
Z012E0005	0.01913	0.01913	0.02942	0.01913	0.03024	0.01913	0.01913	0.00772	0.03001	-0.00371
Z012E0006	0.0246	0.0246	0.03597	0.0246	0.0331	0.0246	0.0246	0.01718	0.01873	0.01245
Z012E0007	-0.00632	-0.00632	-0.00745	-0.00632	-0.01921	-0.00632	-0.00632	-0.00077	0.00372	-0.03509
Z012E0008	-0.00928	-0.00928	-0.02244	-0.00928	-0.00059	-0.00928	-0.00928	-0.01957	0.00203	-0.03209
Z012E0009	0.06275	0.06275	0.05994	0.06275	0.06755	0.06275	0.06275	0.06777	0.06467	0.03708
Z012E0010	-0.05263	-0.05263	-0.05278	-0.05263	-0.06618	-0.05263	-0.05263	-0.04137	-0.05918	-0.06768
Z012E0011	0.00949	0.00949	0.00899	0.00949	-0.00117	0.00949	0.00949	0.02149	-0.00055	-0.00275
Z012E0012	-0.02514	-0.02514	-0.03476	-0.02514	-0.01719	-0.02514	-0.02514	-0.02311	-0.01837	-0.02198
Z012E0013	0.04213	0.04213	0.04198	0.04213	0.03816	0.04213	0.04213	0.03388	0.04831	0.0579
Z012E0014	-0.03214	-0.03214	-0.04565	-0.03214	-0.02076	-0.03214	-0.03214	-0.04302	-0.0235	-0.01995
Z012E0015	0.00455	0.00455	-0.00932	0.00455	-0.00423	0.00455	0.00455	0.01434	-0.00295	0.02005
Z012E0016	0.01607	0.01607	0.00942	0.01607	0.01956	0.01607	0.01607	0.00525	0.02716	-0.00769
Z012E0017	0.05384	0.05384	0.06412	0.05384	0.06172	0.05384	0.05384	0.03906	0.0529	0.06218
Z012E0018	-0.09461	-0.09461	-0.09627	-0.09461	-0.1041	-0.09461	-0.09461	-0.08942	-0.0895	-0.1046
Z012E0019	-0.00527	-0.00527	-0.0082	-0.00527	0.00483	-0.00527	-0.00527	-0.01174	-0.00014	0.00035
Z012E0020	-0.01281	-0.01281	-0.02378	-0.01281	-0.02294	-0.01281	-0.01281	-0.0194	-0.01181	-0.0121
Z012E0021	-0.03648	-0.03648	-0.02476	-0.03648	-0.03549	-0.03648	-0.03648	-0.04457	-0.0456	-0.0156
Z012E0022	0.03715	0.03715	0.0256	0.03715	0.04197	0.03715	0.03715	0.03049	0.03203	0.0251
Z012E0023	0.05227	0.05227	0.04165	0.05227	0.04462	0.05227	0.05227	0.05233	0.04656	0.0484
Z012E0024	0.07213	0.07213	0.05964	0.07213	0.07933	0.07213	0.07213	0.06363	0.06377	0.09196
Z012E0025	0.02246	0.02246	0.02155	0.02246	0.01111	0.02246	0.02246	0.03312	0.01196	0.00712
Z012E0026	-0.03557	-0.03557	-0.05068	-0.03557	-0.02621	-0.03557	-0.03557	-0.02845	-0.02629	-0.05906
Z012E0027	0.03391	0.03391	0.02454	0.03391	0.01987	0.03391	0.03391	0.02982	0.02852	0.02411
Z012E0028	-0.03324	-0.03324	-0.04842	-0.03324	-0.02369	-0.03324	-0.03324	-0.02607	-0.024	-0.05674
Z012E0029	-0.04006	-0.04006	-0.0522	-0.04006	-0.03043	-0.04006	-0.04006	-0.04779	-0.0277	-0.05665
Z012E0030	0.0434	0.0434	0.03084	0.0434	0.03816	0.0434	0.0434	0.05822	0.03585	0.03532
Z012E0031	0.05508	0.05508	0.06611	0.05508	0.06446	0.05508	0.05508	0.04547	0.05202	0.05625
Z012E0032	-0.01637	-0.01637	-0.00561	-0.01637	-0.01263	-0.01637	-0.01637	-0.01942	-0.02357	-0.03642
Z012E0033	0.00563	0.00563	0.01591	0.00563	0.01347	0.00563	0.00563	-0.00917	0.00469	0.01397
Z012E0034	-0.00779	-0.00779	0.00058	-0.00779	0.00236	-0.00779	-0.00779	-0.00118	-0.01922	0.00819
Z012E0035	-0.01813	-0.01813	-0.00922	-0.01813	-0.0128	-0.01813	-0.01813	-0.01269	-0.02699	-0.04016
Z012E0036	0.00339	0.00339	0.0135	0.00339	0.01037	0.00339	0.00339	0.00242	-0.004	-0.01371
[truncated: 2,551 more rows]
