# Supplementary material for: Association Mapping across Numerous Traits Reveals Patterns of Functional Variation in Maize
Source: PLoS Genet. 2014 Dec 4;10(12):e1004845. doi: 10.1371/journal.pgen.1004845 (PMC4256217; doi:10.1371/journal.pgen.1004845)
Supplement: Dataset S3 — Bioinformatic scripts. This file contains the various bioinformatics scripts that were used to perform the NAM-GWAS analysis and the subsequent analyses that form the basis for this paper. (GZ) [file pgen.1004845.s008.gz]

Archive with 132 entries (124 files):
- Scripts
- Scripts/.directory
- Scripts/000_README.txt
- Scripts/0_RunGwasAnalysisPipeline.sh
- Scripts/10a_GetDistanceToNearestGeneFromFlatfile.pl
- Scripts/10a_GetDistanceToNearestGeneFromFlatfile.sh
- Scripts/10b_PlotDistanceToNearestGene.r
- Scripts/10c_GetSignedDistanceToNearestGeneFromFlatfile.pl
- Scripts/10c_GetSignedDistanceToNearestGeneFromFlatfile.sh
- Scripts/10d_PlotSignedDistanceToNearestGene.r
- Scripts/11a_CalcMafFromGwasHapmap.pl
- Scripts/11a_CalcMafFromGwasHapmap.sh
- Scripts/11b_PlotAlleleFreq.r
- Scripts/11_MakeInputHapmapFromGwasFile.pl
- Scripts/11_MakeInputHapmapFromGwasFile.sh
- Scripts/12a_ComputeRelativeContributions.r
- Scripts/12_TagGwasResultsWithVariantType.pl
- Scripts/12_TagGwasResultsWithVariantType.sh
- Scripts/13a_CompareTransitionTransversion.r
- Scripts/13_GetGWASAllelesForTransversions.sh
- Scripts/14a2_CombineBlups.r
- Scripts/14a_DetermineVarianceExplainedAcrossTraits.r
- Scripts/14b_DetermineEffectSizeAsVarianceExplained_adjusted.r
- Scripts/14c_GraphVarianceByCategory.r
- Scripts/14d_GraphVarianceByCategory_adjusted.r
- Scripts/14e_DetermineVarianceExplainedAcrossTraitsFromResiduals.r
- Scripts/14f_CalculateHeritability_DEPRECIATED.r
- Scripts/14f_GraphVarianceExplainedFromResiduals_DEPRECIATED.r
- Scripts/14g_PlotMafsOfGwasSnps.r
- Scripts/14h_MafVsEffectSize.r
- Scripts/14i_EffectSizeAsVarianceFromBlups.r
- Scripts/14j_GraphVarianceByCategoryFromBlups.r
- Scripts/14k_PlotMafVarianceAndEffects.r
- Scripts/14l_DoKsTestOnSnpDistributions.r
- Scripts/14_AnalyzeModelsAcrossTraits.r
- Scripts/15_AssembleGenesForGoAnalysis.sh
- Scripts/16a_PlotEnrichmentOfPermutedClassesInGwas.r
- Scripts/17a_GraphMafDistributions.r
- Scripts/17b_GraphMafDistributions.r
- Scripts/17_GetMafsByCategory.py
- Scripts/17_GetMafsByCategory.sh
- Scripts/18a_ParseLdFRomRandomSites.r
- Scripts/18b_ExtractNumericHapmaps.py
- Scripts/18c_ProjectRandomSnpsOnNam.r
- Scripts/18d_GetR2ForProjectedSnps.r
- Scripts/18f_ModifyFilesPreLd.r
- Scripts/18f_ParseLdFRomRandomSites.r
- Scripts/18f_RedoParentalLd.sh
- Scripts/18g_GetGwatHitLd.sh
- Scripts/18_ExtractRandomSitesForLdAnalysis.py
- Scripts/18_ExtractRandomSitesForLdAnalysis.sh
- Scripts/19a_CorrelateEffectSizeAndMaf.r
- Scripts/19_CorrelateEffectSizeAndMaf.sh
- Scripts/19_HarvestHitsForMafs.py
- Scripts/1a_FilterGWASByRMIP.pl
- Scripts/1_gwas_hits.txt
- Scripts/1_HarvestHits.pl
- Scripts/20a_GraphAlleleTypeDifferences.r
- Scripts/20_CountAlleleTypesSynNonsyn.sh
- Scripts/21b_FindGwasHitsInNcrnas.r
- Scripts/21c_FindAllIntergenicHitsNearRnas.py
- Scripts/21d_DetermineEnrichmentOfIntergenicRnas.r
- Scripts/21_CheckForMirnaHits.sh
- Scripts/22a_PlotEnrichmentOfPermutedTraitQtlInGwas.r
- Scripts/23a_GetSoTermsForSnpSubsets.py
- Scripts/23c_PlotEnrichmentOfClassesInGwasQtl.r
- Scripts/23_CompareSnpsInQtlToNot.sh
- Scripts/2a_FilterEffectsForFGS.pl
- Scripts/2b_ExtractLargeCnvsGWAS.pl
- Scripts/2b_ExtractLargeCnvsInput.pl
- Scripts/2c_TabulateCnvClasses.pl
- Scripts/2_TabulateSNPEffects.pl
- Scripts/3_PlotEnrichmentOfClassesInGwas.r
- Scripts/4a_GraphExpressionDistributions.r
- Scripts/4_MatchGwasHitsToGenes.pl
- Scripts/8_GraphAcrossChromosomes.r
- Scripts/ConvertHapmapToNamGwasInput
- Scripts/ConvertHapmapToNamGwasInput/1_ConvertHapmapToNumeric.pl
- Scripts/ConvertHapmapToNamGwasInput/1_ConvertHapmapToNumeric.sh
- Scripts/input_so_terms
- Scripts/input_so_terms/0_RunVepOnInputDataset.sh
- Scripts/input_so_terms/1_ConvertHapmapToVCF.pl
- Scripts/input_so_terms/1_ConvertHapmapToVCF.sh
- Scripts/input_so_terms/2_RunVepWorstEffectsPerGeneAndPerSnp.sh
- Scripts/input_so_terms/3_ConvertToWorstPerSnpFgs.sh
- Scripts/JointLinkageScripts
- Scripts/JointLinkageScripts/1_RunTasselJointLinkage.sh
- Scripts/JointLinkageScripts/2a_ExtractModels.pl
- Scripts/JointLinkageScripts/2_ExtractModels.sh
- Scripts/JointLinkageScripts/3_MakeResiduals.r
- Scripts/MakeRDVs
- Scripts/MakeRDVs/0_RunRdvGeneration.sh
- Scripts/MakeRDVs/1_MakeRdvWindows.sh
- Scripts/MakeRDVs/1_MakeWindows.pl
- Scripts/MakeRDVs/2a_ExtractReadDepth.pl
- Scripts/MakeRDVs/2a_ExtractReadDepth.r
- Scripts/MakeRDVs/2a_ExtractReadDepth.sh
- Scripts/MakeRDVs/2_TabulateReadDepth.sh
- Scripts/MakeRDVs/2_TabulateReadDepth_batch.sh
- Scripts/MakeRDVs/2_TabulateReadDepth_reference.sh
- Scripts/MakeRDVs/3a_GetRawReadPositions.sh
- Scripts/MakeRDVs/3b_edgeRGridSearch.r
- Scripts/MakeRDVs/3_RunEdgeR.r
- Scripts/MakeRDVs/4_ConvertEdgeRToHapmap.r
- Scripts/MakeRDVs/CNVnator
- Scripts/MakeRDVs/CNVnator/1_ExtractForCNVnator.sh
- Scripts/MakeRDVs/CNVnator/1_ExtractForCNVnator_ref.sh
- Scripts/MakeRDVs/CNVnator/2_RunCNVnator_1000.sh
- Scripts/MakeRDVs/CNVnator/2_RunCNVnator_500.sh
- Scripts/MakeRDVs/CNVnator/3_ConvertOutputToHapmap.pl
- Scripts/MakeRDVs/CNVnator/3_ConvertOutputToHapmap.r
- Scripts/MakeRDVs/Zmays_agpv2_chrom_lengths.txt
- Scripts/ParologyAnalysis
- Scripts/ParologyAnalysis/0_RunParalogAnalysis.sh
- Scripts/ParologyAnalysis/1_ExtractParalogs.pl
- Scripts/ParologyAnalysis/1_ExtractParalogs.sh
- Scripts/ParologyAnalysis/2_SingletParalogAnalysis.r
- Scripts/ParologyAnalysis/3_PairedParalogAnalysis.r
- Scripts/ParologyAnalysis/4a_ParseParalogSnpDensity.r
- Scripts/ParologyAnalysis/4b_ParseParalogMafs.r
- Scripts/ParologyAnalysis/4d_ExtractSitesDataForLdAnalysis.py
- Scripts/ParologyAnalysis/4d_ModifyFilesPreLd.r
- Scripts/ParologyAnalysis/4e_ParseLdFromParalogs.r
- Scripts/ParologyAnalysis/4_CompareParalogsAndNot.sh
- Scripts/ParologyAnalysis/4_ExtractSnpsForParologyComparison.py
- Scripts/RunNamGwas
- Scripts/RunNamGwas/0_RunNamGwasOnCluster.sh
- Scripts/RunNamGwas/MakeClusterNamGwasScripts.sh
- Scripts/Zmays_chrom_sizes.txt
- Scripts/14b_DetermineEffectSizeAsVarianceExplained.r
- Scripts/15a_ManualAgriGoAnalysis.r
- Scripts/1b_MakeHapmapFromHits.pl
