# Supplementary material for: Association Mapping across Numerous Traits Reveals Patterns of Functional Variation in Maize
Source: PLoS Genet. 2014 Dec 4;10(12):e1004845. doi: 10.1371/journal.pgen.1004845 (PMC4256217; doi:10.1371/journal.pgen.1004845)
Supplement: Dataset S3 — Bioinformatic scripts. This file contains the various bioinformatics scripts that were used to perform the NAM-GWAS analysis and the subsequent analyses that form the basis for this paper. (GZ) [file pgen.1004845.s008.gz › Scripts/000_README.txt]

This archive contains the scripts used to generate the data in the attached manuscript (Wallace et al,
Association Mapping across Numerous Traits Reveals Patterns of Functional Variation in Maize), starting at
the point of GWAS analysis. Any scripts used to process the original data are the responsibility of their
respective authors. This includes the metabolite data, which will have an in-depth analysis published shortly:
Zhang et al, "Genome-wide association study of carbon and nitrogen metabolism in the maize nested association
mapping population."

We have made all effort to include all scripts and needed support files necessary to run
the pipeline. Note that some files, however, are too large to attach but are instead kept in external repositories.
The original Hapmap1 and Hapmap2 genotype files, for example, are available from panzea
(http://www.panzea.org/lit/data_sets.html) while the maize AGPv2 genome is available through Ensemble plants
(http://plants.ensembl.org/index.html).

Most analyses are wrapped in Bash scripts, although a small number remain standalone R, Perl, or Python scripts.
Where system-specific information is needed (such as the location of specific software), it is specified near the top
of the file so it can be easily spotted and changed.

These scripts are provided in good faith and without any warranty whatsoever.  If you have questions, feel free to contact the authors.
