# Supplementary material for: Association Mapping across Numerous Traits Reveals Patterns of Functional Variation in Maize
Source: PLoS Genet. 2014 Dec 4;10(12):e1004845. doi: 10.1371/journal.pgen.1004845 (PMC4256217; doi:10.1371/journal.pgen.1004845)
Supplement: Dataset S3 — Bioinformatic scripts. This file contains the various bioinformatics scripts that were used to perform the NAM-GWAS analysis and the subsequent analyses that form the basis for this paper. (GZ) [file pgen.1004845.s008.gz › Scripts/0_RunGwasAnalysisPipeline.sh]

#! /bin/bash

#Run my GWAS analysis pipeline on my final results.

#Collate all hits together
perl 1_HarvestHits.pl traits/3_FinalRun_WithIndels 1_gwas_hits.txt

#Filter hits by RMIP of 5
perl 1a_FilterGWASByRMIP.pl 1_gwas_hits.txt 1a_gwas_hits_rmip05.txt 5

##Make VCF input file of hits and run Variant Effect Predictor on it
vep=/home/jgw87/Software/perl_lib/variant_effect_predictor/variant_effect_predictor.pl
registry=/media/STORAGE/Working_Files/SNPs/ensemble_init_5b_local.conf
PERL5LIB=${HOME}/Software/perl_lib
SNPDIR=/media/STORAGE/Working_Files/SNPs/GWAS_sources
perl 1b_MakeHapmapFromHits.pl 1a_gwas_hits_rmip05.txt $SNPDIR/Hapmap1_snps/hapmap1_snps_agpv2_chr*_recoded.txt $SNPDIR/Hapmap2_snps/nam_maizeHapMapV2_B73RefGenV2_201203028_chr*_b73toRef.numeric.txt 1b_gwas_hits.hmp.txt
perl input_so_terms/1_ConvertHapmapToVCF.pl 1b_gwas_hits.hmp.txt 1c_gwas_hits.vcf
perl -I $PERL5LIB $vep --verbose -registry $registry -host localhost -species Maize -i 1c_gwas_hits.vcf -format vcf -o 1d_gwas_hits.WorstPerGene.vcf --force_overwrite --no_progress --buffer_size 50000 --per_gene --fork 2 &
perl -I $PERL5LIB $vep --verbose -registry $registry -host localhost -species Maize -i 1c_gwas_hits.vcf -format vcf -o 1d_gwas_hits.WorstPerSnp.vcf --force_overwrite --no_progress --buffer_size 50000 --most_severe --fork 2 &
wait

#Compile list of SNP effects
#from Input
perl 2_TabulateSNPEffects.pl input_so_terms/*.WorstPerSnp.vcf 2_input_effects.txt
##from hits
perl 2_TabulateSNPEffects.pl 1d_gwas_hits.WorstPerSnp.vcf 2_gwas_effects.txt
##from Input, but only those in the filtered gene set
for file in input_so_terms/hapmap1_snps_agpv2_chr*.WorstPerSnp.vcf input_so_terms/maizeHapMapV2_B73RefGenV2_201203028_chr*.b73toRef.WorstPerSnp.vcf; do
	perl 2a_FilterEffectsForFGS.pl $file ${file%.WorstPerSnp.vcf}.WorstPerGene.vcf /media/STORAGE/Working_Files/SNPs/ZmB73_5b_WGS_to_FGS.txt ${file%.vcf}Fgs.vcf
	echo ""
done
perl 2_TabulateSNPEffects.pl input_so_terms/*.WorstPerSnpFgs.vcf 2_input_effects_fgs.txt
##from hits, but only those in the filtered gene set
perl 2a_FilterEffectsForFGS.pl 1d_gwas_hits.WorstPerSnp.vcf 1d_gwas_hits.WorstPerGene.vcf /media/STORAGE/Working_Files/SNPs/ZmB73_5b_WGS_to_FGS.txt 2a_gwas_hits_fgs.WorstPerSnp.vcf
perl 2_TabulateSNPEffects.pl 2a_gwas_hits_fgs.WorstPerSnp.vcf 2_gwas_effects_fgs.txt

##Compile large CNV effects
SNPDIR=/media/STORAGE/Working_Files/SNPs/GWAS_sources
perl 2b_ExtractLargeCnvsGWAS.pl 1a_gwas_hits_rmip05.txt 2b_gwas_cnvs_rmip05.txt
perl 2b_ExtractLargeCnvsInput.pl $SNPDIR/Hapmap2_RDVs_genic/genic_cnv_class_agpv2_chr*_recoded.txt $SNPDIR/Hapmap2_RDVs_new/cnvnator_rdvs/cnvnator_bin500*.hmp.txt $SNPDIR/Hapmap2_RDVs_new/edgeR_rdvs/rdvs_win2k_chr*_20130307.txt 2b_input_cnvs.txt
perl 2c_TabulateCnvClasses.pl 2b_gwas_cnvs_rmip05.txt /media/STORAGE/Working_Files/SNPs/ZmB73_5b_genes.txt 2c_gwas_cnv_counts
perl 2c_TabulateCnvClasses.pl 2b_input_cnvs.txt /media/STORAGE/Working_Files/SNPs/ZmB73_5b_genes.txt 2c_input_cnv_counts
echo "Done compiling effects; now adding together"
#
##Combine SNPs and CNV categories, using FGS for SNPs and genic CNVs and everything for win2k and CNVnator CNVs
input_file=2d_input_category_counts.txt
cat 2_input_effects_fgs.txt > $input_file
cat 2c_input_cnv_counts_all.txt >> $input_file
gwas_file=2d_gwas_category_counts.txt
cat 2_gwas_effects_fgs.txt > $gwas_file
cat 2c_gwas_cnv_counts_all.txt >> $gwas_file
echo "All effects compiled, now processing"
##
##Create graphics of the results
R CMD BATCH --no-save "--args 2d_input_category_counts.txt 2d_gwas_category_counts.txt" 3_PlotEnrichmentOfClassesInGwas.r
#rm *.Rout

#Do expression analysis of GWAS-hit genes relative to the entire gene set
perl 4_MatchGwasHitsToGenes.pl 1d_gwas_hits.WorstPerGene.vcf 4_gwas_hit_gene_classes.txt
R CMD BATCH 4a_GraphExpressionDistributions.r 

#Get graphic of where hits fall across the chromosome
R CMD BATCH 8_GraphAcrossChromosomes.r 

#Plot distribution of non-genic SNPs relative to genes
##Make sure this script is also updated with appropriate file information
./10a_GetDistanceToNearestGeneFromFlatfile.sh
R CMD BATCH 10b_PlotDistanceToNearestGene.r

#Get Minor allele frequencies
./11_MakeInputHapmapFromGwasFile.sh
./11a_CalcMafFromGwasHapmap.sh
R CMD BATCH 11b_PlotAlleleFreq.r

#Look at the relative contributions of the different types
./12_TagGwasResultsWithVariantType.sh
R CMD BATCH 12a_ComputeRelativeContributions.r

#Look at transitions/transversions
./13_GetGWASAllelesForTransversions.sh
R CMD BATCH 13a_CompareTransitionTransversion.r

R CMD BATCH 14_AnalyzeModelsAcrossTraits.r

#GO analysis
./15_AssembleGenesForGoAnalysis.sh

#Minor allele frequencies
./17_GetMafsByCategory.sh

#Linkage disequilibrium analysis
./18_ExtractRandomSitesForLdAnalysis.sh
./18f_RedoParentalLd.sh
./18g_GetGwatHitLd.sh

#Count allele types
./20_CountAlleleTypesSynNonsyn.sh

#Check for microRNA hits outside initial dataset
./21_CheckForMirnaHits.sh


#Compare SNPs in and out of QTL
./23_CompareSnpsInQtlToNot.sh

#Do paralogy analysis
cd ParologyAnalysis
./1_ExtractParalogs.sh
R CMD BATCH 2_SingletParalogAnalysis.r
R CMD BATCH 3_PairedParalogAnalysis.r
cd ../
