# Supplementary material for: Association Mapping across Numerous Traits Reveals Patterns of Functional Variation in Maize
Source: PLoS Genet. 2014 Dec 4;10(12):e1004845. doi: 10.1371/journal.pgen.1004845 (PMC4256217; doi:10.1371/journal.pgen.1004845)
Supplement: Dataset S3 — Bioinformatic scripts. This file contains the various bioinformatics scripts that were used to perform the NAM-GWAS analysis and the subsequent analyses that form the basis for this paper. (GZ) [file pgen.1004845.s008.gz › Scripts/10a_GetDistanceToNearestGeneFromFlatfile.pl]

#! /usr/bin/perl -w

#Purpose: Access a stored flat file of maize gene coordinates to find distance from a SNP to the nearest gene from the filtered gene set
#Arguments: (0) Input hapmap(ish) file (just needs first 4 columns); (1) Output file prefix

#Set initial parameters
use strict;
use POSIX;
my $gene_file="/media/STORAGE/Working_Files/SNPs/ZmB73_5b_genes.txt";	#Flat file with gene coordinates
my $searchwindow=10;	#Distance to each side of closest binary search match to search
#columns of info in hapmap file
my $snpID=0;
my $chromID=2;
my $posID=3;
#columns of info in gene file
my $geneID=0;
my $gene_chromID=1;
my $startID=3;
my $stopID=4;
my $setID=5;

#Parse arguments
my ($infile, $outfile) = @ARGV;
print "Processing file $infile\n";

#Load flat file of gene info 
print "Loading gene information\n";
my %genes;
my @genes;
open(GENES, $gene_file) or die "Cannot open gene file $gene_file\n";
my $header=<GENES>;
while (my $line=<GENES>){
	chomp $line;
	my @data = split /\t/, $line;
	if($data[$setID] ne "filtered_set") {next;}	#Skip genes not in the filtered set
	my ($gene,$chrom,$start,$stop) = @data[$geneID,$gene_chromID, $startID,$stopID];
	#push @{$genes{$chrom}},"$chrom\t$start\t$stop";
	push @{$genes[$chrom]}, "$gene\t$start\t$stop";
		
	#$genes{$chrom}->{$gene} = [$start,$stop];	#Hierarchical storage of data; not most efficient computationally, but shouldn't be too bad
}
close GENES;

#Sort genes and create searchable index
print "Sorting genes\n";
my @searchable;
for(my $chr=1; $chr<scalar @genes; $chr++){
	@{$genes[$chr]} = sort {&startCoord($a) <=> &startCoord($b)} @{$genes[$chr]};
	#print "Array ref at $chr is " . $genes[$chr] . " with array " . @{$genes[$chr]} . "\n";
	for(my $i=0; $i<scalar(@{$genes[$chr]}); $i++){
		$searchable[$chr][$i] = &startCoord($genes[$chr][$i]);
	}
}

#Go through SNPs and parse
print "Analyzing SNPs\n";
my @counts;
open(IN, $infile) or die "Cannot open input file $infile\n";
open(OUT, ">$outfile\_bysnp.txt") or die "Cannot open output file $outfile\_bysnp.txt\n";
print OUT "snp\tchrom\tpos\tgene\tdist\n";
$header=<IN>;
my $counter=0;
while(my $line=<IN>){
	$counter+=1;
	if($counter % 500000==0){
		print "\tProcessed $counter SNPs\n";
	}
	chomp $line;
	my ($snp,$chrom,$pos) = (split /\t/, $line)[$snpID, $chromID, $posID];
	my $nearest="";
	my $dist=9999999999;	#Holder for distance to gene
	
	#Get search parameters and adjust so don't go outside array bounds
	my $startindex = &binaryFind(\@{$searchable[$chrom]}, $pos) - $searchwindow;
	my $endindex = $startindex + 2*$searchwindow;
	if($startindex<0){$startindex=0;}
	if($endindex >= scalar(@{$genes[$chrom]})) {$endindex = scalar(@{$genes[$chrom]}) - 1;}
	
	for(my $i = $startindex; $i <=$endindex; $i++){
		my ($gene,$start,$end) = split /\t/, $genes[$chrom][$i];
		#print "Processing $gene\t$chrom:$start-$end\n";

		if($pos >=$start && $pos <= $end){	#If is inside gene, save info and skip the rest
			$nearest=$gene;
			$dist=0;
			last;
		}
		
		my $left = abs($pos - $start);
		my $right = abs($pos - $end);
		#if($snp eq "PZE0666654963"){
		#	print "Trying $snp with $gene at $chrom:$start-$end; left=$left, right=$right\n";
		#}
		if($left < $dist) {
			$dist = $left;
			$nearest=$gene;
		}
		if($right < $dist) {
			$dist = $right;
			$nearest=$gene;
		}
	}

	&incrementCounts(\@counts, $dist);
	print OUT "$snp\t$chrom\t$pos\t$nearest\t$dist\n";
}
close IN;
close OUT;

#Output compiled values
print "Outputting compiled values.\n";
open(OUT, ">$outfile\_combined.txt") or die "Cannot open output file $outfile\_combined.txt\n";
print OUT "dist\tcount\n";
for(my $i=0; $i<scalar(@counts); $i++){
	if(defined($counts[$i])){
		print OUT "$i\t$counts[$i]\n";
	}
}
close OUT;

#Subroutine to increment a specific index of an array (=counts) and control for if it's undefined
sub incrementCounts(){
	my $arrayref=shift;
	my $index=shift;
	#if($index>400000) {die "Hit index of $index\n";}
	if(defined @{$arrayref}[$index]){
		@{$arrayref}[$index]++;
	}
	else{
		@{$arrayref}[$index]=1;
	}
}

#Subroutine to extract start coordinate from stored SNP
sub startCoord(){
	my $line=shift;
	return (split /\t/, $line)[1];
}

#Subroutine to find the nearest genes in a searchable index
sub binaryFind(){
	my $arrayref=shift;
	my $pos=shift;
	
	my $left = 0;
	my $right = scalar(@{$arrayref})-1;
	while($right > $left){
		my $mid =floor(($left + $right) /2);
		if($pos == @{$arrayref}[$mid]){
			return $mid;
		}
		elsif($pos > @{$arrayref}[$mid]){
			$left = $mid+1;
		}elsif($pos < @{$arrayref}[$mid]){
			$right=$mid-1;
		}
	}
	return $right;	#If
}

exit;
