# Supplementary material for: Association Mapping across Numerous Traits Reveals Patterns of Functional Variation in Maize
Source: PLoS Genet. 2014 Dec 4;10(12):e1004845. doi: 10.1371/journal.pgen.1004845 (PMC4256217; doi:10.1371/journal.pgen.1004845)
Supplement: Dataset S3 — Bioinformatic scripts. This file contains the various bioinformatics scripts that were used to perform the NAM-GWAS analysis and the subsequent analyses that form the basis for this paper. (GZ) [file pgen.1004845.s008.gz › Scripts/10b_PlotDistanceToNearestGene.r]

#Script to compare distances between SNPs and genes in different sets

#setwd("/media/STORAGE/Working_Files/GeneticLoad/GWAS")
gwas = read.delim("10a_gwas_hits_positions_combined.txt", header=T, colClasses="integer")

#Load data
genes=list()
pos=integer()
for(chrom in 1:10){
	genes[[chrom]]=read.delim(paste("10a_input_hm1_chr",chrom,"_positions_combined.txt",sep=""), header=T, colClasses="integer")	#Hapmap1 in positions 1-10
	genes[[chrom+10]]=read.delim(paste("10a_input_hm2_chr",chrom,"_positions_combined.txt",sep=""), header=T, colClasses="integer") #Hapmap2 in positions 11-20
	pos = unique(c(pos, genes[[chrom]]$dist, genes[[chrom+10]]$dist))	#List of unique positions
}

#Combine data from across chromosomes
pos=sort(pos)
values = rep(0, length(pos))
for(set in genes){
	tochange = match(x=set$dist, table=pos)
	tochange = tochange[!is.na(tochange)]
	values[tochange] = values[tochange] + set$count
}
sum(values==0)	#Quick check to make sure everything worked okay

input=data.frame(dist=pos, count=values)

#Divide into breaks
breaks=2^(0:20)	#Divide into bins by powers of 2 (upper limit determined empirically from data)
input$cuts=cut(input$dist, breaks=breaks, labels=F, include.lowest=T)
gwas$cuts=cut(gwas$dist, breaks=breaks, labels=F, include.lowest=T)

final=data.frame(input=rep(0, length(breaks)), gwas=rep(0, length(breaks)))
for(group in 1:length(breaks)){
	final$input[group]=sum(input$count[input$cuts==group], na.rm=T)
	final$gwas[group]=sum(gwas$count[gwas$cuts==group], na.rm=T)
}

#Normalize
norm=final
norm$input = norm$input / sum(norm$input, na.rm=T)
norm$gwas = norm$gwas / sum(norm$gwas, na.rm=T)

#Make barplot for showing proportion of genic/nongenic SNPs
genic=cbind(input$count[1], gwas$count[1])
nongenic=cbind(sum(input$count[-1]), sum(gwas$count[-1]))
bars = rbind(genic, nongenic)
dimnames(bars) = list(c("genic","nongenic"),c("input","gwas"))
bars[,1] = bars[,1] / sum(bars[,1])
bars[,2] = bars[,2] / sum(bars[,2])

#plot data
png(file="10b_distance_to_genes.png", width=1000, height=500)
par(mfrow=c(1,2))
barplot(height=bars, legend.text=c("genic","nongenic"), col=c("black","gray"), main="Proportion of SNPs in genic regions")

ylim=range(norm)
xlim=range(log2(breaks))
lwd=2
plot(x=1,y=1, type="n", xlim=xlim, ylim=ylim, main="Non-genic SNP distances to nearest gene", xlab="Log2 distance (bp)", ylab="Proportion of non-genic SNPs")
	lines(x=log2(breaks), y=norm$input, col="black", lwd=lwd)
	lines(x=log2(breaks), y=norm$gwas, col="blue", lwd=lwd)
	legend(x="topleft", legend=c("All input SNPs","GWAS hits"), col=c("black","blue"), lwd=2)
dev.off()
