# Supplementary material for: Association Mapping across Numerous Traits Reveals Patterns of Functional Variation in Maize
Source: PLoS Genet. 2014 Dec 4;10(12):e1004845. doi: 10.1371/journal.pgen.1004845 (PMC4256217; doi:10.1371/journal.pgen.1004845)
Supplement: Dataset S3 — Bioinformatic scripts. This file contains the various bioinformatics scripts that were used to perform the NAM-GWAS analysis and the subsequent analyses that form the basis for this paper. (GZ) [file pgen.1004845.s008.gz › Scripts/10c_GetSignedDistanceToNearestGeneFromFlatfile.sh]

#! /bin/bash

procs=0
maxprocs=5	#Maximum # of processes to have going at once

#GWAS hits
perl 10c_GetSignedDistanceToNearestGeneFromFlatfile.pl 1b_gwas_hits.hmp.txt 10c_gwas_hits_positions

#Hapmap1 input SNPs
for chr in $(seq 1 10); do
	echo ""
	echo "Processing chromosome ${chr}"
	
	input=/media/STORAGE/Working_Files/SNPs/GWAS_sources/Hapmap1_snps/hapmap1_snps_agpv2_chr${chr}_recoded.txt
	output=10c_input_hm1_chr$chr\_positions
	perl 10c_GetSignedDistanceToNearestGeneFromFlatfile.pl $input $output &

	procs=$(($procs + 1))
	if [ $procs -eq $maxprocs ]; then	#Wait for processes to finish before spawning more
		wait
		procs=0
	fi
done


#Hapmap2 input SNPs
for chr in $(seq 1 10); do
	echo ""
	echo "Processing chromosome ${chr}"
	
	input=/media/STORAGE/Working_Files/SNPs/GWAS_sources/Hapmap2_snps/nam_maizeHapMapV2_B73RefGenV2_201203028_chr${chr}_b73toRef.hmp.txt
	output=10c_input_hm2_chr$chr\_positions
	perl 10c_GetSignedDistanceToNearestGeneFromFlatfile.pl $input $output &

	procs=$(($procs + 1))
	if [ $procs -eq $maxprocs ]; then	#Wait for processes to finish before spawning more
		wait
		procs=0
	fi
done
