# Supplementary material for: Association Mapping across Numerous Traits Reveals Patterns of Functional Variation in Maize
Source: PLoS Genet. 2014 Dec 4;10(12):e1004845. doi: 10.1371/journal.pgen.1004845 (PMC4256217; doi:10.1371/journal.pgen.1004845)
Supplement: Dataset S3 — Bioinformatic scripts. This file contains the various bioinformatics scripts that were used to perform the NAM-GWAS analysis and the subsequent analyses that form the basis for this paper. (GZ) [file pgen.1004845.s008.gz › Scripts/10d_PlotSignedDistanceToNearestGene.r]

#Script to compare distances between SNPs and genes in different sets

#setwd("/media/STORAGE/Working_Files/GeneticLoad/GWAS/")
gwas = read.delim("10c_gwas_hits_positions_combined.txt", header=T, colClasses="integer")
base=1.5

#Load data
genes=list()
pos=integer()
for(chrom in 1:10){
	genes[[chrom]]=read.delim(paste("10c_input_hm1_chr",chrom,"_positions_combined.txt",sep=""), header=T, colClasses="integer")	#Hapmap1 in positions 1-10
	genes[[chrom+10]]=read.delim(paste("10c_input_hm2_chr",chrom,"_positions_combined.txt",sep=""), header=T, colClasses="integer") #Hapmap2 in positions 11-20
	pos = unique(c(pos, genes[[chrom]]$dist, genes[[chrom+10]]$dist))	#List of unique positions
}

#Combine data from across chromosomes
pos=sort(pos)
values = rep(0, length(pos))
for(set in genes){
	tochange = match(x=set$dist, table=pos)
	tochange = tochange[!is.na(tochange)]
	values[tochange] = values[tochange] + set$count
}
sum(values==0)	#Quick check to make sure everything worked okay

input=data.frame(dist=pos, count=values)


#Helper function to rescale variable
rescale=function(x, in.range=c(0,1), out.range=c(0,1)){
	y = (x - min(in.range) ) / (max(in.range) - min(in.range))
	return (y * (max(out.range) - min(out.range)) + min(out.range))
}

#for(base in seq(from=1.25, to=3, by=0.25)){	#Doing a search of optimum bin size; log 1.5 seems most visually appealing
	#Divide into breaks
	mymax=ceiling(log(max(input$dist), base=base))
	mymin=ceiling(log(abs(min(input$dist)), base=base))
	breaks1 = base^(0:mymax)
	breaks2 = base^(0:mymin)
	if(min(input$dist) < 0){
		breaks2 = breaks2 * -1
	}
	breaks=sort(unique(c(breaks2, breaks1)))
	input$cuts=cut(input$dist, breaks=breaks, labels=F, include.lowest=T)
	gwas$cuts=cut(gwas$dist, breaks=breaks, labels=F, include.lowest=T)
	
	#Remove 0 distance
	input$cuts[input$dist==0]=NA
	gwas$cuts[gwas$dist==0]=NA
	
	final=data.frame(input=rep(0, length(breaks)), gwas=rep(0, length(breaks)))
	for(group in 1:length(breaks)){
		final$input[group]=sum(input$count[input$cuts==group], na.rm=T)
		final$gwas[group]=sum(gwas$count[gwas$cuts==group], na.rm=T)
	}
	
	#Normalize
	norm=final
	norm$input = norm$input / sum(norm$input, na.rm=T)
	norm$gwas = norm$gwas / sum(norm$gwas, na.rm=T)
	
	#Make barplot for showing proportion of genic/nongenic SNPs
	genic=cbind(input$count[1], gwas$count[1])
	nongenic=cbind(sum(input$count[-1]), sum(gwas$count[-1]))
	bars = rbind(genic, nongenic)
	dimnames(bars) = list(c("genic","nongenic"),c("input","gwas"))
	bars[,1] = bars[,1] / sum(bars[,1])
	bars[,2] = bars[,2] / sum(bars[,2])
	
	
	#Derive data for plotting drop-shading for GWAS hits
	shade.min=breaks[which.min(abs(breaks-1000))]	#empirically determined as the vertex closest to 1000
	shade.max=breaks[which.min(abs(breaks-5000))]	#empirically determined as the vertex closest to 5000
	shade.fill=rgb(0,0,0,0.25)
	#helper function to get a y value given known x and y values by linear interpolation
	get.yval=function(x,y,target){
		lower=cut(x=target, breaks=x, labels=FALSE)
		upper=lower+1
		dist = (target - x[lower]) / (x[upper] - x[lower])
		return(y[lower] + (y[upper]-y[lower]) * dist)
	}
	#Compute points of polygon to graph
	shade.ymid = c(get.yval(x=breaks, y=norm$gwas, target=shade.min), norm$gwas[breaks >=shade.min & breaks <=shade.max], get.yval(x=breaks, y=norm$gwas, target=shade.max))
	shade.xmid = c(shade.min, breaks[breaks >=shade.min & breaks <=shade.max], shade.max)
	shade.x=log(c(shade.min, shade.xmid, shade.max, shade.min), base)	#X coordinates of shading
	shade.y=c(0, shade.ymid,0,0)

	#Get ratio
	norm$ratio = norm$gwas / norm$input
	norm$ratio.plot  = rescale(norm$ratio, in.range=range(norm$ratio, na.rm=T), out.range=range(norm$input))
	ratio.min=floor(min(norm$ratio, na.rm=T))
	ratio.max=ceiling(max(norm$ratio, na.rm=T))
	ratio.labels=round(seq(from=ratio.min, to=ratio.max, length.out=5), digits=2)
	ratio.axis=rescale(ratio.labels,in.range=c(ratio.min, ratio.max), out.range=range(norm$input))
	axis.labels=c("1","10","100","1K","10K","100K","1M")
	axis.labels=c(rev(axis.labels), axis.labels)
	axis.at=c(-1 * rev(log(1 * 10^c(0:6), base)), log(1 * 10^c(0:6), base))
	
	#plot data
	for(i in 1){
	#for(i in 1:2){
		if(i==1){png(file=paste("10d_distance_to_genes_base",base,".png", sep=""), width=800, height=500)
		}else {svg(file=paste("10d_distance_to_genes_base",base,".svg", sep=""), width=5, height=5)}
		par(mfrow=c(1,1))
		#barplot(height=bars, legend.text=c("genic","nongenic"), col=c("black","gray"), main="Proportion of SNPs in genic regions")
		
		#Calculate x values
		xvals = log(abs(breaks), base=base)
		xvals[breaks<0] = xvals[breaks<0] * -1
		
		ylim=range(norm$input, norm$gwas)
		xlim=range(xvals)
		lwd=2
		plot(x=1,y=1, type="n", xlim=xlim, ylim=ylim, main="Non-genic SNP distances to nearest gene", xlab="Distance (bp, log scale)", ylab="Proportion non-genic SNPs", xaxt="n")
		axis(side=1, at=axis.at, labels=axis.labels)
		lines(x=xvals, y=norm$input, col="black", lwd=lwd)	#Input
		lines(x=xvals, y=norm$gwas, col="blue", lwd=lwd)	#Gwas
		#lines(x=log(breaks, base=base), y=norm$ratio.plot, col="red", lwd=lwd)	#Ratio
		#lines(x=log(breaks, base=base), y=norm$gwas - norm$input, col="darkgreen", lwd=lwd)	#Difference
		#lines(x=log(breaks, base=base), y=norm$input - norm$gwas, col="darkgreen", lwd=lwd, lty="dashed")	#Difference (other direction)
		#axis(side=4, at=ratio.axis, labels=ratio.labels) #ratio axis
		polygon(x=shade.x, y=shade.y, col=shade.fill, border=NA)	
		legend(x="topleft", legend=c("All input SNPs","GWAS hits"), col=c("black","blue"), lwd=2)
		dev.off()
	}

#}
