# Supplementary material for: Association Mapping across Numerous Traits Reveals Patterns of Functional Variation in Maize
Source: PLoS Genet. 2014 Dec 4;10(12):e1004845. doi: 10.1371/journal.pgen.1004845 (PMC4256217; doi:10.1371/journal.pgen.1004845)
Supplement: Dataset S3 — Bioinformatic scripts. This file contains the various bioinformatics scripts that were used to perform the NAM-GWAS analysis and the subsequent analyses that form the basis for this paper. (GZ) [file pgen.1004845.s008.gz › Scripts/11a_CalcMafFromGwasHapmap.pl]

#! /usr/bin/perl -w

#Use the GWAS-encoded input files to caclulate the MAF in the input datasets
#Arguments: (0) GWAS input file(s), (1) Output file name

use strict;

my @ins = @ARGV;
my $out = pop @ins;
my ($snpID, $alleleID, $chrID, $posID, $b73ID, $startID)=(0,1,2,3,11, 12);	#Columns with needed info in hapmap file

open(OUT, ">$out") or die "Cannot open output file $out\n";
print OUT "snp\talleles\tmaf\n";
my $total=0;
foreach my $in (@ins){
	print "Processing file $in\n";
	open(IN, $in) or die "Cannot open intput file $in\n";
	my $counter=0;
	while(my $line = <IN>){
		if($line =~ m/^rs#/){next;}	#skip header rows
		$counter+=1;
		if($counter % 5e5 ==0){
			print "\tProcessed $counter lines\n";
		}
		my @data = split /\t/, $line;
		my $sum=$data[$b73ID] * (scalar @data - $startID);	#Weight B73's as equal to all the other lines, since it's 50% of every pop
		for(my $i=$startID; $i < scalar @data; $i+=1){
			$sum += $data[$i];
		}
		my $maf = $sum / (2 * (scalar @data - $startID));	#Compute MAF, on assumption that 1 is minor, and accounting for B73's contribution being equal to all the other lines combined
		if ($maf >0.5){	#If 1 turns out to be major, flip so is minor
			$maf = 1 - $maf;
		}
		print OUT "$data[$snpID]\t$data[$alleleID]\t$maf\t$data[$chrID]:$data[$posID]\n"
	}
	$total += $counter;
	close IN;
}
print "\nTotal $total SNPs processed\n";
close OUT;

exit;
