# Supplementary material for: Association Mapping across Numerous Traits Reveals Patterns of Functional Variation in Maize
Source: PLoS Genet. 2014 Dec 4;10(12):e1004845. doi: 10.1371/journal.pgen.1004845 (PMC4256217; doi:10.1371/journal.pgen.1004845)
Supplement: Dataset S3 — Bioinformatic scripts. This file contains the various bioinformatics scripts that were used to perform the NAM-GWAS analysis and the subsequent analyses that form the basis for this paper. (GZ) [file pgen.1004845.s008.gz › Scripts/11a_CalcMafFromGwasHapmap.sh]

#! /bin/bash

#Calculate the minor allele feq in the GWAS input files

SOURCEDIR=/media/STORAGE/Working_Files/SNPs/GWAS_sources

perl 11a_CalcMafFromGwasHapmap.pl $SOURCEDIR/Hapmap1_snps/hapmap1_snps_agpv2_chr*_recoded.txt 11a_mafs_hapmap1.txt &
perl 11a_CalcMafFromGwasHapmap.pl $SOURCEDIR/Hapmap2_snps/nam_maizeHapMapV2_B73RefGenV2_201203028_chr*_b73toRef.numeric.txt 11a_mafs_hapmap2.txt &
perl 11a_CalcMafFromGwasHapmap.pl $SOURCEDIR/Hapmap2_RDVs_new/cnvnator_rdvs/*.hmp.txt 11a_mafs_cnvnator.txt &
perl 11a_CalcMafFromGwasHapmap.pl $SOURCEDIR/Hapmap2_RDVs_new/edgeR_rdvs/rdvs_win2k_chr*_20130307.txt 11a_mafs_edger_win2k.txt &
perl 11a_CalcMafFromGwasHapmap.pl $SOURCEDIR/Hapmap2_RDVs_genic/genic_cnv_class_agpv2_chr*_recoded.txt 11a_mafs_genic_cnvs.txt  &

perl 11a_CalcMafFromGwasHapmap.pl 11_gwas_hits_input_snps.hmp.txt 11a_mafs_gwas_hits.txt &

wait
