# Supplementary material for: Association Mapping across Numerous Traits Reveals Patterns of Functional Variation in Maize
Source: PLoS Genet. 2014 Dec 4;10(12):e1004845. doi: 10.1371/journal.pgen.1004845 (PMC4256217; doi:10.1371/journal.pgen.1004845)
Supplement: Dataset S3 — Bioinformatic scripts. This file contains the various bioinformatics scripts that were used to perform the NAM-GWAS analysis and the subsequent analyses that form the basis for this paper. (GZ) [file pgen.1004845.s008.gz › Scripts/11b_PlotAlleleFreq.r]

#Plot differences in MAF for GWAS hits and SNPs at large

#setwd("/media/STORAGE/Working_Files/GeneticLoad/GWAS")
#load files
colClasses=c("NULL","NULL", "numeric")
gwas=read.delim("11a_mafs_gwas_hits.txt", header=T, colClasses=colClasses)
all=NULL;
for(file in c("11a_mafs_cnvnator.txt", "11a_mafs_edger_win2k.txt","11a_mafs_genic_cnvs.txt","11a_mafs_hapmap1.txt","11a_mafs_hapmap2.txt")){
	data=read.delim(file, header=T, colClasses=colClasses)
	all=c(all, data$maf)
}
gwas=gwas$maf
all=all[all !=0]	#Remove any nonsegregating ones. (Preliminary test shows only ~400 of ~28 million)

#convert to histograms
breaks=seq(from=0, to=0.5, by=0.01)
all.hist=hist(all, breaks=breaks, plot=F)
gwas.hist=hist(gwas, breaks=breaks, plot=F)

#Plot result
x.plot = breaks[-1]
all.plot=all.hist$density / sum(all.hist$density)
gwas.plot=gwas.hist$density / sum(gwas.hist$density)
gwas.cum=all.cum=rep(NA, length(x.plot))	#Cumulative dist
for(i in 1:length(x.plot)){
	gwas.cum[i] = sum (gwas.plot[1:i])
	all.cum[i] = sum (all.plot[1:i])
}
ylim=range(c(all.plot, gwas.plot))
for(i in 1:2){
	if(i==1){png("11b_GWAS_allele_freqencies.png", height=1000, width=2000)}
	else {svg("11b_GWAS_allele_freqencies.svg", height=5, width=10)}
	par(mfrow=c(1,2), cex=2)
	plot(x=1,y=1, xlim=c(0,0.5), ylim=ylim, main="Minor allele freq. in datasets", xlab="Minor allele frequency", ylab="Proportion total", type="n")
	lines(x=x.plot[all.plot !=0], y=all.plot[all.plot !=0], col="black", lwd=2)
	lines(x=x.plot[gwas.plot !=0], y=gwas.plot[gwas.plot !=0], col="blue", lwd=2)
	legend(x="topright", legend=(c("All SNPs","GWAS hits")), col=c("black","blue"), lwd=2)
	
	#Cumulative distribution
	plot(x=1,y=1, xlim=c(0,0.5), ylim=c(0,1), main="Cumulative dist. of MAFs", xlab="Cumulative MAF proportion", ylab="Proportion total", type="n")
	lines(x=x.plot, y=all.cum, col="black", lwd=2)
	lines(x=x.plot, y=gwas.cum, col="blue", lwd=2)
	legend(x="bottomright", legend=(c("All SNPs","GWAS hits")), col=c("black","blue"), lwd=2)
	dev.off()
}
