# Supplementary material for: Association Mapping across Numerous Traits Reveals Patterns of Functional Variation in Maize
Source: PLoS Genet. 2014 Dec 4;10(12):e1004845. doi: 10.1371/journal.pgen.1004845 (PMC4256217; doi:10.1371/journal.pgen.1004845)
Supplement: Dataset S3 — Bioinformatic scripts. This file contains the various bioinformatics scripts that were used to perform the NAM-GWAS analysis and the subsequent analyses that form the basis for this paper. (GZ) [file pgen.1004845.s008.gz › Scripts/11_MakeInputHapmapFromGwasFile.pl]

#! /usr/bin/perl -w

#Purpose: Take the list of GWAS hits and reconstruct a hapmap from them
#Arguments: (0) Input file of hits, (1) List of hapmap files to search, (2) Output file for found hits

use strict;

#Parse arguments
my ($hitfile,@hapfiles) = @ARGV;
my $out = pop @hapfiles;

#columns with needed info in input files
my ($hap_snpID,$hap_alleleID,$hap_chromID,$hap_posID)=(0,1,2,3);
my ($hit_chromID,$hit_posID,$hit_alleleID)=(1,2,4);

#Load known hits
print "Loading GWAS hits\n";
open(HITS, $hitfile) or die "Cannot open hit file $hitfile\n";
my %hits;
while(my $line=<HITS>){
	chomp $line;
	my ($chrom, $pos, $allele) = (split /\t/, $line)[$hit_chromID, $hit_posID, $hit_alleleID];
	$hits{"$chrom.$pos.$allele"}=1;	#Store information for later use
}
close HITS;

#Go through hapmap files and find matches
print "Searching hapmap files\n";
open(OUT, ">$out") or die "Cannot open output file $out\n";
my $first=1;
foreach my $hapfile(@hapfiles){
	print "Processing file $hapfile\n";
	open (HAP, $hapfile) or die "Cannot open hapmap file $hapfile\n";
	my $count=0;
	while(my $line = <HAP>){
		if($line =~ m/^rs#/){
			if($first ==1){	#Print header on first time through (assumes all headers are the same)
				print OUT $line; 
				$first=0;
			}
			next; #Skip to next line
		}
	
		$count+=1;
		if($count % 500000==0){print "\tProcessed $count lines\n";}
		my ($chrom, $pos, $allele) = (split /\t/, $line)[$hap_chromID, $hap_posID, $hap_alleleID];
		if(exists $hits{"$chrom.$pos.$allele"}){
			if($hits{"$chrom.$pos.$allele"}==1){
				print OUT $line;
				$hits{"$chrom.$pos.$allele"} = 0;
			}else{
				print "Warning! Potential duplicate SNP found at $chrom.$pos.$allele!\n";
				print OUT $line;
			}
		}
	}
	close HAP;
}
close OUT;

#Output remaining ones
print "Snps not found:\n";
my $total=0;
foreach my $snp (keys %hits){
	if($hits{$snp}==1){
		print "\t$snp\n";
		$total+=1;
	}
}
print "\tTotal $total snps not found\n";

#Check if two allele listings are the same thing but printed differently (eg, opp order, reverse complement, etc)
#sub checkAlleles{
#	my $a1 = shift;
#	my $a2 = shift;
#	if($a1 eq $a2){return 1;}	#Normal
#	if($a1 eq reverse($a2)){return 1;}	#reverse
#	my $a2_comp = &comp($a2);
#	#print "A2: $a2; Rev: " . reverse($a2) ."; Comp: $a2_comp\n" ;
#	if($a1 eq $a2_comp){return 1;}	#complement
#	if($a1 eq reverse($a2_comp)){return 1;}	#Reverse complement
#	#If reach this point, return 0 for no match
#	return 0;	
#}
#
#sub comp{
#	my $seq=shift;
#	$seq =~ tr/[AGCT]/[TCGA]/;
#	return $seq;
#}

exit;
