# Supplementary material for: Association Mapping across Numerous Traits Reveals Patterns of Functional Variation in Maize
Source: PLoS Genet. 2014 Dec 4;10(12):e1004845. doi: 10.1371/journal.pgen.1004845 (PMC4256217; doi:10.1371/journal.pgen.1004845)
Supplement: Dataset S3 — Bioinformatic scripts. This file contains the various bioinformatics scripts that were used to perform the NAM-GWAS analysis and the subsequent analyses that form the basis for this paper. (GZ) [file pgen.1004845.s008.gz › Scripts/11_MakeInputHapmapFromGwasFile.sh]

#! /bin/bash

#Use the list of hits to extract the snps from the original hapmap files with their 0/1 coding

SOURCEDIR=/media/STORAGE/Working_Files/SNPs/GWAS_sources
hapmap1=$SOURCEDIR/Hapmap1_snps/hapmap1_snps_agpv2_chr*_recoded.txt
hapmap2=$SOURCEDIR/Hapmap2_snps/nam_maizeHapMapV2_B73RefGenV2_201203028_chr*_b73toRef.numeric.txt
cnvnator=$SOURCEDIR/Hapmap2_RDVs_new/cnvnator_rdvs/*.hmp.txt
edger=$SOURCEDIR/Hapmap2_RDVs_new/edgeR_rdvs/rdvs_win2k_chr*_20130307.txt
genic=$SOURCEDIR/Hapmap2_RDVs_genic/genic_cnv_class_agpv2_chr*_recoded.txt

perl 11_MakeInputHapmapFromGwasFile.pl 1a_gwas_hits_rmip05.txt $hapmap2 $hapmap1 $cnvnator $edger $genic 11_gwas_hits_input_snps.hmp.txt
