# Supplementary material for: Association Mapping across Numerous Traits Reveals Patterns of Functional Variation in Maize
Source: PLoS Genet. 2014 Dec 4;10(12):e1004845. doi: 10.1371/journal.pgen.1004845 (PMC4256217; doi:10.1371/journal.pgen.1004845)
Supplement: Dataset S3 — Bioinformatic scripts. This file contains the various bioinformatics scripts that were used to perform the NAM-GWAS analysis and the subsequent analyses that form the basis for this paper. (GZ) [file pgen.1004845.s008.gz › Scripts/12a_ComputeRelativeContributions.r]

#Compute relative effect contributions of genic, nongenic, etc

#setwd("/media/STORAGE/Working_Files/GeneticLoad/GWAS")
effect.file="12_gwas_effects_worstpersnp.txt"
gwas.file="1_gwas_hits.txt"

effects=read.delim(effect.file, header=T, colClasses=c("character","character","numeric","character"))
gwas.colClasses=rep("NULL",9)
gwas.colClasses[c(1,6)] = c("character","numeric")
gwas=read.delim(gwas.file, header=T, colClasses=gwas.colClasses)

#Absolute-value effects since I'm more concerned about scale than direction
effects$effect=abs(effects$effect)
gwas$effect=abs(gwas$effect)

#Combine SO terms for simpler analysis
effects$so_term = sub(effects$so_term, pattern="stop_gained", replacement="other_coding")
effects$so_term = sub(effects$so_term, pattern="stop_lost", replacement="other_coding")
effects$so_term = sub(effects$so_term, pattern="initiator_codon_variant", replacement="other_coding")
effects$so_term = sub(effects$so_term, pattern="non_coding_exon_variant", replacement="other_coding")
effects$so_term = sub(effects$so_term, pattern="splice_region_variant", replacement="intron_variant")

#Create distribution functions for the different traits
traits=unique(gwas$trait)
dist=list()
for(i in 1:length(traits)){
	dist[[i]] = ecdf(gwas$effect[gwas$trait==traits[i]])
}

#Get max and min for each trait
traitdata = data.frame(trait=traits, max=NA, min=NA)
for(i in 1:NROW(traitdata)){
	traitdata$max[i] = max(gwas$effect[gwas$trait==traitdata$trait[i]])
	traitdata$min[i] = min(gwas$effect[gwas$trait==traitdata$trait[i]])
}
traitdata$range = traitdata$max - traitdata$min


#Helper function to compute quantile of each effect
get.quantile=function(x){
	my.dist = which(traits==x[1])
	dist[[my.dist]](x[3])	#return quantile of 3rd term (=effect size) in range of effect sizes from same trait
}

#Helper function to compute position in range of effects
get.scaling=function(x){
	my.trait = which(traits==x[1])
	#(as.numeric(x[3]) - traitdata$min[my.trait]) / traitdata$range[my.trait]	#Normalize based on smallest value
	(as.numeric(x[3])) / traitdata$range[my.trait]	#Normalized based on 0
}

#Get quantiles and scaling
effects$quantile = apply(X=effects, MARGIN=1, FUN=get.quantile)
effects$scaling = apply(X=effects, MARGIN=1, FUN=get.scaling)

#Add another coding for intergenic/proximal/genic/cnv
effects$category = ifelse(effects$so_term=="intergenic_variant", yes="intergenic", no=ifelse(effects$so_term=="upstream_gene_variant" | effects$so_term=="downstream_gene_variant" , yes="gene_proximal", no=ifelse(effects$so_term=="cnv", yes="cnv", no="genic")))
categories=unique(effects$category)

#plot boxplots
write.table(effects, file="12a_effects_parsed.txt", sep="\t", quote=F, col.names=T, row.names=F)
png("12a_effect_size_boxplots.png", width=500, height=800)
	par(cex=1.2, mfrow=c(2,1))
	boxplot(effects$scaling ~ effects$category, main="Scaled quantile effects")
	boxplot(effects$quantile ~ effects$category, main="Raw quantile effects")
dev.off()


#Make histograms
myhists.quantile=list()
myhists.scaling=list()
breaks=seq(from=0, to=1, by=0.01)
for(i in 1:length(categories)){
	myhists.quantile[[i]] = hist(effects$quantile[effects$category==categories[i]], plot=F, breaks=breaks, right=T)
	scaling=round(effects$scaling[effects$category==categories[i]], 5)	#Round off to avoid histogram pitching a fit over values infinitesimally over 1
	myhists.scaling[[i]] = hist(scaling, plot=F, breaks=breaks, right=T)
}

#Extract values for plotting
quantiles=matrix(nrow=length(breaks)-1, ncol=0)
quantiles.counts=matrix(nrow=length(breaks)-1, ncol=0)
scalings=matrix(nrow=length(breaks)-1, ncol=0)
for(i in 1:length(categories)){
	quantiles=cbind(quantiles, myhists.quantile[[i]]$density)
	quantiles.counts=cbind(quantiles.counts, myhists.quantile[[i]]$counts)
	scalings=cbind(scalings, myhists.scaling[[i]]$density)
}
colnames(quantiles)=categories
colnames(quantiles.counts)=categories
colnames(scalings)=categories

#Plot graphs
#x.plot=breaks[-1]
#png("12b_effect_size_dist_raw.png", width=1500, height=500)
#	par(mfrow=c(1,3))
#	colors=c("blue","gray35","black")
#	plot(x=NA, y=NA, xlim=range(x.plot), ylim=range(quantiles), main="Distribution of Quantiles (proportion)", xlab="Quantile", ylab="Amount")
#	for(i in 1:3){
#		lines(x=x.plot, y=quantiles[,i], col=colors[i])
#	}
#	legend(x="topleft", bty="n", legend=categories, lwd=2, col=colors)
#	plot(x=NA, y=NA, xlim=range(x.plot), ylim=range(quantiles.counts), main="Distribution of Quantiles (counts)", xlab="Quantile", ylab="Amount")
#	for(i in 1:3){
#		lines(x=x.plot, y=quantiles.counts[,i], col=colors[i])
#	}
#	legend(x="topleft", bty="n", legend=categories, lwd=2, col=colors)
#	plot(x=NA, y=NA, xlim=range(x.plot), ylim=range(scalings), main="Distribution of Scalings", xlab="Scaling", ylab="Amount")
#	for(i in 1:3){
#		lines(x=x.plot, y=scalings[,i], col=colors[i])
#	}
#	legend(x="topright", bty="n", legend=categories, lwd=2, col=colors)
#dev.off()

###Repeat the above, but now just use the mean effect value per SNP in each trait
#Get the mean for each
effects$mean=NA
effects$num=NA
for(trait in traits){
	cat(trait,"\n")
	subtrait=effects[effects$trait==trait,]
	for(snp in unique(subtrait$snp)){
		subtrait$mean[subtrait$snp==snp] = mean(as.numeric(subtrait$effect[subtrait$snp==snp]))
		subtrait$num[subtrait$snp==snp] = 1:sum(subtrait$snp==snp)
	}
	effects$mean[effects$trait==trait]=subtrait$mean
	effects$num[effects$trait==trait]=subtrait$num
}
effects.mean = effects[effects$num==1,]

#Helper function to compute quantile of each mean effect
get.mean.quantile=function(x){
	my.dist = which(traits==x[1])
	dist[[my.dist]](x[8])	#return quantile of 3rd term (=effect size) in range of effect sizes from same trait
}

#Helper function to compute position in range of mean effects
get.mean.scaling=function(x){
	my.trait = which(traits==x[1])
	(as.numeric(x[8]) - traitdata$min[my.trait]) / traitdata$range[my.trait]
}

#Get quantiles and scaling
effects.mean$mean.quantile = apply(X=effects.mean, MARGIN=1, FUN=get.mean.quantile)
effects.mean$mean.scaling = apply(X=effects.mean, MARGIN=1, FUN=get.mean.scaling)

#plot boxplots
write.table(effects.mean, file="12a_mean_effects_parsed.txt", sep="\t", quote=F, col.names=T, row.names=F)
png("12a_mean_effect_size_boxplots.png", width=500, height=800)
	par(cex=1.2, mfrow=c(2,1))
	boxplot(effects.mean$mean.scaling ~ effects.mean$category, main="Scaled mean quantile effects")
	boxplot(effects.mean$mean.quantile ~ effects.mean$category, main="Raw mean quantile effects")
dev.off()

#Make histograms
meanhists.quantile=list()
meanhists.scaling=list()
breaks.mean=seq(from=0, to=1, by=0.04)
for(i in 1:length(categories)){
	meanhists.quantile[[i]] = hist(effects.mean$mean.quantile[effects.mean$category==categories[i]], plot=F, breaks=breaks.mean, right=T)
	scaling=round(effects.mean$mean.scaling[effects.mean$category==categories[i]], 5)	#Round off to avoid histogram pitching a fit over values infinitesimally over 1
	meanhists.scaling[[i]] = hist(scaling, plot=F, breaks=breaks.mean, right=T)
}

#Extract values for plotting
mean.quantiles=matrix(nrow=length(breaks.mean)-1, ncol=0)
mean.quantiles.counts=matrix(nrow=length(breaks.mean)-1, ncol=0)
mean.scalings=matrix(nrow=length(breaks.mean)-1, ncol=0)
for(i in 1:length(categories)){
	mean.quantiles=cbind(mean.quantiles, meanhists.quantile[[i]]$density)
	mean.quantiles.counts=cbind(mean.quantiles.counts, meanhists.quantile[[i]]$counts)
	mean.scalings=cbind(mean.scalings, meanhists.scaling[[i]]$density)
}
colnames(mean.quantiles)=categories
colnames(mean.quantiles.counts)=categories
colnames(mean.scalings)=categories

#Plot graphs
png("12b_effect_size_dist_mean.png", width=1500, height=500)
	x.plot=breaks.mean[-1]
	par(mfrow=c(1,3), lwd=2)
	colors=c("blue","gray35", "darkgreen","black")
	plot(x=NA, y=NA, xlim=range(x.plot), ylim=range(mean.quantiles), main="Distribution of Mean Quantiles (proportion)", xlab="Quantile", ylab="Amount")
	for(i in 1:4){
		lines(x=x.plot, y=mean.quantiles[,i], col=colors[i])
	}
	legend(x="topleft", bty="n", legend=categories, lwd=2, col=colors)
	plot(x=NA, y=NA, xlim=range(x.plot), ylim=range(mean.quantiles.counts), main="Distribution of Mean Quantiles (counts)", xlab="Quantile", ylab="Amount")
	for(i in 1:4){
		lines(x=x.plot, y=mean.quantiles.counts[,i], col=colors[i])
	}
	legend(x="topleft", bty="n", legend=categories, lwd=2, col=colors)
	plot(x=NA, y=NA, xlim=range(x.plot), ylim=range(mean.scalings), main="Distribution of Mean Scalings", xlab="Scaling", ylab="Amount")
	for(i in 1:4){
		lines(x=x.plot, y=mean.scalings[,i], col=colors[i])
	}
	legend(x="topright", bty="n", legend=categories, lwd=2, col=colors)
dev.off()

#Cumulative mean-quantile plot
cumulative.mean=matrix(NA, ncol=NCOL(mean.quantiles), nrow=NROW(mean.quantiles))
for(c in 1:NCOL(cumulative.mean)){
	for(r in 1:NROW(cumulative.mean)){
		cumulative.mean[r,c] = sum(mean.quantiles[1:r,c])
	}
}
cumulative.mean = cumulative.mean / max(cumulative.mean)  #Change to 0-1 scale

png("12b_effect_size_cumulative_mean_quantile.png", width=1000, height=500)
	par(mfrow=c(1,2), lwd=2)
	plot(x=NA, y=NA, xlim=range(x.plot), ylim=range(cumulative.mean), main="Cumulative Dist. Funct. of Mean Quantiles", xlab="Quantile", ylab="Cumulative Amount")
	for(i in 1:4){
		lines(x=x.plot, y=cumulative.mean[,i], col=colors[i])
	}
	legend(x="topleft", bty="n", legend=categories, lwd=2, col=colors)
	plot(x=NA, y=NA, xlim=range(x.plot), ylim=range(cumulative.mean), main="Anti-Cumulative Dist. Funct. of Mean Quantiles", xlab="Quantile", ylab="Cumulative Amount")
	for(i in 1:4){
		lines(x=x.plot, y=1-cumulative.mean[,i], col=colors[i])
	}
	legend(x="topright", bty="n", legend=categories, lwd=2, col=colors)
dev.off()


##Identify SNPs that come up in >1 trait (=pleiotropic)
##TODO: Should prune the derived traits so they don't bias the results
##TODO: Make pie chart of total SNPs, GWAS SNPs, and Pleiotropic SNPs to look for relative enrichment
snps.multiple = table(effects.mean$snp)
snps.multiple = snps.multiple[snps.multiple>1 & nchar(names(snps.multiple))>0]	#Filter for multiple hits and just SNPs (not CNVs, which have a SNP name of "")
pleiotropic = effects.mean[effects.mean$snp %in% names(snps.multiple),]
pleiotropic = pleiotropic[order(pleiotropic$snp, pleiotropic$trait),]
#Make matrix of correlations between SNPs
traits=unique(pleiotropic$trait)
trait.tally=matrix(0, nrow=length(snps.multiple), ncol=length(traits))	#To keep a snp-by-trait tally for later correlation analysis
rownames(trait.tally)=names(snps.multiple)
colnames(trait.tally)=traits
for(i in 1:length(snps.multiple)){
	subdata = pleiotropic[pleiotropic$snp==names(snps.multiple)[i],]
	trait.indices = which (traits %in% subdata$trait )
	trait.tally[i,trait.indices] = trait.tally[i,trait.indices] + 1
}
cor=cor(trait.tally)
plot(cor)
source("~/Software/R/0_CorrelationEllipsesFunction.r")
png("12b_pleiotropy_corr_between_traits.png", width=1000, height=1000)
correlationEllipses(cor)
dev.off()
#Reduce to just significant correlations
cutoff=0.4
cor.sig = cor
cor.sig= ifelse(cor==1, yes=0, no=cor)	#Remove perfect correlations with self
rows.max = apply(X=abs(cor.sig), FUN=max, MARGIN=1)
cols.max = apply(X=abs(cor.sig), FUN=max, MARGIN=2)	#Should be the same, but just in case
cor.sig = cor[rows.max>=cutoff, cols.max>=cutoff]
dim(cor.sig)
png("12b_pleiotropy_corr_between_traits_pruned.png", width=1000, height=1000)
correlationEllipses(cor.sig)
dev.off()
