# Supplementary material for: Association Mapping across Numerous Traits Reveals Patterns of Functional Variation in Maize
Source: PLoS Genet. 2014 Dec 4;10(12):e1004845. doi: 10.1371/journal.pgen.1004845 (PMC4256217; doi:10.1371/journal.pgen.1004845)
Supplement: Dataset S3 — Bioinformatic scripts. This file contains the various bioinformatics scripts that were used to perform the NAM-GWAS analysis and the subsequent analyses that form the basis for this paper. (GZ) [file pgen.1004845.s008.gz › Scripts/12_TagGwasResultsWithVariantType.pl]

#! /usr/bin/perl

#Purpose: Match the worst-per-snp output from the VEP in 12_ to the actual GWAS results to tag each result with a variation
#Arguments: (0) VEP prediction output file (from 12_), (1) Compiled GWAS bpp05 prediction file, (2) GWAS reconstructed hapmap file to give SNP names, (3) Output file

use strict;
my ($vepfile, $hitfile, $hapfile, $outfile) = @ARGV;

#Columns of needed data 
my ($traitID, $chromID, $posID, $alleleID, $effectID) =(0,1,2,4,5);	#GWAS output file
my ($hapsnpID, $hapalleleID, $hapchrID, $happosID) = (0,1,2,3);	#From hapmap file
my ($vepsnpID,$variantID)=(0,6);	#VEP output file

#Create a hash of SNP effects
print "Creating hash of SNP effects\n";
my %effects;
open(VEP, $vepfile) or die "Cannot open VEP prediction file $vepfile\n";
while(my $line=<VEP>){
	if($line =~ m/^#/) {next;}	#Skip header rows
	chomp $line;
	my ($snp, $variant) = (split /\t/, $line)[$vepsnpID, $variantID];
	$effects{$snp}=$variant;
}
close VEP;

#Create hash to match snp locations with name
print "Loading SNPs\n";
my %snps;
open(HAP, $hapfile) or die "Cannot open reconstructed hapmap $hapfile\n";
while(my $line=<HAP>){
	if($line =~ m/^rs#/) {next;}	#Skip header row
	chomp $line;
	my ($snp, $alleles, $chr, $pos) = (split /\t/, $line)[$hapsnpID, $hapalleleID, $hapchrID, $happosID];
	$snps{$chr.$pos.$alleles} = $snp;
	#print "Loaded $chr.$pos.$alleles\n";
}
close HAP;

#Tag SNPs and output needed info
print "Tagging SNPs with effects and SO terms\n";
open(HIT, $hitfile) or die "Cannot open hit prediction file $hitfile\n";
open(OUT, ">$outfile") or die "Cannot open output file $outfile\n";
print OUT "trait\tsnp\teffect\tso_term\n";
while(my $line=<HIT>){
	chomp $line;
	my ($trait, $chrom, $pos, $allele, $effect) = (split /\t/, $line)[$traitID, $chromID, $posID, $alleleID, $effectID];
	my $snp = $snps{$chrom.$pos.$allele};
	#print "Retrieved $chrom.$pos.$allele\n";
	my $variant;
	if($allele =~ m/(as_minor|as_missing|_hm1|_hm2)/){
		$variant=$effects{$snp};
	}else{
		$variant="cnv";
	}
	print OUT "$trait\t$snp\t$effect\t$variant\n";
	#print "$trait\t$snp\t$effect\t$variant\t$chrom\t$pos\t$allele\n";
}
close HIT;
close OUT;


exit;
