# Supplementary material for: Association Mapping across Numerous Traits Reveals Patterns of Functional Variation in Maize
Source: PLoS Genet. 2014 Dec 4;10(12):e1004845. doi: 10.1371/journal.pgen.1004845 (PMC4256217; doi:10.1371/journal.pgen.1004845)
Supplement: Dataset S3 — Bioinformatic scripts. This file contains the various bioinformatics scripts that were used to perform the NAM-GWAS analysis and the subsequent analyses that form the basis for this paper. (GZ) [file pgen.1004845.s008.gz › Scripts/12_TagGwasResultsWithVariantType.sh]

#! /bin/bash

#Connect SNPs with their effect sizes and VEP predicted worst-per-snp effect

perl 12_TagGwasResultsWithVariantType.pl 1d_gwas_hits.WorstPerSnp.vcf 1a_gwas_hits_rmip05.txt 11_gwas_hits_input_snps.hmp.txt 12_gwas_effects_worstpersnp.txt 
