# Supplementary material for: Association Mapping across Numerous Traits Reveals Patterns of Functional Variation in Maize
Source: PLoS Genet. 2014 Dec 4;10(12):e1004845. doi: 10.1371/journal.pgen.1004845 (PMC4256217; doi:10.1371/journal.pgen.1004845)
Supplement: Dataset S3 — Bioinformatic scripts. This file contains the various bioinformatics scripts that were used to perform the NAM-GWAS analysis and the subsequent analyses that form the basis for this paper. (GZ) [file pgen.1004845.s008.gz › Scripts/13a_CompareTransitionTransversion.r]

#Compare the frequencies of transitions vs transversions in GWAS input/output data

#Read in data
#setwd("/media/STORAGE/Working_Files/GeneticLoad/GWAS/")
input=read.delim("13_input_alleles.txt", colClasses="character", header=T)
output=read.delim("13_output_alleles.txt", colClasses="character", header=T)
header=names(output)

#Transition/transversion key
transitions=c("A/G","G/A","C/T","T/C")
transversions=c("A/C","A/T","G/C","G/T","C/A","C/G","T/A","T/G")

#Collapse duplicate output SNPs
out=apply(X=output, FUN=paste, MARGIN=1, collapse="|")
out=unique(out)
out=do.call(what=rbind, args=strsplit(out, split="\\|"))
output=data.frame(out)
names(output)=header

#Remove allele tags
output$allele = sub(output$allele, pattern="(_as_minor|_as_missing|_hm1|_hm2)", replacement="", perl=T)
input$alleles = sub(input$alleles, pattern="(_as_minor|_as_missing|_hm1|_hm2)", replacement="", perl=T)

#Assign transition/transversion
assign.call=function(alleles){	#Helper function to take a vector of alleles and return a data frame with 3 possibilities (transition, transversion, other)
	my.transition=ifelse(alleles %in% transitions, yes=1, no=0)
	my.transversion=ifelse(alleles %in% transversions, yes=1, no=0)
	my.other = ifelse(!my.transition & !my.transversion, yes=1, no=0)
	return(data.frame(transition=my.transition, transversion=my.transversion, other=my.other))
}

in.calls = assign.call(input$alleles)
out.calls = assign.call(output$allele)
input$transitions=in.calls$transition
input$transversions=in.calls$transversion
input$other=in.calls$other
output$transitions=out.calls$transition
output$transversions=out.calls$transversion
output$other=out.calls$other

#Make pie chart of distributions
in.plot = apply(X=input[,2:4], MARGIN=2, FUN=sum)
in.names=names(input)[2:4]
out.plot = apply(X=output[,4:6], MARGIN=2, FUN=sum)
out.names=names(output)[4:6]
col=c("white","gray50","black")

png("13a_transitions_transversions.png", width=800, height=400)
	par(mfrow=c(1,2), cex=1.1)
	pie(x=in.plot, labels=in.names, col=col, main="Transitions/Transversion in input dataset", sub=paste("Transitions:Transversions =",round(in.plot[1]/in.plot[2], digits=2)))
	pie(x=out.plot, labels=out.names, col=col, main="Transitions/Transversion in output RMIP>=5 dataset", sub=paste("Transitions:Transversions =",round(out.plot[1]/out.plot[2], digits=2)))
dev.off()
