# Supplementary material for: Association Mapping across Numerous Traits Reveals Patterns of Functional Variation in Maize
Source: PLoS Genet. 2014 Dec 4;10(12):e1004845. doi: 10.1371/journal.pgen.1004845 (PMC4256217; doi:10.1371/journal.pgen.1004845)
Supplement: Dataset S3 — Bioinformatic scripts. This file contains the various bioinformatics scripts that were used to perform the NAM-GWAS analysis and the subsequent analyses that form the basis for this paper. (GZ) [file pgen.1004845.s008.gz › Scripts/13_GetGWASAllelesForTransversions.sh]

#! /bin/bash

#Cut out the allele columns in my GWAS input/output files to get frequencies of transitions vs transversions

SOURCEDIR=/home/jgw87/Working_Files/SNPs/GWAS_sources


out=13_input_alleles.txt
echo "alleles" > $out
for file in $SOURCEDIR/Hapmap2_snps/nam_maizeHapMapV2_B73RefGenV2_201203028_chr*_b73toRef.numeric.txt $SOURCEDIR/Hapmap1_snps/hapmap1_snps_agpv2_chr*_recoded.txt; do
	echo "Processing input ${file}"
	tail -n +2 $file | cut --fields=2 >> $out	#Skip first line, then take 2nd column
done

echo "Processing output SNPs"
out2=13_output_alleles.txt
echo -e "chr\tpos\tallele" > $out2
cut --fields=2,3,5 1a_gwas_hits_rmip05.txt >> $out2
