# Supplementary material for: Association Mapping across Numerous Traits Reveals Patterns of Functional Variation in Maize
Source: PLoS Genet. 2014 Dec 4;10(12):e1004845. doi: 10.1371/journal.pgen.1004845 (PMC4256217; doi:10.1371/journal.pgen.1004845)
Supplement: Dataset S3 — Bioinformatic scripts. This file contains the various bioinformatics scripts that were used to perform the NAM-GWAS analysis and the subsequent analyses that form the basis for this paper. (GZ) [file pgen.1004845.s008.gz › Scripts/14a2_CombineBlups.r]

#Combine my blups into a single file for easier analysis

#Load data
#setwd("/media/STORAGE/Working_Files/GeneticLoad/GWAS/")
sourcedir="/media/STORAGE/Working_Files/SNPs/GWAS_sources/NAM_BLUPs"
options(stringsAsFactors=F)
panzea=read.delim(paste(sourcedir,"NAM_BLUPS.txt",sep="/"), header=T)
leaves=read.delim(paste(sourcedir,"leaf_traits_phenotype_data_PeterB.txt",sep="/"), header=T)
peiffer=read.delim(paste(sourcedir,"blups_NAMplusIBM_JasonP.txt",sep="/"), header=T)
nengyi=read.delim(paste(sourcedir,"Nengyi_NAM_Metabolites.txt",sep="/"), header=T)
photoperiod=read.delim(paste(sourcedir,"PhotoperiodBlups.txt",sep="/"), header=T)
stalk.strength=read.delim(paste(sourcedir,"PeifferStalkStrengthBlups.txt",sep="/"), header=T)
metabolite.pca=read.delim(paste(sourcedir,"NengyiAllData.txt",sep="/"), header=T)
inflorescence=read.delim(paste(sourcedir,"BrownEtAl_blups.txt",sep="/"), header=T)
nlb=read.delim(paste(sourcedir,"Poland_2011_PNAS_NLBphenosBLUPs_20090925.txt",sep="/"), header=T)
slb=read.delim(paste(sourcedir,"Kump_etal_2011_NatGen_SLB_BLUPS.txt",sep="/"), header=T)
weight=read.delim(paste(sourcedir,"20131203_BLUPS_pivot.txt",sep="/"), header=T)
map=read.delim(paste("/media/STORAGE/Working_Files/SNPs/GWAS_sources/ImputedMaps/imputedMarkers.1.0cm/Imputed_1.0cm_chr1_clean.txt",sep=""), header=T, row.names=1, colClasses="character")
rils=row.names(map)

#Modify a few needed things
stalk.strength$sample = paste("Z", formatC(stalk.strength$FAMILYNUM, width=3, flag="0"), "E", formatC(stalk.strength$RILNUM, width=4, flag="0"), sep="")
slb$sample= paste("Z", formatC(slb$pop, width=3, flag="0"), "E", formatC(slb$entry, width=4, flag="0"), sep="")
nlb$sample= paste("Z", formatC(nlb$pop, width=3, flag="0"), "E", formatC(nlb$entry, width=4, flag="0"), sep="")

#Create master combined map
master=data.frame(row.names=rils)
##Tassel traits
master$tassel_length=factor(x=row.names(master), levels=panzea$line_name, labels=panzea$Tassel.Length)
master$tassel_branches=factor(x=row.names(master), levels=panzea$line_name, labels=panzea$Tassel.Primary.Branches)
master$residuals_distancebased_for_d2a=factor(x=row.names(master), levels=panzea$line_name, labels=panzea$Days.To.Tassel)
master$residuals_distancebased_for_d2s=factor(x=row.names(master), levels=panzea$line_name, labels=panzea$Days.To.Tassel + panzea$Anthesis.Silking.Interval)
##Leaf traits
master$Residual_leaf_width_noIBM=factor(x=row.names(master), levels=leaves$sample, labels=leaves$leaf_width)
master$Residual_boxcox_noIBM=factor(x=row.names(master), levels=leaves$sample, labels=leaves$leaf_angle_boxcox_transformed)
master$Residual_leaf_length_noIBM=factor(x=row.names(master), levels=leaves$sample, labels=leaves$leaf_length)
##Jason Peiffer's traits
master$dtaavg=factor(x=row.names(master), levels=peiffer$sample, labels=peiffer$DTA)
master$dtsavg=factor(x=row.names(master), levels=peiffer$sample, labels=peiffer$DTS)
master$ehtavg=factor(x=row.names(master), levels=peiffer$sample, labels=peiffer$EHT)
master$phtavg=factor(x=row.names(master), levels=peiffer$sample, labels=peiffer$PHT)
master$nphavg=factor(x=row.names(master), levels=peiffer$sample, labels=peiffer$NPH)
master$nteavg=factor(x=row.names(master), levels=peiffer$sample, labels=peiffer$NTE)
master$nttavg=factor(x=row.names(master), levels=peiffer$sample, labels=peiffer$NTT)
master$thtavg=factor(x=row.names(master), levels=peiffer$sample, labels=peiffer$THT)
master$asiavg=factor(x=row.names(master), levels=peiffer$sample, labels=peiffer$ASI)
master$ehtdivnteavg=factor(x=row.names(master), levels=peiffer$sample, labels=peiffer$EHTdivNTE)
master$thtdivnttavg=factor(x=row.names(master), levels=peiffer$sample, labels=peiffer$THTdivNTT)
master$phtdivnphavg=factor(x=row.names(master), levels=peiffer$sample, labels=peiffer$PHTdivNPH)
master$ehtdivphtavg=factor(x=row.names(master), levels=peiffer$sample, labels=peiffer$EHTdivPHT)
master$phtdivdtravg=factor(x=row.names(master), levels=peiffer$sample, labels=peiffer$PHTdivDTR)
master$rpravg=factor(x=row.names(master), levels=stalk.strength$sample, labels=stalk.strength$ALL_RPR_BLUP)
##Nengyi Zhang's traits
master$Chla_Res_With_IBM_For_GWAS=factor(x=row.names(master), levels=nengyi$sample, labels=nengyi$Chla_Blup)
master$Chlb_Res_With_IBM_For_GWAS=factor(x=row.names(master), levels=nengyi$sample, labels=nengyi$Chlb_Blup)
master$Mala_Res_With_IBM_For_GWAS=factor(x=row.names(master), levels=nengyi$sample, labels=nengyi$Mal_Blup)
master$Fuma_Res_With_IBM_For_GWAS=factor(x=row.names(master), levels=nengyi$sample, labels=nengyi$Fum_Blup)
master$Fuma2_Res_With_IBM_For_GWAS=factor(x=row.names(master), levels=nengyi$sample, labels=nengyi$Fum2_Blup)
master$Glut_Res_With_IBM_For_GWAS=factor(x=row.names(master), levels=nengyi$sample, labels=nengyi$Glut_Blup)
master$AA_Res_With_IBM_For_GWAS=factor(x=row.names(master), levels=nengyi$sample, labels=nengyi$AA_Blup)
master$Prot_Res_With_IBM_For_GWAS=factor(x=row.names(master), levels=nengyi$sample, labels=nengyi$Pro_Blup)
master$Nitr_Res_With_IBM_For_GWAS=factor(x=row.names(master), levels=nengyi$sample, labels=nengyi$Nitr_Blup)
master$Star_Res_With_IBM_For_GWAS=factor(x=row.names(master), levels=nengyi$sample, labels=nengyi$Star_Blup)
master$Sucr_Res_With_IBM_For_GWAS=factor(x=row.names(master), levels=nengyi$sample, labels=nengyi$Suc_Blup)
master$Gluc_Res_With_IBM_For_GWAS=factor(x=row.names(master), levels=nengyi$sample, labels=nengyi$Gluc_Blup)
master$Fruc_Res_With_IBM_For_GWAS=factor(x=row.names(master), levels=nengyi$sample, labels=nengyi$Fruc_Blup)
master$ResPrin1_Res_With_IBM_For_GWAS=factor(x=row.names(master), levels=metabolite.pca$Sample, labels=metabolite.pca$Prin1.1)
master$ResPrin2_Res_With_IBM_For_GWAS=factor(x=row.names(master), levels=metabolite.pca$Sample, labels=metabolite.pca$Prin2.1)
#Inflorescence BLUPs from Brown et al; sf = cob diameter; so = ear row number
master$sf_residuals_nopop=factor(x=row.names(master), levels=inflorescence$line, labels=inflorescence$CD)
master$so_residuals_nopop=factor(x=row.names(master), levels=inflorescence$line, labels=inflorescence$ERN_trans)
#Leaf blight BLUPs
master$residuals_distancebased_for_slbv2=factor(x=row.names(master), levels=slb$sample, labels=slb$blup)
master$nlb_residuals=factor(x=row.names(master), levels=nlb$sample, labels=nlb$nlb_index)
#Photoperiod BLUPs
master$ppgddta_pop=factor(x=row.names(master), levels=photoperiod$geno_code, labels=photoperiod$gdd_anth_photo_resp)
master$ppgddts_pop=factor(x=row.names(master), levels=photoperiod$geno_code, labels=photoperiod$gdd_silk_photo_resp)
#weight BLUPs
master$Kwt_5loc_residuals=factor(x=row.names(master), levels=weight$line, labels=weight$X20_Kernel_Weight)

#Change any "." entries to NA
for(i in 1:NCOL(master)){
	master[,i] = as.character(master[,i])
	master[,i] = ifelse(master[,i]==".", yes=NA, no=master[,i])
}

#Write output
write.table(master, file="14a2_trait_blups.txt", quote=F, row.names=T, col.names=T, sep="\t")
