# Supplementary material for: Association Mapping across Numerous Traits Reveals Patterns of Functional Variation in Maize
Source: PLoS Genet. 2014 Dec 4;10(12):e1004845. doi: 10.1371/journal.pgen.1004845 (PMC4256217; doi:10.1371/journal.pgen.1004845)
Supplement: Dataset S3 — Bioinformatic scripts. This file contains the various bioinformatics scripts that were used to perform the NAM-GWAS analysis and the subsequent analyses that form the basis for this paper. (GZ) [file pgen.1004845.s008.gz › Scripts/14e_DetermineVarianceExplainedAcrossTraitsFromResiduals.r]

#Analyze the various traits for how much model variance they explain by trait

#Load data
#setwd("/media/STORAGE/Working_Files/GeneticLoad/GWAS")
options(stringsAsFactors=F)
precomputed=TRUE	#Whether imputed hapmap file is already precomputed or not. If so, will load from file
rilfile="14e_hapmap_rils_precomputed.txt"
hapmap=read.delim("11_gwas_hits_input_snps.hmp.txt", header=T)
hits=read.delim("1a_gwas_hits_rmip05.txt", header=F, stringsAsFactors=F)
	names(hits)=c("trait","chr","pos","cm","allele","effect","fval","pval", "iter")
nam.key=read.delim("/media/STORAGE/Working_Files/SNPs/nam_key.txt", head=T)
residuals.prefix="residuals/"

##Load chromosome map
map.master=read.delim("/media/STORAGE/Working_Files/SNPs/GWAS_sources/ImputedMaps/imputedMarkers.0.1cm/Imputed_0.1cm_master.txt", stringsAsFactors=F, header=T)
map.master=map.master[order(map.master$chr, map.master$agp_pos),]	#Sort map by chromsome and physical position
chrom.lengths=as.numeric(read.delim("/media/STORAGE/Working_Files/SNPs/Zmays_agpv2_chrom_lengths.txt", header=F, row.names=1)[,1])
map.chr=list()
for(chr in 1:10){
	cat("Loading map for chromosome",chr,"\n")
	map.chr[[chr]]=read.delim(paste("/media/STORAGE/Working_Files/SNPs/GWAS_sources/ImputedMaps/imputedMarkers.0.1cm/Imputed_0.1cm_chr",chr,"_clean.txt",sep=""), stringsAsFactors=F, header=T,
		row.names=1, colClasses=c("character", rep("numeric", length(map.master$chr[map.master$chr==chr]))))
	map.chr[[chr]]=map.chr[[chr]][order(row.names(map.chr[[chr]])),]	#Order by ril name
	if(chr>1){
		if(sum(rownames(map.chr[[chr]]) != rownames(map.chr[[chr-1]]))>0){
			cat("   WARNING! Row names do not match between chr",chr,"and",chr-1,":", sum(rownames(map.chr[[chr]]) != rownames(map.chr[[chr-1]]))>0, "mismatches")
		}
	}
}
map.rils=do.call(what=cbind, args=map.chr)	#Combine into a single data frame
map.rils=map.rils[,-which(grepl(colnames(map.rils), pattern="^t", perl=T))]	#Remove fake telomere markers

#Impute genotypes onto rils; skip if already computed this, and just load in from a file instead
if(!precomputed){
	#Correct hapmap where B73 coded as 1 so that B73 always equals 0
	hapmap[hapmap$B73==1,12:NCOL(hapmap)] = (hapmap[hapmap$B73==1,12:NCOL(hapmap)] * -1) +1
	
	#Create master hapmap file for all RILS for all markers in this set
	hapmap.rils=matrix(NA, nrow=NROW(hapmap), ncol=NROW(map.rils))
	colnames(hapmap.rils)=rownames(map.rils);
	families=substr(colnames(hapmap.rils),1,4)
	alt.parent=as.character(factor(x=families, levels=nam.key$family, labels=nam.key$line))
	alt.parent.col = match(x=alt.parent, table=toupper(names(hapmap)))
	right.genos=hapmap.rils
	left.genos=hapmap.rils
	dists = rep(NA, NROW(hapmap.rils))
	for(m in 1:NROW(hapmap.rils)){
		if(m %% 500 == 0 ) {cat("\tProcessed",m,"markers\n")}
		#Find flanking markers
		mychrom=hapmap$chrom[m]
		mypos=hapmap$pos[m]
		left=tail(map.master[map.master$chr==mychrom & mypos >= map.master$agp_pos,], n=1)
		right=head(map.master[map.master$chr==mychrom & mypos <= map.master$agp_pos,], n=1)
		if(NROW(left)==0){	#If no left marker (b/c off map), set genotype all the way to right marker
			left=right
		}
		if(NROW(right)==0){	#Same , but in reverse
			right=left
		}
		#calculate distance between the two
		dists[m] = (mypos - left$agp_pos) / (right$agp_pos - left$agp_pos)	#Proportion distance between left and right
		if(!is.finite(dists[m])) {dists[m]=1}	#For case where SNP lands exactly on a marker, or when is telomeric and both markers are assigned the same, just set it so it takes the right marker
		left.genos[m,]=as.numeric(map.rils[,which(names(map.rils)==left$number)])
		right.genos[m,]=as.numeric(map.rils[,which(names(map.rils)==right$number)])
		
		
		#ril.genos = dist * right.genos + (1-dist) * left.genos
		#hapmap.rils[m,] = ril.genos * hapmap[m,alt.parent.col]
	}
	ril.genos = dists * right.genos + (1-dists) * left.genos
	hapmap.rils = ril.genos * hapmap[,alt.parent.col]
	colnames(hapmap.rils)=rownames(map.rils)
	write.table(x=cbind(hapmap$chrom, hapmap$pos, hapmap.rils),file=rilfile, sep="\t", row.names=F, col.names=T, quote=F)
}else{hapmap.rils=read.delim(rilfile, header=T, colClasses=c("NULL","NULL", rep("numeric", NROW(map.rils))))}	#Load precomputed data

#Process hits down to unique key of hits per trait
hit.key=apply(X=hits[,c(1,2,3,5)], FUN=paste, MARGIN=1, sep="|", collapse="|")
hit.key=unique(hit.key)
hit.key = do.call(what=rbind, args=strsplit(hit.key, split="|", fixed=T))
hit.key=as.data.frame(hit.key, stringsAsFactors=F)
names(hit.key)=names(hits)[c(1,2,3,5)]
hit.key$chr = as.integer(hit.key$chr)
hit.key$pos = as.numeric(hit.key$pos)

#Make a linker key between hits and hapmap
hapmap$key=apply(X=hapmap[,c(3,4,2)], FUN=paste, MARGIN=1, sep="|", collapse="|")
hapmap$key=gsub(hapmap$key, pattern=" ", replacement="")
hit.key$key=apply(X=hit.key[,2:4], FUN=paste, MARGIN=1, sep="|", collapse="|")
hit.key$key=gsub(hit.key$key, pattern=" ", replacement="")

##Loop over traits and fit model to residuals, saving R-squared for later use. 
results=list()
for(mytrait in sort(unique(hits$trait))){
	#Slice blups
	cat("Processing trait",mytrait,"\n")
	residuals=read.delim(paste(residuals.prefix,mytrait,".txt", sep=""), header=T, row.names=1)
	results[[mytrait]]=data.frame(trait=mytrait, chr=1:10, base.r=NA, full.r=NA, base.r.adj=NA, full.r.adj=NA)
	for(mychr in 1:10){
		
		#Make subsets of markers
		subkey = subset(hit.key, hit.key$trait==mytrait & hit.key$chr==mychr)
		if(nrow(subkey)<1){
			next
		}
		
		subhap = subset(hapmap, hapmap$key %in% subkey$key)
		subrils = subset(hapmap.rils, hapmap$key %in% subkey$key)
		if(length(subhap$key) == length(unique(subhap$key))){
			rownames(subrils) = subhap$key
		}else{	#For rare instances when 2 SNPs are at the same location, usually due to remapping from AGPv1 to AGPv2
			rownames(subrils) = paste(subhap$key, subhap$rs., sep="|")
		}
		
		subres = subset(residuals, !is.na(residuals[,mychr]))
		myrils = intersect(colnames(subrils), rownames(residuals))
		myres = residuals[rownames(residuals) %in% myrils,mychr]
		
			
		#Cut subrils to just those RILs for which I have residuals
		subrils=subrils[, colnames(subrils) %in% myrils]
		if(!identical(colnames(subrils), myrils)){
			cat("Warning! RIL names do not match for", mytrait)
		}
		
		#Make population term
		popterm = factor(substr(myrils, start=1, stop=4))
		
		#Make linear models
		basemodel=lm(myres ~ popterm)
		markers=as.matrix(subrils)
		if(nrow(markers)>1){
			fullmodel=lm(myres ~ popterm + t(markers[1:nrow(markers),]))
		}else{
			fullmodel=lm(myres ~ popterm + t(markers))
		}
		
		#Save values
		results[[mytrait]]$base.r[mychr] = summary(basemodel)$r.squared
		results[[mytrait]]$full.r[mychr] = summary(fullmodel)$r.squared
		results[[mytrait]]$base.r.adj[mychr] = summary(basemodel)$adj.r.squared
		results[[mytrait]]$full.r.adj[mychr] = summary(fullmodel)$adj.r.squared
	}
}
#Combine into a single data frame for output
combined=do.call(what=rbind, args=results)
write.table(combined, file="14e_variance_explained_from_residuals.txt", sep="\t", quote=F, row.names=F, col.names=T)
