# Supplementary material for: Association Mapping across Numerous Traits Reveals Patterns of Functional Variation in Maize
Source: PLoS Genet. 2014 Dec 4;10(12):e1004845. doi: 10.1371/journal.pgen.1004845 (PMC4256217; doi:10.1371/journal.pgen.1004845)
Supplement: Dataset S3 — Bioinformatic scripts. This file contains the various bioinformatics scripts that were used to perform the NAM-GWAS analysis and the subsequent analyses that form the basis for this paper. (GZ) [file pgen.1004845.s008.gz › Scripts/14f_CalculateHeritability_DEPRECIATED.r]

#! /usr/bin/Rscript

#Calculate heritabilities with EMMA
#setwd("/media/STORAGE/Working_Files/GeneticLoad/GWAS")
options(stringsAsFactors=F)
library("emma", lib.loc="/media/STORAGE/Software/R/x86_64-pc-linux-gnu-library/2.13")
library("parallel", lib.loc="/usr/lib/R/library")
library(multtest) 
library("gplots") 
library("LDheatmap") 
library("genetics") 
library("compiler") #
source("http://www.maizegenetics.net/images/stories/bioinformatics/GAPIT/gapit_functions.txt") 
source("http://www.maizegenetics.net/images/stories/bioinformatics/GAPIT/emma.txt")
variance=read.delim("14e_variance_explained_from_residuals.txt")
residual.folder="residuals"
mapfile="/media/STORAGE/Working_Files/SNPs/NAM_phasedImputed_1cM_AllZeaGBSv2.3_allChrs.hmp.txt"
#map.key="/media/STORAGE/Working_Files/SNPs/GWAS_sources/ImputedMaps/imputedMarkers.0.1cm/Imputed_0.1cm_chr+_clean.txt"	#Pattern for finding imputed map files, with "+" for the chromosome

#Load map
map=read.delim(mapfile, header=T, row.names=1)
##Transform to numeric
chroms=map$chrom
map=as.matrix(map[, -c(1:10)])
map[map=="A"] = 0
map[map=="C"] = 1
map[map=="M"] = 0.5
map[map=="N"] = 0.5	#Impute missing to hets (done in GAPIT; suppose if you have to guess, make everything equally related to everything else by it)
map=matrix(as.numeric(map), nrow=nrow(map), dimnames=list(rownames(map), colnames(map)))
maps=list()
for(mychr in 1:10){
	maps[[mychr]] = t(map[chroms == mychr,])
}

#Load maps
##TODO: Check this, then cal heritability
#map=list()
#kinship=list()
#loadmap=function(x){
#	mychr=x
#	cat("Loading map for chromosome",mychr,"\n")
#	mapfile=sub(map.key, pattern="+", replacement=mychr, fixed=T)
#	map=as.matrix(read.delim(mapfile, row.names=1)[,-1])	#'-1' removes the fake telomere markers
#	#map=round(map)	#Round to get just 0,1,and2
#	#map=map/2	#Divide by 2 to get just 0, 0.5, and 1, which emma is expecting
#	#kinship = emma.kinship(t(0.5 * map), method="additive", use="all")
#	#kinship = GAPIT.kinship.loiselle(snps=t(.5*map), method="additive", use="all")
#	#
#	#kinship = GAPIT.kinship.separation(PCs=thePCA$PCs,EV=thePCA$EV,nPCs=PCA.total)
#	return(map)
#}
#maps=mclapply(X=1:10, FUN=loadmap, mc.cores=7)

#Do MLE estimation
get.mle = function(x, rils){
	myrils = intersect(rownames(x$map), rils)
	x$map = x$map[match(myrils, table=rownames(x$map)),]
	x$pheno = x$pheno[match(myrils, table=rils)]
	#x$kinship = x$kinship[match(myrils, table=rownames(x$kinship)), match(myrils, table=rownames(x$kinship))]
	x$kinship = GAPIT.kinship.VanRaden(snps=x$map)	#Have to calculate kinship here or ends up singular
	
	mle=emma.MLE(y=x$pheno, X=x$map, K=x$kinship)
}

for(mytrait in sort(unique(variance$trait))){
	residuals=read.delim(paste(residual.folder, "/",mytrait,".txt", sep=""), row.names=1)
	inputs=list()
	for(mychr in 1:10){
		inputs[[mychr]]=list()
		inputs[[mychr]]$pheno = residuals[,mychr]
		inputs[[mychr]]$map = maps[[mychr]]
		#inputs[[mychr]]$kinship = maps[[mychr]]$kinship
	}
	results=mclapply(X=inputs, FUN=get.mle, rils=rownames(residuals), mc.cores=7)
}
