# Supplementary material for: Association Mapping across Numerous Traits Reveals Patterns of Functional Variation in Maize
Source: PLoS Genet. 2014 Dec 4;10(12):e1004845. doi: 10.1371/journal.pgen.1004845 (PMC4256217; doi:10.1371/journal.pgen.1004845)
Supplement: Dataset S3 — Bioinformatic scripts. This file contains the various bioinformatics scripts that were used to perform the NAM-GWAS analysis and the subsequent analyses that form the basis for this paper. (GZ) [file pgen.1004845.s008.gz › Scripts/14f_GraphVarianceExplainedFromResiduals_DEPRECIATED.r]

#! /usr/bin/Rscript

#Graph variance explained from residuals
#setwd("/media/STORAGE/Working_Files/GeneticLoad/GWAS")
options(stringsAsFactors=F)
results=read.delim("14e_variance_explained_from_residuals.txt")

#Calculate and collapse for each trait
results$diff = results$full.r - results$base.r
sums=tapply(results$diff, INDEX=results$trait, FUN=sum, na.rm=T)

#plot
par(mar=c(15,4,4,2))
barplot(sums, las=2)

#Get correlation between total varaince explained by BLUPs and by chromosome residuals
blupres=read.delim("/home/jgw87/Documents/Papers/GWAS Paper/FiguresAndTables/SourceData/14a_rsquared_values.txt", header=T)
compare=data.frame(trait=names(sums), resid=sums)
compare$blup = as.numeric(as.character(factor(compare$trait, levels=blupres$trait, labels=blupres$raw)))

par(mar=c(4,4,4,2))
plot(compare$blup, compare$resid)
corr=cor(compare$blup, compare$resid, use="na.or.complete")
legend(x="topright", legend=paste("Corr =",corr))
