# Supplementary material for: Association Mapping across Numerous Traits Reveals Patterns of Functional Variation in Maize
Source: PLoS Genet. 2014 Dec 4;10(12):e1004845. doi: 10.1371/journal.pgen.1004845 (PMC4256217; doi:10.1371/journal.pgen.1004845)
Supplement: Dataset S3 — Bioinformatic scripts. This file contains the various bioinformatics scripts that were used to perform the NAM-GWAS analysis and the subsequent analyses that form the basis for this paper. (GZ) [file pgen.1004845.s008.gz › Scripts/14g_PlotMafsOfGwasSnps.r]

#! /usr/bin/Rscript

#Analyze the various traits for how much model variance they explain by trait

#Load data
#setwd("/media/STORAGE/Working_Files/GeneticLoad/GWAS")
options(stringsAsFactors=F)
precomputed=TRUE	#Whether imputed hapmap file is already precomputed or not. If so, will load from file
rilfile="14g_hapmap_rils_precomputed.txt"
hapmap=read.delim("11_gwas_hits_input_snps.hmp.txt", header=T)
hits=read.delim("1a_gwas_hits_rmip05.txt", header=F, stringsAsFactors=F)
	names(hits)=c("trait","chr","pos","cm","allele","effect","fval","pval", "iter")
nam.key=read.delim("/media/STORAGE/Working_Files/SNPs/nam_key.txt", head=T)
effect.key=read.delim("14b_effect_key.txt", header=F)
names(effect.key)=c("orig","new")
maffile="14g_gwas_mafs.txt"
mafpng="14g_gwas_mafs.png"

#Load effects
effect.file="12_gwas_effects_worstpersnp.txt"
effects=read.delim(effect.file, header=T, colClasses=c("character","character","NULL","character"))
effects$type = as.character(factor(effects$so_term, levels=effect.key$orig, labels=effect.key$new))	##Combine SO terms for simpler analysis
effects.min=apply(X=effects[,-1], FUN=paste, MARGIN=1, sep="", collapse="|")
effects.min=unique(effects.min)
effects.min = strsplit(effects.min, split="|", fixed=T)
effects.min=as.data.frame(do.call(what=rbind, args=effects.min))
names(effects.min)=c("snp","so_term","type")

##Load chromosome map
map.master=read.delim("/media/STORAGE/Working_Files/SNPs/GWAS_sources/ImputedMaps/imputedMarkers.0.1cm/Imputed_0.1cm_master.txt", stringsAsFactors=F, header=T)
map.master=map.master[order(map.master$chr, map.master$agp_pos),]	#Sort map by chromsome and physical position
chrom.lengths=as.numeric(read.delim("/media/STORAGE/Working_Files/SNPs/Zmays_agpv2_chrom_lengths.txt", header=F, row.names=1)[,1])
map.chr=list()
for(chr in 1:10){
	cat("Loading map for chromosome",chr,"\n")
	map.chr[[chr]]=read.delim(paste("/media/STORAGE/Working_Files/SNPs/GWAS_sources/ImputedMaps/imputedMarkers.0.1cm/Imputed_0.1cm_chr",chr,"_clean.txt",sep=""), stringsAsFactors=F, header=T,
		row.names=1, colClasses=c("character", rep("numeric", length(map.master$chr[map.master$chr==chr]))))
	map.chr[[chr]]=map.chr[[chr]][order(row.names(map.chr[[chr]])),]	#Order by ril name
	if(chr>1){
		if(sum(rownames(map.chr[[chr]]) != rownames(map.chr[[chr-1]]))>0){
			cat("   WARNING! Row names do not match between chr",chr,"and",chr-1,":", sum(rownames(map.chr[[chr]]) != rownames(map.chr[[chr-1]]))>0, "mismatches")
		}
	}
}
map.rils=do.call(what=cbind, args=map.chr)	#Combine into a single data frame
map.rils=map.rils[,-which(grepl(colnames(map.rils), pattern="^t", perl=T))]	#Remove fake telomere markers

#Impute genotypes onto rils; skip if already computed this, and just load in from a file instead
if(!precomputed){
	#Correct hapmap where B73 coded as 1 so that B73 always equals 0
	hapmap[hapmap$B73==1,12:NCOL(hapmap)] = (hapmap[hapmap$B73==1,12:NCOL(hapmap)] * -1) +1
	
	#Create master hapmap file for all RILS for all markers in this set
	hapmap.rils=matrix(NA, nrow=NROW(hapmap), ncol=NROW(map.rils))
	colnames(hapmap.rils)=rownames(map.rils);
	families=substr(colnames(hapmap.rils),1,4)
	alt.parent=as.character(factor(x=families, levels=nam.key$family, labels=nam.key$line))
	alt.parent.col = match(x=alt.parent, table=toupper(names(hapmap)))
	right.genos=hapmap.rils
	left.genos=hapmap.rils
	dists = rep(NA, NROW(hapmap.rils))
	for(m in 1:NROW(hapmap.rils)){
		if(m %% 500 == 0 ) {cat("\tProcessed",m,"markers\n")}
		#Find flanking markers
		mychrom=hapmap$chrom[m]
		mypos=hapmap$pos[m]
		left=tail(map.master[map.master$chr==mychrom & mypos >= map.master$agp_pos,], n=1)
		right=head(map.master[map.master$chr==mychrom & mypos <= map.master$agp_pos,], n=1)
		if(NROW(left)==0){	#If no left marker (b/c off map), set genotype all the way to right marker
			left=right
		}
		if(NROW(right)==0){	#Same , but in reverse
			right=left
		}
		#calculate distance between the two
		dists[m] = (mypos - left$agp_pos) / (right$agp_pos - left$agp_pos)	#Proportion distance between left and right
		if(!is.finite(dists[m])) {dists[m]=1}	#For case where SNP lands exactly on a marker, or when is telomeric and both markers are assigned the same, just set it so it takes the right marker
		left.genos[m,]=as.numeric(map.rils[,which(names(map.rils)==left$number)])
		right.genos[m,]=as.numeric(map.rils[,which(names(map.rils)==right$number)])
		
		
		#ril.genos = dist * right.genos + (1-dist) * left.genos
		#hapmap.rils[m,] = ril.genos * hapmap[m,alt.parent.col]
	}
	ril.genos = dists * right.genos + (1-dists) * left.genos
	hapmap.rils = ril.genos * hapmap[,alt.parent.col]
	colnames(hapmap.rils)=rownames(map.rils)
	write.table(x=cbind(hapmap$chrom, hapmap$pos, hapmap.rils),file=rilfile, sep="\t", row.names=F, col.names=T, quote=F)
}else{hapmap.rils=read.delim(rilfile, header=T, colClasses=c("NULL","NULL", rep("numeric", NROW(map.rils))))}	#Load precomputed data


#Process hits down to unique key of hits per trait
hit.key=apply(X=hits[,c(1,2,3,5)], FUN=paste, MARGIN=1, sep="|", collapse="|")
hit.key=unique(hit.key)
hit.key = do.call(what=rbind, args=strsplit(hit.key, split="|", fixed=T))
hit.key=as.data.frame(hit.key, stringsAsFactors=F)
names(hit.key)=names(hits)[c(1,2,3,5)]
hit.key$chr = as.integer(hit.key$chr)
hit.key$pos = as.numeric(hit.key$pos)

#Make a linker key between hits and hapmap
hapmap$key=apply(X=hapmap[,c(3,4,2)], FUN=paste, MARGIN=1, sep="|", collapse="|")
hapmap$key=gsub(hapmap$key, pattern=" ", replacement="")
hit.key$key=apply(X=hit.key[,2:4], FUN=paste, MARGIN=1, sep="|", collapse="|")
hit.key$key=gsub(hit.key$key, pattern=" ", replacement="")
##Connect hapmap to effect types
match.effect = match(x=hapmap$rs., table=effects.min$snp)
hapmap$effect_type = effects.min$type[match.effect]
still.na=which(is.na(hapmap$effect_type))
for(tofix in still.na){
	dups=which(hapmap$key == hapmap$key[tofix])
	types=unique(hapmap$effect_type[dups])
	hapmap$effect_type[tofix] = (types[!is.na(types)])[1]
}
if(any(is.na(hapmap$effect_type))){
	warning("SOME HAPMAP SITES STILL LISTED AS WITHOUT EFFECTS")
}
#Assemble hapmap for just my traits and fit linear models to find variance explained 


###Calculate MAFs for snps by type
mafs=data.frame()
for(type in unique(hapmap$effect_type)){
	cat("Processing",type,"snps\n")
	mytypes = which(hapmap$effect_type==type)
	mymafs = rowSums(hapmap.rils[mytypes,]) / (2 * ncol(hapmap.rils))	#Twice number of rils b/c coded 0-1-2 for homA-het-homB
	mymafs[mymafs > 0.5] = 1 - mymafs[mymafs > 0.5]
	mafs=rbind(mafs, data.frame(snp=hapmap$rs.[mytypes], allele=hapmap$alleles[mytypes], type=type, maf=mymafs))
}

#Output. Can skip to right here by reading in maffile
write.table(mafs, file=maffile, col.names=T, row.names=F, sep="\t", quote=F)
png(mafpng, width=500, height=300)
	par(cex=1.2)
	boxplot(mafs$maf ~ mafs$type, main="Boxplots of minor allele frequencies for GWAS-hit SNPs")
dev.off()
