# Supplementary material for: Association Mapping across Numerous Traits Reveals Patterns of Functional Variation in Maize
Source: PLoS Genet. 2014 Dec 4;10(12):e1004845. doi: 10.1371/journal.pgen.1004845 (PMC4256217; doi:10.1371/journal.pgen.1004845)
Supplement: Dataset S3 — Bioinformatic scripts. This file contains the various bioinformatics scripts that were used to perform the NAM-GWAS analysis and the subsequent analyses that form the basis for this paper. (GZ) [file pgen.1004845.s008.gz › Scripts/14h_MafVsEffectSize.r]

#! /usr/bin/Rscript

#setwd("/media/STORAGE/Working_Files/GeneticLoad/GWAS/")
options(stringsAsFactors=F)
effects=read.delim("12_gwas_effects_worstpersnp.txt")
orig=read.delim("1_gwas_hits.txt")
mafs=read.delim("14g_gwas_mafs.txt")
mafs=mafs[mafs$snp %in% effects$snp,] #Remove the one SNP that snuck through due to being repositions in AGPv2 at same location (really is the same SNP)

#Link MAF to effect size
linker=match(effects$snp, table=mafs$snp)
effects$maf=mafs$maf[linker]
effects$type=mafs$type[linker]

#Helper function to rescale variable
rescale=function(x, in.range=c(0,1), out.range=c(0,1)){
	y = (x - min(in.range) ) / (max(in.range) - min(in.range))
	return (y * (max(out.range) - min(out.range)) + min(out.range))
}

#Absolute-value the effect b/c I care about magnitude, not direction
effects$effect = abs(effects$effect)	
orig$effect = abs(orig$effect)

#Rescale by effect size (not quantile, yet)
effects$rescaled=NA
for(mytrait in unique(effects$trait)){
	gwas.targets=which(effects$trait==mytrait)
	orig.targets=which(orig$trait==mytrait)
	effects$rescaled[gwas.targets] = rescale(effects$effect[gwas.targets], in.range=range(orig$effect[orig.targets]), out.range=c(0,1))
}

#Cut into 5% bins
breaks=seq(from=0, to=0.5, by=0.05)
effects$bin=cut(effects$maf, breaks=breaks, labels=breaks[-1])

#Plot
png("14h_maf_vs_effect_size.png", width=1000, height=1000)
	par(cex=1.4)
	for(mytype in unique(effects$type)){
		mine=which(effects$type==mytype)
		medians=tapply(X=effects$rescaled[mine], INDEX=effects$bin[mine], FUN=mean)
		plot(x=as.numeric(names(medians)), y=medians, main=paste("Effects for",mytype), xlab="MAF", ylab="Normalized effect size", type="l", ylim=c(0,1))
		#boxplot(effects$rescaled[mine]~effects$maf[mine], main=paste("Effects for",mytype), xlab="MAF", ylab="Normalized effect size")
	}
dev.off()
