# Supplementary material for: Association Mapping across Numerous Traits Reveals Patterns of Functional Variation in Maize
Source: PLoS Genet. 2014 Dec 4;10(12):e1004845. doi: 10.1371/journal.pgen.1004845 (PMC4256217; doi:10.1371/journal.pgen.1004845)
Supplement: Dataset S3 — Bioinformatic scripts. This file contains the various bioinformatics scripts that were used to perform the NAM-GWAS analysis and the subsequent analyses that form the basis for this paper. (GZ) [file pgen.1004845.s008.gz › Scripts/14j_GraphVarianceByCategoryFromBlups.r]

#! /usr/bin/Rscript

#Graph the results from 14b_
#setwd("/media/STORAGE/Working_Files/GeneticLoad/GWAS/")
options(stringsAsFactors=F)

#Load data
group=read.delim("14i_group_snp_additions_blups.txt", header=T)

#plot boxplots 
png("14j_variance_by_type_from_blups_boxplot.png", width=1000, height=500)
	par(cex=1.4, mfrow=c(1,2))
	boxplot(group$fract_first ~ group$type, main="Effect of grouped SNPs, added first")
	boxplot(group$fract_last ~ group$type, main="Effect of grouped SNPs, added last")
dev.off()


#Histogram data
#Get densities
get.hist=function(vals, types, breaks){
	types=unique(types)
	res=list()
	for(type in types){
		sub=vals[types==type]
		res[[type]]=hist(sub, breaks=breaks, plot=F)$density
	}
	return(res)
}

breaks=seq(from=0, to=1, by=0.05)
group.first=get.hist(group$fract_first, types=group$type, breaks=breaks)
group.last=get.hist(group$fract_last, types=group$type, breaks=breaks)

##Plot densities
plot.dist=function(data, cols, types, breaks, ...){
	plot(NA, xlim=range(breaks), ylim=range(unlist(data), na.rm=T), ...)
	for(type in types){
		i=which(types==type)
		mydata=which(names(data)==type)
		lines(x=breaks, y=data[[mydata]], col=cols[i], ...)
	}
	legend(x="topright", legend=types, col=cols, lwd=2, bty="n")
}

cols=rainbow(4)
types=unique(group$type)
lwd=2
png("14j_variance_by_type_from_blups_density.png", width=1000, height=500)
	par(cex=1.4, mfrow=c(1,2))
	plot.dist(group.first, cols=cols, types=types, breaks=breaks[-1], main="Density plot of grouped SNPs, added first", xlab="Fraction variance explained", ylab="density")
	plot.dist(group.last, cols=cols, types=types, breaks=breaks[-1], main="Density plot of grouped SNPs, added last", xlab="Fraction variance explained", ylab="density")
dev.off()
