# Supplementary material for: Association Mapping across Numerous Traits Reveals Patterns of Functional Variation in Maize
Source: PLoS Genet. 2014 Dec 4;10(12):e1004845. doi: 10.1371/journal.pgen.1004845 (PMC4256217; doi:10.1371/journal.pgen.1004845)
Supplement: Dataset S3 — Bioinformatic scripts. This file contains the various bioinformatics scripts that were used to perform the NAM-GWAS analysis and the subsequent analyses that form the basis for this paper. (GZ) [file pgen.1004845.s008.gz › Scripts/14k_PlotMafVarianceAndEffects.r]

#! /usr/bin/Rscript

#Plot boxplots for MAF, variance explained, and quantile of effects
#setwd("/media/STORAGE/Working_Files/GeneticLoad/GWAS/")

#Load in MAF data
mafs=read.delim("14g_gwas_mafs.txt", header=T)

#Load in variance explained
variance=read.delim("14i_group_snp_additions_blups.txt", header=T)
##Note: Some models had singularities that removed certain markers, so that in a very small number of cases the "add-last" model had a higher r2 than the full model. Set these to missing b/c are not well comparable

#Load in effect size data
quants=read.delim("12a_mean_effects_parsed.txt", header=T)

#Get boxplot info
mafplot = boxplot(mafs$maf ~ mafs$type, plot=F)
varplot = boxplot(variance$fract_last ~ variance$type, plot=F)
quantplot = boxplot(quants$mean.quantile ~ quants$category, plot=F)

#Function for shuffling the order
labels=c("genic", "gene_proximal", "intergenic", "cnv")
shuffle=function(x, labels){
	order=match(labels, x$names)
	x$stats = x$stats[,order]
	x$n = x$n[order]
	x$names = x$names[order]
	x$group = factor(x$group, levels=order, labels=sort(order))
	x$group = as.numeric(as.character(x$group))
	return(x)
}

mafplot=shuffle(mafplot, labels=labels)
varplot=shuffle(varplot, labels=labels)
quantplot=shuffle(quantplot, labels=labels)

#plot boxplots 
for(i in 1:2){
	if(i==1){png("14z_maf_variance_effects.png", width=900, height=400)
	} else { svg("14z_maf_variance_effects.svg", width=9, height=4)}
	par(cex=1.3, mfrow=c(1,3), las=2, cex.axis=1.5, cex.main=1.5)
	bxp(varplot, main="Marginal variance explained", ylim=c(0,0.15))
	bxp(mafplot, main="Minor allele frequencies", ylim=c(0,0.5))
	bxp(quantplot, main="Mean quantile of effects", ylim=c(0,1))
	dev.off()
}
