# Supplementary material for: Association Mapping across Numerous Traits Reveals Patterns of Functional Variation in Maize
Source: PLoS Genet. 2014 Dec 4;10(12):e1004845. doi: 10.1371/journal.pgen.1004845 (PMC4256217; doi:10.1371/journal.pgen.1004845)
Supplement: Dataset S3 — Bioinformatic scripts. This file contains the various bioinformatics scripts that were used to perform the NAM-GWAS analysis and the subsequent analyses that form the basis for this paper. (GZ) [file pgen.1004845.s008.gz › Scripts/14l_DoKsTestOnSnpDistributions.r]

#! /usr/bin/Rscript

#Plot boxplots for MAF, variance explained, and quantile of effects
#setwd("/media/STORAGE/Working_Files/GeneticLoad/GWAS/")

#Load in MAF data
mafs=read.delim("14g_gwas_mafs.txt", header=T)

#Load in variance explained
variance=read.delim("14i_group_snp_additions_blups.txt", header=T)
##Note: Some models had singularities that removed certain markers, so that in a very small number of cases the "add-last" model had a higher r2 than the full model. Set these to missing b/c are not well comparable

#Load in effect size data
quants=read.delim("12a_mean_effects_parsed.txt", header=T)
names(quants)[which(names(quants)=="category")]="type"

#Make lists of distributions
split.types=function(x, name, types){
	column=which(names(x)==name)
	final=list()
	for(type in types){
		final[[type]] = x[x$type==type,column]
	}
	return(final)
}
types=unique(c(mafs$type, variance$type, quants$type))
maf.list=split.types(mafs, name="maf", types=types)
var.list=split.types(variance, name="fract_last", types=types)
quant.list=split.types(quants, name="mean.quantile", types=types)

#Do pairwise comparisons
pairwise=function(x, set){
	types=names(x)
	num=length(x)
	pvals=data.frame()
	for(i in 1:num){
		for(j in (i+1):num){
			if(j>num){break;}
			p=ks.test(x[[i]], x[[j]], alternative="two.sided")$p.value
			pvals=rbind(pvals, c(types[i], types[j], p))
		}
	}
	names(pvals)=c("first","second","pval")
	pvals$set=set
	return(pvals)
}

mafs.p=pairwise(maf.list, set="MAFs")
vars.p=pairwise(var.list, set="Variance")
quants.p=pairwise(quant.list, set="Effects")

write.table(rbind(vars.p, mafs.p, quants.p), file="14l_pval_comparisons.txt", quote=F, sep="\t", row.names=F, col.names=T)
