# Supplementary material for: Association Mapping across Numerous Traits Reveals Patterns of Functional Variation in Maize
Source: PLoS Genet. 2014 Dec 4;10(12):e1004845. doi: 10.1371/journal.pgen.1004845 (PMC4256217; doi:10.1371/journal.pgen.1004845)
Supplement: Dataset S3 — Bioinformatic scripts. This file contains the various bioinformatics scripts that were used to perform the NAM-GWAS analysis and the subsequent analyses that form the basis for this paper. (GZ) [file pgen.1004845.s008.gz › Scripts/14_AnalyzeModelsAcrossTraits.r]

#Script to analyze the number of GWAS hits per trait and the variance between iterations

#Load data
#setwd("/media/STORAGE/Working_Files/GeneticLoad/GWAS")
colClasses=rep("numeric", 9)
colClasses[c(1,5)]="character"
full=read.delim("1_gwas_hits.txt", header=T, colClasses=colClasses, stringsAsFactors=F)
filt=read.delim("1a_gwas_hits_rmip05.txt", header=F, colClasses=colClasses, stringsAsFactors=F)
names(filt)=names(full)
traits=unique(full$trait)
#ntraits=length(traits)
nchr=10	#num chromosomes
niter=100	#total number of iterations

#Aggregate to get summary statistics
get.summary=function(data){
	#if(min.rmip>1){
	#	quick.key=apply(X=data.frame(data$trait, data$chr, data$pos, data$allele), FUN=paste, MARGIN=1, collapse="_")
	#	quick.rmip = table(quick.key)
	#	quick.rmip = quick.rmip[quick.rmip>=min.rmip]
	#	quick.filt = quick.key %in% names(quick.rmip)
	#	data=data[quick.filt,]
	#}
	
	numbers=data.frame(effect=data$effect, fval=data$fval, pval=data$pval, count=1)
	key=list(trait=data$trait, chr=data$chr, pos=data$pos, allele=data$allele)
	rmip=aggregate(x=data.frame(rmip=numbers$count), by=key, FUN=sum)
	means=aggregate(x=numbers, by=key, FUN=mean)
	sds=aggregate(x=numbers, by=key, FUN=sd)
	#rmip$key=apply(X=rmip[,1:4], FUN=paste, MARGIN=1, collapse="_", sep="")
	#means$key=apply(X=means[,1:4], FUN=paste, MARGIN=1, collapse="_", sep="")
	#sds$key=apply(X=sds[,1:4], FUN=paste, MARGIN=1, collapse="_", sep="")
	
	#Mean and stdev of # SNPs found per trait
	##First, expand so that have 0s for those iterations that found nothing
	snpcount=aggregate(x=data.frame(n=numbers$count), by=list(trait=data$trait, chr=data$chr, iter=data$iter), FUN=sum)
	snpcount.full=expand.grid(trait=traits, chr=1:nchr, iter=0:(niter-1))
	snpcount.key=apply(X=snpcount[,1:3], FUN=paste, MARGIN=1, collapse="_")
	snpcount.full.key=apply(X=snpcount.full[,1:3], FUN=paste, MARGIN=1, collapse="_")
	snpcount.full$n=ifelse(snpcount.full.key %in% snpcount.key, yes=NA, no=0)
	snpcount.full$n[is.na(snpcount.full$n)] = snpcount$n[match(x=snpcount.full.key, table=snpcount.key)[is.na(snpcount.full$n)]]
	##calc mean and stdev
	snpcount.perchr.mean=aggregate(x=data.frame(mean=snpcount.full$n), by=list(trait=snpcount.full$trait, chr=snpcount.full$chr), FUN=mean)
	snpcount.perchr.sd=aggregate(x=data.frame(sd=snpcount.full$n), by=list(trait=snpcount.full$trait, chr=snpcount.full$chr), FUN=sd)
	summary=data.frame(trait=traits, mean=NA, sd=NA)
	for(i in 1:length(traits)){
		mytrait=traits[i]
		summary$mean[i] = sum(snpcount.perchr.mean$mean[snpcount.perchr.mean$trait==mytrait])
		my.sd= snpcount.perchr.sd$sd[snpcount.perchr.sd$trait==mytrait]
		summary$sd[i] = sqrt(sum(my.sd^2))	#Add stdev by adding variance and then square-rooting
	}
	summary=summary[order(summary$mean),]
	return(summary)
}

full.summary=get.summary(full)
filt.summary=get.summary(filt)

##Graph results
png("14_snps_per_trait.png", width=1000, height=600)
	par(mar=c(16, 4,4,1))
	ylim=c(0,max(full.summary$mean) + full.summary$sd[which.max(full.summary$mean)] + 1)
	barplot(height=rbind(full.summary$mean, filt.summary$mean), names.arg=full.summary$trait, col=c("gray70","black"), main="Mean and st.dev. of SNPs found per model iteration", las=2, ylim=ylim, beside=T)
	full.bar.points=1:NROW(full.summary) * 3 - 1.5
	arrows(x0=full.bar.points, y0=full.summary$mean, y1=full.summary$mean + full.summary$sd, angle=90, length=0.03)	#up error bar
	filt.bar.points=1:NROW(filt.summary) * 3 - 0.5
	arrows(x0=filt.bar.points, y0=filt.summary$mean, y1=filt.summary$mean + filt.summary$sd, angle=90, length=0.03)	#up error bar
dev.off()
