# Supplementary material for: Association Mapping across Numerous Traits Reveals Patterns of Functional Variation in Maize
Source: PLoS Genet. 2014 Dec 4;10(12):e1004845. doi: 10.1371/journal.pgen.1004845 (PMC4256217; doi:10.1371/journal.pgen.1004845)
Supplement: Dataset S3 — Bioinformatic scripts. This file contains the various bioinformatics scripts that were used to perform the NAM-GWAS analysis and the subsequent analyses that form the basis for this paper. (GZ) [file pgen.1004845.s008.gz › Scripts/15_AssembleGenesForGoAnalysis.sh]

#! /bin/bash

#Assemble lists of genes for GO enrichment analysis

source=4_gwas_hit_gene_classes.txt

#Everything
cut --fields=1 $source | tail -n +2 > 15_all_genes.txt

#Just in genes (no gene-proximal)
grep -e "intron" -e "transcript" $source | cut --fields=1 > 15_genes_with_hits_inside.txt

#Just in transcripts
grep -e "transcript" $source | cut --fields=1 > 15_transcripts_with_hits_inside.txt
