# Supplementary material for: Association Mapping across Numerous Traits Reveals Patterns of Functional Variation in Maize
Source: PLoS Genet. 2014 Dec 4;10(12):e1004845. doi: 10.1371/journal.pgen.1004845 (PMC4256217; doi:10.1371/journal.pgen.1004845)
Supplement: Dataset S3 — Bioinformatic scripts. This file contains the various bioinformatics scripts that were used to perform the NAM-GWAS analysis and the subsequent analyses that form the basis for this paper. (GZ) [file pgen.1004845.s008.gz › Scripts/16a_PlotEnrichmentOfPermutedClassesInGwas.r]

#Calculate enrichment of various SNP effects in GWAS
#Arguments: (1) Input category count file, (2) GWAS category count file

#setwd("/home/jgw87/Working_Files/GeneticLoad/GWAS")
args=c("16_permutations_chr+.txt")
#args=commandArgs(TRUE)
infile.base=args[1]

#Load data
perms=list()
orig=data.frame()
totals=data.frame()
for(chr in 1:10){
	infile=sub(infile.base, pattern="+", replacement=chr, fixed=T)
	perms[[chr]]=read.delim(infile, header=T, row.names=1, colClasses="integer")
	if("coding_sequence_variant" %in% names(perms[[chr]])){
		perms[[chr]] = perms[[chr]][, -which(names(perms[[chr]])=="coding_sequence_variant")]	#Remove coding_sequence_variant b/c only one in entire genome and it throws off the unification of the datasets
	}
	orig=rbind(orig, perms[[chr]][1,])	#Separate out the original (unpermuted) data, which is stored in the first row
	perms[[chr]] = perms[[chr]][-1,]
	
	#Sum them together
	if(NROW(totals)==0){
		totals=perms[[chr]]
	}else{
		totals = totals + perms[[chr]]
	}
}
gwas=colSums(orig)	#Sum the actual GWAS hits together
if(!identical(names(gwas), names(totals))){
	cat("WARNING!! Names of categories to compare do not match up!!\n");
}

#Make matrix of boolean values for whether GWAS is >= or <= the circular permutation
isGreater=isLess=matrix(NA, nrow=NROW(totals), ncol=NCOL(totals))
for(i in 1:NCOL(totals)){
	isGreater[,i] = gwas[i] >= totals[,i]
	isLess[,i] = gwas[i] <= totals[,i]
}
p.enriched=colSums(isLess) / NROW(totals)	#Get empirical p-values for enrichment or depletion
p.depleted=colSums(isGreater) / NROW(totals)
means=apply(X=totals, FUN=mean, MARGIN=2)
stdevs=apply(X=totals, FUN=sd, MARGIN=2)

#Make histograms of distributions to tell what is valid for mean-stdev analysis
png("16a_so_term_permutation_distributions.png", width=500, height=300*NCOL(totals))
	par(mfrow=c(NCOL(totals),1), cex=1.3)
	for(i in 1:NCOL(totals)){
		term=names(totals)[i]
		hist(totals[,i], main=paste("Dist. of permutations of",term))
	}
dev.off()
#Based on manual inspection of the above, determine the following to be normally distributed
normally.dist=c("X3_prime_UTR_variant","X5_prime_UTR_variant","downstream_gene_variant","intergenic_variant","intron_variant","missense_variant","splice_region_variant","synonymous_variant","upstream_gene_variant")


#Build data frame of everything together
results=data.frame(gwas=gwas, p.enriched=p.enriched, p.depleted=p.depleted, perm.mean=means, perm.sd=stdevs, normal=names(gwas)%in% normally.dist, row.names=names(gwas))
results$p.enrich.norm = pnorm(results$gwas, mean=results$perm.mean, sd=results$perm.sd, lower.tail=F)
results$p.deplete.norm = pnorm(results$gwas, mean=results$perm.mean, sd=results$perm.sd, lower.tail=T)

write.table(results, file="16a_parsed_permutations.txt", sep="\t", quote=F, row.names=T, col.names=T)
#
##Function to determine significance of datasets
#determineSignificance=function(gwas, input, set, cutoff=0.01){
#	#Grab only needed columns
#	gwas=gwas[,c(1,2,which(names(gwas)==set))]
#	input=input[,c(1,2,which(names(input)==set))]
#	names(gwas)[3]="fract"
#	names(input)[3]="fract"
#	
#	#Filter out rows with NAs (for no_intergenic)
#	gwas=gwas[!is.na(gwas$fract),]
#	input=input[!is.na(input$fract),]
#	if(sum(gwas$effect != input$effect)>0){
#		cat("WARNING! Category names do not match!\n")
#	}
#	
#	#Perform Chisquare test of fit
#	expected.hits = input$fract * sum(gwas$instances)
#	totest = expected.hits >=5
#	not.tested=gwas$effect[!totest]
#	chisq = chisq.test(x=gwas$instances[totest], p=input$fract[totest], rescale.p=T)
#	cat("Overall significance from chisq test is",chisq$p.value,"\n")
#	
#	#Calculate log2-fold enrichment of normalized values
#	enrichment = log2(gwas$fract/input$fract)
#	
#	#Determine significance of individual categories and correct by bonferroni correction
#	significance=rep(NA, NROW(gwas))
#	for(i in 1:NROW(gwas)){
#		result=binom.test(x=gwas$instances[i], n=sum(gwas$instances), p=input$fract[i], alternative="two.sided", conf.level=0.99)
#		significance[i]=result$p.value
#	}
#	sig.effects = gwas$effect[significance < (cutoff/NROW(gwas))]	#Return Bonferroni-corrected list of significant differences
#
#	if(sum (sig.effects %in% not.tested)>0){
#		cat("WARNING! Overlap in significant effects and those excluded from Chi-Sqaure analysis\n")
#	}
#	
#	plotdata = t(matrix(enrichment[significance < (cutoff/NROW(gwas))], ncol=1, dimnames=list(sig.effects, "log2change")))
#	plotdata[!is.finite(plotdata)]=0	#Remove any Inf values
#	plotdata = plotdata[,order(plotdata[,])]
#	
#	return(list(log2.enrichment=enrichment, chisq=chisq, chisq.excluded=not.tested, binom.pval=significance, bonf.cutoff=(cutoff/NROW(gwas)), sig.effects=sig.effects, plotdata=plotdata))
#}
#
#sig.all = determineSignificance(gwas=gwas, input=input, set="fraction")
#sig.nointer = determineSignificance(gwas=gwas, input=input, set="fraction_nointer")
#
##Plot of significant change
#for(i in 1:2){
#	if(i==1) {png("3_enrichment_bargraphs.png", width=1000, height=300)
#	}else {svg("3_enrichment_bargraphs.svg", width=15, height=5)}
#		par(mfrow=c(1,2), cex=1.2, mar=c(5,10,4,1))
#		barplot(sig.all$plotdata, horiz=TRUE, col="blue", space=1, axisnames=TRUE, las=1, xlim=c(range(sig.all$plotdata) + c(-0.1, 0.1)), main="Relative Enrichment in GWAS\n(all effects)", xlab="Log2 Foldchange")
#		barplot(sig.nointer$plotdata, horiz=TRUE, col="blue", space=1, axisnames=TRUE, las=1, xlim=c(range(sig.all$plotdata) + c(-0.1, 0.1)), main="Relative Enrichment in GWAS\n(intergenic excluded)", xlab="Log2 Foldchange")
#	dev.off()
#}
#
#
##Pie charts
#for(i in 1:2){
#	if(i==1) {png("3_enrichment_piecharts.png", width=500, height=1000)
#	}else {svg("3_enrichment_piecharts.svg", width=5, height=10)}
#		par(mfrow=c(2,1), cex=1.2)
#		pie(x=input$instances, labels=input$effect, col=rainbow(length(input$instances)), main="Breakdown of Input hits by category")
#		pie(x=gwas$instances, labels=gwas$effect, col=rainbow(length(gwas$instances)), main="Breakdown of GWAS hits by category")
#	dev.off()
#}
