# Supplementary material for: Association Mapping across Numerous Traits Reveals Patterns of Functional Variation in Maize
Source: PLoS Genet. 2014 Dec 4;10(12):e1004845. doi: 10.1371/journal.pgen.1004845 (PMC4256217; doi:10.1371/journal.pgen.1004845)
Supplement: Dataset S3 — Bioinformatic scripts. This file contains the various bioinformatics scripts that were used to perform the NAM-GWAS analysis and the subsequent analyses that form the basis for this paper. (GZ) [file pgen.1004845.s008.gz › Scripts/17a_GraphMafDistributions.r]

#! /usr/bin/Rscript

#Parse the MAF tabulations down into a smaller format for easier graphing
#Arguments: (1+) List of input files to parse, (2) Output file, (3) Bin size for MAFs
cat("Parsing MAFs\n")
options(stringsAsFactors=F)
args=commandArgs(T)
outfile=args[length(args) -1]
binsize = as.numeric(args[length(args)])
infiles=args[-(length(args) - 0:1)]	#All but the last two arguments

#Create structures to hold information
breaks=seq(from=0, to=0.5, by=binsize)
n=rep(NA, length(infiles))
counts=matrix(NA, nrow=length(infiles), ncol=length(breaks)-1)
colnames(counts) = breaks[-length(breaks)]
rownames(counts) = rep("-", nrow(counts))

#Go through and load data
colClasses=c("NULL","NULL","numeric","NULL")
for(i in 1:length(infiles)){
	infile=infiles[i]
	cat("\tProcessing file",infile,"\n")
	data=read.delim(infile, header=T, colClasses=colClasses)
	hist=hist(data$maf, plot=F, breaks=breaks)
	n[i] = length(data$maf)
	counts[i,] = hist$counts
	rownames(counts)[i] = infile
}

#Make final output matrix
header=c("file","n",colnames(counts))
final=cbind(rownames(counts), n, counts)
colnames(final)=header
write.table(final, file=outfile, row.names=F, col.names=T, sep="\t", quote=F)
