# Supplementary material for: Association Mapping across Numerous Traits Reveals Patterns of Functional Variation in Maize
Source: PLoS Genet. 2014 Dec 4;10(12):e1004845. doi: 10.1371/journal.pgen.1004845 (PMC4256217; doi:10.1371/journal.pgen.1004845)
Supplement: Dataset S3 — Bioinformatic scripts. This file contains the various bioinformatics scripts that were used to perform the NAM-GWAS analysis and the subsequent analyses that form the basis for this paper. (GZ) [file pgen.1004845.s008.gz › Scripts/17b_GraphMafDistributions.r]

#! /usr/bin/Rscript

#Take the parsed file of MAFs and graph them
#Arguments: (1) Input file, (2) Output file (png)
cat("Graphing MAF distributions")
options(stringsAsFactors=F)
args=commandArgs(T)
infile=args[1]
outfile=args[2]
outsubset=args[3]

#Load data and reduce to informative bins
data=read.delim(infile, header=T)
type=data$file	#Process variant names
	type=sub(type, pattern=".txt", replacement="", fixed=T)
	type=sub(type, pattern="17_mafs_", replacement="", fixed=T)
n=data$n
counts=as.matrix(data[,-(1:2)])
colnames(counts)=sub(colnames(counts), pattern="X", replacement="")

#Reduce to informative bins
none = counts==0
isNone=colSums(none)
toToss = which(isNone==nrow(counts))
counts=counts[,-toToss]

#Get density
density = counts / rowSums(counts)
bins=as.numeric(colnames(density))

#Plot individualls
dim=ceiling(sqrt(nrow(density)))	#Get dimensions of final mutlipart figure
png(outfile, width=dim*500, height=dim*300)
	par(mfrow=c(dim, dim))
	for(i in 1:nrow(density)){
		plot(x=bins, y=density[i,], main=paste("MAF for",type[i]), type="l", xlab="MAF", ylab="Density")
		legend(x="topright", bty="n", legend=paste("n=",n[i]))
	}
dev.off()


##Specifically map synonymous against introns, intergenic, and missense
toplot=c("intergenic_variant","intron_variant","synonymous_variant","missense_variant")
col=c("black","gray","blue","red")
subdense = density[match(toplot, type),]
subtype=type[match(toplot, type)]
png(outsubset, width=500, height=300)
	plot(NA, xlim=range(bins), ylim=range(subdense), main="Specific subplot of SFS", xlab="MAF", ylab="density")
	for(i in 1:length(subtype)){
		lines(x=bins, y=subdense[i,], col=col[i], lwd=2)
	}
	legend(x="topright", bty="n", col=col, legend=subtype, lwd=1)
dev.off()
