# Supplementary material for: Association Mapping across Numerous Traits Reveals Patterns of Functional Variation in Maize
Source: PLoS Genet. 2014 Dec 4;10(12):e1004845. doi: 10.1371/journal.pgen.1004845 (PMC4256217; doi:10.1371/journal.pgen.1004845)
Supplement: Dataset S3 — Bioinformatic scripts. This file contains the various bioinformatics scripts that were used to perform the NAM-GWAS analysis and the subsequent analyses that form the basis for this paper. (GZ) [file pgen.1004845.s008.gz › Scripts/17_GetMafsByCategory.py]

#! /usr/bin/python

#Get minor allele frequencies for each GWAS input SNP/feature and separate them out by category
#Arguments: (-m) comma-separated minor allele freq files (precomputed), (-s) comma-separated so_term files (precomputed), (-o) output file prefix

import sys, getopt, re

#Columns I need for info
so_snpID, so_posID, so_termID = 0,1,6   #SO term file
maf_snpID, maf_alleleID, maf_mafID, maf_posID= 0,1,2,3    #MAF term file

#Get command line arguments
maffiles=sofiles=outprefix=""
try:
    options, args = getopt.getopt(sys.argv[1:], "m:s:o:")
except getopt.GetoptError:
    print "Error! Unrecognized command line arguments"
    sys.exit(2)
#print sys.argv
#print options
for flag, value in options:
    if flag == "-m":
        maffiles=value
        #print "Set maffiles to",maffiles
    elif flag=="-s":
        sofiles=value
        #print "Set sofiles to",sofiles
    elif flag=="-o":
        outprefix=value
        #print "Set outprefix to",outprefix
        

#Go through SO terms and make a hash of snp|allele->term
snpterms = {}  #Define dictionary to hold snp-term combos
allterms = {}   #dictionary to hold all terms uniquely
for sofile in sofiles.split(","):
    print "Processing so_file",sofile
    SO=open(sofile, "r")
    i=0
    count=0
    for line in SO:
        #print "\tProcessing line",line
        if line.startswith("#"):    #Skip comment lines
           # print "COMMENT LINE"
            continue
        count+=1
        if count % 250000 == 0:
            print "\tProcessed",count,"lines"
        tokens=line.split("\t")
        #print line,"leads to tokens",tokens
        snp, pos, term = tokens[so_snpID], tokens[so_posID], tokens[so_termID]
        pos = re.sub(":\d+-",":",pos)   #To process indels so they match the position given in the maf file
        key = snp + "\t" + pos
        if key in snpterms:
            if snpterms[key] != term:
                print "WARNING! SNP",key,"has two snpterms:",term,snpterms[key]
        else: snpterms[key] = term
        allterms[term]=1
        i+=1
    print "\t",i,"snpterms added, total size",len(snpterms)
print "Total",len(snpterms),"snp-term combinations stored"

#Create output files
print "Creating output files"
OUTFILES = {}
for term in allterms:
    outfile = outprefix + term + ".txt"
    OUT=open(outfile, "w")
    OUT.write("snp\talleles\tmaf\tpos\n")
    OUTFILES[term] = OUT

#Go through precomputed MAFs and output them to the appropriate file
totalwritten=0
for maffile in maffiles.split(","):
    print "Processing MAF file",maffile
    MAF=open(maffile, "r")
    MAF.readline()  #Clear out header
    written=0
    n=0
    for line in MAF:
        n+=1
        if n % 250000 == 0:
            print "\tProcessed",n,"lines"
        line=line.strip("\n")
        tokens = line.split("\t")
        snp, alleles, maf, pos = tokens[maf_snpID], tokens[maf_alleleID],tokens[maf_mafID],tokens[maf_posID]    #Grab data
        key = snp + "|" + alleles + "\t" + pos  #Format in same way as input key
        if key not in snpterms:
            #print "WARNING!", key, "is not in dictionary!"
            pass
        else:
            myterm = snpterms[key]
            outfile = outprefix + myterm + ".txt"
            #OUT = open(outfile, "a")
            #OUT.write(line + "\n");
            #OUT.close()
            OUTFILES[myterm].write(line + "\n")
            written+=1
    print "\t",written," lines written"
    totalwritten+=written
print "Total",totalwritten," lines written"
