# Supplementary material for: Association Mapping across Numerous Traits Reveals Patterns of Functional Variation in Maize
Source: PLoS Genet. 2014 Dec 4;10(12):e1004845. doi: 10.1371/journal.pgen.1004845 (PMC4256217; doi:10.1371/journal.pgen.1004845)
Supplement: Dataset S3 — Bioinformatic scripts. This file contains the various bioinformatics scripts that were used to perform the NAM-GWAS analysis and the subsequent analyses that form the basis for this paper. (GZ) [file pgen.1004845.s008.gz › Scripts/17_GetMafsByCategory.sh]

#! /bin/bash

#Organize MAFs by term type (preface to graphing them)

#Get lists of terms
so_terms=input_so_terms/*Fgs.vcf
so_terms=$(echo $so_terms | sed -e "s/ /,/g")	#Concatenate together with commas
mafs="11a_mafs_hapmap1.txt,11a_mafs_hapmap2.txt"

#python 17_GetMafsByCategory.py -s $so_terms -m $mafs -o 17_mafs_


#Collapse for easier processing
#Rscript 17a_GraphMafDistributions.r 17_mafs_*.txt 17a_maf_distributions.txt 0.01

#Graph
Rscript 17b_GraphMafDistributions.r 17a_maf_distributions.txt 17b_maf_distributions.png 17b_maf_distributions_subset.png
