# Supplementary material for: Association Mapping across Numerous Traits Reveals Patterns of Functional Variation in Maize
Source: PLoS Genet. 2014 Dec 4;10(12):e1004845. doi: 10.1371/journal.pgen.1004845 (PMC4256217; doi:10.1371/journal.pgen.1004845)
Supplement: Dataset S3 — Bioinformatic scripts. This file contains the various bioinformatics scripts that were used to perform the NAM-GWAS analysis and the subsequent analyses that form the basis for this paper. (GZ) [file pgen.1004845.s008.gz › Scripts/18b_ExtractNumericHapmaps.py]

#! /usr/bin/python

#Use the previously selected random sites to select the same ones from the numeric hapmaps used as GWAS input
#Arguments: (-i) input file name list, with a "+" as a wildcard (note: hardcoded to remove ones with "pasted" in the name for historical reasons), (-s) comma-separated list of sourcefiles, (-o) output prefix

import sys, getopt, time, glob

#Columns with needed info
snpID=0
alleleID=1

#Main method
def main():
    infiles,sources,outprefix = getCommandOpts()  #Get command line arguments
    sites,outfiles = getSiteDictionaries(outprefix, infiles)    #Get dictionary of sites to process and their associated filename(s)
    outputData(sources, sites, outfiles)
    
#Get command-line arguments
def getCommandOpts():
    
    print "Loading arguments" 
    infileList=sourceList=outprefix=""
    #Get command line options
    try:
        options, args=getopt.getopt(sys.argv[1:], "i:s:o:")
    except getopt.GetoptError:
        print "Warning! Unrecognized command-line arguments in",sys.argv[1:]
    for opt, value in options:
        if opt=="-i" :
            infileList=value
        elif opt=="-o":
            outprefix=value
        elif opt=="-s":
            sourceList=value
    #Process infiles to get rid of "+" and any files with "pasted"
    infiles=[]
    infileList=infileList.replace("+","*")
    infileGlob=glob.iglob(infileList)  #Get iterator to filter out ones with "pasted"
    for f in infileGlob:
        if f.find("pasted")<0:  #If file name doesn't contain the substring "pasted", store
            infiles.append(f)
    
    #Split soruce files into individual ones
    sources=sourceList.split(",")
    print "Identified",len(infiles),"input files and",len(sources),"source files"
    return infiles, sources, outprefix
        
def getSiteDictionaries(outprefix, infiles):
    sites=dict()    #initialize empty dictionary
    outfiles=dict()
    i=0
    for infile in infiles:
        i+=1
        if i%1000 == 0 :
            print "\tLoaded data for",i,"files"
        #Determine output file and save as empty array
        outfile = outprefix + infile.replace(".hmp.txt", ".numeric.txt")
        outfiles[outfile]=[]
        #Go through sites and record the output file they need to go to
        IN = open(infile, 'r')
        IN.readline()   #Clear out header
        for line in IN:
            tokens=line.split("\t")
            snp=tokens[snpID] + tokens[alleleID]
            if snp in sites:    #Add current outfile to list for this SNP if already has some
                sites[snp].append(outfile)
            else:
                sites[snp]=[outfile]
    print "Loaded",len(sites),"unique sites for export to",len(outfiles),"unique output files"
    return sites, outfiles
    
#Go through files and identify sites to output
def outputData(sourcefiles, sites, outfiles):
    #Go through files and add needed info, then output at the end of each
    totalSnps=0
    for source in sourcefiles:
        print "Scanning", source,"for snps to export"
        l=n=0
        starttime=time.clock()
        SOURCE=open(source, 'r')
        header=SOURCE.readline()    #Grab header
        for line in SOURCE:
            l+=1    #Keeping track of number of SNPs processed
            if l % 500000 == 0:
                print "\tProcessed",l,"lines in",(time.clock() - starttime),"total seconds"
            tokens=line.split("\t")
            snp = tokens[snpID] + tokens[alleleID]
            
            #If this is a SNP I should be looking for, loop over appropriate output destinations and append
            if snp in sites:
                for destination in sites[snp]:
                    #print "Trying to add",destination,"to",snp
                    outfiles[destination].append(line)
                n+=1    #Keep track of SNPs traced
        print "\tFound",n,"snps in file. Outputting"
        totalSnps+=n
        #Output results
        f=0
        for out in outfiles.keys():
            if len(outfiles[out]) > 0:
                OUT = open(out, "w")
                OUT.write(header)
                for outline in outfiles[out]:
                    #print "Trying to write",outline,"to",out
                    OUT.write(outline)
                OUT.close()
                del outfiles[out]   #Remove from dictionary so not taking up memory still
                f+=1
        print "\tOutputted results to",f,"files"
    print "Found total",totalSnps,"that were outputted"

if __name__=="__main__":
    main()
