# Supplementary material for: Association Mapping across Numerous Traits Reveals Patterns of Functional Variation in Maize
Source: PLoS Genet. 2014 Dec 4;10(12):e1004845. doi: 10.1371/journal.pgen.1004845 (PMC4256217; doi:10.1371/journal.pgen.1004845)
Supplement: Dataset S3 — Bioinformatic scripts. This file contains the various bioinformatics scripts that were used to perform the NAM-GWAS analysis and the subsequent analyses that form the basis for this paper. (GZ) [file pgen.1004845.s008.gz › Scripts/18c_ProjectRandomSnpsOnNam.r]

#! /usr/bin/Rscript

#Project randomly chosen SNPs onto NAM and export for later R^2 calculations
options(stringsAsFactors=F)
args=commandArgs(T)
infile=args[1]
outfile=args[2]
nam.key=read.delim("/media/STORAGE/Working_Files/SNPs/nam_key.txt", head=T)

#Load data
hapmap=read.delim(infile, header=T)
chrom=hapmap$chrom[1]

##Load chromosome map
map.master=read.delim("/media/STORAGE/Working_Files/SNPs/GWAS_sources/ImputedMaps/imputedMarkers.0.1cm/Imputed_0.1cm_master.txt", stringsAsFactors=F, header=T)
map.master=map.master[order(map.master$chr, map.master$agp_pos),]	#Sort map by chromsome and physical position
chrom.lengths=as.numeric(read.delim("/media/STORAGE/Working_Files/SNPs/Zmays_agpv2_chrom_lengths.txt", header=F, row.names=1)[,1])
#map.chr=list()
#for(chr in chrom){	#Hacked so only does needed chromosome
#	cat("Loading map for chromosome",chr,"\n")
#	map.chr[[chr]]=read.delim(paste("/media/STORAGE/Working_Files/SNPs/GWAS_sources/ImputedMaps/imputedMarkers.0.1cm/Imputed_0.1cm_chr",chr,"_clean.txt",sep=""), stringsAsFactors=F, header=T,
#		row.names=1, colClasses=c("character", rep("numeric", length(map.master$chr[map.master$chr==chr]))))
#	map.chr[[chr]]=map.chr[[chr]][order(row.names(map.chr[[chr]])),]	#Order by ril name
#	#if(chr>1){
#	#	if(sum(rownames(map.chr[[chr]]) != rownames(map.chr[[chr-1]]))>0){
#	#		cat("   WARNING! Row names do not match between chr",chr,"and",chr-1,":", sum(rownames(map.chr[[chr]]) != rownames(map.chr[[chr-1]]))>0, "mismatches")
#	#	}
#	#}
#}
#map.rils=do.call(what=cbind, args=map.chr)	#Combine into a single data frame

cat("Loading map for chromosome",chrom,"\n")
map.rils=read.delim(paste("/media/STORAGE/Working_Files/SNPs/GWAS_sources/ImputedMaps/imputedMarkers.0.1cm/Imputed_0.1cm_chr",chrom,"_clean.txt",sep=""), stringsAsFactors=F, header=T,
		row.names=1, colClasses=c("character", rep("numeric", length(map.master$chr[map.master$chr==chrom]))))
map.rils=map.rils[order(row.names(map.rils)),]	#Order by ril name
map.rils=map.rils[,-which(grepl(colnames(map.rils), pattern="^t", perl=T))]	#Remove fake telomere markers

#Impute genotypes onto rils; skip if already computed this, and just load in from a file instead
##Correct hapmap where B73 coded as 1 so that B73 always equals 0
hapmap[hapmap$B73==1,12:NCOL(hapmap)] = (hapmap[hapmap$B73==1,12:NCOL(hapmap)] * -1) +1

#Create master hapmap file for all RILS for all markers in this set
hapmap.rils=matrix(NA, nrow=NROW(hapmap), ncol=NROW(map.rils))
colnames(hapmap.rils)=rownames(map.rils);
families=substr(colnames(hapmap.rils),1,4)
alt.parent=as.character(factor(x=families, levels=nam.key$family, labels=nam.key$line))
alt.parent.col = match(x=alt.parent, table=toupper(names(hapmap)))
right.genos=hapmap.rils
left.genos=hapmap.rils
dists = rep(NA, NROW(hapmap.rils))
for(m in 1:NROW(hapmap.rils)){
	if(m %% 1000 == 0 ) {cat("\tProcessed",m,"markers\n")}
	#Find flanking markers
	mychrom=hapmap$chrom[m]
	mypos=hapmap$pos[m]
	left=tail(map.master[map.master$chr==mychrom & mypos >= map.master$agp_pos,], n=1)
	right=head(map.master[map.master$chr==mychrom & mypos <= map.master$agp_pos,], n=1)
	if(NROW(left)==0){	#If no left marker (b/c off map), set genotype all the way to right marker
		left=right
	}
	if(NROW(right)==0){	#Same , but in reverse
		right=left
	}
	#calculate distance between the two
	dists[m] = (mypos - left$agp_pos) / (right$agp_pos - left$agp_pos)	#Proportion distance between left and right
	if(!is.finite(dists[m])) {dists[m]=1}	#For case where SNP lands exactly on a marker, or when is telomeric and both markers are assigned the same, just set it so it takes the right marker
	left.genos[m,]=as.numeric(map.rils[,which(names(map.rils)==left$number)])
	right.genos[m,]=as.numeric(map.rils[,which(names(map.rils)==right$number)])
	
	
	#ril.genos = dist * right.genos + (1-dist) * left.genos
	#hapmap.rils[m,] = ril.genos * hapmap[m,alt.parent.col]
}
ril.genos = dists * right.genos + (1-dists) * left.genos
hapmap.rils = ril.genos * hapmap[,alt.parent.col]
colnames(hapmap.rils)=rownames(map.rils)
header=c("snp","alleles","chr","pos",colnames(hapmap.rils))
output=cbind(hapmap[,1:4], hapmap.rils)
names(output)=header
#write.table(x=output,file=outfile, sep="\t", row.names=F, col.names=T, quote=F)
save(output, file=outfile)
