# Supplementary material for: Association Mapping across Numerous Traits Reveals Patterns of Functional Variation in Maize
Source: PLoS Genet. 2014 Dec 4;10(12):e1004845. doi: 10.1371/journal.pgen.1004845 (PMC4256217; doi:10.1371/journal.pgen.1004845)
Supplement: Dataset S3 — Bioinformatic scripts. This file contains the various bioinformatics scripts that were used to perform the NAM-GWAS analysis and the subsequent analyses that form the basis for this paper. (GZ) [file pgen.1004845.s008.gz › Scripts/18d_GetR2ForProjectedSnps.r]

#! usr/bin/rscript

#Take projected SNPs and get R^2 for all of them with the selected SNP
options(stringsAsFactors=F)
args=commandArgs(T)
infile=args[1]
target=args[2]
site=as.integer(args[3]) #Site number taken from earlier steps. Is zero-based, so add 1 to get its index in R
outfile=args[4]
tolerance=as.numeric(args[5])
metadata=1:4	#Columns with metadata in the hapmap

#Load data
#cat("Processing",infile,"\n")
load(infile)
data=output	#Rename variable
rm(output)


#Identify target site
mysite = which(data$snp==target)
if(length(mysite)>1){	#If more than more matches (due to alternate alleles)
	if((site+1) %in% mysite){	
		mysite = site+1
	}else{
		cat("WARNING!!! Unable to find the proper site for",target,"among sites",mysite,"(which don't include given site",site,"); using",mysite[1],"\n")
		mysite=mysite[1]
	}
}

#slice out
ref=data[mysite,]
data=data[-mysite,]
dist=abs(data$pos - ref$pos)

#Do R2 calc
data.calls = as.matrix(data[,-metadata])/2	#Rescale to 0-1 interval
ref.calls = as.numeric(ref[,-metadata])/2
#data.calls[data.calls>tolerance & data.calls<(1-tolerance)] = NA	#Remove potential het calls by anything that's outside the tolerance range
#ref.calls[ref.calls>tolerance & ref.calls<(1-tolerance)] = NA	#SKIPPING FOR NOW SINCE FRACTIONS ARE WHAT THE GWAS PROGRAM ACTUALLY SEES
options(warn=-1)	#Turn off warnings, since are annoying when have NAs generated
r = apply(X=data.calls, FUN=cor, MARGIN=1, y=ref.calls, use="na.or.complete")
options(warn=0)
rsq=r^2

#Output data
output=cbind(dist, rsq)
write.table(output, file=outfile, sep="\t", quote=F, row.names=F, col.names=T)
