# Supplementary material for: Association Mapping across Numerous Traits Reveals Patterns of Functional Variation in Maize
Source: PLoS Genet. 2014 Dec 4;10(12):e1004845. doi: 10.1371/journal.pgen.1004845 (PMC4256217; doi:10.1371/journal.pgen.1004845)
Supplement: Dataset S3 — Bioinformatic scripts. This file contains the various bioinformatics scripts that were used to perform the NAM-GWAS analysis and the subsequent analyses that form the basis for this paper. (GZ) [file pgen.1004845.s008.gz › Scripts/18f_ModifyFilesPreLd.r]

#! /usr/bin/rscript

#Modify LD files to remove Mo17 and copy B73 another 24 times
args=commandArgs(T)
infile=args[1]
outfile=args[2]

data=read.delim(infile)
data$MO17=NULL

filler=matrix(data$B73, nrow=length(data$B73), ncol=24)
data=cbind(data, filler)

data=data[order(data$pos),]

write.table(data, file=outfile, sep="\t", quote=F, row.names=F, col.names=T)
