# Supplementary material for: Association Mapping across Numerous Traits Reveals Patterns of Functional Variation in Maize
Source: PLoS Genet. 2014 Dec 4;10(12):e1004845. doi: 10.1371/journal.pgen.1004845 (PMC4256217; doi:10.1371/journal.pgen.1004845)
Supplement: Dataset S3 — Bioinformatic scripts. This file contains the various bioinformatics scripts that were used to perform the NAM-GWAS analysis and the subsequent analyses that form the basis for this paper. (GZ) [file pgen.1004845.s008.gz › Scripts/18f_RedoParentalLd.sh]

#! /bin/bash

#Redo the LD analysis, altering the parental SNPs to better reflect what the GWAS model actually used (= remove Mo17 and make additional copies of B73)

workdir=18_RandomSites
TASSEL="perl /home/jgw87/Software/tassel4-standalone/run_pipeline.pl -Xms1g -Xmx4g"

###Slice and dice files to duplicate B73 25 times and remove Mo17, then also sort into correct chromosome order so TASSEL doesn't throw a fit
#for infile in $workdir/*.hmp.txt; do
#	if [[ $infile == *pasted* ]]; then	#Skip "pasted" files from an earlier analysis
#		continue
#	fi
#		
#	outfile=${infile/.hmp./.hmp2.}
#	Rscript 18f_ModifyFilesPreLd.r $infile $outfile &
#	while [ $(pgrep -xc R) -ge 7 ]; do
#		sleep 0.1s
#	done
#done

#for infile in $workdir/*.hmp2.txt; do
#	outfile=${infile/.hmp2./.ld2.}
#	site=$(echo $infile | sed -r -e "s|.+_site([[:digit:]]+).hmp2.txt|\1|")
#	$TASSEL -fork1 -h $infile -ld -ldType SiteByAll -ldTestSite $site -export $outfile -runfork1 &
#	while [ $(pgrep -xc java) -ge 7 ]; do
#		sleep 0.1s
#	done
#done

##Compile results to get distributions
infiles="$workdir/site_*.ld2.txt"
outfile=18f_random_site_dist_ld2.txt
first=$(ls $infiles | head -n 1)
head -n 1 $first | cut --fields=13,14 > $outfile
tail -q -n +2 $infiles | cut --fields=13,14 >> $outfile

#Rscript 18a_ParseLdFRomRandomSites.r $outfile ${outfile/.txt/.png} 100
