# Supplementary material for: Association Mapping across Numerous Traits Reveals Patterns of Functional Variation in Maize
Source: PLoS Genet. 2014 Dec 4;10(12):e1004845. doi: 10.1371/journal.pgen.1004845 (PMC4256217; doi:10.1371/journal.pgen.1004845)
Supplement: Dataset S3 — Bioinformatic scripts. This file contains the various bioinformatics scripts that were used to perform the NAM-GWAS analysis and the subsequent analyses that form the basis for this paper. (GZ) [file pgen.1004845.s008.gz › Scripts/18g_GetGwatHitLd.sh]

#! /bin/bash

#Get LD patterns for GWAS hits, similar to how done for all hits


#Extract all SNPs that fall within parologous genes (which by my definition means physically within the gene, ie, no gene-proximal elements)
TASSEL="perl /home/jgw87/Software/tassel4-standalone/run_pipeline.pl -Xms2g -Xmx4g"
hapmaps="/media/STORAGE/Working_Files/SNPs/GWAS_sources/gwas_snps_union_chr+.h1.h2_minors_indels.cnv_genic_2kwin_500bpbin.20130605.txt"

###Parse LD structure
##Get all hits
##python 19_HarvestHitsForMafs.py -g 1a_gwas_hits_rmip05.txt -h $hapmaps -o 18g_gwas_hits.txt
#cut --fields=2- 18g_gwas_hits.txt > 18g_gwas_hits.hmp.txt
###Make LD hapmaps for each GWAS SNP
outdir=18g_GwasLD
#if [ ! -e $outdir ]; then mkdir $outdir; fi
##WARNING!! Do not uncomment the below line unless you REALLY mean it
#rm $outdir/*.hmp.txt 
#python ParologyAnalysis/4d_ExtractSitesDataForLdAnalysis.py -i 18g_gwas_hits.hmp.txt -o $outdir/gwas -h $hapmaps -w 50000

###Slice and dice files to duplicate B73 25 times and remove Mo17, then also sort into correct chromosome order so TASSEL doesn't throw a fit
#for infile in $outdir/gwas*.hmp.txt ; do
#	outfile=${infile/.hmp./.hmp2.}
#	Rscript ParologyAnalysis/4d_ModifyFilesPreLd.r $infile $outfile &
#	while [ $(pgrep -xc R) -ge 7 ]; do
#		sleep 0.1s
#	done
#done
#
#for infile in $outdir/gwas*.hmp2.txt ; do
#	outfile=${infile/.hmp2./.ld.}
#	site=$(echo $infile | sed -r -e "s|.+_site([[:digit:]]+).hmp2.txt|\1|")
#	$TASSEL -fork1 -h $infile -ld -ldType SiteByAll -ldTestSite $site -export $outfile -runfork1 &
#	while [ $(pgrep -xc java) -ge 7 ]; do
#		sleep 0.1s
#	done
#done
##
##Compile results to get distributions
#infiles="$outdir/*.ld.txt"
outfile=18g_gwas_ld_dist.txt
#first=$(ls $infiles | head -n 1)
#head -n 1 $first | cut --fields=13,14 > $outfile
#tail -q -n +2 $infiles | cut --fields=13,14 >> $outfile

binsize=100
Rscript ParologyAnalysis/4e_ParseLdFromParalogs.r $outfile 18g_gwas_ld_dist.png	$binsize
