# Supplementary material for: Association Mapping across Numerous Traits Reveals Patterns of Functional Variation in Maize
Source: PLoS Genet. 2014 Dec 4;10(12):e1004845. doi: 10.1371/journal.pgen.1004845 (PMC4256217; doi:10.1371/journal.pgen.1004845)
Supplement: Dataset S3 — Bioinformatic scripts. This file contains the various bioinformatics scripts that were used to perform the NAM-GWAS analysis and the subsequent analyses that form the basis for this paper. (GZ) [file pgen.1004845.s008.gz › Scripts/18_ExtractRandomSitesForLdAnalysis.py]

#! /usr/bin/python

#Build a bash script to run TASSEL and extract X random sites and those within Y bp to get regional LD decay
#Arguments: (-i) comma-separated list of GWAS input files, (-n) Number of sites, (-w) window size in bp, (-o) Output file prefix

import sys, getopt, random, os, math, time

#####
#Classes and methods
#####

##Hapmap columns with needed info
snpID=0 
chrID=2
posID=3
startID=11


#Class to hold data for each file
class Myfile:
    filename=""
    nlines=0    #Lines in this file
    cumlines=0  #Total lines before this file (used in indexing across files)

#Function to count total number of sites
def getFileInfo(infiles, header=True):
    filedata=[] #Setup array of objects to hold file information
    totallines=0
    for infile in infiles:
        f=Myfile()
        f.filename=infile
        f.nlines = countLines(infile)
        f.cumlines = totallines
        filedata.append(f)
        
        totallines += f.nlines
        if(header):
            totallines-=1   #Remove 1 line for the header
    return filedata
    
#Function to count lines in a single file
def countLines(myfile):
    lines=0
    for myline in open(myfile ,"r"):
        lines+=1
    return lines

#Class to hold data for each randomly selected site
class Site:
    filename=""
    name=""
    data=""
    header=""
    chrom=0
    pos=0
    minwin=0
    maxwin=0
    outdata=None
    outsitenum=0
    
    #Method to set the window size
    def init(self, winsize):
        self.minwin = self.pos - winsize
        if(self.minwin < 0):
            self.minwin=0
        self.maxwin = self.pos + winsize
        self.outdata=[]

    def tostring(self):
        return self.name + " " + str(self.chrom) + ":" + str(self.pos)
    
    def addIfNeeded(self, chrom, pos, line):
        if self.data == line:   #If this is the target site, record position in the data before adding
            self.outsitenum=len(self.outdata)
            self.outdata.append(line)
        elif self.chrom==chrom and pos >= self.minwin and pos <=self.maxwin:    #If this site is in the window, add
            self.outdata.append(line)
    
    #Method to write the data at the end
    def writeData(self, outprefix):
        outfile=outprefix + "_" + self.name + "_site" + str(self.outsitenum) + ".hmp.txt"
        #print "Writing",len(self.outdata),"sites close to",self.name,"to",outfile
        self.convertCalls()
        OUT=open(outfile, "w")
        OUT.writelines(self.header)
        OUT.writelines(self.outdata)
        OUT.close()
        
    def convertCalls(self):
        for i in range(len(self.outdata)):
            tokens=self.outdata[i].rstrip().split("\t")
            for n in range(startID, len(tokens)):
                if tokens[n] == "0":
                    tokens[n] = "A"
                elif tokens[n] == "1":
                    tokens[n] = "C"
                else: print "Warning! Unknown allele coding",tokens[n],"while outputting",self.name
            self.outdata[i] = "\t".join(tokens) + os.linesep

#Identify random sites and their windows to look for
def findSites(filedata, nsites=1, winsize=1):
    totalsites = filedata[len(filedata)-1].nlines + filedata[len(filedata)-1].cumlines
    #Get random sites to extract
    print "Getting",nsites,"from",totalsites,"potential sites"
    #print random.sample(population=[1,2,3], k=1)
    mysites=sorted(random.sample(population=xrange(totalsites), k=nsites))  #Get random sites sorted in ascending order
    n=0 #Current site number
    i=0 #Current index of random sites to look for
    nextsite = mysites[i]
    
    #Go through files and snag necessary info for each site
    sitedata=[]
    for myfile in filedata:
        print "\tSearching for sites in", myfile.filename
        header=""
        for line in open(myfile.filename):
            if(line.startswith("rs#")): #Store header
                header=line
                continue
            if n == nextsite:   #When hit the next site looking for, create a site record and add to the list
                tokens=line.split("\t")
                mysite=Site()
                mysite.name=tokens[snpID]
                mysite.filename=myfile.filename
                mysite.chrom=int(tokens[chrID])
                mysite.pos=int(tokens[posID])
                mysite.data=line
                mysite.header=header
                mysite.init(winsize)
                sitedata.append(mysite)
                
                #print "Found site " + mysite.tostring()
                
                #Increment site looking for
                i+=1
                if i < len(mysites):
                    nextsite = mysites[i]
            n+=1
    print "\tLoaded total",len(sitedata),"sites"
    return sitedata

#Go through files and identify sites to output, swapping them to A/C (from 0/1) so TASSEL can parse them, then output
def processSites(filedata, sitedata, outprefix):
    #Go through files and add needed info, then output at the end of each
    for myfile in filedata:
        mysites=getSitesInFile(myfile.filename, sitedata)
        print "Scanning", myfile.filename,"for",len(mysites),"sites to export"
        n=0
        starttime=time.clock()
        for line in open(myfile.filename, "r"):
            if line.startswith("rs#"):  #Skip header
                continue
            n+=1
            if n % 250000 == 0:
                print "\tProcessed",n,"lines in",(time.clock() - starttime),"seconds"
            tokens=line.split("\t")[0:4]
            mychr=int(tokens[chrID])
            mypos=int(tokens[posID])
            
            #Distribute checking among multiple threads
            for site in mysites:   #linear adding, only 1 process
                site.addIfNeeded(mychr, mypos, line)
        for site in mysites:
            site.writeData(outprefix)

#Class to try to do processing in multithreaded way; for some reason makes things go SLOWER than single-threading
#class SiteProcessThread(threading.Thread):
#    def __init__(self, queue):
#        threading.Thread.__init__(self)
#        self.queue= queue
#    
#    def run(self):
#        while True:
#            mysites, myfile, outprefix = self.queue.get()    #Get needed info from the queue
#            print "Scanning", myfile.filename,"for",len(mysites),"sites to export"
#            n=0
#            starttime=time.time()
#            for line in open(myfile.filename, "r"):
#                if line.startswith("rs#"):  #Skip header
#                    continue
#                n+=1
#                if n % 10000 == 0:
#                    print "\tProcessed",n,"lines in",(time.time() - starttime),"seconds"
#                tokens=line.split("\t")[0:4]
#                mychr=int(tokens[chrID])
#                mypos=int(tokens[posID])
#                
#                for site in mysites: 
#                    site.addIfNeeded(mychr, mypos, line)
#            for site in mysites:
#                site.writeData(outprefix)
#            self.queue.task_done()

def getSitesInFile(filename, sitedata):
    mysites=[]
    for site in sitedata:
        if site.filename==filename:
            mysites.append(site)
    return mysites

#####
#Main Program
####

#Set up command-line variables
infileList=outprefix=""
nsites=winsize=0

#Get command line options
try:
    options, args=getopt.getopt(sys.argv[1:], "i:n:w:o:")
except getopt.GetoptError:
    print "Warning! Unrecognized command-line arguments"
for opt, value in options:
    if opt=="-i" :
        infileList=value
    elif opt=="-o":
        outprefix=value
    elif opt=="-n":
        nsites=int(value)
    elif opt=="-w":
        winsize=int(value)
        
##Split infiles into individual files, then print summary
infiles=infileList.split(",")
print "Finding", nsites, " random sites and outputting windows of", winsize,"bp in " + str(len(infiles)) + " files"

##Actual call, putting all the functions together
print "Finding number of sites"
filedata=getFileInfo(infiles)
for f in filedata:
    print "\tFile " + f.filename + " has",f.nlines,"lines (cumulative",f.cumlines,")"
print "Getting",nsites,"random sites"
sitedata = findSites(filedata, nsites, winsize)
processSites(filedata, sitedata, outprefix)
