# Supplementary material for: Association Mapping across Numerous Traits Reveals Patterns of Functional Variation in Maize
Source: PLoS Genet. 2014 Dec 4;10(12):e1004845. doi: 10.1371/journal.pgen.1004845 (PMC4256217; doi:10.1371/journal.pgen.1004845)
Supplement: Dataset S3 — Bioinformatic scripts. This file contains the various bioinformatics scripts that were used to perform the NAM-GWAS analysis and the subsequent analyses that form the basis for this paper. (GZ) [file pgen.1004845.s008.gz › Scripts/18_ExtractRandomSitesForLdAnalysis.sh]

#! /bin/bash

#Extract n random sites and get their locale for LD calculations

TASSEL="perl /home/jgw87/Software/tassel4-standalone/run_pipeline.pl -Xms2g -Xmx8g"

nsites=10000
winsize=50000
outdir=18_RandomSites
maxforks=100

##Get list of input files
#infiles=/media/STORAGE/Working_Files/SNPs/GWAS_sources/Hapmap2_snps/nam_maizeHapMapV2_B73RefGenV2_201203028_chr*_b73toRef.numeric.txt
#infiles=$(echo $infiles | sed "s/ /,/g")	#convert to comma-separated

#Set for debugging (rapid analysis)
#infiles=/media/STORAGE/Working_Files/SNPs/GWAS_sources/Hapmap2_snps/nam_maizeHapMapV2_B73RefGenV2_201203028_chr10_b73toRef.numeric.txt,/media/STORAGE/Working_Files/SNPs/GWAS_sources/Hapmap2_snps/nam_maizeHapMapV2_B73RefGenV2_201203028_chr9_b73toRef.numeric.txt

#Make output directory
if [ ! -d $outdir ]; then mkdir $outdir; fi

##Get random sites
#WARNING!! DON'T UNCOMMENT THE NEXT LINE UNLESS YOU REALLY MEAN IT
#rm $outdir/*.hmp.txt	#Clear out what's already there 
#python 18_ExtractRandomSitesForLdAnalysis.py -i $infiles -w $winsize -o $outdir/site -n $nsites

##Do LD calculations with TASSEL
#forks=""
#runs=""
#iter=1
#rm $outdir/*.pasted.hmp.txt
#for infile in $outdir/*.hmp.txt; do
#	outfile=${infile/.hmp.txt/.ld.txt}
#	tempfile=${infile/.hmp.txt/.pasted.hmp.txt}
#	site=$(echo $infile | sed -r -e "s|.+_site([[:digit:]]+).hmp.txt|\1|")
#	
#	
#	cut --fields=12- $infile | paste $infile - > $tempfile
#	
#	
#	#Compile commands for later unification with TASSEL
#	forks="$forks -fork${iter} -h $tempfile -ld -ldType SiteByAll -ldTestSite $site -export $outfile"
#	runs="$runs -runfork${iter}"
#	iter=$(($iter + 1))
#	
#	if [ $iter -gt $maxforks ]; then
#		$TASSEL $forks $runs
#		iter=1
#		forks=""
#		runs=""
#		#break
#	fi
#done
#
##Compile results to get distributions
#infiles="$outdir/site_*.ld.txt"
#outfile=18a_random_site_dist_ld.txt
#first=$(ls $infiles | head -n 1)
#head -n 1 $first | cut --fields=13,14 > $outfile
#tail -q -n +2 $outdir/site_*.ld.txt | cut --fields=13,14 >> $outfile


##Try a different way, getting numeric data, then projecting onto NAM and calculating straight R^2
#sourcefiles=/media/STORAGE/Working_Files/SNPs/GWAS_sources/Hapmap2_snps/nam_maizeHapMapV2_B73RefGenV2_201203028_chr*_b73toRef.numeric.txt
#sourcefiles=$(echo $sourcefiles | sed "s/ /,/g")	#convert to comma-separated
#outprefix="./"
#python 18b_ExtractNumericHapmaps.py -i 18_RandomSites/site_+.hmp.txt -s $sourcefiles -o $outprefix
#outdir2=18c_projected_snps
#maxprocs=7
#if [ ! -d $outdir2 ]; then mkdir $outdir2; fi
#for file in $outdir/*.numeric.txt; do
#	if [[ $file == *PZE01* ]] ; then #Skip if on Chr 1, since that worked first time. (Fixing a bug in the R code)
#		continue;
#	fi	
#	
#	outfile=${file/$outdir/$outdir2}
#	outfile=${outfile/.numeric.txt/.numeric.projected.rdata}
#	echo "Converting $file to $outfile"
#	Rscript 18c_ProjectRandomSnpsOnNam.r $file $outfile &
#	while [ $(pgrep -xc R) -ge $maxprocs ]; do
#		sleep 5s
#	done
#done
#wait
#echo "Finished"


##Get R2 values for the appropriate SNP
#tolerance=0.1	#Not currently used, but later can be for cutting off heterozygotes
#maxprocs=5
#for input in 18c_projected_snps/*.rdata; do
#	name=${input/"18c_projected_snps/site_"/}
#	number=${name%%.numeric*}
#	number=${number##*_site}
#	name=${name%%_site*}
#	output=${input/.rdata/.rsq.txt}
#	
#	echo "Processing $input with $name at $number"
#	Rscript 18d_GetR2ForProjectedSnps.r $input $name $number $output &
#	
#	while [ $(pgrep -xc R) -ge $maxprocs ]; do
#		sleep 1s
#	done
#done
#wait
#echo "Finished!"

#Bind together
#tail -n+2 -q 18c_projected_snps/*.rsq.txt > 18d_actual_nam_rsq.txt
Rscript 18a_ParseLdFRomRandomSites.r 18d_actual_nam_rsq.txt 18e_actual_nam_rsq.png 100
