# Supplementary material for: Association Mapping across Numerous Traits Reveals Patterns of Functional Variation in Maize
Source: PLoS Genet. 2014 Dec 4;10(12):e1004845. doi: 10.1371/journal.pgen.1004845 (PMC4256217; doi:10.1371/journal.pgen.1004845)
Supplement: Dataset S3 — Bioinformatic scripts. This file contains the various bioinformatics scripts that were used to perform the NAM-GWAS analysis and the subsequent analyses that form the basis for this paper. (GZ) [file pgen.1004845.s008.gz › Scripts/19a_CorrelateEffectSizeAndMaf.r]

#! /usr/bin/rscript

#See if there's a correlation between GWAS effect size and allele frequency
options(stringsAsFactors=F)
#setwd("/media/STORAGE/Working_Files/GeneticLoad/GWAS")
effect.file="12_gwas_effects_worstpersnp.txt"
gwas.file="1_gwas_hits.txt"
call.file="19_hit_calls.txt"
filtered.file="1a_gwas_hits_rmip05.txt"
maf.file="14g_gwas_mafs.txt"
metadata=1:11	#Metadata for the call file/hmp

#Load effects
effects=read.delim(effect.file, header=T, colClasses=c("character","character","numeric","character"))
gwas.colClasses=rep("NULL",9)
gwas.colClasses[c(1,2,3,5,6)] = c("character","integer","numeric","character","numeric")
gwas=read.delim(gwas.file, header=T, colClasses=gwas.colClasses)
calls=read.delim(call.file, row.names=1, header=T)

#Absolute-value effects since I'm more concerned about scale than direction
effects$effect=abs(effects$effect)
gwas$effect=abs(gwas$effect)

#Combine SO terms for simpler analysis
effects$so_term = sub(effects$so_term, pattern="stop_gained", replacement="other_coding")
effects$so_term = sub(effects$so_term, pattern="stop_lost", replacement="other_coding")
effects$so_term = sub(effects$so_term, pattern="initiator_codon_variant", replacement="other_coding")
effects$so_term = sub(effects$so_term, pattern="non_coding_exon_variant", replacement="other_coding")
effects$so_term = sub(effects$so_term, pattern="splice_region_variant", replacement="intron_variant")

#Create distribution functions for the different traits
traits=unique(gwas$trait)
dist=list()
for(i in 1:length(traits)){
	dist[[i]] = ecdf(gwas$effect[gwas$trait==traits[i]])
}

#Get max and min for each trait
traitdata = data.frame(trait=traits, max=NA, min=NA)
#for(i in 1:NROW(traitdata)){
#	traitdata$max[i] = max(gwas$effect[gwas$trait==traitdata$trait[i]])
#	traitdata$min[i] = min(gwas$effect[gwas$trait==traitdata$trait[i]])
#}
#traitdata$range = traitdata$max - traitdata$min


#Helper function to compute quantile of each effect
get.quantile=function(x){
	my.dist = which(traits==x[1])
	dist[[my.dist]](x[3])	#return quantile of 3rd term (=effect size) in range of effect sizes from same trait
}

##Helper function to compute position in range of effects
#get.scaling=function(x){
#	my.trait = which(traits==x[1])
#	#(as.numeric(x[3]) - traitdata$min[my.trait]) / traitdata$range[my.trait]	#Normalize based on smallest value
#	(as.numeric(x[3])) / traitdata$range[my.trait]	#Normalized based on 0
#}

#Get quantiles and scaling
effects$quantile = apply(X=effects, MARGIN=1, FUN=get.quantile)
#effects$scaling = apply(X=effects, MARGIN=1, FUN=get.scaling)

#Add another coding for intergenic/proximal/genic/cnv
effects$category = ifelse(effects$so_term=="intergenic_variant", yes="intergenic", no=ifelse(effects$so_term=="upstream_gene_variant" | effects$so_term=="downstream_gene_variant" , yes="gene_proximal", no=ifelse(effects$so_term=="cnv", yes="cnv", no="genic")))
categories=sort(unique(effects$category))


#Calculate MAFs from expected values
families = ncol(calls) - max(metadata) - sum(names(calls) %in% c("B73","MO17"))
b73 = matrix(rep(calls$B73, families), byrow=F, ncol=families, nrow=nrow(calls))
alt.parents = which(! names(calls) %in% c("B73", "MO17", names(calls)[metadata]))
maf=as.matrix(cbind(b73, calls[,alt.parents]))
rownames(maf)=calls$rs.
calls$maf1 = rowSums(maf) / ncol(maf)
calls$maf1[calls$maf1 > 0.5] = 1 - calls$maf1[calls$maf1 > 0.5]

#Hook up MAFs and effect sizes
mafs=read.delim(maf.file)
mafs$key2=paste(mafs$snp, mafs$allele, sep="|")
calls$key2=paste(calls$rs., calls$alleles, sep="|")
calls$maf2 = as.numeric(as.character(factor(calls$key2, levels=mafs$key2, labels=mafs$maf)))
calls$maf = ifelse(is.na(calls$maf2), yes=calls$maf1, no=calls$maf2)	#Choose projected values if have them, then based-on-parents ones if don't (only a small number, ~0.2 %)
effects$maf = as.numeric(as.character(factor(effects$snp, levels=calls$rs., labels=calls$maf)))

#Get mean values
effects$key = paste(effects$trait, effects$snp, sep="|")
mean.effect = tapply(X=effects$quantile, INDEX=effects$key, FUN=mean)
mean.effect = data.frame(key=names(mean.effect), effect=mean.effect)
rownames(mean.effect)=NULL
mean.effect$snp = sub(mean.effect$key, pattern=".+\\|", replacement="")
mean.effect$maf = as.numeric(as.character(factor(mean.effect$snp, levels=calls$rs., labels=calls$maf)))

#Find SNPs that make RMIP cutoff
rmip=table(effects$key)
rmip=rmip[rmip>=5]

#Do calcs for MAFs among founders (not in NAM setup)
extraB73=1:24
calls$mafNonNam = rowSums(maf[,-extraB73]) / ncol(maf[,-extraB73])
calls$mafNonNam[calls$mafNonNam > 0.5] = 1 - calls$mafNonNam[calls$mafNonNam > 0.5]
mean.effect$mafNonNam = as.numeric(as.character(factor(mean.effect$snp, levels=calls$rs., labels=calls$mafNonNam)))

#Plot results
for(i in 1:2){
	if(i==1){png("19a_mafs_and_effects.png", width=1000, height=500)
	}else{svg("19a_mafs_and_effects.svg", width=10, height=5)}
	par(mfrow=c(1,2), cex=1.4)
	cex=0.5
	lwd=2
	pch=1
	mygray=rgb(0.5,0.5,0.5,0.35)
	if(i==1){	#Only plot first one for PNG; too many points to be worth dealing in SVG
		plot(effects$maf, effects$quantile, main="Filtered SNPs, all effects", col=mygray, cex=cex, xlab="Minor allele frequency", ylab="Standardized effect size", pch=pch)
		abline(reg=lm(effects$quantile ~ effects$maf), lwd=2)
		legend(x="topright", bty="n", legend=paste("r=",round(cor(effects$maf, effects$quantile), digits=3), sep=""))
	}
	plot(mean.effect$maf, mean.effect$effect, main="Filtered SNPs, mean effects", col=mygray, cex=cex, xlab="Minor allele frequency", ylab="Standardized effect size", pch=pch)
	abline(reg=lm(mean.effect$effect ~ mean.effect$maf), lwd=2)
	legend(x="topright", bty="n", legend=paste("r=",round(cor(mean.effect$maf, mean.effect$effect), digits=3), sep=""))
	dev.off()
}

##Break up by B73-rare or not B73-rare and plot again
b73rare = calls$rs.[calls$B73==1]
b73common = calls$rs.[!calls$B73==1]
which.rare = which(mean.effect$snp %in% b73rare)
which.common = which(mean.effect$snp %in% b73common)
for(i in 1:2){
	if(i==1){png("19a_mafs_and_effects_by_b73.png", width=1500, height=500)
	}else{svg("19a_mafs_and_effects_by_b73.svg", width=15, height=5)}
	par(mfrow=c(1,3), cex=1.4)
	cex=0.5
	lwd=2
	pch=1
	mygray=rgb(0.5,0.5,0.5,0.5)
	plot(mean.effect$maf[which.rare], mean.effect$effect[which.rare], main="Filtered SNPs, mean effects, B73 rare", col=mygray, cex=cex, xlab="Minor allele frequency", ylab="Standardized effect size", pch=pch)
	plot(mean.effect$maf[which.common], mean.effect$effect[which.common], main="Filtered SNPs, mean effects, B73 common", col=mygray, cex=cex, xlab="Minor allele frequency", ylab="Standardized effect size", pch=pch)
	plot(mean.effect$maf[which.common], mean.effect$effect[which.common], main="Filtered SNPs, mean effects, B73 common", col="blue", cex=cex, xlab="Minor allele frequency", ylab="Standardized effect size", pch=pch)
	points(mean.effect$maf[which.rare], mean.effect$effect[which.rare], main="Filtered SNPs, mean effects (both)", col="red", cex=cex, xlab="Minor allele frequency", ylab="Standardized effect size", pch=pch)
	abline(reg=lm(mean.effect$effect ~ mean.effect$maf), lwd=2)
	legend(x="topright", bty="n", legend=paste("r=",round(cor(mean.effect$maf, mean.effect$effect), digits=3), sep=""))
	dev.off()
}

#Plot the B73-rare by their overall frequency
plot(mean.effect$mafNonNam[which.rare], mean.effect$effect[which.rare], main="Filtered SNPs, mean effects, B73 rare, non-Nam MAF", col="black", cex=cex, xlab="Minor allele frequency", ylab="Standardized effect size", pch=pch)

#Compute MAF distributions for hit categories
filtered=read.delim(filtered.file, header=F)
names(filtered)=c("trait","chrom","pos","cm","allele","effect","fval","pval","iter")
filtered$key=paste(filtered$chrom, filtered$pos, filtered$allele, sep="|")
snps=data.frame(snp=unique(filtered$key))
calls$type = factor(calls$rs., levels=effects$snp, labels=effects$category)
snps$maf=as.numeric(as.character(factor(snps$snp, levels=rownames(calls), labels=calls$maf)))
snps$type=as.character(factor(snps$snp, levels=rownames(calls), labels=calls$type))
#Extract data for histograms
breaks=seq(from=0, to=max(snps$maf), length.out=20)
hists=list()
densities=data.frame(row.names=breaks[-1])
for(mytype in categories){
	sub=subset(snps, snps$type==mytype)
	hists[[mytype]] = hist(sub$maf, breaks=breaks, plot=F)
	densities=cbind(densities, hists[[mytype]]$density)
}
names(densities)=categories

#plot
xlim=range(breaks)
ylim=range(densities)
lwd=2
col=c("gray","black","black","gray")
lty=c("dashed","dashed","solid","solid")
#Plot results
for(i in 1:2){
	if(i==1){png("19a_maf_densities.png", width=500, height=500)
	}else{svg("19a_mafs_densities.svg", width=5, height=5)}
	
	par(cex=1.4)
	plot(NA, xlim=xlim, ylim=ylim, main="Distribution of allele frequencies", xlab="Minor allele frequency", ylab="density")
	for(i in 1:ncol(densities)){
		lines(x=as.numeric(rownames(densities)), y=densities[,i], col=col[i], lty=lty[i], lwd=lwd)
	}
	legend(x="topright", bty="n", legend=names(densities), lty=lty, col=col, lwd=lwd)
	dev.off()
}
