# Supplementary material for: Association Mapping across Numerous Traits Reveals Patterns of Functional Variation in Maize
Source: PLoS Genet. 2014 Dec 4;10(12):e1004845. doi: 10.1371/journal.pgen.1004845 (PMC4256217; doi:10.1371/journal.pgen.1004845)
Supplement: Dataset S3 — Bioinformatic scripts. This file contains the various bioinformatics scripts that were used to perform the NAM-GWAS analysis and the subsequent analyses that form the basis for this paper. (GZ) [file pgen.1004845.s008.gz › Scripts/19_CorrelateEffectSizeAndMaf.sh]

#! /bin/bash

#Try to correlate MAFs and effect size

#python 19_HarvestHitsForMafs.py -h /media/STORAGE/Working_Files/SNPs/GWAS_sources/gwas_snps_union_chr+.h1.h2_minors_indels.cnv_genic_2kwin_500bpbin.20130605.txt -g 1_gwas_hits.txt -o 19_hit_calls.txt

Rscript 19a_CorrelateEffectSizeAndMaf.r
