# Supplementary material for: Association Mapping across Numerous Traits Reveals Patterns of Functional Variation in Maize
Source: PLoS Genet. 2014 Dec 4;10(12):e1004845. doi: 10.1371/journal.pgen.1004845 (PMC4256217; doi:10.1371/journal.pgen.1004845)
Supplement: Dataset S3 — Bioinformatic scripts. This file contains the various bioinformatics scripts that were used to perform the NAM-GWAS analysis and the subsequent analyses that form the basis for this paper. (GZ) [file pgen.1004845.s008.gz › Scripts/19_HarvestHitsForMafs.py]

#! usr/bin/python

#Harvest GWAS hits from original file to be able to get good MAFs from them
#Args: (-h) Hapmap file, "+" = wildcard; (-o) output file; (-g) GWAS hit file

import sys, getopt, glob

#Columns I need for the various files
hit_chrID, hit_posID, hit_alleleID = (1,2,4)
hmp_chrID, hmp_posID, hmp_alleleID = (2,3,1)

def main():
    hapmaps, outfile, hitfile = getArgs();
    hits=loadHits(hitfile)
    hits, header=parseHapmaps(hits, hapmaps)
    outputHits(hits, outfile, header)
    
def getArgs():
    print "Parsing arguments"
    try:
        opts, extras = getopt.getopt(sys.argv[1:], "h:o:g:")
    except getopt.GetoptError:
        print "Error in getting arguments!"
        exit(1)
    hapbase=outfile=hitfile=""
    for arg, value in opts:
        if arg=="-h":
            hapbase=value
            print "\tHapmaps:", hapbase
        elif arg=="-o":
            outfile=value
            print "\tOutfile:",outfile
        elif arg=="-g":
            hitfile=value
            print "\tHit file:", hitfile
    #Get list of hapmap files
    hapbase=hapbase.replace("+","*")
    hapmaps=glob.glob(hapbase)
    return hapmaps, outfile, hitfile
    
def loadHits(hitfile):
    HITS = open(hitfile, "r")
    HITS.readline() #Clear header
    hits=dict()
    for line in HITS:
        tokens=line.split()
        key = "|".join((tokens[hit_chrID],tokens[hit_posID], tokens[hit_alleleID])) #Turn 3 values into a list and then join them
        hits[key] = 1
    HITS.close()
    print "Loaded",len(hits),"unique hits"
    return hits

def parseHapmaps(hits, hapmaps):
    header=""
    total=0
    for hmp in hapmaps:
        print "Parsing file",hmp
        HMP=open(hmp, "r")
        header=HMP.readline()
        found=0
        count=0
        for line in HMP:
            count+=1
            if count % 1e6 == 0:
                print "\tProcessed",count,"lines"
            #if count > 10000: break #For debugging
            tokens = line.split()[0:4]
            chrom, pos, allele = (tokens[hmp_chrID], tokens[hmp_posID], tokens[hmp_alleleID])
            #print chrom, pos, allele
            key = "|".join((chrom, pos, allele))
            if key in hits:
                if hits[key] == 1:
                    found+=1
                hits[key] = line.strip()
        print "\tFound",found,"hits in file"
        total+=found
        HMP.close()
    print "Found",total,"total unique hits"
    
    #Check that all hits found
    missing=0
    for val in hits.values():
        if val == 1:
            missing+=1
    print "\t",missing,"hits are unaccounted for"
    return(hits, header)

def outputHits(hits, outfile, header):
    print "Outputting results"
    OUT = open(outfile, "w")
    OUT.write("key\t" + header)
    for key in hits.keys():
        OUT.write(key + "\t" + str(hits[key]) + "\n")
    OUT.close()

if __name__ == '__main__':
    main()
