# Supplementary material for: Association Mapping across Numerous Traits Reveals Patterns of Functional Variation in Maize
Source: PLoS Genet. 2014 Dec 4;10(12):e1004845. doi: 10.1371/journal.pgen.1004845 (PMC4256217; doi:10.1371/journal.pgen.1004845)
Supplement: Dataset S3 — Bioinformatic scripts. This file contains the various bioinformatics scripts that were used to perform the NAM-GWAS analysis and the subsequent analyses that form the basis for this paper. (GZ) [file pgen.1004845.s008.gz › Scripts/1a_FilterGWASByRMIP.pl]

#! /usr/bin/perl -w

#Purpose: Read in list of all GWAS hits and filter by arbitrary bootstrap posterior probabilities (=number of different iterations they were included in)
#Arguments: (0) Input file with all hits (1_gwas_hits), (1) Output file name, (2) RMIP cutoff [="BPP"]

use strict;

my $infile=$ARGV[0];
my $outfile=$ARGV[1];
my $bpp=$ARGV[2];

#Read in input file
print "Reading in input file\n";
open(INFILE, $infile) or die "Cannot open file $infile\n";
my $header=<INFILE>;
my $studyID=0;
my $chrID=1;
my $posID=2;
my $alleleID=4;
my %results;
while(my $line=<INFILE>){
	my @data=split/\t/, $line;
	#Parse allele to treat hapmap1/hapmap2 calls at same site as identical if have same alleles (don't have to match major/minor so long as the pair is the same)
	my $allele = $data[$alleleID];
	$allele =~ s/(_hm1|_as_minor)//;	#Remove tags for hapmap1/hapmap2
	my @a = sort(split /\//, $allele);
	$allele = join "/", @a;
	my $snp = join "_", ($data[$chrID], $data[$posID], $allele);
	push @{$results{$data[$studyID]}->{$snp}}, $line;
}
close INFILE;

#Filter and output
print "Filtering data\n";
open (OUTFILE, ">$outfile") or die "Cannot open output file $outfile\n";
foreach my $study (keys %results){
	foreach my $snp (keys $results{$study}){
		if(scalar @{$results{$study}->{$snp}} >= $bpp){
			#my $y=scalar @{$results{$study}->{$snp}};
			#print "Scalar: $y\n";
			foreach my $line (@{$results{$study}->{$snp}}){
				print OUTFILE $line;
			#	print $line;
			}
		}
	}
}
close OUTFILE;
print  "\tData filtered\n";

exit;
