# Supplementary material for: Association Mapping across Numerous Traits Reveals Patterns of Functional Variation in Maize
Source: PLoS Genet. 2014 Dec 4;10(12):e1004845. doi: 10.1371/journal.pgen.1004845 (PMC4256217; doi:10.1371/journal.pgen.1004845)
Supplement: Dataset S3 — Bioinformatic scripts. This file contains the various bioinformatics scripts that were used to perform the NAM-GWAS analysis and the subsequent analyses that form the basis for this paper. (GZ) [file pgen.1004845.s008.gz › Scripts/1_gwas_hits.txt]

trait	chr	pos	cm	allele	effect	fval	pval	iter
AA_Res_With_IBM_For_GWAS	10	146650283	89.54915890018869	C/A_hm2	0.0991666489658844	41.015879285747886	1.7052514757196277E-10	0
AA_Res_With_IBM_For_GWAS	10	27140818	35.747610863106694	A/T_hm2	-0.10537782272401107	36.76025729538268	1.4738220242712498E-9	0
AA_Res_With_IBM_For_GWAS	10	147217166	92.23567021873147	C/T_hm2	0.06735181750594951	28.88419215675246	8.171983970312538E-8	0
AA_Res_With_IBM_For_GWAS	10	146650283	89.54915890018869	C/A_hm2	0.10097449830679996	45.46380000262831	1.804034917527937E-11	1
AA_Res_With_IBM_For_GWAS	10	102757257	43.47540355575215	A/G_hm2	-0.07651324889026351	69.30616546328605	1.183270220004462E-16	1
AA_Res_With_IBM_For_GWAS	10	144623533	82.01033969454245	A/T_hm2	0.049742529911523524	37.81695322892766	8.620689014627705E-10	1
AA_Res_With_IBM_For_GWAS	10	146678420	89.65796597061019	G/A_hm1	0.07725936470336428	44.76064887851891	2.57186809788421E-11	2
AA_Res_With_IBM_For_GWAS	10	69593835	36.71875250797832	G/A_hm2	-0.05961195139000823	49.92797411118474	1.9065424591106754E-12	2
AA_Res_With_IBM_For_GWAS	10	148977927	101.82059174896263	G/T_hm2	0.058459844106731496	30.888509278164523	2.931403111223551E-8	2
AA_Res_With_IBM_For_GWAS	10	146650283	89.54915890018869	C/A_hm2	0.12824973022137479	78.04324640239936	1.5461838655490154E-18	3
AA_Res_With_IBM_For_GWAS	10	27140818	35.747610863106694	A/T_hm2	-0.10586662235355604	35.716515257384195	2.5044176782059544E-9	3
AA_Res_With_IBM_For_GWAS	10	146679998	89.66406805877725	A/G_hm2	0.07627535410488956	37.01284890719118	1.2964375638078193E-9	4
AA_Res_With_IBM_For_GWAS	10	109250513	44.10289033864747	A/G_hm2	-0.05855598086346146	48.15450508872816	4.651876507175545E-12	4
AA_Res_With_IBM_For_GWAS	10	148977925	101.82058378464279	C/T_hm2	0.06648012760664848	30.660442946493625	3.293702940661091E-8	4
AA_Res_With_IBM_For_GWAS	10	146685619	89.68580433101235	A/G_hm2	0.06829282016214352	54.35884867355684	2.0619973133361299E-13	5
AA_Res_With_IBM_For_GWAS	10	98452851	42.76005852208966	C/T_hm2	-0.053840638546631556	39.46265817502414	3.7432892765673704E-10	5
AA_Res_With_IBM_For_GWAS	10	144630076	82.02007949030893	C/T_hm2	0.12520364466227527	36.994671475603184	1.3084558653110116E-9	5
AA_Res_With_IBM_For_GWAS	10	146651662	89.55449166634361	T/A_hm2	0.1063082568922914	63.9254428238051	1.7256710974866084E-15	6
AA_Res_With_IBM_For_GWAS	10	95382609	42.293607236563545	G/A_hm1	-0.0687583633662698	41.242522832901685	1.52049141078841E-10	6
AA_Res_With_IBM_For_GWAS	10	146650289	89.54918210294208	G/A_hm2	0.07505217370251473	50.20981735195326	1.6547178136298144E-12	7
AA_Res_With_IBM_For_GWAS	10	141677229	73.86303597969668	cnv_GRMZM2G073581-	0.10061844421154469	39.43766243945741	3.79098571683679E-10	7
AA_Res_With_IBM_For_GWAS	10	87161980	40.82492409070384	T/G_hm2	-0.045775947397345265	31.299989402105787	2.3757506801300412E-8	7
AA_Res_With_IBM_For_GWAS	10	148645691	100.02662256682622	A/T_hm2	0.05057208650657239	41.117533278859156	1.6197785919563641E-10	8
AA_Res_With_IBM_For_GWAS	10	109762473	44.192674804019966	T/G_hm2	-0.05186477109491727	49.151396834291404	2.817217349676603E-12	8
AA_Res_With_IBM_For_GWAS	10	144529103	81.70191154422749	A/G_hm2	0.08077323402231452	28.86285119920983	8.261794722598752E-8	8
AA_Res_With_IBM_For_GWAS	10	146679998	89.66406805877725	A/G_hm2	0.10123277149149254	75.00977082397793	6.957854231619641E-18	9
AA_Res_With_IBM_For_GWAS	10	111490352	44.61713695446369	A/G_hm2	-0.05293264355041065	40.37903869481635	2.3535657901974457E-10	9
AA_Res_With_IBM_For_GWAS	10	146679998	89.66406805877725	A/G_hm2	0.08096169926153156	47.592022408211676	6.174288876920484E-12	10
AA_Res_With_IBM_For_GWAS	10	102743629	43.47464547893541	A/G_hm2	-0.0644698143527018	50.8802187498626	1.18148615075349E-12	10
AA_Res_With_IBM_For_GWAS	10	144617911	82.0019708833245	T/A_hm2	0.07314998263633599	30.42200394223928	3.720573065731087E-8	10
AA_Res_With_IBM_For_GWAS	10	148918831	101.50761264436171	C/T_hm2	0.07011530898513481	37.044979463272476	1.2754637915032787E-9	11
AA_Res_With_IBM_For_GWAS	10	27140818	35.747610863106694	A/T_hm2	-0.13076114802812572	53.5869304725463	3.0365811603067934E-13	11
AA_Res_With_IBM_For_GWAS	10	143933430	81.03500071052976	A/T_hm2	0.11717584483137714	40.79878925717473	1.9032155126448264E-10	11
AA_Res_With_IBM_For_GWAS	10	148918831	101.50761264436171	C/T_hm2	0.06594568599447424	33.318478535981676	8.485471881651764E-9	12
AA_Res_With_IBM_For_GWAS	10	102743629	43.47464547893541	A/G_hm2	-0.05856215817536208	39.57584440634293	3.534721910999077E-10	12
AA_Res_With_IBM_For_GWAS	10	144524505	81.68624484650203	C/A_hm2	0.1005555880789332	30.755671781221494	3.137264057040173E-8	12
AA_Res_With_IBM_For_GWAS	10	146650283	89.54915890018869	C/A_hm2	0.09631013132307015	39.881287347022784	3.0281494378502933E-10	13
AA_Res_With_IBM_For_GWAS	10	99205040	43.036257986850934	G/T_hm1	-0.06542351836249946	55.36118626445854	1.2477483830531513E-13	13
AA_Res_With_IBM_For_GWAS	10	143385355	79.6466202166852	T/C_hm1	0.051616171827442756	35.28038782421947	3.126120710539123E-9	13
AA_Res_With_IBM_For_GWAS	10	148982830	101.84011627906776	G/A_hm2	0.05269752634346497	29.587701104618635	5.7005720874453936E-8	14
AA_Res_With_IBM_For_GWAS	10	111562453	44.63782531347778	C/T_hm2	-0.05785673996405785	53.400069826915164	3.3349408881924177E-13	14
AA_Res_With_IBM_For_GWAS	10	144678096	82.09156122540077	A/G_hm2	0.04908353053185995	34.4011155374983	4.889416888403555E-9	14
AA_Res_With_IBM_For_GWAS	10	146454098	88.79050233961017	G/T_hm2	0.14922515695948538	51.328370695782446	9.433373827287475E-13	15
AA_Res_With_IBM_For_GWAS	10	111512478	44.62348569625015	T/A_hm2	-0.056918435128760415	46.52280111510991	1.0579086455314944E-11	15
AA_Res_With_IBM_For_GWAS	10	148999833	101.90782494424776	T/A_hm2	0.05011165095261774	37.86465495442394	8.414599562523077E-10	15
AA_Res_With_IBM_For_GWAS	10	146681308	89.66913379736967	A/C_hm2	0.06976024555931491	45.37987805827374	1.8820076957302725E-11	16
AA_Res_With_IBM_For_GWAS	10	111547803	44.633621703825256	C/T_hm2	-0.05127327320810382	43.39990745148214	5.110954378187643E-11	16
AA_Res_With_IBM_For_GWAS	10	144134117	81.25356049650921	G/A_hm2	0.08567686018864702	31.73577505585515	1.9018764704653013E-8	16
AA_Res_With_IBM_For_GWAS	10	146650289	89.54918210294208	G/A_hm2	0.08872770772185572	71.30104278684273	4.388146741464821E-17	17
AA_Res_With_IBM_For_GWAS	10	111503599	44.620937993171324	A/T_hm2	-0.047973431781861545	35.05607332798025	3.5037652491335853E-9	17
AA_Res_With_IBM_For_GWAS	10	148977927	101.82059174896263	G/T_hm2	0.075081100373912	53.929084168394084	2.557798619679716E-13	18
AA_Res_With_IBM_For_GWAS	10	142596681	76.76958742202595	G/T_hm2	0.10675964691690339	45.36420523966742	1.89693917955303E-11	18
AA_Res_With_IBM_For_GWAS	10	96941854	42.53049803027317	A/G_hm2	-0.0527936668508454	44.16217260072855	3.478471550295433E-11	18
AA_Res_With_IBM_For_GWAS	10	148737094	100.52221981239396	A/T_hm2	0.08434062715102032	45.63619162583994	1.6538634459939674E-11	19
AA_Res_With_IBM_For_GWAS	10	144061507	81.20026132084435	T/G_hm2	0.08323943833707996	40.283783541332824	2.469903659960854E-10	19
AA_Res_With_IBM_For_GWAS	10	100039038	43.32419881315572	A/C_hm2	-0.0501302649428245	33.014616958425435	9.906546898547577E-9	19
AA_Res_With_IBM_For_GWAS	10	148979552	101.8270627588384	C/G_hm2	0.15141003409580142	55.23193565450481	1.3312254535532083E-13	20
AA_Res_With_IBM_For_GWAS	10	110154001	44.28602104786844	win2k-	-0.06981109960618939	63.970829101348734	1.6871830068936012E-15	20
AA_Res_With_IBM_For_GWAS	10	144523117	81.68151555419225	T/A_hm2	0.05295011800845697	46.345714412154706	1.1566377697362979E-11	20
AA_Res_With_IBM_For_GWAS	10	146650283	89.54915890018869	C/A_hm2	0.12164894000342998	71.25814746150365	4.482698758629913E-17	21
AA_Res_With_IBM_For_GWAS	10	99586059	43.28814209671271	T/C_hm2	-0.04829262442068675	34.90473108075038	3.784123904615412E-9	21
AA_Res_With_IBM_For_GWAS	10	146525959	89.06839133797291	C/T_hm2	0.13378121776323346	55.783276042821456	1.0099407036111362E-13	22
AA_Res_With_IBM_For_GWAS	10	86983882	40.66946340458064	A/G_hm2	-0.07235525236900546	43.20349001961437	5.6438909458975E-11	22
AA_Res_With_IBM_For_GWAS	10	148999766	101.90755813953288	T/C_hm2	0.04501050784611649	29.950353519830752	4.735278406036258E-8	22
AA_Res_With_IBM_For_GWAS	10	146685751	89.68631477184762	C/T_hm2	0.10706795088993307	63.034957197374986	2.6909818705525283E-15	23
AA_Res_With_IBM_For_GWAS	10	102743629	43.47464547893541	A/G_hm2	-0.06919348568941872	54.9136692901059	1.5614010634233736E-13	23
AA_Res_With_IBM_For_GWAS	10	142367181	75.93238609418879	A/G_hm2	0.062227998965863035	31.140693305345327	2.57709696136166E-8	23
AA_Res_With_IBM_For_GWAS	10	146525959	89.06839133797291	C/T_hm2	0.10597428175714596	31.754162641377395	1.884111645367973E-8	24
AA_Res_With_IBM_For_GWAS	10	95382609	42.293607236563545	G/A_hm1	-0.06805680597801429	40.42499807836328	2.2995243037770192E-10	24
AA_Res_With_IBM_For_GWAS	10	148982830	101.84011627906776	G/A_hm2	0.053504581853343655	32.046258285101295	1.6232074581253844E-8	24
AA_Res_With_IBM_For_GWAS	10	148816484	100.95267837779124	C/G_hm2	0.09793771302952739	58.06077439995802	3.229779727972965E-14	25
AA_Res_With_IBM_For_GWAS	10	112359620	44.890578779930074	C/T_hm2	-0.06501033971902449	43.089840398654395	5.977315909263226E-11	25
AA_Res_With_IBM_For_GWAS	10	144645100	82.04244395486577	G/T_hm2	0.051250233043518625	35.577673620325854	2.687613423018217E-9	25
AA_Res_With_IBM_For_GWAS	10	146454098	88.79050233961017	G/T_hm2	0.14305293437421737	47.62161606821038	6.08298309460675E-12	26
AA_Res_With_IBM_For_GWAS	10	95383024	42.293670286062714	A/G_hm1	-0.06557029176658721	53.21540570307554	3.658620605290667E-13	26
AA_Res_With_IBM_For_GWAS	10	144677423	82.09055940933003	C/T_hm2	0.05025428210389813	37.75719814459292	8.886002902259104E-10	26
AA_Res_With_IBM_For_GWAS	10	148982830	101.84011627906776	G/A_hm2	0.05731198162291107	38.19428104626808	7.119183403521395E-10	27
AA_Res_With_IBM_For_GWAS	10	111512478	44.62348569625015	T/A_hm2	-0.05115164036921893	37.309714750977875	1.1150973888964682E-9	27
AA_Res_With_IBM_For_GWAS	10	146454098	88.79050233961017	G/T_hm2	0.12758425193437312	36.20594407263551	1.953037363669027E-9	27
AA_Res_With_IBM_For_GWAS	10	146679998	89.66406805877725	A/G_hm2	0.07778716629339755	40.703193287119596	1.9975387231208343E-10	28
AA_Res_With_IBM_For_GWAS	10	102757257	43.47540355575215	A/G_hm2	-0.058311806642743755	39.864284576764796	3.0543329335980227E-10	28
AA_Res_With_IBM_For_GWAS	10	144641694	82.03737384262665	A/G_hm2	0.07712683283400229	29.09773204479325	7.325492809505386E-8	28
AA_Res_With_IBM_For_GWAS	10	146454098	88.79050233961017	G/T_hm2	0.15658998201994687	61.14433403462731	6.915010242189808E-15	29
AA_Res_With_IBM_For_GWAS	10	98425807	42.75594982171455	T/C_hm2	-0.07684514124323265	46.7383077647814	9.490706015573845E-12	29
AA_Res_With_IBM_For_GWAS	10	142506965	76.44230839382764	C/T_hm2	0.06361773768590225	29.19022146186796	6.98669108992156E-8	29
AA_Res_With_IBM_For_GWAS	10	146650283	89.54915890018869	C/A_hm2	0.08894763114921869	32.310194488612254	1.4187316276899171E-8	30
AA_Res_With_IBM_For_GWAS	10	109250768	44.102935059013646	A/T_hm2	-0.0543277564459426	41.13011508608377	1.6095024180870453E-10	30
AA_Res_With_IBM_For_GWAS	10	144523117	81.68151555419225	T/A_hm2	0.04753385323901603	32.09142891368993	1.586227489073826E-8	30
AA_Res_With_IBM_For_GWAS	10	147217896	92.23976444195077	A/G_hm2	0.0710755752769681	62.634479604592926	3.285995236338869E-15	31
AA_Res_With_IBM_For_GWAS	10	65848534	36.56352214288915	G/A_hm2	-0.07594845363929081	33.39866547912196	8.145617670871041E-9	31
AA_Res_With_IBM_For_GWAS	10	146679998	89.66406805877725	A/G_hm2	0.09042398822310034	60.05589826306109	1.1910081557863668E-14	32
AA_Res_With_IBM_For_GWAS	10	27140818	35.747610863106694	A/T_hm2	-0.11435858231701612	43.19786155849863	5.659746589785237E-11	32
AA_Res_With_IBM_For_GWAS	10	146650289	89.54918210294208	G/A_hm2	0.0857791590577578	65.62077923606206	7.411544709585335E-16	33
AA_Res_With_IBM_For_GWAS	10	99949363	43.319210516947436	C/T_hm2	-0.050557181614356024	36.62779806489129	1.5763194974739044E-9	33
AA_Res_With_IBM_For_GWAS	10	148977927	101.82059174896263	G/T_hm2	0.06480054176329758	38.309176465366356	6.716273342316915E-10	34
AA_Res_With_IBM_For_GWAS	10	98425807	42.75594982171455	T/C_hm2	-0.06895265900556535	36.593686282768736	1.6039067596295361E-9	34
AA_Res_With_IBM_For_GWAS	10	144524520	81.6862959555688	A/G_hm2	0.0561757096979685	33.604356897537336	7.335493593074121E-9	34
AA_Res_With_IBM_For_GWAS	10	146650283	89.54915890018869	C/A_hm2	0.09717795826459405	40.529894087961694	2.180629714787633E-10	35
AA_Res_With_IBM_For_GWAS	10	111512478	44.62348569625015	T/A_hm2	-0.0562015874777698	46.08740233582202	1.3174327845531778E-11	35
AA_Res_With_IBM_For_GWAS	10	144061569	81.20030683177798	C/T_hm2	0.06320116803472788	32.1693404750514	1.5244164396126892E-8	35
AA_Res_With_IBM_For_GWAS	10	146454098	88.79050233961017	G/T_hm2	0.1406593556430298	45.13917969128176	2.1248751812891792E-11	36
AA_Res_With_IBM_For_GWAS	10	100039038	43.32419881315572	A/C_hm2	-0.061796588839825514	45.951548399131	1.4107950899722938E-11	36
AA_Res_With_IBM_For_GWAS	10	144677423	82.09055940933003	C/T_hm2	0.05042941624124093	37.94427922223033	8.081528360885656E-10	36
AA_Res_With_IBM_For_GWAS	10	146650289	89.54918210294208	G/A_hm2	0.1016162614264976	95.14919986519345	3.318476519883467E-22	37
AA_Res_With_IBM_For_GWAS	10	69593835	36.71875250797832	G/A_hm2	-0.059685060024918475	50.03003555495399	1.8111113702829272E-12	37
AA_Res_With_IBM_For_GWAS	10	148918831	101.50761264436171	C/T_hm2	0.07067052593739892	39.07183359655515	4.5629261780785234E-10	38
AA_Res_With_IBM_For_GWAS	10	95383024	42.293670286062714	A/G_hm1	-0.061239257983218096	48.221519583984495	4.497610954889496E-12	38
AA_Res_With_IBM_For_GWAS	10	144524520	81.6862959555688	A/G_hm2	0.060468915279998266	39.019256050561914	4.686124904653099E-10	38
AA_Res_With_IBM_For_GWAS	10	146650283	89.54915890018869	C/A_hm2	0.1001787424784158	43.26688261239035	5.4660699891365593E-11	39
AA_Res_With_IBM_For_GWAS	10	66994092	36.61557303977316	G/A_hm2	-0.06953396142678293	38.81253531932265	5.203681472664343E-10	39
AA_Res_With_IBM_For_GWAS	10	148799553	100.86087946646325	T/C_hm2	0.04444701961721827	29.932480754124075	4.7787639294877605E-8	39
AA_Res_With_IBM_For_GWAS	10	146454098	88.79050233961017	G/T_hm2	0.1575844673224965	60.30262180683461	1.0528639602469336E-14	40
AA_Res_With_IBM_For_GWAS	10	15406080	32.736805017143254	G/A_hm2	-0.09459892284485931	36.477583505622256	1.701277511185918E-9	40
AA_Res_With_IBM_For_GWAS	10	146650283	89.54915890018869	C/A_hm2	0.10711568325766047	51.371774018700954	9.22997078218057E-13	41
AA_Res_With_IBM_For_GWAS	10	88264842	41.16358828503121	C/G_hm2	-0.06718655183958373	51.51638000358457	8.583454041779472E-13	41
AA_Res_With_IBM_For_GWAS	10	141677229	73.86303597969668	cnv_GRMZM2G073581-	0.09054235502018161	29.869221715039995	4.9359181491031445E-8	41
AA_Res_With_IBM_For_GWAS	10	147061096	91.36034212002153	------/ACCTAG_hm1	0.06319757753194621	42.23189292457277	9.22053209244828E-11	42
AA_Res_With_IBM_For_GWAS	10	69593835	36.71875250797832	G/A_hm2	-0.0540515849482914	40.259034296288554	2.5010409664234285E-10	42
AA_Res_With_IBM_For_GWAS	10	148918831	101.50761264436171	C/T_hm2	0.06636629539157275	32.97692129927185	1.009871450073012E-8	42
AA_Res_With_IBM_For_GWAS	10	146650283	89.54915890018869	C/A_hm2	0.09946032487732843	42.548427051574905	7.857565092664247E-11	43
AA_Res_With_IBM_For_GWAS	10	99549065	43.263710391103075	T/C_hm2	-0.05846157286747626	51.30311576136311	9.553786414051574E-13	43
AA_Res_With_IBM_For_GWAS	10	148999833	101.90782494424776	T/A_hm2	0.04762853808353713	32.885524523935096	1.0580296621738943E-8	43
AA_Res_With_IBM_For_GWAS	10	146295344	88.1765893271454	---/TAA_hm1	0.07344021623897169	86.04150421765534	2.957629846855473E-20	44
AA_Res_With_IBM_For_GWAS	10	108740353	44.0134215464481	G/A_hm2	-0.05168239990656608	44.03390240002807	3.710958972902829E-11	44
AA_Res_With_IBM_For_GWAS	10	146679998	89.66406805877725	A/G_hm2	0.10309979032860662	76.36676623884841	3.549444418880327E-18	45
AA_Res_With_IBM_For_GWAS	10	108740353	44.0134215464481	G/A_hm2	-0.044068833481740115	31.885760572743113	1.7616962850051362E-8	45
AA_Res_With_IBM_For_GWAS	10	148977925	101.82058378464279	C/T_hm2	0.0744878295764915	40.583808361668076	2.121936450449224E-10	46
AA_Res_With_IBM_For_GWAS	10	109762473	44.192674804019966	T/G_hm2	-0.0615671844131027	64.84081080444996	1.093385435328793E-15	46
AA_Res_With_IBM_For_GWAS	10	144623533	82.01033969454245	A/T_hm2	0.055044923460314005	44.00510422000111	3.7654358841938105E-11	46
AA_Res_With_IBM_For_GWAS	10	148918831	101.50761264436171	C/T_hm2	0.07496374899334833	45.93580416548568	1.4220346980068891E-11	47
AA_Res_With_IBM_For_GWAS	10	99205040	43.036257986850934	G/T_hm1	-0.059362245044656745	46.95243093678211	8.520370846450409E-12	47
AA_Res_With_IBM_For_GWAS	10	144852109	82.66340026773722	T/G_hm2	0.081607115679982	42.23801204041872	9.192060909799116E-11	47
AA_Res_With_IBM_For_GWAS	10	146679998	89.66406805877725	A/G_hm2	0.09595923149974374	68.38325916727763	1.8726901787639124E-16	48
AA_Res_With_IBM_For_GWAS	10	99205040	43.036257986850934	G/T_hm1	-0.06055298236585324	49.78189665471121	2.0517117437160835E-12	48
AA_Res_With_IBM_For_GWAS	10	146525959	89.06839133797291	C/T_hm2	0.11923960627094331	42.761336400362296	7.056209992325457E-11	49
AA_Res_With_IBM_For_GWAS	10	109250513	44.10289033864747	A/G_hm2	-0.060996048743369974	51.70994727302636	7.788429866462418E-13	49
AA_Res_With_IBM_For_GWAS	10	144145429	81.26186403975561	A/C_hm1	0.051129602387395	37.82246675104513	8.596612395964792E-10	49
AA_Res_With_IBM_For_GWAS	10	146650283	89.54915890018869	C/A_hm2	0.09528515002752365	39.39759898909878	3.868707216704491E-10	50
AA_Res_With_IBM_For_GWAS	10	66990597	36.61541423691498	T/G_hm2	-0.07036042349463256	53.95440513218359	2.5255282360166227E-13	50
AA_Res_With_IBM_For_GWAS	10	144922114	82.89768741633159	T/A_hm2	0.052160103197073066	34.602053567578785	4.414181205062455E-9	50
AA_Res_With_IBM_For_GWAS	10	146679998	89.66406805877725	A/G_hm2	0.09651985078058357	69.24292972253535	1.2209695125333428E-16	51
AA_Res_With_IBM_For_GWAS	10	25303748	35.52045294967275	C/A_hm2	-0.08219554336017816	34.67592019515401	4.251258599670116E-9	51
AA_Res_With_IBM_For_GWAS	10	146650283	89.54915890018869	C/A_hm2	0.108480739611526	54.66977069617796	1.764418642522249E-13	52
AA_Res_With_IBM_For_GWAS	10	114530283	45.60323156778519	G/A_hm2	-0.05889210217809898	47.239184163314576	7.374646720664943E-12	52
AA_Res_With_IBM_For_GWAS	10	141677229	73.86303597969668	cnv_GRMZM2G073581-	0.09665869585867094	35.85477054094927	2.334546504694093E-9	52
AA_Res_With_IBM_For_GWAS	10	148977925	101.82058378464279	C/T_hm2	0.08110171921000976	51.46309908550354	8.816215673552357E-13	53
AA_Res_With_IBM_For_GWAS	10	110154001	44.28602104786844	win2k-	-0.05858222489575446	46.93255116133368	8.606111374959882E-12	53
AA_Res_With_IBM_For_GWAS	10	144524505	81.68624484650203	C/A_hm2	0.10621854842168191	35.661418794856615	2.5756081897465568E-9	53
AA_Res_With_IBM_For_GWAS	10	146525959	89.06839133797291	C/T_hm2	0.12310024902613438	46.43219506264404	1.1073209642744275E-11	54
AA_Res_With_IBM_For_GWAS	10	95382609	42.293607236563545	G/A_hm1	-0.08094186572332593	55.709768673782825	1.0478202120768097E-13	54
AA_Res_With_IBM_For_GWAS	10	142339503	75.831416897709	G/A_hm2	0.10711418360072367	34.21426110821808	5.3772432337050545E-9	54
AA_Res_With_IBM_For_GWAS	10	146650283	89.54915890018869	C/A_hm2	0.09455265835126947	39.88047869968083	3.0293896106522485E-10	55
AA_Res_With_IBM_For_GWAS	10	69593835	36.71875250797832	G/A_hm2	-0.056367353031460614	43.63098206717202	4.5481295375848917E-11	55
AA_Res_With_IBM_For_GWAS	10	144677423	82.09055940933003	C/T_hm2	0.04424171556086937	28.928193944858606	7.989885487728207E-8	55
AA_Res_With_IBM_For_GWAS	10	148982830	101.84011627906776	G/A_hm2	0.06246939259557348	48.88442583175362	3.2220778888322014E-12	56
AA_Res_With_IBM_For_GWAS	10	95383092	42.29368061706499	C/G_hm2	-0.05357620964148591	37.99863616144462	7.86176853624459E-10	56
AA_Res_With_IBM_For_GWAS	10	143933430	81.03500071052976	A/T_hm2	0.10693739737721326	37.24791651655995	1.1506246035784033E-9	56
AA_Res_With_IBM_For_GWAS	10	146339304	88.34658546016935	C/T_hm2	0.074159144814459	74.8781191082596	7.427524546777507E-18	57
AA_Res_With_IBM_For_GWAS	10	109719230	44.185091106785606	A/G_hm2	-0.048820237845407795	41.113736390672955	1.6228378988387474E-10	57
AA_Res_With_IBM_For_GWAS	10	146454098	88.79050233961017	G/T_hm2	0.1460275519476349	49.046849892768755	2.9693117937314503E-12	58
AA_Res_With_IBM_For_GWAS	10	95383024	42.293670286062714	A/G_hm1	-0.06820367343554501	56.7294879493654	6.288036483378567E-14	58
AA_Res_With_IBM_For_GWAS	10	144677423	82.09055940933003	C/T_hm2	0.05586941049017429	46.135336423092326	1.2859894727627002E-11	58
AA_Res_With_IBM_For_GWAS	10	146650283	89.54915890018869	C/A_hm2	0.13277948994332509	82.4691692676437	1.7286724460934615E-19	59
AA_Res_With_IBM_For_GWAS	10	23880535	35.140491020298306	T/G_hm2	-0.1310545344014743	41.980002375170024	1.0472105181908231E-10	59
AA_Res_With_IBM_For_GWAS	10	146454098	88.79050233961017	G/T_hm2	0.1661547370539646	67.1066106158327	3.535954992499991E-16	60
AA_Res_With_IBM_For_GWAS	10	95382988	42.29366481670857	TGAC/----_hm1	-0.06736700037224717	48.063493529492796	4.869901437462146E-12	60
AA_Res_With_IBM_For_GWAS	10	144684991	82.10410307898219	C/T_hm2	0.05916256519587007	41.86614305252434	1.1092933634575756E-10	60
AA_Res_With_IBM_For_GWAS	10	146582117	89.28555684454676	T/-_hm1	0.08155435077994791	76.82618786828439	2.826401579993212E-18	61
AA_Res_With_IBM_For_GWAS	10	109346017	44.119639255713125	T/C_hm1	-0.05272651892781755	46.98722667615562	8.371986546306967E-12	61
AA_Res_With_IBM_For_GWAS	10	148918831	101.50761264436171	C/T_hm2	0.08315403590921738	52.62288934103189	4.925242598301868E-13	62
AA_Res_With_IBM_For_GWAS	10	108740353	44.0134215464481	G/A_hm2	-0.052228064820159514	45.33386984305453	1.9261775548661828E-11	62
AA_Res_With_IBM_For_GWAS	10	143933430	81.03500071052976	A/T_hm2	0.11821954608634413	42.7194793239122	7.207010546267363E-11	62
AA_Res_With_IBM_For_GWAS	10	146525959	89.06839133797291	C/T_hm2	0.12054395074723066	44.113464975072745	3.5650361468963433E-11	63
AA_Res_With_IBM_For_GWAS	10	95382609	42.293607236563545	G/A_hm1	-0.07858154361313828	53.75270938088968	2.7943293358463643E-13	63
AA_Res_With_IBM_For_GWAS	10	144113893	81.23871512357647	C/T_hm2	0.05398789773646569	39.20160349432206	4.2725584443340127E-10	63
AA_Res_With_IBM_For_GWAS	10	148977925	101.82058378464279	C/T_hm2	0.06987243655812472	36.813817756954236	1.4342818744508632E-9	64
AA_Res_With_IBM_For_GWAS	10	95382988	42.29366481670857	TGAC/----_hm1	-0.06818444814215757	48.01890255734454	4.980427981990421E-12	64
AA_Res_With_IBM_For_GWAS	10	142795829	77.49606741573024	C/T_hm1	0.061303188927430245	38.34631451843899	6.590987907824067E-10	64
AA_Res_With_IBM_For_GWAS	10	146681317	89.66916860015388	G/A_hm2	0.07415486975212596	36.256699248362565	1.903324189320677E-9	65
AA_Res_With_IBM_For_GWAS	10	27140818	35.747610863106694	A/T_hm2	-0.1254834598410375	51.228252915406394	9.919841976984404E-13	65
AA_Res_With_IBM_For_GWAS	10	142339503	75.831416897709	G/A_hm2	0.10948393503368867	33.98237657499555	6.050995636832999E-9	65
AA_Res_With_IBM_For_GWAS	10	146454098	88.79050233961017	G/T_hm2	0.1534285273291593	53.70934130285374	2.855768422009832E-13	66
AA_Res_With_IBM_For_GWAS	10	98943413	42.88036500344206	G/C_hm1	-0.06428486586858947	53.09641452555284	3.8836676342328113E-13	66
AA_Res_With_IBM_For_GWAS	10	144677423	82.09055940933003	C/T_hm2	0.04667991666621691	32.784043125201634	1.1142029163485876E-8	66
AA_Res_With_IBM_For_GWAS	10	146668220	89.61852281515775	+/-_hm2	0.13786767526228116	45.1495459316796	2.1137959881437918E-11	67
AA_Res_With_IBM_For_GWAS	10	111547803	44.633621703825256	C/T_hm2	-0.06311218497459245	63.5258747374516	2.106424068806929E-15	67
AA_Res_With_IBM_For_GWAS	10	144677423	82.09055940933003	C/T_hm2	0.05005748649532419	37.677890715181704	9.250805194875582E-10	67
AA_Res_With_IBM_For_GWAS	10	146650289	89.54918210294208	G/A_hm2	0.08235093598780346	59.708239398340964	1.4170118452668767E-14	68
AA_Res_With_IBM_For_GWAS	10	69593835	36.71875250797832	G/A_hm2	-0.05984197267988523	47.69295117387804	5.868146735106583E-12	68
AA_Res_With_IBM_For_GWAS	10	148982830	101.84011627906776	G/A_hm2	0.06569471253436338	52.027341534618465	6.641177063448819E-13	69
AA_Res_With_IBM_For_GWAS	10	109762473	44.192674804019966	T/G_hm2	-0.05163071275609664	47.15640604589918	7.68855611092429E-12	69
AA_Res_With_IBM_For_GWAS	10	144619298	82.0040355473514	C/A_hm2	0.07761676296518305	37.11098712004427	1.2334365286362133E-9	69
AA_Res_With_IBM_For_GWAS	10	146339304	88.34658546016935	C/T_hm2	0.0807720350937034	84.30397097263631	6.97832115285822E-20	70
AA_Res_With_IBM_For_GWAS	10	132006329	55.0082620622887	C/T_hm2	-0.04769855457113641	37.85581280740047	8.452182067729316E-10	70
AA_Res_With_IBM_For_GWAS	10	146681317	89.66916860015388	G/A_hm2	0.10240394433699945	77.77538210324425	1.7656613031948967E-18	71
AA_Res_With_IBM_For_GWAS	10	27140818	35.747610863106694	A/T_hm2	-0.10750324135551455	38.61335826865757	5.756281450410113E-10	71
AA_Res_With_IBM_For_GWAS	10	148977927	101.82059174896263	G/T_hm2	0.07414689671480791	51.06951796055307	1.0743130258705949E-12	72
AA_Res_With_IBM_For_GWAS	10	99205040	43.036257986850934	G/T_hm1	-0.05814748439713874	44.99107727644917	2.2896643132337677E-11	72
AA_Res_With_IBM_For_GWAS	10	144524520	81.6862959555688	A/G_hm2	0.05834511441485404	36.80760910348139	1.4388103070860816E-9	72
AA_Res_With_IBM_For_GWAS	10	146454098	88.79050233961017	G/T_hm2	0.1583226154304356	58.68101907839299	2.3684829326995307E-14	73
AA_Res_With_IBM_For_GWAS	10	25303748	35.52045294967275	C/A_hm2	-0.09415191709043112	43.09448040067405	5.963544769764072E-11	73
AA_Res_With_IBM_For_GWAS	10	142929281	77.98289132893133	T/A_hm2	0.06763852172803121	46.55424242961694	1.0413278263790464E-11	73
AA_Res_With_IBM_For_GWAS	10	109251642	44.103088335876556	----/GACT_hm1	-0.055343560193598075	29.55982973477744	5.782558894788236E-8	73
AA_Res_With_IBM_For_GWAS	10	146650283	89.54915890018869	C/A_hm2	0.1291332554655167	78.90935410185014	1.0067316198659077E-18	74
AA_Res_With_IBM_For_GWAS	10	27841333	35.77625045636368	G/A_hm2	-0.09269361718019441	48.17845968230815	4.595923786065866E-12	74
AA_Res_With_IBM_For_GWAS	10	147214459	92.22048794167034	A/G_hm2	0.07782156843009937	43.85863083591944	4.0543703439216615E-11	75
AA_Res_With_IBM_For_GWAS	10	14853992	32.41973662296213	C/G_hm2	-0.05199890976278961	37.24133565962545	1.1544740581677051E-9	75
AA_Res_With_IBM_For_GWAS	10	146454098	88.79050233961017	G/T_hm2	0.1149859160968695	29.556151131119236	5.7933510454151356E-8	75
AA_Res_With_IBM_For_GWAS	10	148918831	101.50761264436171	C/T_hm2	0.072603041185544	41.15491942158618	1.5894343727610127E-10	76
AA_Res_With_IBM_For_GWAS	10	109250513	44.10289033864747	A/G_hm2	-0.053164663076080615	40.46593128822024	2.2523748715757816E-10	76
AA_Res_With_IBM_For_GWAS	10	144061507	81.20026132084435	T/G_hm2	0.07585123144945655	31.533163167491065	2.10910208449228E-8	76
AA_Res_With_IBM_For_GWAS	10	146650283	89.54915890018869	C/A_hm2	0.11300243936743905	60.67161027075323	8.756077165644046E-15	77
AA_Res_With_IBM_For_GWAS	10	111512478	44.62348569625015	T/A_hm2	-0.05260167122698776	39.547846471236724	3.585091976848805E-10	77
AA_Res_With_IBM_For_GWAS	10	148977925	101.82058378464279	C/T_hm2	0.06946992494325899	35.99169319730278	2.177636017431349E-9	78
AA_Res_With_IBM_For_GWAS	10	110154001	44.28602104786844	win2k-	-0.05413904249462068	38.252934738730936	6.9105621106695E-10	78
AA_Res_With_IBM_For_GWAS	10	144061507	81.20026132084435	T/G_hm2	0.08248587174643765	36.64106919051791	1.565774209180471E-9	78
AA_Res_With_IBM_For_GWAS	10	146679998	89.66406805877725	A/G_hm2	0.09383799656857988	66.71542575438644	4.2960967806147974E-16	79
AA_Res_With_IBM_For_GWAS	10	60557697	36.38113770232164	G/C_hm2	-0.06822420907103159	34.04144003755979	5.871610394902384E-9	79
AA_Res_With_IBM_For_GWAS	10	146679998	89.66406805877725	A/G_hm2	0.0895980380869806	59.16187291163375	1.8620427156905954E-14	80
AA_Res_With_IBM_For_GWAS	10	111512478	44.62348569625015	T/A_hm2	-0.05104202619587118	38.01841026193347	7.783092022651124E-10	80
AA_Res_With_IBM_For_GWAS	10	146685751	89.68631477184762	C/T_hm2	0.09251766765089527	44.46746107275119	2.9818489386071074E-11	81
AA_Res_With_IBM_For_GWAS	10	23880535	35.140491020298306	T/G_hm2	-0.12326697460027325	37.96841379148211	7.983205120565848E-10	81
AA_Res_With_IBM_For_GWAS	10	148982830	101.84011627906776	G/A_hm2	0.05261779968115972	32.46514287861077	1.3109320819965124E-8	81
AA_Res_With_IBM_For_GWAS	10	148982830	101.84011627906776	G/A_hm2	0.06286321507871015	45.916299998099596	1.4360829029872241E-11	82
AA_Res_With_IBM_For_GWAS	10	111490331	44.617130928811626	C/G_hm2	-0.04893346834074297	35.64131912099162	2.6020565153198222E-9	82
AA_Res_With_IBM_For_GWAS	10	146454098	88.79050233961017	G/T_hm2	0.12365320631153871	33.78681991894628	6.68454516129916E-9	82
AA_Res_With_IBM_For_GWAS	10	146650289	89.54918210294208	G/A_hm2	0.08682251162589852	68.1439058432102	2.1095982870843705E-16	83
AA_Res_With_IBM_For_GWAS	10	109719243	44.18509338664741	A/T_hm1	-0.05741097967343572	45.110227681945624	2.1560404082106686E-11	83
AA_Res_With_IBM_For_GWAS	10	148887680	101.33870845307024	T/C_hm2	0.08393469753929517	62.49650001640347	3.5199812261144477E-15	84
AA_Res_With_IBM_For_GWAS	10	146679998	89.66406805877725	A/G_hm2	0.07821220781346933	41.58875627801236	1.276305165618769E-10	85
AA_Res_With_IBM_For_GWAS	10	69593835	36.71875250797832	G/A_hm2	-0.056577366742139916	43.87598947588608	4.0190006726385206E-11	85
AA_Res_With_IBM_For_GWAS	10	144641694	82.03737384262665	A/G_hm2	0.07595427853790429	28.75743538580079	8.720153080482825E-8	85
AA_Res_With_IBM_For_GWAS	10	146454098	88.79050233961017	G/T_hm2	0.15319613811510435	57.09541768817681	5.235218366280117E-14	86
AA_Res_With_IBM_For_GWAS	10	19357436	33.9329377654734	C/T_hm2	-0.15025792680366556	37.04937745790658	1.2725844486009046E-9	86
AA_Res_With_IBM_For_GWAS	10	148982830	101.84011627906776	G/A_hm2	0.06356555012059739	49.764016021886306	2.0703386976811957E-12	87
AA_Res_With_IBM_For_GWAS	10	108740353	44.0134215464481	G/A_hm2	-0.0510877145259995	43.05876281680903	6.071878257763214E-11	87
AA_Res_With_IBM_For_GWAS	10	144619298	82.0040355473514	C/A_hm2	0.07695079685766772	37.07421015623675	1.256678385454264E-9	87
AA_Res_With_IBM_For_GWAS	10	146688827	89.69820959009975	C/T_hm2	0.08868866271806998	46.15264232255213	1.2748229079492624E-11	88
AA_Res_With_IBM_For_GWAS	10	99949363	43.319210516947436	C/T_hm2	-0.06472078983390811	58.32259313517686	2.833310067352885E-14	88
AA_Res_With_IBM_For_GWAS	10	144130847	81.25116016178363	C/G_hm2	0.050045907851184755	30.02512809612097	4.557606977997515E-8	88
AA_Res_With_IBM_For_GWAS	10	146650283	89.54915890018869	C/A_hm2	0.09033274260993981	35.743298321714526	2.470620788764606E-9	89
AA_Res_With_IBM_For_GWAS	10	102743629	43.47464547893541	A/G_hm2	-0.06666585554441816	51.46487478260556	8.808357547586481E-13	89
AA_Res_With_IBM_For_GWAS	10	144010040	81.13397108788577	A/T_hm2	0.045931870846080705	34.78022248874146	4.031648991999313E-9	89
AA_Res_With_IBM_For_GWAS	10	148918831	101.50761264436171	C/T_hm2	0.07289945302869137	40.53199742504965	2.1783097426014917E-10	90
AA_Res_With_IBM_For_GWAS	10	99205040	43.036257986850934	G/T_hm1	-0.0557032506664237	41.36563848443695	1.4287494341349713E-10	90
AA_Res_With_IBM_For_GWAS	10	143934630	81.0365509579234	G/C_hm1	0.08394265404856727	35.46777709852815	2.8420327640390008E-9	90
AA_Res_With_IBM_For_GWAS	10	148977925	101.82058378464279	C/T_hm2	0.0759784965707504	43.95839189418571	3.8552682420445187E-11	91
AA_Res_With_IBM_For_GWAS	10	99549065	43.263710391103075	T/C_hm2	-0.05025812078852407	38.46353489450463	6.210694760123619E-10	91
AA_Res_With_IBM_For_GWAS	10	146965721	90.76897525135254	C/G_hm1	0.06775386546822576	31.112040731362196	2.6150876044045337E-8	91
AA_Res_With_IBM_For_GWAS	10	146679998	89.66406805877725	A/G_hm2	0.09088736601629963	59.70220193497199	1.4212943339878358E-14	92
AA_Res_With_IBM_For_GWAS	10	111557148	44.63630311899268	A/C_hm2	-0.05121463246646861	37.64307329820552	9.415396192613194E-10	92
AA_Res_With_IBM_For_GWAS	10	146650283	89.54915890018869	C/A_hm2	0.11832029265354807	68.39850748390229	1.8585333550734376E-16	93
AA_Res_With_IBM_For_GWAS	10	111512478	44.62348569625015	T/A_hm2	-0.0501610853109843	36.616747576081956	1.5851901104023159E-9	93
AA_Res_With_IBM_For_GWAS	10	148982830	101.84011627906776	G/A_hm2	0.058736464220317766	39.595308929239444	3.5000462583283414E-10	94
AA_Res_With_IBM_For_GWAS	10	109345892	44.119617333964996	C/T_hm2	-0.0545166742193388	51.15260272504149	1.0304015177783483E-12	94
AA_Res_With_IBM_For_GWAS	10	142929460	77.98354430379727	C/T_hm2	0.051848948475643725	36.286235840336495	1.8749796073705254E-9	94
AA_Res_With_IBM_For_GWAS	10	148977927	101.82059174896263	G/T_hm2	0.06758286606426361	42.06075128446464	1.0053623404520518E-10	95
AA_Res_With_IBM_For_GWAS	10	143933430	81.03500071052976	A/T_hm2	0.12029986676776183	45.76913667708866	1.5466582732937916E-11	95
AA_Res_With_IBM_For_GWAS	10	96762974	42.5033214172315	C/G_hm2	-0.05357092834809479	38.960087456049514	4.828757050576466E-10	95
AA_Res_With_IBM_For_GWAS	10	146679998	89.66406805877725	A/G_hm2	0.0745139777139427	36.783818817418556	1.456295327349101E-9	96
AA_Res_With_IBM_For_GWAS	10	95382988	42.29366481670857	TGAC/----_hm1	-0.06332754096711535	43.14440151903448	5.8148518594829693E-11	96
AA_Res_With_IBM_For_GWAS	10	148977927	101.82059174896263	G/T_hm2	0.06125783468125909	32.613965732552224	1.2151291122400523E-8	96
AA_Res_With_IBM_For_GWAS	10	146650289	89.54918210294208	G/A_hm2	0.06566883983151309	33.32269168877931	8.467276801389701E-9	97
AA_Res_With_IBM_For_GWAS	10	111547803	44.633621703825256	C/T_hm2	-0.052455219782898625	46.3433960819343	1.157989674042716E-11	97
AA_Res_With_IBM_For_GWAS	10	148427377	98.84290516727074	C/-_hm1	0.0487116380897951	30.58036917176388	3.431281971335777E-8	97
AA_Res_With_IBM_For_GWAS	10	144132735	81.25254604311755	T/G_hm2	0.10323822125878779	58.497906501297386	2.595450187676804E-14	98
AA_Res_With_IBM_For_GWAS	10	109250513	44.10289033864747	A/G_hm2	-0.05121545683144108	37.24466318517302	1.15252602123196E-9	98
AA_Res_With_IBM_For_GWAS	10	148982866	101.84025963682501	G/A_hm2	0.07906625085269427	29.18033642407655	7.02213853497124E-8	98
AA_Res_With_IBM_For_GWAS	10	146650289	89.54918210294208	G/A_hm2	0.07416205601042788	44.38641091681559	3.106318716143632E-11	99
AA_Res_With_IBM_For_GWAS	10	69593835	36.71875250797832	G/A_hm2	-0.05850555372036377	46.75364612166853	9.41765950113653E-12	99
AA_Res_With_IBM_For_GWAS	10	144132735	81.25254604311755	T/G_hm2	0.07648152469153774	29.721760062329132	5.32266830484329E-8	99
AA_Res_With_IBM_For_GWAS	1	212499939	123.31561864112062	G/T_hm2	-0.10090210824043201	41.86153966874082	1.1118003528300066E-10	0
AA_Res_With_IBM_For_GWAS	1	205418704	117.03145588375672	G/A_hm2	-0.11475005424285274	43.297633509586	5.381442593282614E-11	1
AA_Res_With_IBM_For_GWAS	1	211458054	122.45380085032869	A/G_hm2	-0.08357777148258626	50.30011572345025	1.581146413936914E-12	2
AA_Res_With_IBM_For_GWAS	1	211458054	122.45380085032869	A/G_hm2	-0.06841868972748552	34.04202488636943	5.8698623773860465E-9	3
AA_Res_With_IBM_For_GWAS	1	287851924	182.0099464930756	T/A_hm2	-0.1068062007110063	29.46912856973933	6.057072580819301E-8	3
AA_Res_With_IBM_For_GWAS	1	206160106	117.74017933104349	C/T_hm1	-0.07305055559876214	35.081645177157526	3.458407105356547E-9	4
AA_Res_With_IBM_For_GWAS	1	206160106	117.74017933104349	C/T_hm1	-0.07666715092496312	38.66331423664157	5.612180449419607E-10	5
AA_Res_With_IBM_For_GWAS	1	206152746	117.7331437420519	C/G_hm2	-0.06963752407123248	43.29855384888178	5.378942092652948E-11	6
AA_Res_With_IBM_For_GWAS	1	206152746	117.7331437420519	C/G_hm2	-0.06353648464015232	35.8374429670294	2.3550730499969816E-9	7
AA_Res_With_IBM_For_GWAS	1	202603556	115.5377828170587	A/G_hm2	-0.08984883579862807	32.637903485647364	1.2003365932532475E-8	8
AA_Res_With_IBM_For_GWAS	1	206160106	117.74017933104349	C/T_hm1	-0.07285456302682956	35.17497104683079	3.298102222051496E-9	9
AA_Res_With_IBM_For_GWAS	1	211458054	122.45380085032869	A/G_hm2	-0.07496816932288274	40.3770712233463	2.355834113254829E-10	10
AA_Res_With_IBM_For_GWAS	1	206152746	117.7331437420519	C/G_hm2	-0.07450885691913352	48.48678119453507	3.935447469096847E-12	11
AA_Res_With_IBM_For_GWAS	1	245881818	144.1146259928961	+/-_hm2	0.10099291638745504	32.80989784470008	1.0995899348647642E-8	11
AA_Res_With_IBM_For_GWAS	1	181734951	97.22166628230288	A/G_hm2	-0.11494683363608967	42.2570837568145	9.103240292624615E-11	12
AA_Res_With_IBM_For_GWAS	1	174886001	94.55428524118476	win2k-	-0.10407644731276608	40.86890463045493	1.83675915139824E-10	13
AA_Res_With_IBM_For_GWAS	1	211458054	122.45380085032869	A/G_hm2	-0.07622550081999292	40.10433708726606	2.7046032606337016E-10	14
AA_Res_With_IBM_For_GWAS	1	207724778	119.23588532754445	G/A_hm1	-0.08789508066333362	45.156644087301	2.1061578921125462E-11	15
AA_Res_With_IBM_For_GWAS	1	233461382	138.18845851132997	G/A_hm2	0.11160405187866002	31.017133917034094	2.7449266947648052E-8	15
AA_Res_With_IBM_For_GWAS	1	211458054	122.45380085032869	A/G_hm2	-0.07472011250341982	39.12655689704139	4.4378722445954875E-10	16
AA_Res_With_IBM_For_GWAS	1	206160106	117.74017933104349	C/T_hm1	-0.08352238061065542	44.15800714983693	3.485521707602365E-11	17
AA_Res_With_IBM_For_GWAS	1	206160106	117.74017933104349	C/T_hm1	-0.08272391400827404	45.724350596801045	1.581841581265833E-11	18
AA_Res_With_IBM_For_GWAS	1	166387959	91.86591257506689	C/T_hm2	-0.07267250097365492	34.96387894175245	3.6718822964723223E-9	19
AA_Res_With_IBM_For_GWAS	1	203627186	116.12191195136415	T/G_hm2	-0.06881791033677091	39.448036264461386	3.7708826101842414E-10	20
AA_Res_With_IBM_For_GWAS	1	205418704	117.03145588375672	G/A_hm2	-0.10178657127488337	34.95355165759167	3.6912208030615777E-9	21
AA_Res_With_IBM_For_GWAS	1	215566642	125.97610284104316	C/T_hm2	-0.07527888392687632	36.860514877558614	1.4006002573239318E-9	22
AA_Res_With_IBM_For_GWAS	1	203615343	116.11531888124146	C/T_hm2	-0.11387381380906328	43.28329709726445	5.420544320946342E-11	23
AA_Res_With_IBM_For_GWAS	1	214310448	124.99981508243295	G/T_hm2	-0.08130081617095357	35.96647514185439	2.2056050307599856E-9	24
AA_Res_With_IBM_For_GWAS	1	206160106	117.74017933104349	C/T_hm1	-0.07605194895355198	39.100346641913106	4.4972022977735246E-10	25
AA_Res_With_IBM_For_GWAS	1	203627308	116.12197986950609	A/G_hm2	-0.07032305712157161	41.076966377766546	1.6532500068817337E-10	26
AA_Res_With_IBM_For_GWAS	1	174886001	94.55428524118476	win2k-	-0.09438583646088289	34.41756968759952	4.848413537452679E-9	27
AA_Res_With_IBM_For_GWAS	1	206160106	117.74017933104349	C/T_hm1	-0.073657483907392	37.899056368475996	8.268566627685088E-10	28
AA_Res_With_IBM_For_GWAS	1	203615343	116.11531888124146	C/T_hm2	-0.1208356975541638	49.155898269597344	2.810578886507829E-12	29
AA_Res_With_IBM_For_GWAS	1	212499939	123.31561864112062	G/T_hm2	-0.08975700510648196	33.618816100046345	7.281337003578001E-9	30
AA_Res_With_IBM_For_GWAS	1	203627186	116.12191195136415	T/G_hm2	-0.06624259792709604	36.28452777878186	1.876507907710537E-9	31
AA_Res_With_IBM_For_GWAS	1	206152746	117.7331437420519	C/G_hm2	-0.06528380910857128	36.98922092621478	1.31200926493825E-9	32
AA_Res_With_IBM_For_GWAS	1	211458054	122.45380085032869	A/G_hm2	-0.0775474775693845	43.325679770655576	5.305763024940068E-11	33
AA_Res_With_IBM_For_GWAS	1	212499939	123.31561864112062	G/T_hm2	-0.09806033224424951	38.80071400526625	5.234636528609229E-10	34
AA_Res_With_IBM_For_GWAS	1	207724778	119.23588532754445	G/A_hm1	-0.07972259242776165	37.157834114600455	1.2043865943454547E-9	35
AA_Res_With_IBM_For_GWAS	1	212499939	123.31561864112062	G/T_hm2	-0.1067346729818415	46.44268822985069	1.1013881431357838E-11	36
AA_Res_With_IBM_For_GWAS	1	204209844	116.33240586694947	C/T_hm2	-0.1126899353172093	32.37235018351075	1.3744028251599503E-8	37
AA_Res_With_IBM_For_GWAS	1	212499939	123.31561864112062	G/T_hm2	-0.10551211254280125	46.17379906906777	1.2611969732202161E-11	38
AA_Res_With_IBM_For_GWAS	1	203627186	116.12191195136415	T/G_hm2	-0.07211960373346023	42.43988351759432	8.299967653161848E-11	39
AA_Res_With_IBM_For_GWAS	1	208171275	119.66270277503978	C/T_hm2	-0.09744605171522291	52.03691596131447	6.608981376106281E-13	40
AA_Res_With_IBM_For_GWAS	1	164149296	91.62955326750647	G/A_hm2	0.1124672167304614	29.451797552864754	6.111035839452726E-8	40
AA_Res_With_IBM_For_GWAS	1	206160106	117.74017933104349	C/T_hm1	-0.0849976765766872	46.86459921690275	8.904988509464612E-12	41
AA_Res_With_IBM_For_GWAS	1	212499939	123.31561864112062	G/T_hm2	-0.10979423136055992	50.47812154546329	1.4458507159662201E-12	42
AA_Res_With_IBM_For_GWAS	1	214310448	124.99981508243295	G/T_hm2	-0.08952911358092336	45.51783347624682	1.7554081803538482E-11	43
AA_Res_With_IBM_For_GWAS	1	206160106	117.74017933104349	C/T_hm1	-0.08418444025745393	45.97238081442697	1.3959428824752678E-11	44
AA_Res_With_IBM_For_GWAS	1	166558001	91.88386570574184	win2k-	-0.08537096994305145	36.84816287123644	1.409411361881183E-9	45
AA_Res_With_IBM_For_GWAS	1	178445226	95.83164792283927	G/A_hm2	-0.1271469317692645	40.50891487181024	2.2038334276390594E-10	46
AA_Res_With_IBM_For_GWAS	1	212563494	123.36818948830907	C/T_hm2	-0.11125564811822768	28.77024153139573	8.662991225326333E-8	46
AA_Res_With_IBM_For_GWAS	1	214310448	124.99981508243295	G/T_hm2	-0.07259077641043139	28.929681219013755	7.983665735220874E-8	47
AA_Res_With_IBM_For_GWAS	1	181734951	97.22166628230288	A/G_hm2	-0.09485816778509223	28.767247454339564	8.676287680117042E-8	47
AA_Res_With_IBM_For_GWAS	1	206152746	117.7331437420519	C/G_hm2	-0.07980679574575471	55.12574274638116	1.4038949354743969E-13	48
AA_Res_With_IBM_For_GWAS	1	108417850	88.56885610045538	G/A_hm2	0.19697456629075263	29.252901402482454	6.765942138066791E-8	48
AA_Res_With_IBM_For_GWAS	1	206160106	117.74017933104349	C/T_hm1	-0.08241917587728073	45.10956764259672	2.1566712431417756E-11	49
AA_Res_With_IBM_For_GWAS	1	211458054	122.45380085032869	A/G_hm2	-0.07374850883065417	39.193919697966784	4.2889605113198526E-10	50
AA_Res_With_IBM_For_GWAS	1	203627186	116.12191195136415	T/G_hm2	-0.07547282290385211	46.282393617363574	1.1940354984018083E-11	51
AA_Res_With_IBM_For_GWAS	1	206152746	117.7331437420519	C/G_hm2	-0.06177652563400964	34.133876942554366	5.601572415219375E-9	52
AA_Res_With_IBM_For_GWAS	1	211458054	122.45380085032869	A/G_hm2	-0.07877502126264278	43.352067904151085	5.2355311868780264E-11	53
AA_Res_With_IBM_For_GWAS	1	174886001	94.55428524118476	win2k-	-0.10138666322686422	39.543255272345476	3.593326408135408E-10	54
AA_Res_With_IBM_For_GWAS	1	206152746	117.7331437420519	C/G_hm2	-0.0663580545712595	38.21418267247748	7.047286803917443E-10	55
AA_Res_With_IBM_For_GWAS	1	206153041	117.733425739165	G/C_hm2	-0.07673884717812014	43.055502555402285	6.081436827480233E-11	56
AA_Res_With_IBM_For_GWAS	1	206160106	117.74017933104349	C/T_hm1	-0.07402571275609167	36.00560142886051	2.1621882326319536E-9	57
AA_Res_With_IBM_For_GWAS	1	212499939	123.31561864112062	G/T_hm2	-0.10579020370724602	46.35119601108171	1.1533494563789413E-11	58
AA_Res_With_IBM_For_GWAS	1	214310448	124.99981508243295	G/T_hm2	-0.0812731110334227	35.821085445199124	2.374793451141774E-9	59
AA_Res_With_IBM_For_GWAS	1	168996334	92.6420525974016	C/T_hm2	-0.11356600866027423	31.58225353337805	2.0568633317159403E-8	59
AA_Res_With_IBM_For_GWAS	1	207724443	119.23556509353465	T/C_hm1	-0.06024599311465329	36.11355440394633	2.046786343436053E-9	60
AA_Res_With_IBM_For_GWAS	1	206160106	117.74017933104349	C/T_hm1	-0.07384933757251629	36.92216987244835	1.3574379789864443E-9	61
AA_Res_With_IBM_For_GWAS	1	206160106	117.74017933104349	C/T_hm1	-0.09720849404131485	60.77792153532618	8.303193683573045E-15	62
AA_Res_With_IBM_For_GWAS	1	260520525	156.071763330981	A/G_hm2	0.11128575680611394	30.16465420761262	4.243673023933963E-8	62
AA_Res_With_IBM_For_GWAS	1	207625449	119.1409345097532	+/-_hm2	-0.10572644412242631	34.461908059837135	4.740239615471127E-9	63
AA_Res_With_IBM_For_GWAS	1	203627186	116.12191195136415	T/G_hm2	-0.06806480879044546	37.48721544984561	1.018990021141027E-9	64
AA_Res_With_IBM_For_GWAS	1	206160106	117.74017933104349	C/T_hm1	-0.07521814177101911	38.25081258565899	6.917597142616182E-10	65
AA_Res_With_IBM_For_GWAS	1	206153041	117.733425739165	G/C_hm2	-0.07467231198675053	40.64643912609452	2.0556023385453913E-10	66
AA_Res_With_IBM_For_GWAS	1	206160106	117.74017933104349	C/T_hm1	-0.07604836855607913	38.95249605073371	4.847074839421931E-10	67
AA_Res_With_IBM_For_GWAS	1	207724778	119.23588532754445	G/A_hm1	-0.08473731435331955	42.84286707307797	6.770993440321729E-11	68
AA_Res_With_IBM_For_GWAS	1	203627186	116.12191195136415	T/G_hm2	-0.06937552348536864	39.36577053987689	3.931345800412632E-10	69
AA_Res_With_IBM_For_GWAS	1	206160106	117.74017933104349	C/T_hm1	-0.07196980570595204	34.12173059647949	5.636315723218892E-9	70
AA_Res_With_IBM_For_GWAS	1	211458054	122.45380085032869	A/G_hm2	-0.07265416818672456	37.89541634095734	8.283847207820704E-10	71
AA_Res_With_IBM_For_GWAS	1	212501319	123.3167601369765	G/A_hm2	-0.10061046499791088	34.3708578247245	4.965055019525512E-9	72
AA_Res_With_IBM_For_GWAS	1	211458054	122.45380085032869	A/G_hm2	-0.07401160139194132	39.00690899849031	4.715249224452207E-10	73
AA_Res_With_IBM_For_GWAS	1	213340128	124.24591238947379	+/-_hm2	-0.06610058830947563	32.4154310710828	1.3445344124168662E-8	74
AA_Res_With_IBM_For_GWAS	1	203627186	116.12191195136415	T/G_hm2	-0.06966022620254073	39.60341324603052	3.4854908399953597E-10	75
AA_Res_With_IBM_For_GWAS	1	203615343	116.11531888124146	C/T_hm2	-0.10828066125768365	38.591605127262554	5.819933396531705E-10	76
AA_Res_With_IBM_For_GWAS	1	207625449	119.1409345097532	+/-_hm2	-0.12099542159841631	44.709967651783685	2.638259137304979E-11	77
AA_Res_With_IBM_For_GWAS	1	203615343	116.11531888124146	C/T_hm2	-0.10787395886082221	40.36459203572131	2.3707615840706855E-10	78
AA_Res_With_IBM_For_GWAS	1	212499939	123.31561864112062	G/T_hm2	-0.10252729986127458	42.87431282279267	6.664285756672593E-11	79
AA_Res_With_IBM_For_GWAS	1	206153041	117.733425739165	G/C_hm2	-0.07204532585518549	36.64085922712825	1.5658567640913586E-9	80
AA_Res_With_IBM_For_GWAS	1	214310448	124.99981508243295	G/T_hm2	-0.08196035920705731	37.1824051519408	1.18945954976367E-9	81
AA_Res_With_IBM_For_GWAS	1	166558001	91.88386570574184	win2k-	-0.11091139818615411	55.219555359738095	1.3394289636385245E-13	82
AA_Res_With_IBM_For_GWAS	1	77252324	79.80302506970756	A/T_hm2	0.1136337598741632	29.04456965691753	7.527509352872273E-8	82
AA_Res_With_IBM_For_GWAS	1	207724778	119.23588532754445	G/A_hm1	-0.08778507886202554	43.690093533000436	4.4140735990202835E-11	83
AA_Res_With_IBM_For_GWAS	1	206160106	117.74017933104349	C/T_hm1	-0.0725633083931817	35.35025346048341	3.016867731719682E-9	84
AA_Res_With_IBM_For_GWAS	1	179982250	96.39746766011527	G/A_hm2	-0.09947771640619084	33.09563289882088	9.505427248683153E-9	85
AA_Res_With_IBM_For_GWAS	1	212403890	123.2361697023809	A/C_hm2	-0.09236898166505797	35.55817825949013	2.714242150111974E-9	86
AA_Res_With_IBM_For_GWAS	1	212501319	123.3167601369765	G/A_hm2	-0.10887952285669754	39.08031248779702	4.543087212102342E-10	87
AA_Res_With_IBM_For_GWAS	1	203615343	116.11531888124146	C/T_hm2	-0.1111540196128588	41.51657361844161	1.3236606120321346E-10	88
AA_Res_With_IBM_For_GWAS	1	212499939	123.31561864112062	G/T_hm2	-0.10075593002739851	41.982859576828716	1.0456624381002896E-10	89
AA_Res_With_IBM_For_GWAS	1	206153041	117.733425739165	G/C_hm2	-0.07502823561313683	42.0420722636691	1.0148281838671737E-10	90
AA_Res_With_IBM_For_GWAS	1	206160106	117.74017933104349	C/T_hm1	-0.08071546549443163	42.46238298842791	8.206137068086039E-11	91
AA_Res_With_IBM_For_GWAS	1	206160106	117.74017933104349	C/T_hm1	-0.08132871907185626	42.60915458484709	7.619580020497963E-11	92
AA_Res_With_IBM_For_GWAS	1	213812949	124.61327677031073	A/C_hm2	-0.04658621241059834	29.750432930188335	5.24497046134684E-8	93
AA_Res_With_IBM_For_GWAS	1	212494924	123.3114703790067	C/T_hm2	-0.07321977475602608	36.79322327555923	1.4492793374266005E-9	94
AA_Res_With_IBM_For_GWAS	1	203627186	116.12191195136415	T/G_hm2	-0.06815141781155167	38.532523045915866	5.996880159544163E-10	95
AA_Res_With_IBM_For_GWAS	1	203627186	116.12191195136415	T/G_hm2	-0.06682145966760063	36.517394459900196	1.667179980668577E-9	96
AA_Res_With_IBM_For_GWAS	1	214310448	124.99981508243295	G/T_hm2	-0.07523618021083987	32.118491873965134	1.564412111590193E-8	97
AA_Res_With_IBM_For_GWAS	1	206160106	117.74017933104349	C/T_hm1	-0.08566289899156668	47.86674655448294	5.376344811644272E-12	98
AA_Res_With_IBM_For_GWAS	1	203627308	116.12197986950609	A/G_hm2	-0.07077455161755576	43.01630645077464	6.203033766669201E-11	99
AA_Res_With_IBM_For_GWAS	2	188758473	96.53109731475753	+/-_hm2	0.0771158076950445	98.42378528054176	6.629527918141909E-23	0
AA_Res_With_IBM_For_GWAS	2	5552011	16.62053862998963	C/A_hm2	0.07897666009088754	46.17899102701567	1.2579545662163165E-11	0
AA_Res_With_IBM_For_GWAS	2	187004976	94.3184219160094	A/C_hm2	0.08212340175436104	103.05071943239764	6.832793904874237E-24	1
AA_Res_With_IBM_For_GWAS	2	12338135	35.17939353829513	C/T_hm2	0.13167069496749065	42.1887498013372	9.423458080562685E-11	1
AA_Res_With_IBM_For_GWAS	2	188365730	96.03550923063214	G/A_hm2	0.08124970748000794	105.77394704879025	1.7969184505197316E-24	2
AA_Res_With_IBM_For_GWAS	2	20402739	50.98878466095011	-/+_hm2	0.11575675278969112	45.2627564561273	1.9964195354009284E-11	2
AA_Res_With_IBM_For_GWAS	2	188368905	96.03951569144454	T/G_hm1	0.07244283494917826	83.34816259344079	1.1194369942323956E-19	3
AA_Res_With_IBM_For_GWAS	2	13785781	38.369074972173934	G/C_hm1	0.15425520682440827	41.98240585355957	1.0459756819354531E-10	3
AA_Res_With_IBM_For_GWAS	2	137043537	78.3965169941584	-/T_hm1	0.0838277858322214	31.080447919667364	2.6576277682142603E-8	3
AA_Res_With_IBM_For_GWAS	2	188655644	96.40134135877126	A/G_hm2	0.08219677168315805	114.47344550741906	2.5420655579381297E-26	4
AA_Res_With_IBM_For_GWAS	2	6737894	20.18348457350272	A/T_hm2	0.050147675584845855	41.27330792441127	1.496999609546924E-10	4
AA_Res_With_IBM_For_GWAS	2	188655644	96.40134135877126	A/G_hm2	0.07587390005135898	95.85051953262902	2.3499790659768114E-22	5
AA_Res_With_IBM_For_GWAS	2	6737894	20.18348457350272	A/T_hm2	0.0484421928057206	38.19344433726916	7.121996580524214E-10	5
AA_Res_With_IBM_For_GWAS	2	188655644	96.40134135877126	A/G_hm2	0.0881519854231348	124.87997898736738	1.5855396287317307E-28	6
AA_Res_With_IBM_For_GWAS	2	13453975	37.70957624423627	G/T_hm2	0.11095896724215874	48.31438893699371	4.292061841176198E-12	6
AA_Res_With_IBM_For_GWAS	2	187001528	94.31407101756402	C/A_hm2	0.08289923054736288	106.01582335593854	1.596003940738345E-24	7
AA_Res_With_IBM_For_GWAS	2	9127898	26.66982069898779	T/G_hm1	0.0775993615106301	39.63838020402072	3.4244145201139704E-10	7
AA_Res_With_IBM_For_GWAS	2	187559543	95.01821015306463	C/T_hm2	0.07263513262585143	94.46371453180849	4.650159110559816E-22	8
AA_Res_With_IBM_For_GWAS	2	13869570	38.53637434023578	C/A_hm2	0.09970619857990858	48.73281455453452	3.4772614801783046E-12	8
AA_Res_With_IBM_For_GWAS	2	188655644	96.40134135877126	A/G_hm2	0.07948764349027604	103.74396171096508	4.862709619656572E-24	9
AA_Res_With_IBM_For_GWAS	2	9194364	26.842787623285812	A/G_hm2	0.10485356270666336	36.874493786454536	1.3907331062944267E-9	9
AA_Res_With_IBM_For_GWAS	2	188729063	96.49398596809894	G/A_hm2	0.08416504314693289	121.36638991849885	8.78619425172787E-28	10
AA_Res_With_IBM_For_GWAS	2	13453975	37.70957624423627	G/T_hm2	0.10128714662857749	41.41695823915372	1.3920970593480832E-10	10
AA_Res_With_IBM_For_GWAS	2	188368905	96.03951569144454	T/G_hm1	0.0824669479505928	110.74213009873726	1.576538421558691E-25	11
AA_Res_With_IBM_For_GWAS	2	9628001	27.710562299428034	win2k-	0.0796629409168925	40.89809472943953	1.809892618821757E-10	11
AA_Res_With_IBM_For_GWAS	2	188365730	96.03550923063214	G/A_hm2	0.07471928413366405	89.50301306812094	5.359675197915075E-21	12
AA_Res_With_IBM_For_GWAS	2	14620000	40.05977669508759	A/G_hm2	0.08268270904483559	39.551192045824	3.5792458816272207E-10	12
AA_Res_With_IBM_For_GWAS	2	137398266	78.44155324940436	C/T_hm2	0.12231715165054419	33.289402475391455	8.61230658301457E-9	12
AA_Res_With_IBM_For_GWAS	2	4192914	11.40961254168529	+/-_hm2	0.11317839408033448	32.557042719612596	1.2509417063895133E-8	12
AA_Res_With_IBM_For_GWAS	2	188368905	96.03951569144454	T/G_hm1	0.0841748246215396	118.0700614256906	4.387697975454846E-27	13
AA_Res_With_IBM_For_GWAS	2	9127898	26.66982069898779	T/G_hm1	0.07222500708829051	35.34291439176452	3.028222234407042E-9	13
AA_Res_With_IBM_For_GWAS	2	188655644	96.40134135877126	A/G_hm2	0.07371151349917744	86.33026846155352	2.5649170448737393E-20	14
AA_Res_With_IBM_For_GWAS	2	6737894	20.18348457350272	A/T_hm2	0.04771145663651264	35.929949014204084	2.2470411358600357E-9	14
AA_Res_With_IBM_For_GWAS	2	28933005	60.59572470090712	G/T_hm1	0.07553420515249343	30.639050034765226	3.329908592271337E-8	14
AA_Res_With_IBM_For_GWAS	2	188368905	96.03951569144454	T/G_hm1	0.08601376546588269	121.3061709672146	9.048013730195387E-28	15
AA_Res_With_IBM_For_GWAS	2	13453975	37.70957624423627	G/T_hm2	0.10518136577247104	44.359954023313094	3.1479420849309774E-11	15
AA_Res_With_IBM_For_GWAS	2	188368905	96.03951569144454	T/G_hm1	0.0803854897038072	105.02769859703075	2.590772721544539E-24	16
AA_Res_With_IBM_For_GWAS	2	13869570	38.53637434023578	C/A_hm2	0.09565959688147337	45.385493903093945	1.876609564881749E-11	16
AA_Res_With_IBM_For_GWAS	2	188368905	96.03951569144454	T/G_hm1	0.07620683482595753	95.25818117910696	3.145186686606126E-22	17
AA_Res_With_IBM_For_GWAS	2	13869690	38.536617945595104	T/C_hm2	0.08332217649477167	40.839191152197586	1.864642968975076E-10	17
AA_Res_With_IBM_For_GWAS	2	188655644	96.40134135877126	A/G_hm2	0.08648198934431048	122.43428855307894	5.220312919171042E-28	18
AA_Res_With_IBM_For_GWAS	2	13869570	38.53637434023578	C/A_hm2	0.09713826677410728	47.124648920418146	7.81216249158118E-12	18
AA_Res_With_IBM_For_GWAS	2	186669276	93.89481374924178	A/C_hm1	0.09836334895832131	118.50135465226852	3.555688108743331E-27	19
AA_Res_With_IBM_For_GWAS	2	13869570	38.53637434023578	C/A_hm2	0.10817721673888413	58.36107509693329	2.7792958408671523E-14	19
AA_Res_With_IBM_For_GWAS	2	4192914	11.40961254168529	+/-_hm2	0.11425234915112707	33.22905348675522	8.881043591601239E-9	19
AA_Res_With_IBM_For_GWAS	2	188368905	96.03951569144454	T/G_hm1	0.0763211351853201	91.53422052419742	1.968359398365642E-21	20
AA_Res_With_IBM_For_GWAS	2	30359157	61.921612347676934	T/C_hm2	0.07847346708924642	42.27385141770918	9.026744677704331E-11	20
AA_Res_With_IBM_For_GWAS	2	188060928	95.65089087421644	A/G_hm2	0.06896118368572025	72.11135283264275	2.934023461321662E-17	21
AA_Res_With_IBM_For_GWAS	2	6365365	19.161218509447167	T/G_hm1	0.06350399834261311	39.42208936067695	3.821009303914854E-10	21
AA_Res_With_IBM_For_GWAS	2	107514594	76.40556532494927	C/T_hm2	0.08829083739421327	29.226104290838364	6.859517123883203E-8	21
AA_Res_With_IBM_For_GWAS	2	188729063	96.49398596809894	G/A_hm2	0.07338300739079731	90.41995625321938	3.40960921157996E-21	22
AA_Res_With_IBM_For_GWAS	2	5552011	16.62053862998963	C/A_hm2	0.0627785437467118	29.26925733608613	6.70964608845058E-8	22
AA_Res_With_IBM_For_GWAS	2	28932983	60.595692166635224	C/G_hm1	0.06124625718109331	28.88275998275588	8.17798033783135E-8	22
AA_Res_With_IBM_For_GWAS	2	188655644	96.40134135877126	A/G_hm2	0.08438927306578038	121.53173584986293	8.105636676757528E-28	23
AA_Res_With_IBM_For_GWAS	2	13453975	37.70957624423627	G/T_hm2	0.10886630577327874	49.4652017837138	2.40583879289861E-12	23
AA_Res_With_IBM_For_GWAS	2	188368905	96.03951569144454	T/G_hm1	0.07882031604625087	104.55005045876659	3.2746023408150604E-24	24
AA_Res_With_IBM_For_GWAS	2	13344087	37.49116314199426	T/C_hm1	0.07757971240586543	50.17292685198551	1.6855997729225192E-12	24
AA_Res_With_IBM_For_GWAS	2	189836622	98.16504585534325	G/T_hm2	0.08448305630574157	95.1372490220577	3.338051500133815E-22	25
AA_Res_With_IBM_For_GWAS	2	6737894	20.18348457350272	A/T_hm2	0.05064499984741844	41.23054859733397	1.529728256409478E-10	25
AA_Res_With_IBM_For_GWAS	2	188746939	96.51654300423866	G/A_hm2	0.08792389017884891	134.00946283706534	1.8706785422502946E-30	26
AA_Res_With_IBM_For_GWAS	2	14268710	39.34664433617569	C/G_hm1	0.11933427387955547	43.794232899825474	4.18817222398408E-11	26
AA_Res_With_IBM_For_GWAS	2	187004976	94.3184219160094	A/C_hm2	0.08414674254425242	113.2158127378802	4.7009918582122455E-26	27
AA_Res_With_IBM_For_GWAS	2	13747846	38.29367546509809	C/T_hm2	0.05600111918855811	41.73643013829322	1.1844366177554523E-10	27
AA_Res_With_IBM_For_GWAS	2	188655644	96.40134135877126	A/G_hm2	0.0794665541396692	101.42739464899172	1.515828373585244E-23	28
AA_Res_With_IBM_For_GWAS	2	6737894	20.18348457350272	A/T_hm2	0.05139227401454394	41.27097199884247	1.498769314918382E-10	28
AA_Res_With_IBM_For_GWAS	2	188368905	96.03951569144454	T/G_hm1	0.07760170051789105	93.99412553763868	5.860597914807488E-22	29
AA_Res_With_IBM_For_GWAS	2	13869570	38.53637434023578	C/A_hm2	0.08811272931542187	36.28782973954835	1.873462116318845E-9	29
AA_Res_With_IBM_For_GWAS	2	30359157	61.921612347676934	T/C_hm2	0.06693269691376148	29.261089256269543	6.737759850475102E-8	29
AA_Res_With_IBM_For_GWAS	2	188368905	96.03951569144454	T/G_hm1	0.0728640722634733	83.71423937329082	9.341189418033978E-20	30
AA_Res_With_IBM_For_GWAS	2	30359157	61.921612347676934	T/C_hm2	0.06934503032947763	33.00036221302884	9.978781083873812E-9	30
AA_Res_With_IBM_For_GWAS	2	7173906	21.480699770908334	T/C_hm2	0.0990426158398756	29.998200649819164	4.620805804986812E-8	30
AA_Res_With_IBM_For_GWAS	2	188729063	96.49398596809894	G/A_hm2	0.08274611918396622	116.24057912345482	1.0720329156877085E-26	31
AA_Res_With_IBM_For_GWAS	2	13869570	38.53637434023578	C/A_hm2	0.09680549650580128	45.432058895198274	1.8330631269189324E-11	31
AA_Res_With_IBM_For_GWAS	2	189836622	98.16504585534325	G/T_hm2	0.08427469477645938	90.39738423177263	3.447765056921128E-21	32
AA_Res_With_IBM_For_GWAS	2	5903664	18.080665661352867	T/C_hm2	0.05905128251155255	43.085463912729026	5.990542848374462E-11	32
AA_Res_With_IBM_For_GWAS	2	30359051	61.92157777313945	T/A_hm2	0.08981088266080373	36.63221019085991	1.5728340154619825E-9	32
AA_Res_With_IBM_For_GWAS	2	188376928	96.04963973399504	T/G_hm2	0.09036665919342003	108.00253442016555	6.028907778366238E-25	33
AA_Res_With_IBM_For_GWAS	2	13869570	38.53637434023578	C/A_hm2	0.09492378903824185	44.378697372248645	3.118310449975322E-11	33
AA_Res_With_IBM_For_GWAS	2	188746939	96.51654300423866	G/A_hm2	0.07981925043223183	109.2635627203852	3.2511012597937024E-25	34
AA_Res_With_IBM_For_GWAS	2	5552011	16.62053862998963	C/A_hm2	0.07557492164223498	41.02592058633266	1.6965543016776704E-10	34
AA_Res_With_IBM_For_GWAS	2	188365730	96.03550923063214	G/A_hm2	0.08319115104942147	112.86824159286296	5.571873314772881E-26	35
AA_Res_With_IBM_For_GWAS	2	13869690	38.536617945595104	T/C_hm2	0.09581171561616113	54.1124559018517	2.332977648701848E-13	35
AA_Res_With_IBM_For_GWAS	2	188723851	96.48740914597094	T/C_hm2	0.0690929815749185	72.14732952599016	2.8820499901036255E-17	36
AA_Res_With_IBM_For_GWAS	2	99551702	76.29134492972405	A/G_hm2	0.0886747562226665	40.476592550895894	2.2402543160213559E-10	36
AA_Res_With_IBM_For_GWAS	2	6737894	20.18348457350272	A/T_hm2	0.04753160289987745	36.55893267364821	1.6324657852744655E-9	36
AA_Res_With_IBM_For_GWAS	2	188368905	96.03951569144454	T/G_hm1	0.0707863964363353	75.45854593569173	5.569698417296028E-18	37
AA_Res_With_IBM_For_GWAS	2	13454845	37.71130545396755	C/T_hm2	0.10515024276263801	44.45750469101339	2.996865868167368E-11	37
AA_Res_With_IBM_For_GWAS	2	110429079	76.45545430876474	A/G_hm2	0.09044987233811703	29.61254056175513	5.6285758682917846E-8	37
AA_Res_With_IBM_For_GWAS	2	189521735	97.54665357423279	C/T_hm2	0.07918017516253306	91.71779774234994	1.7983955827604043E-21	38
AA_Res_With_IBM_For_GWAS	2	7528031	22.506399146433598	T/C_hm2	0.05578066474178407	40.882080361868184	1.8246772544913342E-10	38
AA_Res_With_IBM_For_GWAS	2	28932983	60.595692166635224	C/G_hm1	0.06193581175026844	29.90254237339321	4.852504598970077E-8	38
AA_Res_With_IBM_For_GWAS	2	188368905	96.03951569144454	T/G_hm1	0.07751961222515522	99.56256619693619	3.788227282000493E-23	39
AA_Res_With_IBM_For_GWAS	2	13869570	38.53637434023578	C/A_hm2	0.09351811030058775	44.06458448950442	3.6539361241056616E-11	39
AA_Res_With_IBM_For_GWAS	2	188365730	96.03550923063214	G/A_hm2	0.07747832662163232	102.37969146906325	9.497731074361769E-24	40
AA_Res_With_IBM_For_GWAS	2	13454845	37.71130545396755	C/T_hm2	0.11432391014242915	54.89291805041697	1.5776303470492744E-13	40
AA_Res_With_IBM_For_GWAS	2	188368905	96.03951569144454	T/G_hm1	0.08129766654591021	106.72984311201863	1.1247293754724215E-24	41
AA_Res_With_IBM_For_GWAS	2	12681680	36.1745627285739	T/G_hm1	0.0904531728473722	40.09031100707445	2.7239642669938447E-10	41
AA_Res_With_IBM_For_GWAS	2	188368905	96.03951569144454	T/G_hm1	0.08534515991500251	126.89453735657806	5.945675003490295E-29	42
AA_Res_With_IBM_For_GWAS	2	13785781	38.369074972173934	G/C_hm1	0.15373046514661715	42.5942651032463	7.677395236366737E-11	42
AA_Res_With_IBM_For_GWAS	2	188655644	96.40134135877126	A/G_hm2	0.07595454572303696	91.41334063932109	2.089182629960411E-21	43
AA_Res_With_IBM_For_GWAS	2	14268710	39.34664433617569	C/G_hm1	0.10854437477979828	34.84744554089242	3.896014838572781E-9	43
AA_Res_With_IBM_For_GWAS	2	188368905	96.03951569144454	T/G_hm1	0.08884262431952669	127.92123032391413	3.607585165448311E-29	44
AA_Res_With_IBM_For_GWAS	2	13454845	37.71130545396755	C/T_hm2	0.1076666596757902	46.390520610569986	1.130769686473658E-11	44
AA_Res_With_IBM_For_GWAS	2	188655644	96.40134135877126	A/G_hm2	0.08146343901913794	112.62885541498588	6.263880648595867E-26	45
AA_Res_With_IBM_For_GWAS	2	14617791	40.055292326431484	+/-_hm2	0.09026943959611877	46.65626635479063	9.890731806157849E-12	45
AA_Res_With_IBM_For_GWAS	2	188655644	96.40134135877126	A/G_hm2	0.07933255550478811	106.6604115537879	1.1636584329282216E-24	46
AA_Res_With_IBM_For_GWAS	2	12602492	35.97463526155902	C/G_hm2	0.05756188501070853	43.98126288088845	3.810873701293538E-11	46
AA_Res_With_IBM_For_GWAS	2	188655644	96.40134135877126	A/G_hm2	0.08198538089412438	106.38268349563451	1.3333355965509655E-24	47
AA_Res_With_IBM_For_GWAS	2	28933005	60.59572470090712	G/T_hm1	0.08652941300879133	40.02008791034183	2.8225512269540085E-10	47
AA_Res_With_IBM_For_GWAS	2	189504773	97.51334249803485	A/G_hm2	0.0840268973001409	108.28398002097533	5.252519561060871E-25	48
AA_Res_With_IBM_For_GWAS	2	13869570	38.53637434023578	C/A_hm2	0.09468108248572063	43.488628622211195	4.886863396450004E-11	48
AA_Res_With_IBM_For_GWAS	2	188368905	96.03951569144454	T/G_hm1	0.08217910042374815	111.07246464108519	1.341224425459233E-25	49
AA_Res_With_IBM_For_GWAS	2	13344087	37.49116314199426	T/C_hm1	0.07330562934915126	42.933000884585645	6.469855424918356E-11	49
AA_Res_With_IBM_For_GWAS	2	188655644	96.40134135877126	A/G_hm2	0.0763395301528847	98.86143623342572	5.346431912450308E-23	50
AA_Res_With_IBM_For_GWAS	2	13869570	38.53637434023578	C/A_hm2	0.1019068531648111	52.835721869009774	4.426107584153642E-13	50
AA_Res_With_IBM_For_GWAS	2	188401337	96.08044089996977	A/C_hm2	0.06975164124645467	70.47002802431683	6.633141441892694E-17	51
AA_Res_With_IBM_For_GWAS	2	13869690	38.536617945595104	T/C_hm2	0.08362692592812004	39.58122015604931	3.525110871139653E-10	51
AA_Res_With_IBM_For_GWAS	2	30358276	61.921324987605956	C/A_hm2	0.06591482281788645	28.987729651242855	7.749959224115298E-8	51
AA_Res_With_IBM_For_GWAS	2	188368905	96.03951569144454	T/G_hm1	0.08654589084473653	123.1926099617467	3.607341908682899E-28	52
AA_Res_With_IBM_For_GWAS	2	13869570	38.53637434023578	C/A_hm2	0.09089512364261212	41.34172226520112	1.4460866638687524E-10	52
AA_Res_With_IBM_For_GWAS	2	188729063	96.49398596809894	G/A_hm2	0.08052933852811446	111.3242423754435	1.1857653213827224E-25	53
AA_Res_With_IBM_For_GWAS	2	6737894	20.18348457350272	A/T_hm2	0.05201575123525632	43.41532933033537	5.071119129403813E-11	53
AA_Res_With_IBM_For_GWAS	2	188368905	96.03951569144454	T/G_hm1	0.0694085596892712	77.1758208727281	2.376899966699075E-18	54
AA_Res_With_IBM_For_GWAS	2	10375361	29.29171578825715	G/T_hm2	0.09840459372106558	50.042724786732556	1.799685581284235E-12	54
AA_Res_With_IBM_For_GWAS	2	107359762	76.40291497295154	G/C_hm2	0.09919458292850171	29.936280761443264	4.7694848969382286E-8	54
AA_Res_With_IBM_For_GWAS	2	188368905	96.03951569144454	T/G_hm1	0.08480650806839447	118.62743539245022	3.342598870065565E-27	55
AA_Res_With_IBM_For_GWAS	2	13869570	38.53637434023578	C/A_hm2	0.09962776989697808	49.64185766909898	2.201364976101551E-12	55
AA_Res_With_IBM_For_GWAS	2	188368905	96.03951569144454	T/G_hm1	0.07645236491919594	94.01696957944058	5.795052194022028E-22	56
AA_Res_With_IBM_For_GWAS	2	20402739	50.98878466095011	-/+_hm2	0.10635422247580376	37.01675144029534	1.2938717959237002E-9	56
AA_Res_With_IBM_For_GWAS	2	6737894	20.18348457350272	A/T_hm2	0.04327888597381064	29.364494414710364	6.390400229274888E-8	56
AA_Res_With_IBM_For_GWAS	2	188655644	96.40134135877126	A/G_hm2	0.07640170123936021	94.05479741381869	5.687164687322958E-22	57
AA_Res_With_IBM_For_GWAS	2	13869570	38.53637434023578	C/A_hm2	0.0925457521512603	41.324631101068405	1.4586407999140206E-10	57
AA_Res_With_IBM_For_GWAS	2	187001528	94.31407101756402	C/A_hm2	0.07929426624317543	94.94230188894261	3.6748171368247393E-22	58
AA_Res_With_IBM_For_GWAS	2	28932983	60.595692166635224	C/G_hm1	0.0691134238667235	37.10506715703894	1.2371484646183336E-9	58
AA_Res_With_IBM_For_GWAS	2	5849856	17.790882653885507	C/T_hm1	0.06736125160592746	30.838927536958124	3.006607758617755E-8	58
AA_Res_With_IBM_For_GWAS	2	188365730	96.03550923063214	G/A_hm2	0.0692301890069921	75.37780590242959	5.7973044505882775E-18	59
AA_Res_With_IBM_For_GWAS	2	13869690	38.536617945595104	T/C_hm2	0.08276020860642659	40.682214609840116	2.0188567090729544E-10	59
AA_Res_With_IBM_For_GWAS	2	137398266	78.44155324940436	C/T_hm2	0.11565591494255859	29.958495490704145	4.715600223445619E-8	59
AA_Res_With_IBM_For_GWAS	2	188655644	96.40134135877126	A/G_hm2	0.07952138218089146	105.99987890095926	1.6085268992883728E-24	60
AA_Res_With_IBM_For_GWAS	2	13785781	38.369074972173934	G/C_hm1	0.16596078638378822	47.11616092239164	7.845627727555892E-12	60
AA_Res_With_IBM_For_GWAS	2	187001528	94.31407101756402	C/A_hm2	0.07943448335684446	101.45174904356175	1.4978102209529463E-23	61
AA_Res_With_IBM_For_GWAS	2	13869570	38.53637434023578	C/A_hm2	0.10281291713694209	54.15012765029176	2.2893264227041E-13	61
AA_Res_With_IBM_For_GWAS	2	187006361	94.32016959418425	G/-_hm1	0.0798217877597495	103.13356699242843	6.560587886618142E-24	62
AA_Res_With_IBM_For_GWAS	2	13454780	37.71117626013705	A/C_hm2	0.10006050549943446	47.69379417718538	5.865656971386408E-12	62
AA_Res_With_IBM_For_GWAS	2	188297742	95.94971734302324	G/T_hm2	0.07578892438002412	90.75955063430106	2.8840095892989296E-21	63
AA_Res_With_IBM_For_GWAS	2	30358091	61.9212646452528	A/C_hm2	0.07876510608205822	43.583485831013704	4.658508647676675E-11	63
AA_Res_With_IBM_For_GWAS	2	3008013	6.592402419072104	T/C_hm2	0.06860386964590212	29.316677488424205	6.548738003550684E-8	63
AA_Res_With_IBM_For_GWAS	2	189504773	97.51334249803485	A/G_hm2	0.0750104689109287	83.30408131760733	1.1441021209383588E-19	64
AA_Res_With_IBM_For_GWAS	2	13453975	37.70957624423627	G/T_hm2	0.12159930205589142	61.984756550970666	4.545087887629885E-15	64
AA_Res_With_IBM_For_GWAS	2	212835348	120.73783621354079	C/T_hm2	0.08292334860086645	31.52056728148488	2.122707819610904E-8	64
AA_Res_With_IBM_For_GWAS	2	188746939	96.51654300423866	G/A_hm2	0.08110121796830949	112.26658203877295	7.478133335309876E-26	65
AA_Res_With_IBM_For_GWAS	2	13869570	38.53637434023578	C/A_hm2	0.09115631280170682	41.2452727313652	1.518378057182842E-10	65
AA_Res_With_IBM_For_GWAS	2	188729063	96.49398596809894	G/A_hm2	0.07540194857060065	97.66147989614741	9.643532345929387E-23	66
AA_Res_With_IBM_For_GWAS	2	13869690	38.536617945595104	T/C_hm2	0.08803874023287996	45.59204478240308	1.6910144185659637E-11	66
AA_Res_With_IBM_For_GWAS	2	188729063	96.49398596809894	G/A_hm2	0.0798284524516713	108.2643578230645	5.303244492412831E-25	67
AA_Res_With_IBM_For_GWAS	2	13869570	38.53637434023578	C/A_hm2	0.09938880373707042	48.4720165819055	3.964791686580911E-12	67
AA_Res_With_IBM_For_GWAS	2	188368905	96.03951569144454	T/G_hm1	0.08322861958505647	113.92660556941885	3.3210077139356324E-26	68
AA_Res_With_IBM_For_GWAS	2	8907668	26.096702839149657	G/A_hm2	0.10671163499712392	39.39318744652244	3.877242139840969E-10	68
AA_Res_With_IBM_For_GWAS	2	188655644	96.40134135877126	A/G_hm2	0.0768702461888624	95.65260513836303	2.5903299284742844E-22	69
AA_Res_With_IBM_For_GWAS	2	30359157	61.921612347676934	T/C_hm2	0.07735093920991158	42.16443597716567	9.539974768620123E-11	69
AA_Res_With_IBM_For_GWAS	2	188368905	96.03951569144454	T/G_hm1	0.08336867008595972	114.34498191567512	2.706792922547138E-26	70
AA_Res_With_IBM_For_GWAS	2	14691321	40.204559480308866	C/T_hm2	0.10643065151724686	47.5068328996845	6.444571746513502E-12	70
AA_Res_With_IBM_For_GWAS	2	188655644	96.40134135877126	A/G_hm2	0.07914413271047549	104.8051172288925	2.8895646908755352E-24	71
AA_Res_With_IBM_For_GWAS	2	12338135	35.17939353829513	C/T_hm2	0.139287146179536	49.3597211515732	2.536888087607871E-12	71
AA_Res_With_IBM_For_GWAS	2	187442408	94.8704017766999	A/C_hm1	0.0824685173415306	119.97840633640251	1.7290067092675907E-27	72
AA_Res_With_IBM_For_GWAS	2	8907668	26.096702839149657	G/A_hm2	0.10668412477684373	38.05858357960247	7.626120403173998E-10	72
AA_Res_With_IBM_For_GWAS	2	188470327	96.16749697153121	C/T_hm2	0.07026865862376062	81.50294694051668	2.788372159456693E-19	73
AA_Res_With_IBM_For_GWAS	2	6737894	20.18348457350272	A/T_hm2	0.05021909655964102	41.69961978167671	1.2067288818034887E-10	73
AA_Res_With_IBM_For_GWAS	2	110429079	76.45545430876474	A/G_hm2	0.08925313836427827	29.71116120697349	5.3516090064314454E-8	73
AA_Res_With_IBM_For_GWAS	2	188655644	96.40134135877126	A/G_hm2	0.08009984175106245	103.4430355475782	5.636335873244627E-24	74
AA_Res_With_IBM_For_GWAS	2	13869570	38.53637434023578	C/A_hm2	0.10678266342307044	55.52370379186075	1.1501125631040362E-13	74
AA_Res_With_IBM_For_GWAS	2	188655644	96.40134135877126	A/G_hm2	0.07997376087370711	105.48917530832868	2.0661445395288913E-24	75
AA_Res_With_IBM_For_GWAS	2	14691321	40.204559480308866	C/T_hm2	0.10637788492075498	47.069482480307904	8.032246665264406E-12	75
AA_Res_With_IBM_For_GWAS	2	187559543	95.01821015306463	C/T_hm2	0.06372724690757665	69.97486154693921	8.484886217757023E-17	76
AA_Res_With_IBM_For_GWAS	2	13528100	37.85690690093845	C/G_hm1	0.07622727664376462	47.31649313403741	7.093077031973453E-12	76
AA_Res_With_IBM_For_GWAS	2	107335817	76.4025050920575	G/A_hm2	0.12184587961999982	32.61570149992276	1.2140541587515474E-8	76
AA_Res_With_IBM_For_GWAS	2	188655644	96.40134135877126	A/G_hm2	0.0671549461737414	72.30358641153533	2.6667979485059797E-17	77
AA_Res_With_IBM_For_GWAS	2	6737894	20.18348457350272	A/T_hm2	0.04639092462652046	34.75259634424631	4.08871092641334E-9	77
AA_Res_With_IBM_For_GWAS	2	30235388	61.88124206989965	-/+_hm2	0.09087799143103215	32.53818676564346	1.2630003909331472E-8	77
AA_Res_With_IBM_For_GWAS	2	187004976	94.3184219160094	A/C_hm2	0.07098203568279618	73.91995391898698	1.1951110557962422E-17	78
AA_Res_With_IBM_For_GWAS	2	13453975	37.70957624423627	G/T_hm2	0.11951791164706586	57.83911274224999	3.6085618332114904E-14	78
AA_Res_With_IBM_For_GWAS	2	142950879	79.14651007486779	G/T_hm2	0.11585115773800721	32.13955702602403	1.5477548588230457E-8	78
AA_Res_With_IBM_For_GWAS	2	188368905	96.03951569144454	T/G_hm1	0.07591211560912542	94.9755122287266	3.6146193696859773E-22	79
AA_Res_With_IBM_For_GWAS	2	13869570	38.53637434023578	C/A_hm2	0.09414243125947805	44.53268123574618	2.8852120490025487E-11	79
AA_Res_With_IBM_For_GWAS	2	188758473	96.53109731475753	+/-_hm2	0.07919095862347632	101.58641240037679	1.4019821870687557E-23	80
AA_Res_With_IBM_For_GWAS	2	13453975	37.70957624423627	G/T_hm2	0.10719087265338578	45.431035634348014	1.834009094428529E-11	80
AA_Res_With_IBM_For_GWAS	2	187559543	95.01821015306463	C/T_hm2	0.069386055625154	83.63986318236137	9.691030493729442E-20	81
AA_Res_With_IBM_For_GWAS	2	30359211	61.92162996112056	T/C_hm2	0.07656946617497011	36.020750600067394	2.145720597094005E-9	81
AA_Res_With_IBM_For_GWAS	2	3382470	8.357763766852226	-/T_hm1	0.10455991253964977	33.04510991982275	9.753781979024323E-9	81
AA_Res_With_IBM_For_GWAS	2	188368905	96.03951569144454	T/G_hm1	0.08074735907503278	106.69750481546785	1.14269604008681E-24	82
AA_Res_With_IBM_For_GWAS	2	13453975	37.70957624423627	G/T_hm2	0.1047194286351594	44.12053390046905	3.552203203740665E-11	82
AA_Res_With_IBM_For_GWAS	2	188655644	96.40134135877126	A/G_hm2	0.07264620045780731	85.53883105874213	3.7916834428164624E-20	83
AA_Res_With_IBM_For_GWAS	2	30359211	61.92162996112056	T/C_hm2	0.07511450428367562	34.97921983475776	3.6435222284706635E-9	83
AA_Res_With_IBM_For_GWAS	2	6737894	20.18348457350272	A/T_hm2	0.04428713551577183	32.33270537626983	1.4025355227276286E-8	83
AA_Res_With_IBM_For_GWAS	2	188368905	96.03951569144454	T/G_hm1	0.07039701194482684	76.57254334344876	3.2055115826040927E-18	84
AA_Res_With_IBM_For_GWAS	2	6737894	20.18348457350272	A/T_hm2	0.047169186539185025	34.41250272789446	4.861164071142606E-9	84
AA_Res_With_IBM_For_GWAS	2	30360175	61.92194439370673	A/G_hm2	0.06841339566564286	31.371165306533722	2.290957582083243E-8	84
AA_Res_With_IBM_For_GWAS	2	188655644	96.40134135877126	A/G_hm2	0.07646031928346489	95.92464503560392	2.265819887744708E-22	85
AA_Res_With_IBM_For_GWAS	2	13869570	38.53637434023578	C/A_hm2	0.0859890020227545	36.882480888225814	1.3851050558885293E-9	85
AA_Res_With_IBM_For_GWAS	2	188723851	96.48740914597094	T/C_hm2	0.08356278405435112	113.52948157396439	4.032598519520148E-26	86
AA_Res_With_IBM_For_GWAS	2	13869570	38.53637434023578	C/A_hm2	0.09646396594656072	45.44386044721652	1.8221882707911893E-11	86
AA_Res_With_IBM_For_GWAS	2	188758473	96.53109731475753	+/-_hm2	0.08546297257668505	119.67897646599201	2.000959891599087E-27	87
AA_Res_With_IBM_For_GWAS	2	6737894	20.18348457350272	A/T_hm2	0.05255864118288618	43.94450977189079	3.882227471173826E-11	87
AA_Res_With_IBM_For_GWAS	2	188368905	96.03951569144454	T/G_hm1	0.07601185145285252	94.3286027967533	4.969969321355513E-22	88
AA_Res_With_IBM_For_GWAS	2	14617237	40.05416768168929	A/G_hm2	0.08143078447917101	42.55899330460167	7.815445067846445E-11	88
AA_Res_With_IBM_For_GWAS	2	188368905	96.03951569144454	T/G_hm1	0.07885843746282345	100.6435200256862	2.227538112746549E-23	89
AA_Res_With_IBM_For_GWAS	2	13869570	38.53637434023578	C/A_hm2	0.09768552279499716	46.804773693721145	9.177816263443926E-12	89
AA_Res_With_IBM_For_GWAS	2	188791652	96.57296461740239	C/T_hm2	0.07903891698325391	107.45606680099041	7.879592649573628E-25	90
AA_Res_With_IBM_For_GWAS	2	13869570	38.53637434023578	C/A_hm2	0.10089480444287764	51.02402509135216	1.0990891668829447E-12	90
AA_Res_With_IBM_For_GWAS	2	188655644	96.40134135877126	A/G_hm2	0.08216774470162774	112.66765454478482	6.1461450064864E-26	91
AA_Res_With_IBM_For_GWAS	2	13453975	37.70957624423627	G/T_hm2	0.10194942323226285	42.5603510611052	7.810085237543975E-11	91
AA_Res_With_IBM_For_GWAS	2	188368905	96.03951569144454	T/G_hm1	0.0769864924313159	99.8659028534942	3.26372029204231E-23	92
AA_Res_With_IBM_For_GWAS	2	13454780	37.71117626013705	A/C_hm2	0.10038188645581578	50.163232882735905	1.6938322589955923E-12	92
AA_Res_With_IBM_For_GWAS	2	188368905	96.03951569144454	T/G_hm1	0.08305964235021007	112.85942317180185	5.595953113863269E-26	93
AA_Res_With_IBM_For_GWAS	2	13453975	37.70957624423627	G/T_hm2	0.10963026159526403	48.97653814905057	3.0760530465888168E-12	93
AA_Res_With_IBM_For_GWAS	2	188729063	96.49398596809894	G/A_hm2	0.07093097626159779	86.37595121385475	2.507704007781447E-20	94
AA_Res_With_IBM_For_GWAS	2	6737894	20.18348457350272	A/T_hm2	0.04973550885310039	38.952984802058815	4.846168523479661E-10	94
AA_Res_With_IBM_For_GWAS	2	13374001	37.55062013038669	win2k-	0.13729121418551507	30.823874794128027	3.029819905111152E-8	94
AA_Res_With_IBM_For_GWAS	2	188368905	96.03951569144454	T/G_hm1	0.07956202905484328	102.195383300866	1.0397022962088719E-23	95
AA_Res_With_IBM_For_GWAS	2	6737894	20.18348457350272	A/T_hm2	0.05152448648988174	42.31392693315671	8.845763462082511E-11	95
AA_Res_With_IBM_For_GWAS	2	188056741	95.64560746012397	A/G_hm2	0.08224926996067104	118.87240628337963	2.9659389971410865E-27	96
AA_Res_With_IBM_For_GWAS	2	13453975	37.70957624423627	G/T_hm2	0.09832777206417463	40.332284871043534	2.409926877400469E-10	96
AA_Res_With_IBM_For_GWAS	2	188655644	96.40134135877126	A/G_hm2	0.08544309975472807	120.80753830394053	1.1541881893046466E-27	97
AA_Res_With_IBM_For_GWAS	2	14617791	40.055292326431484	+/-_hm2	0.08221672941599477	36.79521343944584	1.4478942782678942E-9	97
AA_Res_With_IBM_For_GWAS	2	9133739	26.68502094881213	A/G_hm1	0.08227439602803242	32.731936599359436	1.1441971236012363E-8	97
AA_Res_With_IBM_For_GWAS	2	188655644	96.40134135877126	A/G_hm2	0.08086775771740226	107.5031696899062	7.699834462960373E-25	98
AA_Res_With_IBM_For_GWAS	2	13869570	38.53637434023578	C/A_hm2	0.09076781157365778	40.57185624999925	2.1347398692833943E-10	98
AA_Res_With_IBM_For_GWAS	2	188729063	96.49398596809894	G/A_hm2	0.0737098341265657	89.52793831023743	5.293381605337073E-21	99
AA_Res_With_IBM_For_GWAS	2	14691321	40.204559480308866	C/T_hm2	0.09563143105927989	38.241255268888935	6.95160988611402E-10	99
AA_Res_With_IBM_For_GWAS	2	110429079	76.45545430876474	A/G_hm2	0.09936508367451147	36.12992969770481	2.0299349429047505E-9	99
AA_Res_With_IBM_For_GWAS	3	175690967	84.0075176264412	C/A_hm2	0.12985004913330186	66.6275700963945	4.488256054465502E-16	0
AA_Res_With_IBM_For_GWAS	3	217561740	130.51831816059456	A/T_hm2	-0.08635905114389637	29.58185858924401	5.7175381337332367E-8	0
AA_Res_With_IBM_For_GWAS	3	176140108	84.37361046582662	G/A_hm2	0.17417647069190867	51.71130811715403	7.78229136351537E-13	1
AA_Res_With_IBM_For_GWAS	3	175690967	84.0075176264412	C/A_hm2	0.09420488291036959	34.5777557689661	4.4688782001653114E-9	2
AA_Res_With_IBM_For_GWAS	3	175690967	84.0075176264412	C/A_hm2	0.09994532786215965	40.11441789537775	2.6908353529138305E-10	3
AA_Res_With_IBM_For_GWAS	3	175690967	84.0075176264412	C/A_hm2	0.10825167752239412	46.860023283192895	8.925924545076462E-12	4
AA_Res_With_IBM_For_GWAS	3	220585512	136.14725180923804	G/T_hm2	-0.051166643233999824	34.50982627915004	4.6261601003973115E-9	4
AA_Res_With_IBM_For_GWAS	3	175690967	84.0075176264412	C/A_hm2	0.11841097995368255	56.31812250112479	7.72569846493757E-14	5
AA_Res_With_IBM_For_GWAS	3	216526936	128.45295806847028	G/T_hm2	-0.04446817134894859	33.548269397405605	7.547907211789252E-9	5
AA_Res_With_IBM_For_GWAS	3	175690296	84.00697069731376	G/A_hm1	0.12081556018449226	47.4301779861064	6.698159171669783E-12	6
AA_Res_With_IBM_For_GWAS	3	213852955	123.2664361376141	A/G_hm2	-0.047495772789716305	30.806124628860204	3.0573635809088756E-8	6
AA_Res_With_IBM_For_GWAS	3	175690296	84.00697069731376	G/A_hm1	0.1215538812666332	47.48217756855513	6.525069093922368E-12	7
AA_Res_With_IBM_For_GWAS	3	216526314	128.45209100033156	G/A_hm2	-0.04195754234628896	29.653510459434056	5.5117135379911664E-8	7
AA_Res_With_IBM_For_GWAS	3	175690967	84.0075176264412	C/A_hm2	0.10321604230118983	42.57147130941101	7.766325667263512E-11	8
AA_Res_With_IBM_For_GWAS	3	213790013	123.18772041719517	G/C_hm1	-0.06106663961342183	33.34922971553481	8.353376285894878E-9	8
AA_Res_With_IBM_For_GWAS	3	175690967	84.0075176264412	C/A_hm2	0.1068498167592582	46.142001524654354	1.281569268640131E-11	9
AA_Res_With_IBM_For_GWAS	3	175690967	84.0075176264412	C/A_hm2	0.10302027305381778	42.85527682311114	6.72892503507502E-11	10
AA_Res_With_IBM_For_GWAS	3	17573226	45.21001378635063	C/T_hm2	0.1329621495728736	31.23517778233864	2.455646697265089E-8	10
AA_Res_With_IBM_For_GWAS	3	175690967	84.0075176264412	C/A_hm2	0.10779475068883589	46.32501370875642	1.1686660176060102E-11	11
AA_Res_With_IBM_For_GWAS	3	175690967	84.0075176264412	C/A_hm2	0.10504128160809792	43.00324781582901	6.244083571376568E-11	12
AA_Res_With_IBM_For_GWAS	3	19652565	47.88912939842592	-/+_hm2	0.11165617302235488	32.448716331950095	1.321903582922124E-8	13
AA_Res_With_IBM_For_GWAS	3	171637990	81.03550832155175	G/T_hm2	0.1669884555521588	48.61735680869417	3.685045172699202E-12	14
AA_Res_With_IBM_For_GWAS	3	175690967	84.0075176264412	C/A_hm2	0.09746573998224345	37.813918904803906	8.633720819259485E-10	15
AA_Res_With_IBM_For_GWAS	3	219485900	134.07561928029017	T/G_hm1	-0.05302051929918775	30.210801169094008	4.144712630379754E-8	15
AA_Res_With_IBM_For_GWAS	3	171613505	81.01837180330593	C/T_hm2	0.14254350036524327	50.047478882572506	1.7953016448432815E-12	16
AA_Res_With_IBM_For_GWAS	3	213275897	122.54476807443329	C/A_hm2	-0.0564860077726385	33.03092907543164	9.824313192658448E-9	16
AA_Res_With_IBM_For_GWAS	3	175690296	84.00697069731376	G/A_hm1	0.11981960654380874	46.363118886271934	1.1464413836833594E-11	17
AA_Res_With_IBM_For_GWAS	3	175690967	84.0075176264412	C/A_hm2	0.11584999000499666	53.02974225120147	4.015547798765439E-13	18
AA_Res_With_IBM_For_GWAS	3	213774764	123.16865010879869	C/T_hm1	-0.05198488103388619	29.754507236095968	5.2341436088659096E-8	18
AA_Res_With_IBM_For_GWAS	3	175690296	84.00697069731376	G/A_hm1	0.11645590095383376	42.48038539976971	8.131826426480436E-11	19
AA_Res_With_IBM_For_GWAS	3	175690967	84.0075176264412	C/A_hm2	0.12346140215951872	60.13049006064503	1.1474308717689677E-14	20
AA_Res_With_IBM_For_GWAS	3	216192752	128.02304398790497	T/G_hm2	-0.04262301302631314	30.75121245023624	3.144360261670028E-8	20
AA_Res_With_IBM_For_GWAS	3	176140108	84.37361046582662	G/A_hm2	0.16549624720825193	46.68748873188897	9.73638201945289E-12	21
AA_Res_With_IBM_For_GWAS	3	214848708	125.17719429857165	C/T_hm2	-0.04051051037737802	30.741595911903925	3.1598489729834064E-8	21
AA_Res_With_IBM_For_GWAS	3	175690967	84.0075176264412	C/A_hm2	0.10226902514570173	40.5233007866599	2.1877748213692179E-10	22
AA_Res_With_IBM_For_GWAS	3	175690296	84.00697069731376	G/A_hm1	0.12473623185069338	52.5468982656914	5.116972935689964E-13	23
AA_Res_With_IBM_For_GWAS	3	17573215	45.20999961346722	A/G_hm2	0.1535138293590214	41.966341161801815	1.054541307969866E-10	23
AA_Res_With_IBM_For_GWAS	3	216526944	128.45296922047206	G/A_hm2	-0.041653371287761067	30.259450380232114	4.043040468270366E-8	23
AA_Res_With_IBM_For_GWAS	3	2667795	7.003719844357967	T/C_hm2	-0.18361133029922516	29.428871220645455	6.183380681002034E-8	23
AA_Res_With_IBM_For_GWAS	3	175690967	84.0075176264412	C/A_hm2	0.12068194516418722	57.6963072001431	3.8758337832586525E-14	24
AA_Res_With_IBM_For_GWAS	3	214848708	125.17719429857165	C/T_hm2	-0.040014748925229306	29.77141986957023	5.1891454485149433E-8	24
AA_Res_With_IBM_For_GWAS	3	2545929	6.3714760051880575	A/G_hm2	-0.13280745710051015	28.993764261669167	7.726046847908444E-8	24
AA_Res_With_IBM_For_GWAS	3	175690296	84.00697069731376	G/A_hm1	0.13489266903030495	59.70401177654041	1.42000922056698E-14	25
AA_Res_With_IBM_For_GWAS	3	213774764	123.16865010879869	C/T_hm1	-0.052211491302632494	30.46679163873658	3.636295130537575E-8	25
AA_Res_With_IBM_For_GWAS	3	175690967	84.0075176264412	C/A_hm2	0.12136911021900144	57.07766692807042	5.281939602477448E-14	26
AA_Res_With_IBM_For_GWAS	3	216526188	128.45191535630346	A/C_hm2	-0.04448192562564697	29.408398004246514	6.248292324856457E-8	26
AA_Res_With_IBM_For_GWAS	3	175690967	84.0075176264412	C/A_hm2	0.10044388142070372	38.523752803101836	6.023601889811235E-10	27
AA_Res_With_IBM_For_GWAS	3	175690967	84.0075176264412	C/A_hm2	0.10448762556786656	42.725218922096516	7.185621151545279E-11	28
AA_Res_With_IBM_For_GWAS	3	176140108	84.37361046582662	G/A_hm2	0.15185982889977465	39.99910164495363	2.8526108693945583E-10	29
AA_Res_With_IBM_For_GWAS	3	175690967	84.0075176264412	C/A_hm2	0.11739300633138804	54.50437822650336	1.9168144319318262E-13	30
AA_Res_With_IBM_For_GWAS	3	213275897	122.54476807443329	C/A_hm2	-0.052828664170122525	29.257356315674716	6.750529744867832E-8	30
AA_Res_With_IBM_For_GWAS	3	175690967	84.0075176264412	C/A_hm2	0.10164848112496486	41.40054246302822	1.4037501642853772E-10	31
AA_Res_With_IBM_For_GWAS	3	216526439	128.45226525035943	A/T_hm2	-0.04450202160348454	30.12038605283028	4.340909720872101E-8	31
AA_Res_With_IBM_For_GWAS	3	2667795	7.003719844357967	T/C_hm2	-0.18680852286134536	29.94945094917669	4.7374648748386676E-8	31
AA_Res_With_IBM_For_GWAS	3	175690967	84.0075176264412	C/A_hm2	0.1106870084816332	48.40558926532129	4.099358403386312E-12	32
AA_Res_With_IBM_For_GWAS	3	175690967	84.0075176264412	C/A_hm2	0.10346958945892469	42.566888273078845	7.784050234657193E-11	33
AA_Res_With_IBM_For_GWAS	3	175690967	84.0075176264412	C/A_hm2	0.09747268425322174	38.436473027332475	6.296305040314653E-10	34
AA_Res_With_IBM_For_GWAS	3	13071350	39.40959117673615	A/G_hm2	0.18279853726406378	29.068265087035087	7.436728806871705E-8	34
AA_Res_With_IBM_For_GWAS	3	175690296	84.00697069731376	G/A_hm1	0.1071411190552402	39.21480939187145	4.24380655577785E-10	35
AA_Res_With_IBM_For_GWAS	3	175690967	84.0075176264412	C/A_hm2	0.10483629926306993	43.52292919444252	4.802958329245559E-11	36
AA_Res_With_IBM_For_GWAS	3	13270218	39.665822295521615	C/T_hm2	0.12881141476807356	29.17075877772439	7.05653318743157E-8	36
AA_Res_With_IBM_For_GWAS	3	175690296	84.00697069731376	G/A_hm1	0.10340134829329489	34.78257490553749	4.026827086539699E-9	37
AA_Res_With_IBM_For_GWAS	3	214848708	125.17719429857165	C/T_hm2	-0.047511754307335195	42.212743647603865	9.310202288211459E-11	37
AA_Res_With_IBM_For_GWAS	3	188334875	97.95283879066326	G/A_hm2	0.0673027249224761	30.05954331646731	4.478094025946421E-8	37
AA_Res_With_IBM_For_GWAS	3	175690967	84.0075176264412	C/A_hm2	0.11009465458194133	47.47194699297677	6.558473811185511E-12	38
AA_Res_With_IBM_For_GWAS	3	175690967	84.0075176264412	C/A_hm2	0.09778630065624283	37.6902727164431	9.192353488908487E-10	39
AA_Res_With_IBM_For_GWAS	3	171613505	81.01837180330593	C/T_hm2	0.13600028011665138	46.37993815839818	1.1368151231277955E-11	40
AA_Res_With_IBM_For_GWAS	3	214669586	124.7437324557128	A/C_hm2	-0.04456497736329849	32.01271934246798	1.651188441833852E-8	40
AA_Res_With_IBM_For_GWAS	3	175690967	84.0075176264412	C/A_hm2	0.12603214427766735	64.57448055682649	1.2485373240245718E-15	41
AA_Res_With_IBM_For_GWAS	3	216526188	128.45191535630346	A/C_hm2	-0.04687172188027206	33.948615096620564	6.155765403595828E-9	41
AA_Res_With_IBM_For_GWAS	3	175692501	84.00876798304552	A/T_hm2	0.11121018079524474	40.58177584508316	2.1240503685738273E-10	42
AA_Res_With_IBM_For_GWAS	3	216526439	128.45226525035943	A/T_hm2	-0.04561557857683768	32.80441871847231	1.1026655110665641E-8	42
AA_Res_With_IBM_For_GWAS	3	175690967	84.0075176264412	C/A_hm2	0.10817740751856045	46.09343315610791	1.3133795413963178E-11	43
AA_Res_With_IBM_For_GWAS	3	216526975	128.45301243447898	T/G_hm2	-0.045151233577247686	31.07066376894318	2.6708900598858083E-8	43
AA_Res_With_IBM_For_GWAS	3	186425063	96.09656288786736	G/A_hm2	0.10847209684021474	48.42667297231051	4.0562874364163114E-12	44
AA_Res_With_IBM_For_GWAS	3	214795148	125.04758251863024	G/A_hm1	-0.051977710351327394	31.28052871113725	2.3994296811937426E-8	44
AA_Res_With_IBM_For_GWAS	3	175692501	84.00876798304552	A/T_hm2	0.11433462165040698	41.03298088258452	1.6904488623763305E-10	45
AA_Res_With_IBM_For_GWAS	3	175690296	84.00697069731376	G/A_hm1	0.12345977707938349	50.3474807800311	1.5439546460131477E-12	46
AA_Res_With_IBM_For_GWAS	3	175690967	84.0075176264412	C/A_hm2	0.11678176212384012	53.83832479028526	2.6765921369347026E-13	47
AA_Res_With_IBM_For_GWAS	3	175690296	84.00697069731376	G/A_hm1	0.11972661911928645	47.67283234011403	5.927881616795325E-12	48
AA_Res_With_IBM_For_GWAS	3	213902588	123.3285072909602	T/A_hm2	-0.0682688404247898	29.626700374620658	5.587842920597365E-8	48
AA_Res_With_IBM_For_GWAS	3	175690296	84.00697069731376	G/A_hm1	0.11683899343446735	44.414761683537044	3.0619595557611484E-11	49
AA_Res_With_IBM_For_GWAS	3	175690967	84.0075176264412	C/A_hm2	0.10470533704032813	43.34664852001815	5.250074378278227E-11	50
AA_Res_With_IBM_For_GWAS	3	214848736	125.17726205744685	T/C_hm2	-0.041535814757531535	29.99382670948337	4.631069281264662E-8	50
AA_Res_With_IBM_For_GWAS	3	175690967	84.0075176264412	C/A_hm2	0.10176653496988437	41.839207568169634	1.1244629190753986E-10	51
AA_Res_With_IBM_For_GWAS	3	214271818	123.79026537605063	G/A_hm2	-0.06384119343162219	31.055551508258507	2.691586545300093E-8	51
AA_Res_With_IBM_For_GWAS	3	175690296	84.00697069731376	G/A_hm1	0.1266508783831261	52.95314253564124	4.1726448989000706E-13	52
AA_Res_With_IBM_For_GWAS	3	175690967	84.0075176264412	C/A_hm2	0.10091985347532442	40.83067621390239	1.872693598334931E-10	53
AA_Res_With_IBM_For_GWAS	3	213275897	122.54476807443329	C/A_hm2	-0.05433409897813051	31.154253945666564	2.5592597409731717E-8	53
AA_Res_With_IBM_For_GWAS	3	175690967	84.0075176264412	C/A_hm2	0.11698654953039976	55.44305146810254	1.1975351720150525E-13	54
AA_Res_With_IBM_For_GWAS	3	213774764	123.16865010879869	C/T_hm1	-0.05386283254825243	32.91389155031342	1.0428185340473514E-8	54
AA_Res_With_IBM_For_GWAS	3	175690967	84.0075176264412	C/A_hm2	0.10698339089185376	44.34552399701734	3.170823021013443E-11	55
AA_Res_With_IBM_For_GWAS	3	175690296	84.00697069731376	G/A_hm1	0.12816968381540333	53.604401622559315	3.009919911866356E-13	56
AA_Res_With_IBM_For_GWAS	3	220585512	136.14725180923804	G/T_hm2	-0.04868120394079818	31.120404676127183	2.6038889517259718E-8	56
AA_Res_With_IBM_For_GWAS	3	175690967	84.0075176264412	C/A_hm2	0.10212778846666729	41.432322537225744	1.3813223174711162E-10	57
AA_Res_With_IBM_For_GWAS	3	220642494	136.25299040620234	A/G_hm2	-0.05288068060301727	31.518175686751476	2.1252582551936804E-8	57
AA_Res_With_IBM_For_GWAS	3	175924160	84.19759220768586	A/C_hm2	0.12294365424323526	37.92365011726024	8.166061059378202E-10	58
AA_Res_With_IBM_For_GWAS	3	189356777	98.59104552182282	T/C_hm1	0.1103501574715622	48.01935170030634	4.979075470971319E-12	59
AA_Res_With_IBM_For_GWAS	3	212022833	120.97768815186915	A/G_hm2	-0.05268213088854537	34.23911959503282	5.309506995407448E-9	59
AA_Res_With_IBM_For_GWAS	3	175690967	84.0075176264412	C/A_hm2	0.09756902597037838	38.001582650854296	7.849574651778381E-10	60
AA_Res_With_IBM_For_GWAS	3	175690967	84.0075176264412	C/A_hm2	0.1287775019224439	66.01612945452713	6.086355652264989E-16	61
AA_Res_With_IBM_For_GWAS	3	216526188	128.45191535630346	A/C_hm2	-0.048195155327566096	35.78338984733223	2.4207269969972108E-9	61
AA_Res_With_IBM_For_GWAS	3	175690967	84.0075176264412	C/A_hm2	0.11015240803907798	48.35758921140352	4.199573878655731E-12	62
AA_Res_With_IBM_For_GWAS	3	175690296	84.00697069731376	G/A_hm1	0.11457669424764798	43.32083968202273	5.3189451742455655E-11	63
AA_Res_With_IBM_For_GWAS	3	220642494	136.25299040620234	A/G_hm2	-0.059230097471377696	39.8303295198687	3.107204332201161E-10	63
AA_Res_With_IBM_For_GWAS	3	175690967	84.0075176264412	C/A_hm2	0.09887191315333005	39.412693624533155	3.8391193818425256E-10	64
AA_Res_With_IBM_For_GWAS	3	212022268	120.97698156624097	G/A_hm2	-0.09113109014413451	35.118631649616155	3.3940466934424778E-9	64
AA_Res_With_IBM_For_GWAS	3	175690967	84.0075176264412	C/A_hm2	0.09762128881409292	37.920934887291395	8.177315206119685E-10	65
AA_Res_With_IBM_For_GWAS	3	175690967	84.0075176264412	C/A_hm2	0.09813611967250425	38.82979734542108	5.158199342969452E-10	66
AA_Res_With_IBM_For_GWAS	3	220533826	136.0513407188821	A/G_hm2	-0.05412107320975266	36.51320786427221	1.6707733045007261E-9	66
AA_Res_With_IBM_For_GWAS	3	175690967	84.0075176264412	C/A_hm2	0.11291321198633887	52.3813786122221	5.559593161687432E-13	67
AA_Res_With_IBM_For_GWAS	3	220585512	136.14725180923804	G/T_hm2	-0.04650205020633685	28.843468291654666	8.344080832039668E-8	67
AA_Res_With_IBM_For_GWAS	3	175690967	84.0075176264412	C/A_hm2	0.10610037485531294	44.327216648232884	3.200250340537504E-11	68
AA_Res_With_IBM_For_GWAS	3	186425063	96.09656288786736	G/A_hm2	0.11858879474776027	57.590276726899226	4.086753950303598E-14	69
AA_Res_With_IBM_For_GWAS	3	217096655	129.24714787554066	G/A_hm1	-0.0467074789089336	31.19215407780198	2.5101987192211815E-8	69
AA_Res_With_IBM_For_GWAS	3	189356777	98.59104552182282	T/C_hm1	0.10834420491602481	47.929075709112595	5.210528586954719E-12	70
AA_Res_With_IBM_For_GWAS	3	213853476	123.26708770525332	T/C_hm2	-0.0454322843388226	29.74694764371132	5.254425530893144E-8	70
AA_Res_With_IBM_For_GWAS	3	175690967	84.0075176264412	C/A_hm2	0.10250381299298865	41.573445612124516	1.286136038551166E-10	71
AA_Res_With_IBM_For_GWAS	3	175690967	84.0075176264412	C/A_hm2	0.1020288430015762	40.57984197394452	2.1261301207620387E-10	72
AA_Res_With_IBM_For_GWAS	3	214848708	125.17719429857165	C/T_hm2	-0.04148506377270329	32.09014054931367	1.587237338424657E-8	72
AA_Res_With_IBM_For_GWAS	3	176140108	84.37361046582662	G/A_hm2	0.1717380209457871	52.582092409162804	5.026844363345629E-13	73
AA_Res_With_IBM_For_GWAS	3	214848708	125.17719429857165	C/T_hm2	-0.03973213143939808	30.367658280642765	3.825310820203998E-8	73
AA_Res_With_IBM_For_GWAS	3	175690296	84.00697069731376	G/A_hm1	0.12431871461653488	50.20947215209694	1.6548405448557369E-12	74
AA_Res_With_IBM_For_GWAS	3	175690967	84.0075176264412	C/A_hm2	0.11540182129283665	52.91925142640656	4.2444382282691943E-13	75
AA_Res_With_IBM_For_GWAS	3	214848708	125.17719429857165	C/T_hm2	-0.042615364505848435	33.735485995173114	6.861439345047948E-9	75
AA_Res_With_IBM_For_GWAS	3	175690967	84.0075176264412	C/A_hm2	0.11827649166482959	56.48583974352484	7.102947173406509E-14	76
AA_Res_With_IBM_For_GWAS	3	175690967	84.0075176264412	C/A_hm2	0.10895432111124075	47.481492476553825	6.5273201742382335E-12	77
AA_Res_With_IBM_For_GWAS	3	219485900	134.07561928029017	T/G_hm2	-0.061477352233380106	30.717000747329777	3.199811559564647E-8	77
AA_Res_With_IBM_For_GWAS	3	175690967	84.0075176264412	C/A_hm2	0.11631481875115005	52.01857131590324	6.670125911904823E-13	78
AA_Res_With_IBM_For_GWAS	3	217006060	129.12085842533435	G/A_hm2	-0.0424068509935687	30.99397955003185	2.7775853160956403E-8	78
AA_Res_With_IBM_For_GWAS	3	175690296	84.00697069731376	G/A_hm1	0.1251446437328435	50.752200696930736	1.259841680153928E-12	79
AA_Res_With_IBM_For_GWAS	3	175690296	84.00697069731376	G/A_hm1	0.12329103119779268	53.38105742382471	3.3667083944904644E-13	80
AA_Res_With_IBM_For_GWAS	3	212022306	120.97702908881419	A/G_hm2	-0.07556338839650974	29.986725388479424	4.647919475999573E-8	80
AA_Res_With_IBM_For_GWAS	3	175690967	84.0075176264412	C/A_hm2	0.12486229742733361	60.70207148580592	8.623842888814853E-15	81
AA_Res_With_IBM_For_GWAS	3	214848708	125.17719429857165	C/T_hm2	-0.04091552206610317	30.906555445719007	2.9044451812664175E-8	81
AA_Res_With_IBM_For_GWAS	3	175690967	84.0075176264412	C/A_hm2	0.1061756946164972	44.10629477583717	3.57768386639383E-11	82
AA_Res_With_IBM_For_GWAS	3	171613505	81.01837180330593	C/T_hm2	0.13807965275055575	47.48438044889228	6.517545791057716E-12	83
AA_Res_With_IBM_For_GWAS	3	175690967	84.0075176264412	C/A_hm2	0.11004397030458964	48.589450882508544	3.737146617267033E-12	84
AA_Res_With_IBM_For_GWAS	3	175690296	84.00697069731376	G/A_hm1	0.11612838889735357	44.334624202553705	3.188434902522572E-11	85
AA_Res_With_IBM_For_GWAS	3	216526439	128.45226525035943	A/T_hm2	-0.04537830290916692	31.828075065143008	1.8143272951410504E-8	85
AA_Res_With_IBM_For_GWAS	3	175690967	84.0075176264412	C/A_hm2	0.10942963533806979	46.348269922023114	1.1551002710576285E-11	86
AA_Res_With_IBM_For_GWAS	3	13071350	39.40959117673615	A/G_hm2	0.19854576968099358	32.62949034594512	1.205522599776268E-8	86
AA_Res_With_IBM_For_GWAS	3	175690296	84.00697069731376	G/A_hm1	0.13233015785511293	55.53809063593473	1.141853046110532E-13	87
AA_Res_With_IBM_For_GWAS	3	216526439	128.45226525035943	A/T_hm2	-0.04479542764218313	30.310912980782955	3.937906285573343E-8	87
AA_Res_With_IBM_For_GWAS	3	175690967	84.0075176264412	C/A_hm2	0.10643234887406844	44.9722776477011	2.311384877123168E-11	88
AA_Res_With_IBM_For_GWAS	3	213774764	123.16865010879869	C/T_hm1	-0.051327491508028095	29.467599935881587	6.061812988364399E-8	88
AA_Res_With_IBM_For_GWAS	3	175553375	83.89536699677987	A/G_hm2	0.1250754442318063	38.44318848736419	6.27490490469953E-10	89
AA_Res_With_IBM_For_GWAS	3	216526188	128.45191535630346	A/C_hm2	-0.045430822324450275	31.419723813532404	2.234811352654315E-8	89
AA_Res_With_IBM_For_GWAS	3	176140108	84.37361046582662	G/A_hm2	0.15199202599208206	38.79674490559709	5.245177361557203E-10	90
AA_Res_With_IBM_For_GWAS	3	171613505	81.01837180330593	C/T_hm2	0.1287977691830414	41.58420340600021	1.2791587234490632E-10	91
AA_Res_With_IBM_For_GWAS	3	175690967	84.0075176264412	C/A_hm2	0.12704980458597862	64.09382790089843	1.5866749112900807E-15	92
AA_Res_With_IBM_For_GWAS	3	214848708	125.17719429857165	C/T_hm2	-0.04061529254050471	30.85995589053041	2.9744214811726513E-8	92
AA_Res_With_IBM_For_GWAS	3	175690967	84.0075176264412	C/A_hm2	0.10087011029374929	39.93136094249275	2.9522431373315405E-10	93
AA_Res_With_IBM_For_GWAS	3	220303295	135.6235521163844	A/G_hm2	-0.042312697643548794	31.327421204785978	2.3426577361706054E-8	93
AA_Res_With_IBM_For_GWAS	3	175690967	84.0075176264412	C/A_hm2	0.1296992905923419	65.81057384985684	6.742737650721109E-16	94
AA_Res_With_IBM_For_GWAS	3	214848708	125.17719429857165	C/T_hm2	-0.0420511075713216	32.92553349284814	1.0366487351193126E-8	94
AA_Res_With_IBM_For_GWAS	3	175690967	84.0075176264412	C/A_hm2	0.12146792716871496	58.31952664448024	2.8374705989281332E-14	95
AA_Res_With_IBM_For_GWAS	3	214848708	125.17719429857165	C/T_hm2	-0.03932624723025959	29.039547116211175	7.546893662524467E-8	95
AA_Res_With_IBM_For_GWAS	3	175690967	84.0075176264412	C/A_hm2	0.10236694328101216	42.39255148922613	8.500881364243991E-11	96
AA_Res_With_IBM_For_GWAS	3	186425063	96.09656288786736	G/A_hm2	0.11638407735934442	55.20831572508446	1.3469935855065359E-13	97
AA_Res_With_IBM_For_GWAS	3	216526314	128.45209100033156	G/A_hm2	-0.04767508972799986	37.63951850776234	9.432392193831412E-10	97
AA_Res_With_IBM_For_GWAS	3	176140108	84.37361046582662	G/A_hm2	0.18144766835370127	56.855041536940625	5.904601529970878E-14	98
AA_Res_With_IBM_For_GWAS	3	214848708	125.17719429857165	C/T_hm2	-0.041506700885853696	32.39120620235428	1.3612776844905127E-8	98
AA_Res_With_IBM_For_GWAS	3	175690967	84.0075176264412	C/A_hm2	0.10997890943668581	49.102336476119206	2.8874562263202862E-12	99
AA_Res_With_IBM_For_GWAS	3	213275897	122.54476807443329	C/A_hm2	-0.06223556352080446	41.580951708116984	1.2813078174465723E-10	99
AA_Res_With_IBM_For_GWAS	4	172770001	80.85975451914517	win2k+	-0.07421252240968333	32.14055758693533	1.5469003178464633E-8	0
AA_Res_With_IBM_For_GWAS	4	172770001	80.85975451914517	win2k+	-0.07685296837228218	33.246183623971255	8.803470197468474E-9	1
AA_Res_With_IBM_For_GWAS	4	172108377	79.70459860601726	G/A_hm2	-0.04657473154458386	35.88018448674596	2.3044707003686506E-9	2
AA_Res_With_IBM_For_GWAS	4	172679477	80.7281070940342	GA/--_hm1	-0.05215707790984411	39.85111078905078	3.074580794043508E-10	3
AA_Res_With_IBM_For_GWAS	4	172679477	80.7281070940342	GA/--_hm1	-0.045412321533904884	29.82516027151887	5.048248095863182E-8	4
AA_Res_With_IBM_For_GWAS	4	172770001	80.85975451914517	win2k+	-0.08090282126386088	37.46691076334651	1.0295429646514712E-9	5
AA_Res_With_IBM_For_GWAS	4	172679477	80.7281070940342	GA/--_hm1	-0.05174184624376853	38.463545382848075	6.210477817939955E-10	6
AA_Res_With_IBM_For_GWAS	4	2018607	3.0026263350868803	G/A_hm2	0.07656185289523484	30.276192553289935	4.008431528454906E-8	6
AA_Res_With_IBM_For_GWAS	4	172679477	80.7281070940342	GA/--_hm1	-0.048203987261509686	35.33034711285779	3.047557290750818E-9	7
AA_Res_With_IBM_For_GWAS	4	174913568	84.41151046405773	A/G_hm2	-0.06375381898795579	36.749448198197584	1.4818528108111084E-9	8
AA_Res_With_IBM_For_GWAS	4	172146324	79.77746011021264	C/A_hm2	-0.05400451966898034	44.13198174013364	3.531603291328105E-11	9
AA_Res_With_IBM_For_GWAS	4	172679477	80.7281070940342	GA/--_hm1	-0.04617656689565618	30.069361321240148	4.45550257829548E-8	10
AA_Res_With_IBM_For_GWAS	4	171774817	79.06412511280485	G/A_hm2	-0.060847956268316225	32.387624627937534	1.3637375659993693E-8	11
AA_Res_With_IBM_For_GWAS	4	164249350	73.33200878510192	G/A_hm2	-0.07368421115132813	35.047972851896624	3.5181428587446032E-9	12
AA_Res_With_IBM_For_GWAS	4	172087397	79.66431451612877	G/A_hm2	-0.07682296624284665	39.7193657464609	3.2867010520374153E-10	13
AA_Res_With_IBM_For_GWAS	4	172680047	80.7289360402545	C/G_hm1	-0.053222455925739556	47.417144579763736	6.741959647711692E-12	14
AA_Res_With_IBM_For_GWAS	4	172280001	80.03413528926066	win2k-	-0.05789823085576846	32.54980489203274	1.255486282239877E-8	15
AA_Res_With_IBM_For_GWAS	4	172268001	80.01109425702242	win2k-	-0.06039056248586944	32.29274645541806	1.4313535208328156E-8	16
AA_Res_With_IBM_For_GWAS	4	167185273	76.08353772671529	G/A_hm1	-0.06675432876045587	33.439356870148046	7.978318711241084E-9	17
AA_Res_With_IBM_For_GWAS	4	172087397	79.66431451612877	G/A_hm2	-0.08037409385712777	42.72295748634932	7.193835395182511E-11	18
AA_Res_With_IBM_For_GWAS	4	178468750	88.865633304873	A/T_hm2	-0.053994649487302954	36.87227614997711	1.392261836404026E-9	19
AA_Res_With_IBM_For_GWAS	4	172146324	79.77746011021264	C/A_hm2	-0.0446431821540959	31.041164076868736	2.711386698051829E-8	20
AA_Res_With_IBM_For_GWAS	4	172680047	80.7289360402545	C/G_hm1	-0.04343875136826539	30.703703290320746	3.2215663681512926E-8	21
AA_Res_With_IBM_For_GWAS	4	172146324	79.77746011021264	C/A_hm2	-0.048847994312289485	36.56691489103932	1.6257743120952295E-9	23
AA_Res_With_IBM_For_GWAS	4	172087397	79.66431451612877	G/A_hm2	-0.07625303352566531	39.52850370343109	3.6203884576740084E-10	24
AA_Res_With_IBM_For_GWAS	4	837364	-1.3490146900752418	C/G_hm1	0.07691205372602163	28.870825561881155	8.227980417167195E-8	24
AA_Res_With_IBM_For_GWAS	4	172770001	80.85975451914517	win2k+	-0.07926243696025312	35.38127267444093	2.969661515290935E-9	25
AA_Res_With_IBM_For_GWAS	4	172679477	80.7281070940342	GA/--_hm1	-0.05275238694034029	40.42939952031118	2.294257744937119E-10	27
AA_Res_With_IBM_For_GWAS	4	171774817	79.06412511280485	G/A_hm2	-0.06378000894071141	35.5324261408769	2.7500075795217354E-9	28
AA_Res_With_IBM_For_GWAS	4	172087397	79.66431451612877	G/A_hm2	-0.08166217392829322	44.13314907823657	3.529523348100039E-11	29
AA_Res_With_IBM_For_GWAS	4	172108377	79.70459860601726	G/A_hm2	-0.04310474519396913	31.390333112420898	2.2685549375268306E-8	31
AA_Res_With_IBM_For_GWAS	4	169158620	76.69151427360718	C/T_hm2	-0.07816515222583122	38.33628837850569	6.624383685667154E-10	32
AA_Res_With_IBM_For_GWAS	4	837364	-1.3490146900752418	C/G_hm1	0.08263339968378261	32.848993269918395	1.0778927428810966E-8	32
AA_Res_With_IBM_For_GWAS	4	172770001	80.85975451914517	win2k+	-0.07977080669204414	37.178991311620564	1.191522338295681E-9	33
AA_Res_With_IBM_For_GWAS	4	172679477	80.7281070940342	GA/--_hm1	-0.0465682070787472	31.39175244719601	2.2669115287596292E-8	34
AA_Res_With_IBM_For_GWAS	4	172679477	80.7281070940342	GA/--_hm1	-0.05538277587757099	45.43324155277566	1.831970411611559E-11	35
AA_Res_With_IBM_For_GWAS	4	5979618	19.64979035639413	C/A_hm2	0.06151169758763976	31.97453068893864	1.683677555316834E-8	35
AA_Res_With_IBM_For_GWAS	4	170182794	76.99930788256533	G/T_hm2	-0.06379900637403008	31.633832407786524	2.0033746607692255E-8	36
AA_Res_With_IBM_For_GWAS	4	164249350	73.33200878510192	G/A_hm2	-0.07305306485613652	35.486680233082964	2.814709479006459E-9	37
AA_Res_With_IBM_For_GWAS	4	170399440	77.06441620810996	A/G_hm2	-0.08461614935720943	41.71872774773295	1.195043877389268E-10	38
AA_Res_With_IBM_For_GWAS	4	172679477	80.7281070940342	GA/--_hm1	-0.04472182115468219	28.6681443605886	9.127983241825512E-8	41
AA_Res_With_IBM_For_GWAS	4	172679477	80.7281070940342	GA/--_hm1	-0.05162966240066413	39.269233992568346	4.128516423849797E-10	42
AA_Res_With_IBM_For_GWAS	4	837364	-1.3490146900752418	C/G_hm1	0.08139076869622815	32.04573644083128	1.6236059102347335E-8	42
AA_Res_With_IBM_For_GWAS	4	172679477	80.7281070940342	GA/--_hm1	-0.05159712539965774	38.55337529110235	5.933998473196968E-10	43
AA_Res_With_IBM_For_GWAS	4	837364	-1.3490146900752418	C/G_hm1	0.08034162570359328	30.445688391366946	3.6757318692670574E-8	43
AA_Res_With_IBM_For_GWAS	4	171909241	79.32223502304127	C/G_hm1	-0.05573469119600636	41.61918718374588	1.2567732348830913E-10	44
AA_Res_With_IBM_For_GWAS	4	837364	-1.3490146900752418	C/G_hm1	0.08409395757970688	33.633844738266	7.225979554516554E-9	44
AA_Res_With_IBM_For_GWAS	4	164249350	73.33200878510192	G/A_hm2	-0.08025018323583943	40.956972917524645	1.7567162050927047E-10	45
AA_Res_With_IBM_For_GWAS	4	172679477	80.7281070940342	GA/--_hm1	-0.053078428802771235	41.22193617181009	1.536354546533801E-10	46
AA_Res_With_IBM_For_GWAS	4	172770001	80.85975451914517	win2k+	-0.07803339224482964	36.00212061288532	2.1660157983312775E-9	47
AA_Res_With_IBM_For_GWAS	4	170399440	77.06441620810996	A/G_hm2	-0.0785274213599916	35.86431967931309	2.323124900962747E-9	48
AA_Res_With_IBM_For_GWAS	4	172679477	80.7281070940342	GA/--_hm1	-0.0484204842408265	34.251365064645974	5.276391221265052E-9	49
AA_Res_With_IBM_For_GWAS	4	172146324	79.77746011021264	C/A_hm2	-0.04485835829843842	30.27171256999539	4.017548317281441E-8	50
AA_Res_With_IBM_For_GWAS	4	173180625	81.45691806521008	A/G_hm2	-0.047677871130814835	31.787533639712386	1.852218723389538E-8	51
AA_Res_With_IBM_For_GWAS	4	172268001	80.01109425702242	win2k-	-0.06384952408095972	36.29818938604884	1.8635304004309944E-9	52
AA_Res_With_IBM_For_GWAS	4	172679477	80.7281070940342	GA/--_hm1	-0.05015551982567233	36.90259387006301	1.370996012327907E-9	53
AA_Res_With_IBM_For_GWAS	4	172679477	80.7281070940342	GA/--_hm1	-0.05714985215249137	46.615733943075035	1.0094767288846518E-11	54
AA_Res_With_IBM_For_GWAS	4	837364	-1.3490146900752418	C/G_hm1	0.07836581324804477	28.624168036215465	9.33612743193144E-8	54
AA_Res_With_IBM_For_GWAS	4	172770001	80.85975451914517	win2k+	-0.07332929188660565	30.461336837777523	3.646379221621741E-8	55
AA_Res_With_IBM_For_GWAS	4	172268001	80.01109425702242	win2k-	-0.07253472747555348	45.3098973346929	1.9494434345260334E-11	56
AA_Res_With_IBM_For_GWAS	4	172679477	80.7281070940342	GA/--_hm1	-0.04806564075520529	33.220194201780004	8.920827140975853E-9	57
AA_Res_With_IBM_For_GWAS	4	178087494	88.40716579083372	A/G_hm2	-0.04373110988290228	31.085380752917946	2.6508362499448985E-8	58
AA_Res_With_IBM_For_GWAS	4	178087494	88.40716579083372	A/G_hm2	-0.04932817270701008	40.169325629557996	2.617068093205514E-10	59
AA_Res_With_IBM_For_GWAS	4	172679477	80.7281070940342	GA/--_hm1	-0.0458500062238748	30.264895686395427	4.031574913668768E-8	60
AA_Res_With_IBM_For_GWAS	4	172679477	80.7281070940342	GA/--_hm1	-0.06329315811782503	56.87151842931752	5.856099275637794E-14	61
AA_Res_With_IBM_For_GWAS	4	156718762	66.79903771515926	G/C_hm2	0.1116945914418233	31.017586485825703	2.7442922081898297E-8	61
AA_Res_With_IBM_For_GWAS	4	172679477	80.7281070940342	GA/--_hm1	-0.04919991099196699	35.28929019341871	3.1118460986161787E-9	62
AA_Res_With_IBM_For_GWAS	4	172679477	80.7281070940342	GA/--_hm1	-0.051330534043645654	39.56100770678672	3.561161445636739E-10	63
AA_Res_With_IBM_For_GWAS	4	172679477	80.7281070940342	GA/--_hm1	-0.05306187942329104	40.92584975557855	1.7845960037833535E-10	64
AA_Res_With_IBM_For_GWAS	4	172679477	80.7281070940342	GA/--_hm1	-0.048130122161207434	34.31244693907017	5.1148738148835874E-9	65
AA_Res_With_IBM_For_GWAS	4	172268001	80.01109425702242	win2k-	-0.061399271445577476	33.23240557090094	8.865491911272754E-9	66
AA_Res_With_IBM_For_GWAS	4	172146324	79.77746011021264	C/A_hm2	-0.04786058203953169	35.18219848982992	3.2860028399013193E-9	67
AA_Res_With_IBM_For_GWAS	4	171774817	79.06412511280485	G/A_hm2	-0.05921323976506189	30.6208928327928	3.360822842631094E-8	68
AA_Res_With_IBM_For_GWAS	4	172679477	80.7281070940342	GA/--_hm1	-0.05302087660827481	40.76358923519614	1.9372881110116794E-10	69
AA_Res_With_IBM_For_GWAS	4	172770001	80.85975451914517	win2k+	-0.07582724772474632	33.669450181666534	7.095959670984061E-9	70
AA_Res_With_IBM_For_GWAS	4	172268001	80.01109425702242	win2k-	-0.05877779664720062	29.995119227266244	4.627924254880518E-8	71
AA_Res_With_IBM_For_GWAS	4	170399440	77.06441620810996	A/G_hm2	-0.08224807442488943	39.36330979545238	3.936249535997532E-10	72
AA_Res_With_IBM_For_GWAS	4	172146324	79.77746011021264	C/A_hm2	-0.046659673612130435	33.63805971462401	7.210318932958406E-9	73
AA_Res_With_IBM_For_GWAS	4	178468750	88.865633304873	A/T_hm2	-0.05380493854797075	35.992838487008115	2.176312447524093E-9	74
AA_Res_With_IBM_For_GWAS	4	2672833	5.609943408257612	C/T_hm2	0.057458102399805346	29.607888750331025	5.6418884889181035E-8	74
AA_Res_With_IBM_For_GWAS	4	172679477	80.7281070940342	GA/--_hm1	-0.049468210694070466	35.307974971931664	3.0824218364071862E-9	75
AA_Res_With_IBM_For_GWAS	4	171777254	79.06880436243523	G/A_hm2	-0.06394756153687803	35.64829219320806	2.5927177427815553E-9	76
AA_Res_With_IBM_For_GWAS	4	170350694	77.04976663951881	T/C_hm2	-0.05295148277608953	33.15421698068942	9.225841911165701E-9	77
AA_Res_With_IBM_For_GWAS	4	178573358	88.99142606332367	A/G_hm2	-0.09787322915308433	45.47398734116455	1.7947191134742223E-11	78
AA_Res_With_IBM_For_GWAS	4	837364	-1.3490146900752418	C/G_hm1	0.07973701540451773	29.894972907981035	4.871240148205833E-8	78
AA_Res_With_IBM_For_GWAS	4	172146324	79.77746011021264	C/A_hm2	-0.0492857097703148	36.38257198279368	1.7853423874919529E-9	79
AA_Res_With_IBM_For_GWAS	4	172146324	79.77746011021264	C/A_hm2	-0.045397116996439044	31.019051166495533	2.7421862370761562E-8	80
AA_Res_With_IBM_For_GWAS	4	174910169	84.40598758611674	-/A_hm1	-0.04827084032146609	34.605263966725666	4.406870183186715E-9	81
AA_Res_With_IBM_For_GWAS	4	837364	-1.3490146900752418	C/G_hm1	0.08077562606562999	31.880486746170163	1.7664437795619552E-8	81
AA_Res_With_IBM_For_GWAS	4	172679477	80.7281070940342	GA/--_hm1	-0.04910241747307748	34.93382057886775	3.7284527205842935E-9	82
AA_Res_With_IBM_For_GWAS	4	172679477	80.7281070940342	GA/--_hm1	-0.04639777865603811	31.179654596214412	2.5262241729112503E-8	83
AA_Res_With_IBM_For_GWAS	4	171774596	79.06370077379447	A/G_hm2	-0.06577886065758576	41.00151254743023	1.7176327493133914E-10	85
AA_Res_With_IBM_For_GWAS	4	837364	-1.3490146900752418	G/C_hm2	0.08713561372568515	31.495801361500085	2.149673101478572E-8	85
AA_Res_With_IBM_For_GWAS	4	171909241	79.32223502304127	C/G_hm1	-0.04986876586456931	33.24742349587806	8.797910300952062E-9	86
AA_Res_With_IBM_For_GWAS	4	164249568	73.33216175252967	C/T_hm2	-0.08092055177347776	42.98419686163839	6.30445870030568E-11	87
AA_Res_With_IBM_For_GWAS	4	170399440	77.06441620810996	A/G_hm2	-0.09285469738556756	48.817000828117706	3.3330756238559943E-12	88
AA_Res_With_IBM_For_GWAS	4	16130616	39.591079792795384	G/A_hm2	0.11096210270885237	29.948752597461514	4.739070795028467E-8	88
AA_Res_With_IBM_For_GWAS	4	170068366	76.96491899250772	G/A_hm2	-0.04579085344234247	32.1143082791163	1.5677546341320526E-8	89
AA_Res_With_IBM_For_GWAS	4	172087397	79.66431451612877	G/A_hm2	-0.07829751548039494	39.664277300261396	3.3796878622009496E-10	90
AA_Res_With_IBM_For_GWAS	4	169619375	76.82998434245829	-/+_hm2	-0.06460163603242482	32.90679056189191	1.0465769447022205E-8	91
AA_Res_With_IBM_For_GWAS	4	164249350	73.33200878510192	G/A_hm2	-0.0709200327627207	32.782155986016946	1.1152268655257801E-8	93
AA_Res_With_IBM_For_GWAS	4	167185273	76.08353772671529	G/A_hm1	-0.06330293822359069	31.231024833073374	2.460811525947922E-8	94
AA_Res_With_IBM_For_GWAS	4	170182794	76.99930788256533	G/T_hm2	-0.06592628388676225	34.624357424431366	4.364159616507056E-9	95
AA_Res_With_IBM_For_GWAS	4	170350694	77.04976663951881	T/C_hm2	-0.05503860210378762	37.64703296639089	9.396233739495221E-10	96
AA_Res_With_IBM_For_GWAS	4	172280001	80.03413528926066	win2k-	-0.06077973122210493	38.0317982044663	7.73020032242956E-10	97
AA_Res_With_IBM_For_GWAS	4	1465321	0.7975888729475551	G/A_hm2	0.07582533884108056	30.57328374851457	3.443664348715064E-8	98
AA_Res_With_IBM_For_GWAS	4	169514001	76.79831643861542	win2k-	-0.06384565751483184	30.301604899541925	3.9566902157430015E-8	98
AA_Res_With_IBM_For_GWAS	4	164249568	73.33216175252967	C/T_hm2	-0.06932445233990173	31.99103126414607	1.6695271637555802E-8	99
AA_Res_With_IBM_For_GWAS	5	31765768	56.78833209877695	A/T_hm2	0.06415437194724713	57.95424421542582	3.406802148549712E-14	0
AA_Res_With_IBM_For_GWAS	5	203619878	110.59325393756406	---/GAG_hm1	-0.08936755854997994	39.72854326135124	3.27177023278179E-10	0
AA_Res_With_IBM_For_GWAS	5	64854147	64.02710445252038	T/C_hm2	0.23841285285993313	43.08024586999448	6.006573241339683E-11	0
AA_Res_With_IBM_For_GWAS	5	208388741	125.21660044283725	C/T_hm2	-0.08267806266712219	31.64874355987166	1.9883055352385394E-8	0
AA_Res_With_IBM_For_GWAS	5	25310349	54.12176112137321	C/A_hm2	0.11140610058100309	49.36000142904114	2.536652460965662E-12	1
AA_Res_With_IBM_For_GWAS	5	208756541	126.30906497433013	T/C_hm2	-0.102489256557071	34.55752555756993	4.515335038018022E-9	1
AA_Res_With_IBM_For_GWAS	5	59782741	62.77973555257527	A/G_hm2	0.08368476839996682	30.906955413548943	2.9039081047650062E-8	1
AA_Res_With_IBM_For_GWAS	5	31684021	56.71537692657858	C/T_hm2	0.07975240688729031	58.62555300260048	2.4349369852042935E-14	2
AA_Res_With_IBM_For_GWAS	5	208432329	125.34880948769757	C/A_hm2	-0.07327918688160001	43.31421290243596	5.3369732059836526E-11	2
AA_Res_With_IBM_For_GWAS	5	62113586	63.50001338001086	T/G_hm2	0.2013041133574882	31.220760718006293	2.47384212138639E-8	2
AA_Res_With_IBM_For_GWAS	5	30459811	55.899616425681685	C/T_hm2	0.28860276406245744	68.17835284107329	2.0739255074288874E-16	3
AA_Res_With_IBM_For_GWAS	5	16433188	47.01094881152027	G/A_hm1	0.06189881656698415	39.85455657200282	3.0694154865828467E-10	3
AA_Res_With_IBM_For_GWAS	5	203619878	110.59325393756406	---/GAG_hm1	-0.08380611797781302	34.233063152660314	5.326026088270217E-9	3
AA_Res_With_IBM_For_GWAS	5	29504843	55.569913065694934	A/G_hm2	0.16634476723448252	76.28400676390999	3.698551102138118E-18	4
AA_Res_With_IBM_For_GWAS	5	208561195	125.73967849559907	C/A_hm2	-0.1073240645631238	41.978140000771994	1.0482336324071398E-10	4
AA_Res_With_IBM_For_GWAS	5	36944785	58.10245704945128	C/T_hm2	0.07272685350773878	37.58127127142798	9.715574934099785E-10	4
AA_Res_With_IBM_For_GWAS	5	31765768	56.78833209877695	A/T_hm2	0.06195961639920514	52.82839799085174	4.44264647590825E-13	5
AA_Res_With_IBM_For_GWAS	5	64832024	64.0232780494223	A/G_hm2	0.23308193354887222	40.319506686235805	2.4256433879920376E-10	5
AA_Res_With_IBM_For_GWAS	5	208561345	125.74013345465275	T/C_hm2	-0.10099736467784981	38.189919311790405	7.134947074693611E-10	5
AA_Res_With_IBM_For_GWAS	5	31684021	56.71537692657858	C/T_hm2	0.0756843928716064	51.38525366779741	9.167698574339942E-13	6
AA_Res_With_IBM_For_GWAS	5	62113586	63.50001338001086	T/G_hm2	0.24532101036711373	44.43680803344361	3.028324846438472E-11	6
AA_Res_With_IBM_For_GWAS	5	211978481	135.81405098915351	C/T_hm2	-0.08667739049989157	39.96419981997329	2.903653709565049E-10	6
AA_Res_With_IBM_For_GWAS	5	31677667	56.70970629445571	G/A_hm2	0.10624699708855216	84.39032298541433	6.686779568954794E-20	7
AA_Res_With_IBM_For_GWAS	5	206986374	120.59214745191846	C/T_hm2	-0.10038389586199864	39.66290683026895	3.38214068119313E-10	7
AA_Res_With_IBM_For_GWAS	5	31684021	56.71537692657858	C/T_hm2	0.09546891060728577	84.901375414658	5.1951938714069604E-20	8
AA_Res_With_IBM_For_GWAS	5	189977068	98.83627546610073	G/A_hm2	0.13468325988241356	43.24248898058289	5.533821966260655E-11	8
AA_Res_With_IBM_For_GWAS	5	208432329	125.34880948769757	C/A_hm2	-0.07471839675806632	42.694144637396434	7.299848771949552E-11	8
AA_Res_With_IBM_For_GWAS	5	31660958	56.694794334723085	C/T_hm2	0.07441529352830721	57.43681906116297	4.413804310165726E-14	9
AA_Res_With_IBM_For_GWAS	5	62113586	63.50001338001086	T/G_hm2	0.21355635762531316	36.93950484343983	1.3456916573491906E-9	9
AA_Res_With_IBM_For_GWAS	5	211978481	135.81405098915351	C/T_hm2	-0.0826987646187219	38.69722112298701	5.517211220602388E-10	9
AA_Res_With_IBM_For_GWAS	5	1899909	2.804470874442492	G/T_hm2	0.04314695442406766	30.049372421201713	4.501612595431437E-8	9
AA_Res_With_IBM_For_GWAS	5	202667354	109.61028894180922	C/G_hm2	-0.09222898125131453	28.799824523311216	8.533142340320898E-8	9
AA_Res_With_IBM_For_GWAS	5	31684021	56.71537692657858	C/T_hm2	0.0916030771660382	80.04685846528486	5.732327977078237E-19	10
AA_Res_With_IBM_For_GWAS	5	208561195	125.73967849559907	C/A_hm2	-0.10313859135128245	39.37565982543444	3.911942596027055E-10	10
AA_Res_With_IBM_For_GWAS	5	189977068	98.83627546610073	G/A_hm2	0.1252580331362942	38.408990674010006	6.384836035413685E-10	10
AA_Res_With_IBM_For_GWAS	5	31684021	56.71537692657858	C/T_hm2	0.0799393576244482	58.808937902928946	2.221568277907116E-14	11
AA_Res_With_IBM_For_GWAS	5	211978161	135.8127265954775	A/C_hm2	-0.05677955113918316	38.76872956048306	5.320505425097065E-10	11
AA_Res_With_IBM_For_GWAS	5	64726134	64.00496327185803	A/G_hm2	0.22833575069802944	38.53964856029042	5.975612316403258E-10	11
AA_Res_With_IBM_For_GWAS	5	31684030	56.71538495863541	C/T_hm2	0.08810219403456167	58.33296272555375	2.8186524613586888E-14	12
AA_Res_With_IBM_For_GWAS	5	208074516	124.1721891025611	-/+_hm2	-0.07624728469559196	41.03273472846858	1.6907728548719418E-10	12
AA_Res_With_IBM_For_GWAS	5	63615154	63.799878980803285	G/A_hm2	0.14329641047590735	31.720596687483244	1.916667185053503E-8	12
AA_Res_With_IBM_For_GWAS	5	29504843	55.569913065694934	A/G_hm2	0.14395328963563797	57.652366022722646	3.962252019344129E-14	13
AA_Res_With_IBM_For_GWAS	5	208389334	125.21839910218391	T/C_hm2	-0.0893758924319359	34.65528960592882	4.296324998672492E-9	13
AA_Res_With_IBM_For_GWAS	5	33049160	57.399284902226036	C/G_hm2	0.06738808296481585	40.93547739162703	1.7761026833061752E-10	13
AA_Res_With_IBM_For_GWAS	5	203619878	110.59325393756406	---/GAG_hm1	-0.07917488917034782	30.068889018354497	4.4568248521363144E-8	13
AA_Res_With_IBM_For_GWAS	5	31677667	56.70970629445571	G/A_hm2	0.08307701461159041	49.09393317392263	2.8998233497873055E-12	14
AA_Res_With_IBM_For_GWAS	5	65275446	64.09997249929579	A/G_hm2	0.24432989908099936	42.71870920921258	7.209815106588433E-11	14
AA_Res_With_IBM_For_GWAS	5	208430664	125.34375928902608	G/T_hm1	-0.11083563185118475	36.21150619870362	1.94752656270901E-9	14
AA_Res_With_IBM_For_GWAS	5	29280693	55.492524987485176	G/T_hm1	0.17559879651997784	48.92986344823138	3.14942087311103E-12	15
AA_Res_With_IBM_For_GWAS	5	211978481	135.81405098915351	C/T_hm2	-0.0818090504389716	36.42140881377879	1.7506093689406723E-9	15
AA_Res_With_IBM_For_GWAS	5	175703868	86.53777863055694	C/G_hm2	0.08156925933746131	32.545211564454235	1.2585112918696417E-8	15
AA_Res_With_IBM_For_GWAS	5	2604805	6.451697210151768	T/C_hm1	0.0504168281180024	29.16434218263973	7.079998561630323E-8	15
AA_Res_With_IBM_For_GWAS	5	31833118	56.84843865739758	C/G_hm2	0.09247940295087667	41.72491590546666	1.191434657353715E-10	16
AA_Res_With_IBM_For_GWAS	5	61404402	63.3105421304194	+/-_hm2	0.22920956716177468	39.71067928580116	3.301503395312779E-10	16
AA_Res_With_IBM_For_GWAS	5	1866248	2.7134805644158515	C/A_hm1	0.04832088252015937	32.588878860506235	1.23079871291506E-8	16
AA_Res_With_IBM_For_GWAS	5	211978817	135.81544160251335	G/A_hm2	-0.07102102325350294	31.973878685329602	1.6843075721283106E-8	16
AA_Res_With_IBM_For_GWAS	5	31657806	56.69198132993062	A/T_hm2	0.07460526398084968	67.78295616788104	2.5250222791646566E-16	17
AA_Res_With_IBM_For_GWAS	5	64864888	64.02896222025876	C/T_hm2	0.26638572897050505	53.46435281505211	3.229126627595797E-13	17
AA_Res_With_IBM_For_GWAS	5	211978481	135.81405098915351	C/T_hm2	-0.08051523113314647	34.63662953825436	4.337203965559966E-9	17
AA_Res_With_IBM_For_GWAS	5	31684021	56.71537692657858	C/T_hm2	0.07867635256186865	55.40274278513829	1.222038442608179E-13	18
AA_Res_With_IBM_For_GWAS	5	64832024	64.0232780494223	A/G_hm2	0.2362277793853083	41.29353776620708	1.481811050363254E-10	18
AA_Res_With_IBM_For_GWAS	5	206926957	120.39410725593807	-/+_hm2	-0.09304413886288268	39.57738581154549	3.531963427135614E-10	18
AA_Res_With_IBM_For_GWAS	5	36973777	58.10429318662198	G/A_hm2	0.1443408517181353	66.82892074955072	4.060349403574114E-16	19
AA_Res_With_IBM_For_GWAS	5	19779727	50.29166780109334	G/T_hm1	0.07467609068471613	40.69723784305535	2.0035674682332064E-10	19
AA_Res_With_IBM_For_GWAS	5	211978817	135.81544160251335	G/A_hm2	-0.07910038858716338	39.639773057982055	3.4221071298336084E-10	19
AA_Res_With_IBM_For_GWAS	5	31677667	56.70970629445571	G/A_hm2	0.08233014613423947	47.63151145630421	6.053026870485069E-12	20
AA_Res_With_IBM_For_GWAS	5	65010074	64.05407365000138	A/G_hm2	0.2484245355275069	43.98578572268487	3.8024763500411757E-11	20
AA_Res_With_IBM_For_GWAS	5	208389334	125.21839910218391	T/C_hm2	-0.09215138136405368	37.197859446474475	1.1802643398444165E-9	20
AA_Res_With_IBM_For_GWAS	5	4605994	15.263132419626025	C/A_hm1	0.07813858463229692	29.60839291611644	5.640634747677973E-8	20
AA_Res_With_IBM_For_GWAS	5	31657806	56.69198132993062	A/T_hm2	0.07401428844058011	66.74834694610726	4.226962254196364E-16	21
AA_Res_With_IBM_For_GWAS	5	62113586	63.50001338001086	T/G_hm2	0.2678117911211539	54.10817976991289	2.3382536040589764E-13	21
AA_Res_With_IBM_For_GWAS	5	203619878	110.59325393756406	---/GAG_hm1	-0.0926065928591947	41.69221509928507	1.2112971619538747E-10	21
AA_Res_With_IBM_For_GWAS	5	212003362	135.91702673619432	G/T_hm2	-0.08598443052784019	32.41012678093678	1.348262528431297E-8	21
AA_Res_With_IBM_For_GWAS	5	31684021	56.71537692657858	C/T_hm2	0.07548294211706298	51.98811283807427	6.773981195631026E-13	22
AA_Res_With_IBM_For_GWAS	5	1851254	2.672949667513651	G/A_hm2	0.04687746305108535	34.66166177912251	4.282522386183024E-9	22
AA_Res_With_IBM_For_GWAS	5	203619878	110.59325393756406	---/GAG_hm1	-0.0814574963101963	32.77942923856935	1.1168753034540513E-8	22
AA_Res_With_IBM_For_GWAS	5	208900950	126.43241029407696	T/A_hm1	-0.11732004849427094	29.449304895164214	6.119161368264105E-8	22
AA_Res_With_IBM_For_GWAS	5	62113586	63.50001338001086	T/G_hm2	0.19530331101511125	29.312777793648156	6.56205344328965E-8	22
AA_Res_With_IBM_For_GWAS	5	31689279	56.720069432669554	G/T_hm2	0.10051129908812288	62.92171336059929	2.8478529329241285E-15	23
AA_Res_With_IBM_For_GWAS	5	211978481	135.81405098915351	C/T_hm2	-0.0817939534958408	35.14147576357077	3.3550954708594324E-9	23
AA_Res_With_IBM_For_GWAS	5	189977068	98.83627546610073	G/A_hm2	0.12194728992310458	35.94543636140086	2.2295425918632585E-9	23
AA_Res_With_IBM_For_GWAS	5	5006343	17.302899067610944	A/G_hm2	0.07497607503260571	31.597012499128162	2.04154925966275E-8	23
AA_Res_With_IBM_For_GWAS	5	203619878	110.59325393756406	---/GAG_hm1	-0.07918262989886607	29.789764538170513	5.1408609276316234E-8	23
AA_Res_With_IBM_For_GWAS	5	18569663	49.11504249236733	C/T_hm1	0.056624428637786745	40.76985287581838	1.9312859161332974E-10	24
AA_Res_With_IBM_For_GWAS	5	211978481	135.81405098915351	C/T_hm2	-0.08685163423008854	41.32834593805222	1.455952410794638E-10	24
AA_Res_With_IBM_For_GWAS	5	64541334	63.97300014182838	G/A_hm2	0.20779380259899524	33.50493190538075	7.71655731800248E-9	24
AA_Res_With_IBM_For_GWAS	5	25006666	54.01691449878349	G/A_hm2	0.17737779440039808	73.64004581641633	1.3734093984058956E-17	25
AA_Res_With_IBM_For_GWAS	5	208561345	125.74013345465275	T/C_hm2	-0.10147713279998542	39.09333266892984	4.513627385797449E-10	25
AA_Res_With_IBM_For_GWAS	5	32752001	57.3272517701705	win2k+	0.05929871243400945	44.74191834684878	2.5963866227892646E-11	25
AA_Res_With_IBM_For_GWAS	5	142301357	71.65865680697152	C/T_hm2	-0.13674572025252255	28.95759761162247	7.87060814744219E-8	25
AA_Res_With_IBM_For_GWAS	5	37928462	58.16475581820326	C/T_hm2	0.08101843686423502	48.05292404964972	4.896099041292581E-12	26
AA_Res_With_IBM_For_GWAS	5	206986374	120.59214745191846	C/T_hm2	-0.10319512840863573	42.801890966799284	6.913368808669917E-11	26
AA_Res_With_IBM_For_GWAS	5	2038524	3.179164188787371	G/A_hm2	0.07001667444918763	42.71217282939232	7.233925597231366E-11	26
AA_Res_With_IBM_For_GWAS	5	64864888	64.02896222025876	C/T_hm2	0.21871939460347634	35.629266701473654	2.618113008569258E-9	26
AA_Res_With_IBM_For_GWAS	5	64571161	63.9781590408297	G/A_hm2	0.23501262235338322	42.48557574280899	8.111400919924935E-11	27
AA_Res_With_IBM_For_GWAS	5	31765768	56.78833209877695	A/T_hm2	0.0601913844742539	50.45627410900857	1.4620311382993782E-12	27
AA_Res_With_IBM_For_GWAS	5	186496948	95.1958283867165	C/T_hm1	-0.08368359434368033	41.20230743401595	1.5518415526483648E-10	27
AA_Res_With_IBM_For_GWAS	5	211978481	135.81405098915351	C/T_hm2	-0.08515561061066339	40.5052242099147	2.208098264015838E-10	27
AA_Res_With_IBM_For_GWAS	5	31660958	56.694794334723085	C/T_hm2	0.07571876544111997	54.78292661876903	1.6672344162903183E-13	28
AA_Res_With_IBM_For_GWAS	5	208432329	125.34880948769757	C/A_hm2	-0.07534271708804492	43.910491073400884	3.949766913785562E-11	28
AA_Res_With_IBM_For_GWAS	5	1852729	2.6769368005622534	G/T_hm1	0.05101956685132094	31.71581105627723	1.9213936571629368E-8	28
AA_Res_With_IBM_For_GWAS	5	65010074	64.05407365000138	A/G_hm2	0.20551867080184924	31.695568591085568	1.941347831046743E-8	28
AA_Res_With_IBM_For_GWAS	5	30121445	55.78279514578241	T/C_hm2	0.18187768469369806	49.215927838783166	2.7273874793385816E-12	29
AA_Res_With_IBM_For_GWAS	5	38155726	58.17914902591438	T/C_hm2	0.06552496013522707	32.824153366111695	1.0916757491714798E-8	29
AA_Res_With_IBM_For_GWAS	5	211978481	135.81405098915351	C/T_hm2	-0.08009941084811102	34.54515886984834	4.543947534648454E-9	29
AA_Res_With_IBM_For_GWAS	5	1232275	0.9997756392928583	C/A_hm2	0.0680444419275132	29.834082381166112	5.0255333440167195E-8	29
AA_Res_With_IBM_For_GWAS	5	31684021	56.71537692657858	C/T_hm2	0.07565733227557525	52.93386832143223	4.2138881470219315E-13	30
AA_Res_With_IBM_For_GWAS	5	64922627	64.03894878123509	A/G_hm2	0.2489114154288362	47.20254637930123	7.512299933978805E-12	30
AA_Res_With_IBM_For_GWAS	5	211978817	135.81544160251335	G/A_hm2	-0.0829746783368486	43.97591807731293	3.821461635991936E-11	30
AA_Res_With_IBM_For_GWAS	5	1896298	2.7947099529653454	T/C_hm2	0.047193613214011776	33.28131547920884	8.647865927638211E-9	30
AA_Res_With_IBM_For_GWAS	5	64726134	64.00496327185803	A/G_hm2	0.2679442441563011	55.117822959861314	1.4096453225683345E-13	31
AA_Res_With_IBM_For_GWAS	5	31765768	56.78833209877695	A/T_hm2	0.061546152065967426	51.97618440466774	6.814305015638445E-13	31
AA_Res_With_IBM_For_GWAS	5	208561345	125.74013345465275	T/C_hm2	-0.09913372964150398	37.0706693043593	1.258973845336145E-9	31
AA_Res_With_IBM_For_GWAS	5	1129184	0.7211061253176201	cnv_GRMZM2G034122-	0.04971198024365228	30.229290601813204	4.1058675532811024E-8	31
AA_Res_With_IBM_For_GWAS	5	64691091	63.99890221839462	C/G_hm2	0.25701733975840885	50.77545841442915	1.2453327494094951E-12	32
AA_Res_With_IBM_For_GWAS	5	31765768	56.78833209877695	A/T_hm2	0.06369542089726621	55.34197954075205	1.259813381101537E-13	32
AA_Res_With_IBM_For_GWAS	5	208561345	125.74013345465275	T/C_hm2	-0.10544522448075477	41.71756909086446	1.1958270423333664E-10	32
AA_Res_With_IBM_For_GWAS	5	30482645	55.90749987053167	C/T_hm2	0.3317097797513889	90.75422690810147	2.892043108060746E-21	33
AA_Res_With_IBM_For_GWAS	5	151410155	73.26456237585458	T/G_hm2	0.09223605196557735	40.208600559892965	2.5657973876781706E-10	33
AA_Res_With_IBM_For_GWAS	5	211978481	135.81405098915351	C/T_hm2	-0.08390259657443146	39.3696774697695	3.9239373752511515E-10	33
AA_Res_With_IBM_For_GWAS	5	2604805	6.451697210151768	T/C_hm1	0.05551407488116904	35.91649778827905	2.2625116365818128E-9	33
AA_Res_With_IBM_For_GWAS	5	62113586	63.50001338001086	T/G_hm2	0.24371541400286184	44.90794743819765	2.387802315126132E-11	34
AA_Res_With_IBM_For_GWAS	5	2604805	6.451697210151768	T/C_hm1	0.055681493358092235	33.59932368560149	7.354490845934627E-9	34
AA_Res_With_IBM_For_GWAS	5	203619878	110.59325393756406	---/GAG_hm1	-0.08939164202678584	37.381745693474166	1.0751021017423724E-9	34
AA_Res_With_IBM_For_GWAS	5	31653061	56.687746651079024	T/A_hm2	0.04933823502910762	32.47862443380322	1.3019780748415922E-8	34
AA_Res_With_IBM_For_GWAS	5	30622884	55.955917416147855	G/A_hm2	0.06932271892654342	57.35657443655857	4.5943629877848607E-14	35
AA_Res_With_IBM_For_GWAS	5	208561345	125.74013345465275	T/C_hm2	-0.0900651506764388	29.507789716008205	5.938619987907268E-8	35
AA_Res_With_IBM_For_GWAS	5	62113586	63.50001338001086	T/G_hm2	0.22255826324612438	37.82965781146132	8.565557200133556E-10	35
AA_Res_With_IBM_For_GWAS	5	211978481	135.81405098915351	C/T_hm2	-0.07967678506238852	32.85795153572019	1.0730286776170974E-8	35
AA_Res_With_IBM_For_GWAS	5	62113586	63.50001338001086	T/G_hm2	0.2670517187694433	56.21751335058952	8.125402999799118E-14	36
AA_Res_With_IBM_For_GWAS	5	33071059	57.40812376207961	C/T_hm2	0.06396841007471492	57.3248764527352	4.6675265079318143E-14	36
AA_Res_With_IBM_For_GWAS	5	208432329	125.34880948769757	C/A_hm2	-0.06450366431271232	33.38333942232791	8.209651845693034E-9	36
AA_Res_With_IBM_For_GWAS	5	62113586	63.50001338001086	T/G_hm2	0.24617566845058933	46.57516957539661	1.0303625867759235E-11	37
AA_Res_With_IBM_For_GWAS	5	30622884	55.955917416147855	G/A_hm2	0.06414084738927109	49.30635397160862	2.6060156613519874E-12	37
AA_Res_With_IBM_For_GWAS	5	208561345	125.74013345465275	T/C_hm2	-0.10279431886149278	40.09182378943244	2.7219661973353673E-10	37
AA_Res_With_IBM_For_GWAS	5	31765768	56.78833209877695	A/T_hm2	0.06845631001887129	65.66293155701072	7.258097556693924E-16	38
AA_Res_With_IBM_For_GWAS	5	208561345	125.74013345465275	T/C_hm2	-0.11366330943050366	49.109482786969764	2.877233818586056E-12	38
AA_Res_With_IBM_For_GWAS	5	64769534	64.01246975354931	T/G_hm2	0.22257580802965107	38.34320120457555	6.601400175634658E-10	38
AA_Res_With_IBM_For_GWAS	5	65089207	64.06776052593861	C/T_hm2	0.23174995629711378	39.80825769272791	3.1423268213661104E-10	39
AA_Res_With_IBM_For_GWAS	5	29304001	55.50057208159031	win2k+	0.04713107371919741	32.05793514907513	1.6135995294555183E-8	39
AA_Res_With_IBM_For_GWAS	5	211978481	135.81405098915351	C/T_hm2	-0.08498671245240735	39.11366680104381	4.4673618626040655E-10	39
AA_Res_With_IBM_For_GWAS	5	181379721	90.5352831376033	G/A_hm2	0.08254427078064776	30.96366493639025	2.821042634174598E-8	39
AA_Res_With_IBM_For_GWAS	5	64726134	64.00496327185803	A/G_hm2	0.26315462582161053	52.25051463146019	5.937664139177522E-13	40
AA_Res_With_IBM_For_GWAS	5	31765768	56.78833209877695	A/T_hm2	0.07164843270287521	65.01982793835721	1.0001244736916057E-15	40
AA_Res_With_IBM_For_GWAS	5	211978481	135.81405098915351	C/T_hm2	-0.084577428571086	38.56416302015134	5.901987593224743E-10	40
AA_Res_With_IBM_For_GWAS	5	164857326	76.88323193037843	C/T_hm2	-0.07386310035426914	32.85471571673881	1.0748000348308069E-8	40
AA_Res_With_IBM_For_GWAS	5	31689279	56.720069432669554	G/T_hm2	0.10569527118945958	67.463648105589	2.960063965811734E-16	41
AA_Res_With_IBM_For_GWAS	5	208561345	125.74013345465275	T/C_hm2	-0.09723545838053327	34.81322203561741	3.9645331051672926E-9	41
AA_Res_With_IBM_For_GWAS	5	189977068	98.83627546610073	G/A_hm2	0.11194710953961108	29.771151092628475	5.189859008638699E-8	41
AA_Res_With_IBM_For_GWAS	5	30482645	55.90749987053167	C/T_hm2	0.29061299101942956	67.70252034979966	2.6284119715507735E-16	42
AA_Res_With_IBM_For_GWAS	5	28698001	55.29135010098619	win2k+	0.05616947580979568	39.03345529310349	4.652670624586697E-10	42
AA_Res_With_IBM_For_GWAS	5	208561345	125.74013345465275	T/C_hm2	-0.1108980101886799	45.81997841136957	1.507587496506567E-11	42
AA_Res_With_IBM_For_GWAS	5	181818001	90.63187868983957	win2k+	0.09710090453745322	28.67921065235608	9.076837725508125E-8	42
AA_Res_With_IBM_For_GWAS	5	29570001	55.59240895720313	win2k+	0.16177227478172787	59.05459641355651	1.964775920338924E-14	43
AA_Res_With_IBM_For_GWAS	5	208561345	125.74013345465275	T/C_hm2	-0.11989655203110466	53.43580003005371	3.2757050988477174E-13	43
AA_Res_With_IBM_For_GWAS	5	181818001	90.63187868983957	win2k+	0.11155336968856015	37.21180459859332	1.1719076431695476E-9	43
AA_Res_With_IBM_For_GWAS	5	31833118	56.84843865739758	C/G_hm2	0.10291602187790727	51.84142638958045	7.290888952491962E-13	44
AA_Res_With_IBM_For_GWAS	5	208561345	125.74013345465275	T/C_hm2	-0.09779803288521295	36.48095165733283	1.6984151220801599E-9	44
AA_Res_With_IBM_For_GWAS	5	65010074	64.05407365000138	A/G_hm2	0.21346329639005787	32.869487381071345	1.066714159012244E-8	44
AA_Res_With_IBM_For_GWAS	5	31765768	56.78833209877695	A/T_hm2	0.06679337456958019	61.61832881098742	5.457509964085752E-15	45
AA_Res_With_IBM_For_GWAS	5	62113586	63.50001338001086	T/G_hm2	0.24439191635719265	46.24100523263275	1.2193027174717053E-11	45
AA_Res_With_IBM_For_GWAS	5	211978817	135.81544160251335	G/A_hm2	-0.08278234428399306	42.68517916759313	7.33298861148368E-11	45
AA_Res_With_IBM_For_GWAS	5	31689279	56.720069432669554	G/T_hm2	0.11466065679855686	81.52659223740484	2.75594051589354E-19	46
AA_Res_With_IBM_For_GWAS	5	211978481	135.81405098915351	C/T_hm2	-0.08692714244358085	39.963571343405455	2.904577832434576E-10	46
AA_Res_With_IBM_For_GWAS	5	189977068	98.83627546610073	G/A_hm2	0.11826495412064221	33.61937287472079	7.279604607233869E-9	46
AA_Res_With_IBM_For_GWAS	5	31657806	56.69198132993062	A/T_hm2	0.06701379121565731	55.06576469214006	1.4468151758427544E-13	47
AA_Res_With_IBM_For_GWAS	5	64791526	64.01627349883398	C/T_hm2	0.23995310978252268	44.542307545361666	2.8713464694868543E-11	47
AA_Res_With_IBM_For_GWAS	5	211978481	135.81405098915351	C/T_hm2	-0.08184864231278903	36.45729087642855	1.7189482416125722E-9	47
AA_Res_With_IBM_For_GWAS	5	31652677	56.68740394998756	T/C_hm2	0.07788144468936163	55.57862909242673	1.1189655709863049E-13	48
AA_Res_With_IBM_For_GWAS	5	64832024	64.0232780494223	A/G_hm2	0.2524481837832245	48.90254786517587	3.1928405841763312E-12	48
AA_Res_With_IBM_For_GWAS	5	211978817	135.81544160251335	G/A_hm2	-0.08757040081580023	48.81652011916391	3.3340384992109696E-12	48
AA_Res_With_IBM_For_GWAS	5	31689279	56.720069432669554	G/T_hm2	0.10837137297047549	71.75780227389386	3.497784815765197E-17	49
AA_Res_With_IBM_For_GWAS	5	180123421	89.662146195283	A/G_hm2	0.18386177533622433	50.36314862539377	1.5320754884982946E-12	49
AA_Res_With_IBM_For_GWAS	5	211978481	135.81405098915351	C/T_hm2	-0.07983609334854491	33.81174599636324	6.600385398463174E-9	49
AA_Res_With_IBM_For_GWAS	5	167071488	78.306199596774	G/A_hm2	-0.07503729516014121	29.44397057583968	6.135781158223621E-8	49
AA_Res_With_IBM_For_GWAS	5	31660958	56.694794334723085	C/T_hm2	0.07024317426990737	48.73502580555441	3.473721318597187E-12	50
AA_Res_With_IBM_For_GWAS	5	62113586	63.50001338001086	T/G_hm2	0.2303921830880496	41.25012925226336	1.5147556713851968E-10	50
AA_Res_With_IBM_For_GWAS	5	211978481	135.81405098915351	C/T_hm2	-0.08587137407118875	39.412834910389634	3.8390830655459587E-10	50
AA_Res_With_IBM_For_GWAS	5	2032078	3.1617397415797157	C/T_hm2	0.057910193939179046	28.683678993330314	9.056083626961879E-8	50
AA_Res_With_IBM_For_GWAS	5	29775390	55.663319580866734	C/T_hm2	0.16567077825194776	57.97912592073552	3.364436145417482E-14	51
AA_Res_With_IBM_For_GWAS	5	37372733	58.12956008580353	T/A_hm2	0.07935473497081924	45.077118215464644	2.192431972893073E-11	51
AA_Res_With_IBM_For_GWAS	5	211978481	135.81405098915351	C/T_hm2	-0.08506342362286419	39.35625913093685	3.950578496922364E-10	51
AA_Res_With_IBM_For_GWAS	5	31833118	56.84843865739758	C/G_hm2	0.12028860518056257	74.85703588353219	7.505633168891598E-18	52
AA_Res_With_IBM_For_GWAS	5	207507860	122.33027363929973	T/C_hm2	-0.07543669143483536	34.12729771745827	5.6204968257647856E-9	52
AA_Res_With_IBM_For_GWAS	5	62113586	63.50001338001086	T/G_hm2	0.26424636077023095	55.10913785286479	1.4157934621427552E-13	53
AA_Res_With_IBM_For_GWAS	5	31765768	56.78833209877695	A/T_hm2	0.05909398645930931	47.502721512370535	6.458501891354586E-12	53
AA_Res_With_IBM_For_GWAS	5	211539056	133.9953853157821	A/T_hm1	-0.05528840948561334	38.4211388933767	6.345819883181924E-10	53
AA_Res_With_IBM_For_GWAS	5	1852729	2.6769368005622534	G/T_hm1	0.04853975273732385	28.79367824922882	8.559903839129622E-8	53
AA_Res_With_IBM_For_GWAS	5	31677667	56.70970629445571	G/A_hm2	0.0921090851563317	62.375909110180665	3.738914186160733E-15	54
AA_Res_With_IBM_For_GWAS	5	65010074	64.05407365000138	A/G_hm2	0.23866706502648566	42.122717241049294	9.743615324866424E-11	54
AA_Res_With_IBM_For_GWAS	5	208389491	125.21887530710367	A/T_hm2	-0.0732268127971622	36.878374235323925	1.3880338087056946E-9	54
AA_Res_With_IBM_For_GWAS	5	31765768	56.78833209877695	A/T_hm2	0.0634421406812571	53.62150464594488	2.9845491655685694E-13	55
AA_Res_With_IBM_For_GWAS	5	30459811	55.899616425681685	C/T_hm2	0.23521062852447372	42.782197173238266	6.982492239447963E-11	55
AA_Res_With_IBM_For_GWAS	5	203619878	110.59325393756406	---/GAG_hm1	-0.09048320804052588	39.39769593883002	3.8686373068744423E-10	55
AA_Res_With_IBM_For_GWAS	5	1993909	3.0585635508460833	A/G_hm2	0.07051149912241686	30.791598786097794	3.080257916103009E-8	55
AA_Res_With_IBM_For_GWAS	5	31684021	56.71537692657858	C/T_hm2	0.07063550185739421	44.80235028435812	2.5184329667295462E-11	56
AA_Res_With_IBM_For_GWAS	5	64832024	64.0232780494223	A/G_hm2	0.23249620595243103	40.47301146341748	2.2443916707188765E-10	56
AA_Res_With_IBM_For_GWAS	5	211978481	135.81405098915351	C/T_hm2	-0.0848900791619796	39.15854506650908	4.3669261270970024E-10	56
AA_Res_With_IBM_For_GWAS	5	1866248	2.7134805644158515	C/A_hm1	0.04828864039329942	32.3631463705647	1.380957474015758E-8	56
AA_Res_With_IBM_For_GWAS	5	64691091	63.99890221839462	C/G_hm2	0.25092607242840675	46.40319566686229	1.1236190510897238E-11	57
AA_Res_With_IBM_For_GWAS	5	31765768	56.78833209877695	A/T_hm2	0.062737388894786	51.89157750627321	7.109605238793551E-13	57
AA_Res_With_IBM_For_GWAS	5	208432329	125.34880948769757	C/A_hm2	-0.06771306093279517	34.794888443448336	4.001681332898099E-9	57
AA_Res_With_IBM_For_GWAS	5	24866589	53.96855277513135	G/A_hm2	0.10453788712537217	60.688245564232346	8.684236311131419E-15	58
AA_Res_With_IBM_For_GWAS	5	211978481	135.81405098915351	C/T_hm2	-0.09239721045425708	45.33209245413692	1.9279045966905536E-11	58
AA_Res_With_IBM_For_GWAS	5	170628864	81.80269116820476	T/C_hm2	0.10559930259582942	35.48126068235935	2.8226180709543234E-9	58
AA_Res_With_IBM_For_GWAS	5	31660958	56.694794334723085	C/T_hm2	0.08115471742212894	65.37750068639484	8.367524991309713E-16	59
AA_Res_With_IBM_For_GWAS	5	208432329	125.34880948769757	C/A_hm2	-0.07435103349995617	42.433518026191464	8.32730492321707E-11	59
AA_Res_With_IBM_For_GWAS	5	1852729	2.6769368005622534	G/T_hm1	0.05119543962075357	31.495834012211308	2.149680521041017E-8	59
AA_Res_With_IBM_For_GWAS	5	51865493	60.90283372053812	G/C_hm2	0.2501710018442531	48.436607225693656	4.036249568132593E-12	60
AA_Res_With_IBM_For_GWAS	5	17345244	47.91049511786212	T/C_hm2	0.0546507363583646	43.90253760919867	3.965503411115174E-11	60
AA_Res_With_IBM_For_GWAS	5	208561345	125.74013345465275	T/C_hm2	-0.10002360383444919	37.60702351360787	9.589459237951002E-10	60
AA_Res_With_IBM_For_GWAS	5	31833118	56.84843865739758	C/G_hm2	0.09323856149167276	42.40937389133975	8.429525303493612E-11	61
AA_Res_With_IBM_For_GWAS	5	211978817	135.81544160251335	G/A_hm2	-0.07914168971566075	38.280109894371016	6.815991603507096E-10	61
AA_Res_With_IBM_For_GWAS	5	65275446	64.09997249929579	A/G_hm2	0.21453803073414046	33.577211613918614	7.437620967962767E-9	61
AA_Res_With_IBM_For_GWAS	5	64691091	63.99890221839462	C/G_hm2	0.2505904595032762	46.67324715228258	9.806907387531195E-12	62
AA_Res_With_IBM_For_GWAS	5	31765768	56.78833209877695	A/T_hm2	0.06289181503983761	53.19734992217723	3.6919097935859976E-13	62
AA_Res_With_IBM_For_GWAS	5	208432329	125.34880948769757	C/A_hm2	-0.06973891318826617	36.92164850854392	1.3578715946195444E-9	62
AA_Res_With_IBM_For_GWAS	5	31672401	56.705006648758655	C/G_hm2	0.08199357003176487	60.104586159513445	1.1624621900625786E-14	63
AA_Res_With_IBM_For_GWAS	5	64926591	64.03963439629095	C/T_hm2	0.2139642004571905	33.197368098377034	9.025594291003326E-9	63
AA_Res_With_IBM_For_GWAS	5	208389334	125.21839910218391	T/C_hm2	-0.08578877451873115	32.66977043672407	1.1810424515088101E-8	63
AA_Res_With_IBM_For_GWAS	5	31684021	56.71537692657858	C/T_hm2	0.06859978265765926	42.971309881748695	6.346329441842623E-11	64
AA_Res_With_IBM_For_GWAS	5	64726134	64.00496327185803	A/G_hm2	0.23366514776585576	41.942051927746355	1.0675691495445666E-10	64
AA_Res_With_IBM_For_GWAS	5	211978817	135.81544160251335	G/A_hm2	-0.07731233632511274	37.918131429014835	8.189659042131803E-10	64
AA_Res_With_IBM_For_GWAS	5	1851636	2.6739822673947127	T/G_hm2	0.07855010814260298	34.312581332454485	5.1148882457067256E-9	64
AA_Res_With_IBM_For_GWAS	5	31677667	56.70970629445571	G/A_hm2	0.09124563723910115	62.759036326918334	3.0881966663053248E-15	65
AA_Res_With_IBM_For_GWAS	5	206986374	120.59214745191846	C/T_hm2	-0.09410557353199721	36.02350578964289	2.142718845882059E-9	65
AA_Res_With_IBM_For_GWAS	5	63615154	63.799878980803285	G/A_hm2	0.1471573988563961	33.66113394870881	7.126404514639631E-9	65
AA_Res_With_IBM_For_GWAS	5	31689279	56.720069432669554	G/T_hm2	0.10663973453942052	69.69797772092525	9.737496064511343E-17	66
AA_Res_With_IBM_For_GWAS	5	211978481	135.81405098915351	C/T_hm2	-0.08689353905392513	39.907206180318944	2.9886675430716256E-10	66
AA_Res_With_IBM_For_GWAS	5	182698332	90.88261299140939	A/G_hm2	0.1113636301497729	37.839263529176144	8.523678112251853E-10	66
AA_Res_With_IBM_For_GWAS	5	31684021	56.71537692657858	C/T_hm2	0.07750998887324048	54.82156042674262	1.6351668690711764E-13	67
AA_Res_With_IBM_For_GWAS	5	62113586	63.50001338001086	T/G_hm2	0.22944336934630444	40.0729824237899	2.7480548672551303E-10	67
AA_Res_With_IBM_For_GWAS	5	208561345	125.74013345465275	T/C_hm2	-0.08737745770978607	28.861443999400574	8.267751405190391E-8	67
AA_Res_With_IBM_For_GWAS	5	31684030	56.71538495863541	C/T_hm2	0.08392053919230363	50.727958826764976	1.2754088878542404E-12	68
AA_Res_With_IBM_For_GWAS	5	64897487	64.0346005565872	G/T_hm1	0.23207921655825037	38.91079602315649	4.950894211676687E-10	68
AA_Res_With_IBM_For_GWAS	5	211978481	135.81405098915351	C/T_hm2	-0.08348700980909551	36.4843378911179	1.695496675225077E-9	68
AA_Res_With_IBM_For_GWAS	5	52629705	61.05925996430269	G/A_hm2	0.1763799919826412	48.213909416954394	4.514868298601302E-12	69
AA_Res_With_IBM_For_GWAS	5	208561345	125.74013345465275	T/C_hm2	-0.10899333269779324	44.28495745692517	3.269480974957394E-11	69
AA_Res_With_IBM_For_GWAS	5	35042620	57.85292461827332	T/C_hm2	0.05723927173119228	39.59750420573853	3.4961568617210804E-10	69
AA_Res_With_IBM_For_GWAS	5	25006666	54.01691449878349	G/A_hm2	0.15748906984732677	58.3180095453493	2.8398133510509693E-14	70
AA_Res_With_IBM_For_GWAS	5	208561345	125.74013345465275	T/C_hm2	-0.11064746924665735	45.15997292195423	2.1027102250950805E-11	70
AA_Res_With_IBM_For_GWAS	5	181818001	90.63187868983957	win2k+	0.10779536959957119	35.37965990047154	2.9722472511607825E-9	70
AA_Res_With_IBM_For_GWAS	5	37428651	58.133101515105096	T/C_hm2	0.08903285813013777	61.05766835982026	7.22089964692562E-15	71
AA_Res_With_IBM_For_GWAS	5	64926591	64.03963439629095	C/T_hm2	0.22841954544215534	38.7027538639115	5.501430658152648E-10	71
AA_Res_With_IBM_For_GWAS	5	208561345	125.74013345465275	T/C_hm2	-0.09531299851635387	34.268425753101916	5.23101814558165E-9	71
AA_Res_With_IBM_For_GWAS	5	30622884	55.955917416147855	G/A_hm2	0.06950431064768811	56.49697140117657	7.064350663128309E-14	72
AA_Res_With_IBM_For_GWAS	5	208561345	125.74013345465275	T/C_hm2	-0.0999646872415069	36.53933150678784	1.648797308511038E-9	72
AA_Res_With_IBM_For_GWAS	5	64726134	64.00496327185803	A/G_hm2	0.2057173301491031	31.195985098940902	2.505341780629591E-8	72
AA_Res_With_IBM_For_GWAS	5	37835849	58.158890401129945	T/A_hm2	0.07777386306174097	40.0862998250773	2.7295891366130846E-10	73
AA_Res_With_IBM_For_GWAS	5	64769534	64.01246975354931	T/G_hm2	0.23443998876535754	39.61626416668312	3.463095703953976E-10	73
AA_Res_With_IBM_For_GWAS	5	211978817	135.81544160251335	G/A_hm2	-0.06901820102786055	28.914789126398645	8.04492533056945E-8	73
AA_Res_With_IBM_For_GWAS	5	31689279	56.720069432669554	G/T_hm2	0.09979455956345545	57.21346421524673	4.9351781096654E-14	74
AA_Res_With_IBM_For_GWAS	5	208074516	124.1721891025611	-/+_hm2	-0.07420457360160623	39.030134609322786	4.660364009069353E-10	74
AA_Res_With_IBM_For_GWAS	5	37255812	58.12215518120451	A/G_hm2	0.08250082577498477	30.596069015843533	3.403860636084983E-8	74
AA_Res_With_IBM_For_GWAS	5	31689279	56.720069432669554	G/T_hm2	0.10695764066220369	70.87889175488577	5.413114292841646E-17	75
AA_Res_With_IBM_For_GWAS	5	189977068	98.83627546610073	G/A_hm2	0.1406436805253043	47.323408790918194	7.068420024411782E-12	75
AA_Res_With_IBM_For_GWAS	5	211978481	135.81405098915351	C/T_hm2	-0.0917815095707778	44.75924962750612	2.5736840575473815E-11	75
AA_Res_With_IBM_For_GWAS	5	31765768	56.78833209877695	A/T_hm2	0.06087179656545268	49.274930462564924	2.647523240037925E-12	76
AA_Res_With_IBM_For_GWAS	5	203619878	110.59325393756406	---/GAG_hm1	-0.09168739126974668	39.34311819179185	3.976965185656519E-10	76
AA_Res_With_IBM_For_GWAS	5	64726134	64.00496327185803	A/G_hm2	0.21370798948077513	33.149644242770194	9.247775723739562E-9	76
AA_Res_With_IBM_For_GWAS	5	31765768	56.78833209877695	A/T_hm2	0.062163836212635104	53.16059092840177	3.760621934320905E-13	77
AA_Res_With_IBM_For_GWAS	5	211978481	135.81405098915351	C/T_hm2	-0.08332110665899271	37.11700275070617	1.229676036214317E-9	77
AA_Res_With_IBM_For_GWAS	5	64691091	63.99890221839462	C/G_hm2	0.2107239605718345	34.30450129513462	5.135844384972901E-9	77
AA_Res_With_IBM_For_GWAS	5	31833118	56.84843865739758	C/G_hm2	0.09330113958991645	43.039286691467375	6.131902091139273E-11	78
AA_Res_With_IBM_For_GWAS	5	64926591	64.03963439629095	C/T_hm2	0.226243854844876	37.00562157677961	1.3012027287649478E-9	78
AA_Res_With_IBM_For_GWAS	5	211978481	135.81405098915351	C/T_hm2	-0.07712627435771625	31.355703224639274	2.3091161302074772E-8	78
AA_Res_With_IBM_For_GWAS	5	31689279	56.720069432669554	G/T_hm2	0.10652675669300318	71.82863609324049	3.3764857148056073E-17	79
AA_Res_With_IBM_For_GWAS	5	208561195	125.73967849559907	C/A_hm2	-0.10180540769517013	38.86494546142147	5.067281945385898E-10	79
AA_Res_With_IBM_For_GWAS	5	189977068	98.83627546610073	G/A_hm2	0.12368395800116443	37.43193035377377	1.048039612885684E-9	79
AA_Res_With_IBM_For_GWAS	5	64691091	63.99890221839462	C/G_hm2	0.2648656471772504	51.60856503179812	8.195604301683379E-13	80
AA_Res_With_IBM_For_GWAS	5	31672401	56.705006648758655	C/G_hm2	0.0699126945954589	44.31814120309535	3.215315463795217E-11	80
AA_Res_With_IBM_For_GWAS	5	211978817	135.81544160251335	G/A_hm2	-0.07474043897530068	35.2834796211204	3.1212882907171918E-9	80
AA_Res_With_IBM_For_GWAS	5	1896298	2.7947099529653454	T/C_hm2	0.04647986032588692	32.06041701007306	1.6115576364636293E-8	80
AA_Res_With_IBM_For_GWAS	5	62113586	63.50001338001086	T/G_hm2	0.22508586726842233	38.494228452115976	6.114982362158049E-10	81
AA_Res_With_IBM_For_GWAS	5	31765768	56.78833209877695	A/T_hm2	0.07254777940451453	65.79852187026165	6.78449137659354E-16	81
AA_Res_With_IBM_For_GWAS	5	203619878	110.59325393756406	---/GAG_hm1	-0.08354570495272526	33.073345111752865	9.614646565718853E-9	81
AA_Res_With_IBM_For_GWAS	5	164857326	76.88323193037843	C/T_hm2	-0.07198188222779864	30.527775937906554	3.5248316609941425E-8	81
AA_Res_With_IBM_For_GWAS	5	31765768	56.78833209877695	A/T_hm2	0.0723291289875219	65.46355332424066	8.017603429280424E-16	82
AA_Res_With_IBM_For_GWAS	5	164857326	76.88323193037843	C/T_hm2	-0.08113861052316106	39.08890741938311	4.5238977909977105E-10	82
AA_Res_With_IBM_For_GWAS	5	64769534	64.01246975354931	T/G_hm2	0.2204133225553126	36.744122190406046	1.4860268115789616E-9	82
AA_Res_With_IBM_For_GWAS	5	211978481	135.81405098915351	C/T_hm2	-0.0771888304222945	32.16982822078137	1.5241011316831318E-8	82
AA_Res_With_IBM_For_GWAS	5	2594684	6.387958939479816	C/T_hm2	0.0460522635405201	29.139098824247235	7.172219431502299E-8	82
AA_Res_With_IBM_For_GWAS	5	31833118	56.84843865739758	C/G_hm2	0.10155280202655517	53.11940427221788	3.8391326827424397E-13	83
AA_Res_With_IBM_For_GWAS	5	211979556	135.8185001241589	C/A_hm2	-0.09850346465207087	35.295543939908555	3.1021221928327744E-9	83
AA_Res_With_IBM_For_GWAS	5	187858595	96.79636786797256	A/G_hm2	0.08898292381002686	30.335582327040463	3.888626978207934E-8	83
AA_Res_With_IBM_For_GWAS	5	31660958	56.694794334723085	C/T_hm2	0.06605117253497224	41.709951449094774	1.200441655163433E-10	84
AA_Res_With_IBM_For_GWAS	5	208561345	125.74013345465275	T/C_hm2	-0.0952501355552108	34.53317307855498	4.571635449612749E-9	84
AA_Res_With_IBM_For_GWAS	5	30456223	55.89837766361515	T/A_hm2	0.20743043860162688	32.73969199174814	1.1396821336955542E-8	84
AA_Res_With_IBM_For_GWAS	5	37428651	58.133101515105096	T/C_hm2	0.09056189269752087	65.55564344815753	7.657338132486452E-16	85
AA_Res_With_IBM_For_GWAS	5	186244637	94.89925124009575	A/T_hm2	0.22564540342737777	41.517852969592575	1.322940838631451E-10	85
AA_Res_With_IBM_For_GWAS	5	211978481	135.81405098915351	C/T_hm2	-0.08291011328541183	36.45566090589387	1.7204178209169305E-9	85
AA_Res_With_IBM_For_GWAS	5	1049462	0.5056090176785435	T/C_hm1	0.0590431366096719	30.950979073693393	2.839383659346567E-8	85
AA_Res_With_IBM_For_GWAS	5	38005081	58.16960829453747	G/A_hm2	0.06857406743167431	34.715217443479695	4.167207570257793E-9	86
AA_Res_With_IBM_For_GWAS	5	211978481	135.81405098915351	C/T_hm2	-0.08370970232591224	37.50636597569268	1.0091931515176387E-9	86
AA_Res_With_IBM_For_GWAS	5	62113586	63.50001338001086	T/G_hm2	0.21255783361999883	33.567771722802	7.473469100919194E-9	86
AA_Res_With_IBM_For_GWAS	5	64691091	63.99890221839462	C/G_hm2	0.2638313249512421	53.65277213008785	2.9381127085413726E-13	87
AA_Res_With_IBM_For_GWAS	5	29304001	55.50057208159031	win2k+	0.04901955311870408	35.438507090462736	2.884712606911E-9	87
AA_Res_With_IBM_For_GWAS	5	211978481	135.81405098915351	C/T_hm2	-0.08083067809052746	35.80403353348738	2.3955862317139074E-9	87
AA_Res_With_IBM_For_GWAS	5	1867441	2.716705411688382	A/G_hm2	0.051733762931727434	31.084808411890908	2.6517673443818455E-8	87
AA_Res_With_IBM_For_GWAS	5	29504843	55.569913065694934	A/G_hm2	0.15294725062644332	62.618187477889904	3.313074597335967E-15	88
AA_Res_With_IBM_For_GWAS	5	208561195	125.73967849559907	C/A_hm2	-0.1127186462281812	45.643565233871584	1.6477271350112103E-11	88
AA_Res_With_IBM_For_GWAS	5	66425748	64.29892954618629	G/A_hm2	0.10911179248298027	35.250426790549426	3.174110364910107E-9	88
AA_Res_With_IBM_For_GWAS	5	31672401	56.705006648758655	C/G_hm2	0.0854162166128323	69.81732509913041	9.176345295823554E-17	89
AA_Res_With_IBM_For_GWAS	5	208074516	124.1721891025611	-/+_hm2	-0.06976448842408522	35.19315331111848	3.267911145161153E-9	89
AA_Res_With_IBM_For_GWAS	5	189977068	98.83627546610073	G/A_hm2	0.11910579670492151	35.023091003473866	3.563123236678951E-9	89
AA_Res_With_IBM_For_GWAS	5	31684030	56.71538495863541	C/T_hm2	0.07822304564312038	45.03272337483136	2.2421637562812093E-11	90
AA_Res_With_IBM_For_GWAS	5	211978481	135.81405098915351	C/T_hm2	-0.09142723679638855	44.86263169708218	2.4430085218252675E-11	90
AA_Res_With_IBM_For_GWAS	5	64691091	63.99890221839462	C/G_hm2	0.22362526192983578	37.203018391678484	1.1771779860866364E-9	90
AA_Res_With_IBM_For_GWAS	5	2104094	3.356406444288263	G/A_hm2	0.05924769655933937	30.533864928366082	3.5138791157625186E-8	90
AA_Res_With_IBM_For_GWAS	5	29504843	55.569913065694934	A/G_hm2	0.1525157883950526	67.27241196753907	3.2557591847666995E-16	91
AA_Res_With_IBM_For_GWAS	5	207507860	122.33027363929973	T/C_hm2	-0.08434243458488792	44.807454398157205	2.511857219103549E-11	91
AA_Res_With_IBM_For_GWAS	5	175703868	86.53777863055694	C/G_hm2	0.0896944429247517	40.268063455260815	2.4896359828949223E-10	91
AA_Res_With_IBM_For_GWAS	5	31684021	56.71537692657858	C/T_hm2	0.07504807627639248	50.964226871465925	1.1326629543592344E-12	92
AA_Res_With_IBM_For_GWAS	5	64755584	64.01005695586284	T/A_hm2	0.22661261603514155	38.13632119852793	7.331533894710989E-10	92
AA_Res_With_IBM_For_GWAS	5	208561345	125.74013345465275	T/C_hm2	-0.10002539371585419	37.50686011058472	1.0089401521402863E-9	92
AA_Res_With_IBM_For_GWAS	5	31684021	56.71537692657858	C/T_hm2	0.08836713958306765	73.51847796023178	1.4588525763505222E-17	93
AA_Res_With_IBM_For_GWAS	5	208561345	125.74013345465275	T/C_hm2	-0.08550747376307576	26.10640244627261	3.399162274488233E-7	93
AA_Res_With_IBM_For_GWAS	5	189977068	98.83627546610073	G/A_hm2	0.1195856514911778	34.43793341598569	4.798771831984012E-9	93
AA_Res_With_IBM_For_GWAS	5	211978481	135.81405098915351	C/T_hm2	-0.07623302034330062	29.625547201119335	5.5913409851894215E-8	93
AA_Res_With_IBM_For_GWAS	5	29504843	55.569913065694934	A/G_hm2	0.14902900364356836	63.86239443182598	1.7809377698397635E-15	94
AA_Res_With_IBM_For_GWAS	5	146712550	72.53157029152078	G/A_hm2	0.09357881358632085	35.56529547722474	2.704577570818146E-9	94
AA_Res_With_IBM_For_GWAS	5	208389334	125.21839910218391	T/C_hm2	-0.08905566020589029	35.20108264674398	3.254760903694471E-9	94
AA_Res_With_IBM_For_GWAS	5	31765768	56.78833209877695	A/T_hm2	0.07504052614380409	78.59010477727998	1.1794975813186828E-18	95
AA_Res_With_IBM_For_GWAS	5	64769534	64.01246975354931	T/G_hm2	0.231147297841495	41.36479761328454	1.4294059245540264E-10	95
AA_Res_With_IBM_For_GWAS	5	211978481	135.81405098915351	C/T_hm2	-0.08532057431717484	39.58381719547856	3.520587414981013E-10	95
AA_Res_With_IBM_For_GWAS	5	189024052	98.14040302014254	C/T_hm2	-0.10008363877206564	32.99591237860514	1.0001658272371892E-8	95
AA_Res_With_IBM_For_GWAS	5	37428651	58.133101515105096	T/C_hm2	0.08169836274980469	49.44387030073596	2.431899868948947E-12	96
AA_Res_With_IBM_For_GWAS	5	211978481	135.81405098915351	C/T_hm2	-0.08370401676949964	37.251901585248525	1.1482998019943904E-9	96
AA_Res_With_IBM_For_GWAS	5	64691091	63.99890221839462	C/G_hm2	0.21729862239719935	33.93001465448357	6.21448569491933E-9	96
AA_Res_With_IBM_For_GWAS	5	31833118	56.84843865739758	C/G_hm2	0.09562324426539859	45.05024882764598	2.2224332859567727E-11	97
AA_Res_With_IBM_For_GWAS	5	209685215	127.10963920690227	G/A_hm2	-0.05531333193321039	43.65082252188327	4.502970895714201E-11	97
AA_Res_With_IBM_For_GWAS	5	62113586	63.50001338001086	T/G_hm2	0.23394707908287674	40.7805639180202	1.920911155794415E-10	97
AA_Res_With_IBM_For_GWAS	5	2604805	6.451697210151768	T/C_hm1	0.05176763124552322	30.65118894615539	3.3093790744381505E-8	97
AA_Res_With_IBM_For_GWAS	5	30162782	55.797066754130555	T/C_hm2	0.16196518973154805	56.00911643278133	9.019804478123443E-14	98
AA_Res_With_IBM_For_GWAS	5	203619878	110.59325393756406	---/GAG_hm1	-0.09141951114158171	40.070713142586854	2.7513021270812787E-10	98
AA_Res_With_IBM_For_GWAS	5	31860845	56.87318363959319	T/G_hm1	0.05666945180818733	39.65963181047963	3.3879680710187984E-10	98
AA_Res_With_IBM_For_GWAS	5	207564999	122.52071792820418	T/A_hm2	-0.11487836062302641	28.61906700597136	9.360872098910702E-8	98
AA_Res_With_IBM_For_GWAS	5	31657806	56.69198132993062	A/T_hm2	0.05529741557323037	37.53151502482948	9.964252203393658E-10	99
AA_Res_With_IBM_For_GWAS	5	51865493	60.90283372053812	G/C_hm2	0.21037141472549167	35.18506424721266	3.2814629661120606E-9	99
AA_Res_With_IBM_For_GWAS	5	211978481	135.81405098915351	C/T_hm2	-0.08071687309524574	35.94071793244533	2.2348365203213645E-9	99
AA_Res_With_IBM_For_GWAS	5	1049462	0.5056090176785435	T/C_hm1	0.058888885849875915	31.019130876767914	2.7422353064004168E-8	99
AA_Res_With_IBM_For_GWAS	6	70438303	9.860270364030738	A/C_hm2	-0.05546306915096226	50.376717258060516	1.5215122612568791E-12	0
AA_Res_With_IBM_For_GWAS	6	164556307	98.72260327357625	-/+_hm2	0.10650475054167728	29.84309767176975	5.0022292955422456E-8	0
AA_Res_With_IBM_For_GWAS	6	103221788	28.840694872987125	A/T_hm2	-0.06637361775932368	39.490850885730715	3.690213355123806E-10	1
AA_Res_With_IBM_For_GWAS	6	164996205	101.2446562623459	A/G_hm2	0.09111346164215443	35.89903675136652	2.282617050927513E-9	1
AA_Res_With_IBM_For_GWAS	6	66364998	9.472059905532683	A/G_hm2	-0.07165191865764606	29.90209660395268	4.853611140484265E-8	1
AA_Res_With_IBM_For_GWAS	6	80851847	11.066016426670576	T/A_hm2	-0.08743345267653614	52.917321858103286	4.248549428059205E-13	2
AA_Res_With_IBM_For_GWAS	6	165249202	102.07765631687924	C/T_hm2	0.05654989287040783	33.47365312156304	7.840315753274571E-9	2
AA_Res_With_IBM_For_GWAS	6	74101424	10.209387735262835	A/C_hm2	-0.10290362867198169	44.124595936879274	3.544791672729935E-11	3
AA_Res_With_IBM_For_GWAS	6	69982455	9.81682531937035	----/AGCT_hm1	-0.10721769225847258	57.79615904901785	3.686470999952957E-14	4
AA_Res_With_IBM_For_GWAS	6	102764786	28.4722895519777	C/T_hm2	-0.045810154696197446	33.3008298158705	8.56211710915564E-9	5
AA_Res_With_IBM_For_GWAS	6	74101424	10.209387735262835	A/C_hm2	-0.08719523355801974	29.86134294043549	4.9558507514594385E-8	5
AA_Res_With_IBM_For_GWAS	6	164556307	98.72260327357625	-/+_hm2	0.1077415922409192	29.646457212628164	5.531739466697914E-8	5
AA_Res_With_IBM_For_GWAS	6	95725957	22.10133063131715	A/G_hm2	-0.058256882668776246	57.273052868519734	4.7895533620611294E-14	6
AA_Res_With_IBM_For_GWAS	6	74101424	10.209387735262835	A/C_hm2	-0.11596904450262417	56.11464848483391	8.554412069566417E-14	7
AA_Res_With_IBM_For_GWAS	6	164556307	98.72260327357625	-/+_hm2	0.11811744943630158	35.761001310797916	2.448428550422318E-9	7
AA_Res_With_IBM_For_GWAS	6	80829784	11.064461502897995	G/A_hm2	-0.09330836695461628	52.0766717594478	6.478735857109111E-13	8
AA_Res_With_IBM_For_GWAS	6	165249202	102.07765631687924	C/T_hm2	0.058202979624764783	35.33416846498085	3.0417945776848578E-9	8
AA_Res_With_IBM_For_GWAS	6	116342691	41.80658983309036	C/G_hm2	-0.05001096768443749	31.81830061854085	1.823437567739983E-8	8
AA_Res_With_IBM_For_GWAS	6	74101424	10.209387735262835	A/C_hm2	-0.11030431672404337	52.27377453569682	5.868114625350794E-13	9
AA_Res_With_IBM_For_GWAS	6	164556307	98.72260327357625	-/+_hm2	0.10898300513256878	30.66358294726129	3.288359240339008E-8	9
AA_Res_With_IBM_For_GWAS	6	70438303	9.860270364030738	A/C_hm2	-0.047919277358087035	36.41395910303533	1.7571054843253167E-9	10
AA_Res_With_IBM_For_GWAS	6	89123464	15.404121782610154	G/C_hm1	-0.08742479898018733	52.045232621301345	6.581095936893754E-13	11
AA_Res_With_IBM_For_GWAS	6	74101424	10.209387735262835	A/C_hm2	-0.11027308160231156	51.30032848939979	9.56667422888171E-13	12
AA_Res_With_IBM_For_GWAS	6	164386481	97.61950633322377	-/+_hm2	0.09238955503536748	29.32747718570208	6.512522010804274E-8	12
AA_Res_With_IBM_For_GWAS	6	103292208	28.883215689589687	C/T_hm2	-0.06101589989933455	53.71089276424379	2.853385734062198E-13	13
AA_Res_With_IBM_For_GWAS	6	164556307	98.72260327357625	-/+_hm2	0.11759481503973361	37.39007260428211	1.0705087381520093E-9	13
AA_Res_With_IBM_For_GWAS	6	69982455	9.81682531937035	----/AGCT_hm1	-0.09970856396943198	48.65629207191441	3.6135645885536488E-12	14
AA_Res_With_IBM_For_GWAS	6	103408545	28.95346198667989	G/A_hm2	-0.05977918664529275	51.13711227182985	1.0383964527330811E-12	15
AA_Res_With_IBM_For_GWAS	6	164556307	98.72260327357625	-/+_hm2	0.11898678440551151	35.961438036187914	2.2113150479576508E-9	15
AA_Res_With_IBM_For_GWAS	6	62058348	9.061610366241837	T/G_hm2	-0.0553774074531315	52.00785720737626	6.706098768910765E-13	16
AA_Res_With_IBM_For_GWAS	6	164798544	100.29603767456867	G/T_hm2	0.08775639214712994	34.023323932440405	5.926015564894132E-9	16
AA_Res_With_IBM_For_GWAS	6	80877041	11.067792012471527	A/T_hm2	-0.07990134959967417	43.09169978500038	5.971484763339227E-11	17
AA_Res_With_IBM_For_GWAS	6	164996205	101.2446562623459	A/G_hm2	0.08434413689846461	30.086570850758065	4.4165442585262154E-8	17
AA_Res_With_IBM_For_GWAS	6	73160894	10.119749593043425	C/T_hm2	-0.07477232064428395	50.89255238793106	1.1741284566832165E-12	18
AA_Res_With_IBM_For_GWAS	6	164556307	98.72260327357625	-/+_hm2	0.1146764557759537	33.71958029442288	6.917245183158263E-9	18
AA_Res_With_IBM_For_GWAS	6	74101424	10.209387735262835	A/C_hm2	-0.09154791365203219	35.1906953922188	3.2719982278141567E-9	19
AA_Res_With_IBM_For_GWAS	6	108253609	31.878991383526856	G/A_hm2	-0.05327207927717959	32.7921811852006	1.1095900560574848E-8	19
AA_Res_With_IBM_For_GWAS	6	164798544	100.29603767456867	G/T_hm2	0.08158399126293511	29.301632613598247	6.599365470183401E-8	19
AA_Res_With_IBM_For_GWAS	6	74101424	10.209387735262835	A/C_hm2	-0.11205248707374434	53.08526931540905	3.9052273575427954E-13	20
AA_Res_With_IBM_For_GWAS	6	165249202	102.07765631687924	C/T_hm2	0.052895104433054015	29.241143525940807	6.806789785544635E-8	20
AA_Res_With_IBM_For_GWAS	6	88652455	15.008965904896137	A/G_hm2	-0.14468333315717047	55.378246764274444	1.2370542599390433E-13	21
AA_Res_With_IBM_For_GWAS	6	108253609	31.878991383526856	G/A_hm2	-0.051674305854503305	31.139314441890647	2.578861710555565E-8	21
AA_Res_With_IBM_For_GWAS	6	74101424	10.209387735262835	A/C_hm2	-0.10060068069312492	43.006239069702126	6.2351150076227E-11	22
AA_Res_With_IBM_For_GWAS	6	164798544	100.29603767456867	G/T_hm2	0.10024989966052283	44.063880753339454	3.655375035891378E-11	22
AA_Res_With_IBM_For_GWAS	6	108253609	31.878991383526856	G/A_hm2	-0.05031231423680219	29.479143645164882	6.026213605478711E-8	22
AA_Res_With_IBM_For_GWAS	6	86139981	12.94891370955475	C/A_hm2	-0.05380755409359657	48.74211065127806	3.4610381039285668E-12	23
AA_Res_With_IBM_For_GWAS	6	164556307	98.72260327357625	-/+_hm2	0.11574006125327291	35.04880304341134	3.5167446568975872E-9	23
AA_Res_With_IBM_For_GWAS	6	103292134	28.88317100710703	A/C_hm2	-0.06371246080914965	47.85192778642634	5.416597335024791E-12	24
AA_Res_With_IBM_For_GWAS	6	80877041	11.067792012471527	A/T_hm2	-0.09167305319808818	55.45704299793555	1.1890985577654322E-13	25
AA_Res_With_IBM_For_GWAS	6	103292134	28.88317100710703	A/C_hm2	-0.06578472700811247	53.16591324983403	3.750178086191828E-13	26
AA_Res_With_IBM_For_GWAS	6	95725957	22.10133063131715	A/G_hm2	-0.057542825116358096	57.537483963838056	4.1958828374178426E-14	27
AA_Res_With_IBM_For_GWAS	6	105547568	30.245039338699456	G/A_hm2	-0.0479400475328389	37.242242741421975	1.1539426974745933E-9	28
AA_Res_With_IBM_For_GWAS	6	165249211	102.07768595041122	A/C_hm2	0.0806523426131025	33.485649215434044	7.792727018343607E-9	28
AA_Res_With_IBM_For_GWAS	6	63851572	9.232515353794874	G/T_hm2	-0.06843726309289808	30.36438548572643	3.8317880365345904E-8	28
AA_Res_With_IBM_For_GWAS	6	73159898	10.119654668277972	T/G_hm2	-0.0632003963814897	53.86482930068827	2.641403216134246E-13	29
AA_Res_With_IBM_For_GWAS	6	165249211	102.07768595041122	A/C_hm2	0.0821946421798513	34.96830195637678	3.6637211682057368E-9	29
AA_Res_With_IBM_For_GWAS	6	109025413	32.34501914089409	C/T_hm2	-0.07562956887704422	43.94398969508097	3.8833956063362163E-11	30
AA_Res_With_IBM_For_GWAS	6	165249211	102.07768595041122	A/C_hm2	0.09039671552884311	42.69795057151621	7.285825961206396E-11	30
AA_Res_With_IBM_For_GWAS	6	82966925	11.599849640109364	C/A_hm2	-0.062173695723677196	32.3588640956251	1.383947498652942E-8	30
AA_Res_With_IBM_For_GWAS	6	80783111	11.061172151620397	C/T_hm2	-0.08238443216171064	39.408642908915716	3.8468857204947943E-10	31
AA_Res_With_IBM_For_GWAS	6	74101424	10.209387735262835	A/C_hm2	-0.10961979071693434	51.895755304575594	7.094332950486577E-13	32
AA_Res_With_IBM_For_GWAS	6	164996205	101.2446562623459	A/G_hm2	0.08974442334672596	34.93103843005872	3.733824437920211E-9	32
AA_Res_With_IBM_For_GWAS	6	73329758	10.135843343639086	A/G_hm1	-0.07252835027698666	53.436013163671525	3.2751712881693013E-13	33
AA_Res_With_IBM_For_GWAS	6	164798544	100.29603767456867	G/T_hm2	0.0892319319087862	34.62022892583812	4.373442228833027E-9	33
AA_Res_With_IBM_For_GWAS	6	70274213	9.844631604228516	T/C_hm2	-0.07254221921749052	44.305746813378605	3.235235664232648E-11	34
AA_Res_With_IBM_For_GWAS	6	164556307	98.72260327357625	-/+_hm2	0.11246437998765912	32.70136065684807	1.1621478374409724E-8	34
AA_Res_With_IBM_For_GWAS	6	81038220	11.079151349766581	G/A_hm2	-0.08610128768306051	43.761522141353986	4.257741912069149E-11	35
AA_Res_With_IBM_For_GWAS	6	88652455	15.008965904896137	A/G_hm2	-0.14162331594373942	52.7727440654281	4.568458636621432E-13	36
AA_Res_With_IBM_For_GWAS	6	105954555	30.4907845398612	C/G_hm1	-0.06882138387251738	32.505801889775064	1.2840308544897827E-8	36
AA_Res_With_IBM_For_GWAS	6	163990598	96.31871625036456	T/A_hm2	0.06598230509440328	29.39735551633751	6.283816754757991E-8	36
AA_Res_With_IBM_For_GWAS	6	74101424	10.209387735262835	A/C_hm2	-0.10686577663369641	46.996261332843154	8.333614304168069E-12	37
AA_Res_With_IBM_For_GWAS	6	95725957	22.10133063131715	A/G_hm2	-0.05847465767250192	58.484032259590016	2.6133482686707958E-14	38
AA_Res_With_IBM_For_GWAS	6	164556307	98.72260327357625	-/+_hm2	0.12262626717599119	37.96422739941547	7.999943003676412E-10	38
AA_Res_With_IBM_For_GWAS	6	103292208	28.883215689589687	C/T_hm2	-0.05677995797311397	42.505980649152015	8.027621105281805E-11	39
AA_Res_With_IBM_For_GWAS	6	165249211	102.07768595041122	A/C_hm2	0.0817522881532738	33.11912151067935	9.392533365322923E-9	39
AA_Res_With_IBM_For_GWAS	6	73329758	10.135843343639086	A/G_hm1	-0.06494432894434565	41.49053854457744	1.341248719893308E-10	40
AA_Res_With_IBM_For_GWAS	6	165249211	102.07768595041122	A/C_hm2	0.07857658063803742	31.43482082799119	2.2176516873798912E-8	40
AA_Res_With_IBM_For_GWAS	6	95725957	22.10133063131715	A/G_hm2	-0.05485581456486392	51.59934396377924	8.232346094188207E-13	41
AA_Res_With_IBM_For_GWAS	6	70274216	9.844631890146484	G/T_hm2	-0.07591393136513806	44.707367307796524	2.6418268836045907E-11	42
AA_Res_With_IBM_For_GWAS	6	164798544	100.29603767456867	G/T_hm2	0.08368109806906605	30.701635265805667	3.2250343226563705E-8	42
AA_Res_With_IBM_For_GWAS	6	73160894	10.119749593043425	C/T_hm2	-0.07616009641253259	54.400564590068875	2.019206724981107E-13	43
AA_Res_With_IBM_For_GWAS	6	165249202	102.07765631687924	C/T_hm2	0.061761702918893	40.02434337240333	2.8164764867183934E-10	43
AA_Res_With_IBM_For_GWAS	6	73160894	10.119749593043425	C/T_hm2	-0.06370676115071346	36.276384821827065	1.88438575217492E-9	44
AA_Res_With_IBM_For_GWAS	6	163988933	96.31428723432434	C/T_hm1	0.05782974819335556	34.53925653125626	4.557505567058277E-9	44
AA_Res_With_IBM_For_GWAS	6	108253609	31.878991383526856	G/A_hm2	-0.050368265804483246	29.064609011927978	7.450792203294696E-8	44
AA_Res_With_IBM_For_GWAS	6	80829784	11.064461502897995	G/A_hm2	-0.08850295134105667	47.34481928880409	6.992316257733486E-12	45
AA_Res_With_IBM_For_GWAS	6	163990598	96.31871625036456	T/A_hm2	0.06701723145521561	30.79036755205994	3.082077526872927E-8	45
AA_Res_With_IBM_For_GWAS	6	80829784	11.064461502897995	G/A_hm2	-0.0864826139248698	46.21920238045038	1.2327205651425625E-11	46
AA_Res_With_IBM_For_GWAS	6	164556307	98.72260327357625	-/+_hm2	0.10368020744063847	28.789718437587467	8.576993143007043E-8	46
AA_Res_With_IBM_For_GWAS	6	80829784	11.064461502897995	G/A_hm2	-0.0937261127704029	52.09967295886044	6.403676785179229E-13	47
AA_Res_With_IBM_For_GWAS	6	80829784	11.064461502897995	G/A_hm2	-0.10067038878850532	60.41761958034039	9.940735332455953E-15	48
AA_Res_With_IBM_For_GWAS	6	164556307	98.72260327357625	-/+_hm2	0.12169915278632087	37.947293286303356	8.068950420959308E-10	48
AA_Res_With_IBM_For_GWAS	6	80829784	11.064461502897995	G/A_hm2	-0.10152748942020513	61.669375365184884	5.319772598610334E-15	49
AA_Res_With_IBM_For_GWAS	6	165249211	102.07768595041122	A/C_hm2	0.07881400451200485	31.994306097560333	1.666774370289558E-8	49
AA_Res_With_IBM_For_GWAS	6	74101424	10.209387735262835	A/C_hm2	-0.09056137603256147	33.81440001811428	6.591166698094709E-9	50
AA_Res_With_IBM_For_GWAS	6	103028001	28.723683384255054	win2k+	-0.04888887151651593	28.63353192883538	9.29144529291862E-8	50
AA_Res_With_IBM_For_GWAS	6	73160894	10.119749593043425	C/T_hm2	-0.06846262461430934	42.1143542952143	9.784543175153115E-11	51
AA_Res_With_IBM_For_GWAS	6	164556307	98.72260327357625	-/+_hm2	0.12057235643515817	36.24839275080652	1.911322064134419E-9	51
AA_Res_With_IBM_For_GWAS	6	95725957	22.10133063131715	A/G_hm2	-0.05975573259945324	61.43153483546545	5.990606391888887E-15	52
AA_Res_With_IBM_For_GWAS	6	164556307	98.72260327357625	-/+_hm2	0.11384945187817182	33.565124373938545	7.483383239825557E-9	52
AA_Res_With_IBM_For_GWAS	6	80829784	11.064461502897995	G/A_hm2	-0.08847657949666964	45.550219946670914	1.7271205114947486E-11	53
AA_Res_With_IBM_For_GWAS	6	110391977	33.17017281147749	C/T_hm2	-0.053545976260934776	33.95481183746704	6.136516707211792E-9	53
AA_Res_With_IBM_For_GWAS	6	165249211	102.07768595041122	A/C_hm2	0.0769296298883575	31.978174260955058	1.6805851447806137E-8	53
AA_Res_With_IBM_For_GWAS	6	95725957	22.10133063131715	A/G_hm2	-0.05387353663568122	48.445985620954595	4.017062090158596E-12	54
AA_Res_With_IBM_For_GWAS	6	165249211	102.07768595041122	A/C_hm2	0.07692500702400713	29.726781796058127	5.308915491325023E-8	54
AA_Res_With_IBM_For_GWAS	6	103292208	28.883215689589687	C/T_hm2	-0.06968496077977263	65.52171092694614	7.786622257996343E-16	55
AA_Res_With_IBM_For_GWAS	6	164556307	98.72260327357625	-/+_hm2	0.12070245163310239	36.755884515326045	1.4770579165121831E-9	55
AA_Res_With_IBM_For_GWAS	6	102346745	27.645557621129242	T/C_hm2	-0.05660210487970414	54.222375316421754	2.2078858547883017E-13	56
AA_Res_With_IBM_For_GWAS	6	164556307	98.72260327357625	-/+_hm2	0.11907431627420695	36.90155448506229	1.3717571224751732E-9	56
AA_Res_With_IBM_For_GWAS	6	70274213	9.844631604228516	T/C_hm2	-0.07857449086344287	51.79284172733248	7.470134665712017E-13	57
AA_Res_With_IBM_For_GWAS	6	91925713	17.75508658008658	G/A_hm2	-0.05994149784530764	50.55595199770597	1.3903970259181682E-12	58
AA_Res_With_IBM_For_GWAS	6	80829784	11.064461502897995	G/A_hm2	-0.09201561349279247	52.26531452549274	5.893085876566342E-13	59
AA_Res_With_IBM_For_GWAS	6	165249202	102.07765631687924	C/T_hm2	0.05376212114201365	30.65078065806879	3.309943213673594E-8	59
AA_Res_With_IBM_For_GWAS	6	84974158	12.39248313110461	C/G_hm1	-0.10593693603817482	48.30766528254554	4.306806419655247E-12	60
AA_Res_With_IBM_For_GWAS	6	163990580	96.31866836911007	A/C_hm2	0.07731393845546172	30.987138887712963	2.7873625582338802E-8	60
AA_Res_With_IBM_For_GWAS	6	109052824	32.36157027787526	T/C_hm2	-0.061791894500279526	29.38009848560001	6.33956503870788E-8	60
AA_Res_With_IBM_For_GWAS	6	80829784	11.064461502897995	G/A_hm2	-0.0903459668830706	48.73044502264905	3.4814089075134196E-12	61
AA_Res_With_IBM_For_GWAS	6	164798514	100.29584280610489	G/A_hm2	0.11360032023998673	33.48910758329028	7.778834472966598E-9	61
AA_Res_With_IBM_For_GWAS	6	102346745	27.645557621129242	T/C_hm2	-0.0562249039953713	51.113810528597526	1.0506214901463716E-12	62
AA_Res_With_IBM_For_GWAS	6	164556307	98.72260327357625	-/+_hm2	0.11467441642385864	32.895421069177445	1.052682799856164E-8	62
AA_Res_With_IBM_For_GWAS	6	103412307	28.955733547487316	G/A_hm2	-0.058238639674387305	53.61300836847616	2.996955408284971E-13	63
AA_Res_With_IBM_For_GWAS	6	164556307	98.72260327357625	-/+_hm2	0.11081532207578387	32.373180777157344	1.3738498583613931E-8	63
AA_Res_With_IBM_For_GWAS	6	102690001	28.308687186891657	win2k+	-0.054675442256524195	54.19140838830417	2.2423025929052819E-13	64
AA_Res_With_IBM_For_GWAS	6	74101424	10.209387735262835	A/C_hm2	-0.12046326093768571	59.98709915036487	1.2326686656235041E-14	65
AA_Res_With_IBM_For_GWAS	6	165249211	102.07768595041122	A/C_hm2	0.07575566252141949	28.722984509878113	8.87525994956044E-8	65
AA_Res_With_IBM_For_GWAS	6	73329758	10.135843343639086	A/G_hm1	-0.06418650482092589	42.28454702058647	8.977764297993055E-11	66
AA_Res_With_IBM_For_GWAS	6	105426087	30.17168700524737	G/T_hm2	-0.06065793041927202	60.258038336810664	1.0765816731696736E-14	67
AA_Res_With_IBM_For_GWAS	6	164556307	98.72260327357625	-/+_hm2	0.10996686177217034	30.949239936516694	2.8417967853351455E-8	67
AA_Res_With_IBM_For_GWAS	6	80828497	11.064370799598565	A/T_hm2	-0.08448833957646307	34.34405573293553	5.033485550903116E-9	68
AA_Res_With_IBM_For_GWAS	6	164556307	98.72260327357625	-/+_hm2	0.11588753505194299	34.95708323672523	3.6847775556814803E-9	68
AA_Res_With_IBM_For_GWAS	6	103221788	28.840694872987125	A/T_hm2	-0.06160320016614116	32.669025246457096	1.1814912559295788E-8	68
AA_Res_With_IBM_For_GWAS	6	74101424	10.209387735262835	A/C_hm2	-0.12788026249065937	69.07729530632554	1.3258364349856852E-16	69
AA_Res_With_IBM_For_GWAS	6	164996205	101.2446562623459	A/G_hm2	0.0854196585248297	31.296308946522366	2.3801725152509316E-8	69
AA_Res_With_IBM_For_GWAS	6	103292208	28.883215689589687	C/T_hm2	-0.06163537146663813	50.355273796680784	1.5379199192200572E-12	70
AA_Res_With_IBM_For_GWAS	6	95725957	22.10133063131715	A/G_hm2	-0.05241318724196405	47.05696775484291	8.083031433870395E-12	71
AA_Res_With_IBM_For_GWAS	6	165249202	102.07765631687924	C/T_hm2	0.0585163342277378	35.30551450323087	3.086357904846785E-9	71
AA_Res_With_IBM_For_GWAS	6	80933319	11.071758290859476	C/A_hm1	-0.11259343111345695	66.2954880679693	5.295606802593661E-16	72
AA_Res_With_IBM_For_GWAS	6	164798544	100.29603767456867	G/T_hm2	0.08518363866493818	32.040339540738934	1.628082711002218E-8	72
AA_Res_With_IBM_For_GWAS	6	88745051	15.086649719789254	T/A_hm2	-0.06029404246158632	51.29906004834358	9.572275173654834E-13	73
AA_Res_With_IBM_For_GWAS	6	110694554	33.51631382623967	C/T_hm1	-0.05601506210189541	47.60913773521421	6.120768408537614E-12	74
AA_Res_With_IBM_For_GWAS	6	95809524	22.17130978001457	T/C_hm2	-0.05517561512916035	53.970782009547385	2.5047308759122994E-13	75
AA_Res_With_IBM_For_GWAS	6	165249211	102.07768595041122	A/C_hm2	0.07891242853269019	31.537225479964267	2.1046902962580644E-8	75
AA_Res_With_IBM_For_GWAS	6	93324332	18.9418102581294	T/C_hm2	-0.08963975651595499	59.67842689050554	1.438284772897297E-14	76
AA_Res_With_IBM_For_GWAS	6	164798544	100.29603767456867	G/T_hm2	0.08292947488074959	29.290833625755063	6.635830762866857E-8	76
AA_Res_With_IBM_For_GWAS	6	102825101	28.601168990357138	T/C_hm2	-0.051929599452145446	40.991763719120236	1.7261826600916766E-10	77
AA_Res_With_IBM_For_GWAS	6	80725128	11.05708571074175	+/-_hm2	-0.07798963702472753	29.1441690305869	7.153377329334229E-8	77
AA_Res_With_IBM_For_GWAS	6	165249211	102.07768595041122	A/C_hm2	0.07477194204028649	29.055321351164284	7.48631014809154E-8	77
AA_Res_With_IBM_For_GWAS	6	73160894	10.119749593043425	C/T_hm2	-0.07470148972332281	50.19441953643804	1.667407229965842E-12	78
AA_Res_With_IBM_For_GWAS	6	80829784	11.064461502897995	G/A_hm2	-0.07455804744464357	31.711982518353235	1.9251125715852566E-8	79
AA_Res_With_IBM_For_GWAS	6	165249211	102.07768595041122	A/C_hm2	0.07862082501362984	32.37387087218424	1.373395542669865E-8	79
AA_Res_With_IBM_For_GWAS	6	102346745	27.645557621129242	T/C_hm2	-0.04380257692582035	30.385697860405998	3.790267828636253E-8	79
AA_Res_With_IBM_For_GWAS	6	63850074	9.232372585422738	T/C_hm2	-0.08337798424945227	48.263040378233256	4.404207077818215E-12	80
AA_Res_With_IBM_For_GWAS	6	80829784	11.064461502897995	G/A_hm2	-0.07997629492402956	37.94375237012114	8.083688210706943E-10	81
AA_Res_With_IBM_For_GWAS	6	102856305	28.620010506421696	T/C_hm2	-0.04852336104901994	31.947569239866965	1.707035498922368E-8	81
AA_Res_With_IBM_For_GWAS	6	165162803	101.79318451204857	T/A_hm2	0.10546287113025545	29.74510786795443	5.259468213971954E-8	81
AA_Res_With_IBM_For_GWAS	6	62813648	9.133594980042906	C/T_hm2	-0.06005626225385445	47.6668849107077	5.9456564709195345E-12	82
AA_Res_With_IBM_For_GWAS	6	164556307	98.72260327357625	-/+_hm2	0.11213344877826031	31.761566692017503	1.8769670281692883E-8	82
AA_Res_With_IBM_For_GWAS	6	103292208	28.883215689589687	C/T_hm2	-0.06178611173369116	52.90701644123401	4.27033935489689E-13	83
AA_Res_With_IBM_For_GWAS	6	80877041	11.067792012471527	A/T_hm2	-0.0771083266984689	41.53413091786793	1.3120056949727504E-10	84
AA_Res_With_IBM_For_GWAS	6	165249202	102.07765631687924	C/T_hm2	0.054799508351507015	31.533875025106106	2.1082932507280745E-8	84
AA_Res_With_IBM_For_GWAS	6	95726343	22.101653868377202	A/G_hm2	-0.05683118053996034	53.25529437987052	3.5857404474492765E-13	85
AA_Res_With_IBM_For_GWAS	6	80725128	11.05708571074175	+/-_hm2	-0.10423982880380087	54.62010587348446	1.8086804149283825E-13	86
AA_Res_With_IBM_For_GWAS	6	74101424	10.209387735262835	A/C_hm2	-0.0904941127047651	32.860282899544885	1.0717308351941222E-8	87
AA_Res_With_IBM_For_GWAS	6	105426087	30.17168700524737	G/T_hm2	-0.04640569014222203	33.23566391339994	8.851180144204931E-9	87
AA_Res_With_IBM_For_GWAS	6	164000997	96.34637831511066	G/A_hm2	0.06330999508864524	30.65398845480339	3.304584846391246E-8	87
AA_Res_With_IBM_For_GWAS	6	95725957	22.10133063131715	A/G_hm2	-0.053143957846114455	48.43375543523501	4.0416710186586184E-12	88
AA_Res_With_IBM_For_GWAS	6	110412271	33.18242660644652	A/G_hm2	-0.07600950447870128	41.479431329468206	1.3488035495668064E-10	89
AA_Res_With_IBM_For_GWAS	6	86342409	13.071017051254163	A/C_hm1	-0.0581524917487287	29.88485370365352	4.896519154061541E-8	89
AA_Res_With_IBM_For_GWAS	6	95725957	22.10133063131715	A/G_hm2	-0.05954280436293675	62.01159916032799	4.483917046249893E-15	90
AA_Res_With_IBM_For_GWAS	6	73160894	10.119749593043425	C/T_hm2	-0.07495748027017748	50.298819863076545	1.5822552776313664E-12	91
AA_Res_With_IBM_For_GWAS	6	164798544	100.29603767456867	G/T_hm2	0.09511209663089507	38.07477698235793	7.563747377468063E-10	91
AA_Res_With_IBM_For_GWAS	6	73123303	10.116166945595529	A/G_hm2	-0.06308227127090929	56.575570089618495	6.791320197662961E-14	92
AA_Res_With_IBM_For_GWAS	6	165249211	102.07768595041122	A/C_hm2	0.07801873649467873	31.319176385012625	2.352541136889951E-8	92
AA_Res_With_IBM_For_GWAS	6	85118001	12.46369288956876	win2k+	-0.06423023073643319	48.430598175454975	4.0480967666101985E-12	93
AA_Res_With_IBM_For_GWAS	6	95723164	22.09899177678407	A/G_hm2	-0.05407366891508709	50.26429674629924	1.6099466601684304E-12	94
AA_Res_With_IBM_For_GWAS	6	165249211	102.07768595041122	A/C_hm2	0.07629139727970566	29.622605613311894	5.599562757555533E-8	94
AA_Res_With_IBM_For_GWAS	6	73657885	10.16711581202609	A/G_hm2	-0.05465401301025874	46.4339349191889	1.1062563063949388E-11	95
AA_Res_With_IBM_For_GWAS	6	95725957	22.10133063131715	A/G_hm2	-0.05928026171704503	60.59070740544084	9.117220496094121E-15	96
AA_Res_With_IBM_For_GWAS	6	165249211	102.07768595041122	A/C_hm2	0.07457432382464751	28.66010337298292	9.16581698654427E-8	96
AA_Res_With_IBM_For_GWAS	6	96674541	22.895672307962954	C/G_hm1	-0.06078362336825971	42.990710656710455	6.28375008211522E-11	97
AA_Res_With_IBM_For_GWAS	6	95809524	22.17130978001457	T/C_hm2	-0.05146619157221921	48.90092351938959	3.19529957161137E-12	98
AA_Res_With_IBM_For_GWAS	6	165249202	102.07765631687924	C/T_hm2	0.055917424621208786	32.93431490490892	1.032019125785641E-8	98
AA_Res_With_IBM_For_GWAS	6	73329758	10.135843343639086	A/G_hm1	-0.0702486364201624	48.275917910926516	4.376161996388862E-12	99
AA_Res_With_IBM_For_GWAS	6	165249211	102.07768595041122	A/C_hm2	0.08381798307370086	36.5893245192357	1.6074634197747187E-9	99
AA_Res_With_IBM_For_GWAS	6	110412271	33.18242660644652	A/G_hm2	-0.06847411979933041	33.91661909735624	6.257017087343603E-9	99
AA_Res_With_IBM_For_GWAS	7	94019430	49.75293581421994	C/T_hm2	0.0522684969666062	42.82663947498934	6.826976534629229E-11	0
AA_Res_With_IBM_For_GWAS	7	148183121	80.74291552100094	T/C_hm2	0.06733883688815817	32.451813964601875	1.3198451192449787E-8	0
AA_Res_With_IBM_For_GWAS	7	144722933	77.46218735185352	G/A_hm2	0.05535072854252545	42.09689964829615	9.870900555979431E-11	1
AA_Res_With_IBM_For_GWAS	7	143035886	75.73532689292827	G/A_hm2	0.08733770318452758	44.752887140246436	2.581752482469162E-11	2
AA_Res_With_IBM_For_GWAS	7	144981164	77.7070256945102	C/G_hm1	0.09060084167769311	45.85630691465069	1.480109461888671E-11	3
AA_Res_With_IBM_For_GWAS	7	29387205	47.401418901298136	T/C_hm2	0.04642123419575163	29.440405504371064	6.146769304082673E-8	3
AA_Res_With_IBM_For_GWAS	7	102095386	50.457377330649884	G/A_hm2	0.0552426580830409	43.20811967955554	5.630501609439055E-11	4
AA_Res_With_IBM_For_GWAS	7	156733516	88.87099553443726	C/T_hm2	0.07059509181936373	36.28586172535493	1.875286358573471E-9	4
AA_Res_With_IBM_For_GWAS	7	144981164	77.7070256945102	C/G_hm1	0.08922515535985336	43.548387693048326	4.741616664148558E-11	5
AA_Res_With_IBM_For_GWAS	7	47016242	48.958991865076605	G/T_hm2	0.05062703083515843	32.73713203064039	1.141145759837576E-8	5
AA_Res_With_IBM_For_GWAS	7	43872922	48.92695484412043	A/G_hm2	0.05189519456863539	41.88069656828321	1.1011233652913747E-10	6
AA_Res_With_IBM_For_GWAS	7	158510181	91.83723780522314	C/G_hm1	0.07291214179441914	30.70770270485126	3.215050770403862E-8	6
AA_Res_With_IBM_For_GWAS	7	147351573	79.95449511709461	C/T_hm1	0.05763243884379831	35.24178812206472	3.1880041256988247E-9	7
AA_Res_With_IBM_For_GWAS	7	103307110	50.57975873655886	G/T_hm1	0.060354396481678736	31.586803247810973	2.052091817179022E-8	7
AA_Res_With_IBM_For_GWAS	7	144981164	77.7070256945102	C/G_hm1	0.09924232593481275	55.63425955006392	1.0880808564471942E-13	8
AA_Res_With_IBM_For_GWAS	7	148183121	80.74291552100094	T/C_hm2	0.08488038322071545	51.743299159917456	7.658284173044472E-13	9
AA_Res_With_IBM_For_GWAS	7	144722933	77.46218735185352	G/A_hm2	0.059391644601850146	47.957616603028136	5.135979604200735E-12	10
AA_Res_With_IBM_For_GWAS	7	156861951	88.99760358033495	C/T_hm2	0.10831878916748627	44.87698849120657	2.4251875349122027E-11	11
AA_Res_With_IBM_For_GWAS	7	97743374	49.966164529141594	G/A_hm2	0.050657802923620925	37.84434409086187	8.501495876077855E-10	11
AA_Res_With_IBM_For_GWAS	7	144981164	77.7070256945102	C/G_hm1	0.0900226336892511	46.01415483649562	1.3669171433449351E-11	12
AA_Res_With_IBM_For_GWAS	7	27343792	46.92981908316121	A/T_hm2	0.044184639168581265	33.12394718468586	9.369463921742178E-9	12
AA_Res_With_IBM_For_GWAS	7	148183121	80.74291552100094	T/C_hm2	0.07987543477384954	44.09382720661824	3.60040525378784E-11	13
AA_Res_With_IBM_For_GWAS	7	43872922	48.92695484412043	A/G_hm2	0.04608164331120883	31.782150481940725	1.857352370266351E-8	13
AA_Res_With_IBM_For_GWAS	7	157433862	89.80150365985054	T/G_hm2	0.08635492767649108	42.82827244583419	6.821347125513362E-11	14
AA_Res_With_IBM_For_GWAS	7	43994169	48.928190605251935	C/T_hm2	0.04920049999408422	33.12679664001167	9.355868589801587E-9	14
AA_Res_With_IBM_For_GWAS	7	144981164	77.7070256945102	C/G_hm1	0.10608954664004651	62.59901555953532	3.3446709147482526E-15	15
AA_Res_With_IBM_For_GWAS	7	83273988	49.156916272908404	A/C_hm2	0.086087160032123	35.44763146062429	2.8712169693489657E-9	15
AA_Res_With_IBM_For_GWAS	7	148183121	80.74291552100094	T/C_hm2	0.08380097477638308	48.42104355311279	4.067793207229148E-12	16
AA_Res_With_IBM_For_GWAS	7	91380488	49.63610170061863	G/A_hm2	0.04664237825583425	33.879938189127955	6.374831496417067E-9	16
AA_Res_With_IBM_For_GWAS	7	148851682	81.10125883501048	C/T_hm1	0.059232189912489915	35.11198214675606	3.4055435670406925E-9	17
AA_Res_With_IBM_For_GWAS	7	43872922	48.92695484412043	A/G_hm2	0.04697518244183792	32.35099346383522	1.3894847027811027E-8	17
AA_Res_With_IBM_For_GWAS	7	156121366	88.26755123566859	C/G_hm1	0.060825631915527395	36.90559454557433	1.3689464198229028E-9	18
AA_Res_With_IBM_For_GWAS	7	94019430	49.75293581421994	C/T_hm2	0.04516582187677068	29.850689718632427	4.982840433271029E-8	18
AA_Res_With_IBM_For_GWAS	7	144204235	76.97039158054413	+/-_hm2	0.11074429156363758	49.48174128372394	2.3859139786339896E-12	19
AA_Res_With_IBM_For_GWAS	7	94012268	49.75261873043447	C/T_hm2	0.053980346542008846	32.85060684460995	1.0770065185363114E-8	19
AA_Res_With_IBM_For_GWAS	7	144204235	76.97039158054413	+/-_hm2	0.11324586959975116	52.64777697506408	4.863583137941158E-13	20
AA_Res_With_IBM_For_GWAS	7	156733516	88.87099553443726	C/T_hm2	0.08336393000446035	51.49500596367595	8.675174717629552E-13	21
AA_Res_With_IBM_For_GWAS	7	144204235	76.97039158054413	+/-_hm2	0.11053448983500798	48.50254266419087	3.904180739243517E-12	22
AA_Res_With_IBM_For_GWAS	7	144981164	77.7070256945102	C/G_hm1	0.09038062954709442	45.97114382988838	1.3968134515025408E-11	23
AA_Res_With_IBM_For_GWAS	7	154189157	86.36282309102678	C/T_hm2	0.07235453270078215	50.196811933454	1.6654862125825479E-12	24
AA_Res_With_IBM_For_GWAS	7	103307110	50.57975873655886	G/T_hm1	0.06056849007431838	31.725541195218707	1.9117973324685782E-8	24
AA_Res_With_IBM_For_GWAS	7	94019430	49.75293581421994	C/T_hm2	0.051457556654564904	39.60799966097961	3.477512680802105E-10	25
AA_Res_With_IBM_For_GWAS	7	148183121	80.74291552100094	T/C_hm2	0.06801908579305062	31.531793208527723	2.1105350719628113E-8	25
AA_Res_With_IBM_For_GWAS	7	144981164	77.7070256945102	C/G_hm1	0.085729290183626	39.45701915413	3.7538799824068875E-10	26
AA_Res_With_IBM_For_GWAS	7	83438367	49.17189328517764	C/T_hm2	0.04739140364440801	29.244822173518163	6.793983413984161E-8	26
AA_Res_With_IBM_For_GWAS	7	148183121	80.74291552100094	T/C_hm2	0.08739174797727776	54.7902689382958	1.660817210374437E-13	27
AA_Res_With_IBM_For_GWAS	7	144981164	77.7070256945102	C/G_hm1	0.08325208197036615	36.90216509731529	1.3713319440353564E-9	28
AA_Res_With_IBM_For_GWAS	7	83522350	49.179545201915225	C/A_hm2	0.04816458004930634	30.454528030055663	3.6591608626431774E-8	28
AA_Res_With_IBM_For_GWAS	7	144889965	77.62055655636664	T/C_hm1	0.06364198625201845	60.72571551680956	8.521969591505688E-15	29
AA_Res_With_IBM_For_GWAS	7	144722933	77.46218735185352	G/A_hm2	0.06494537209486252	57.30950572391128	4.702965836082927E-14	30
AA_Res_With_IBM_For_GWAS	7	148105384	80.66921020195286	C/T_hm2	0.05581929481317701	46.79556333476777	9.220095419504544E-12	31
AA_Res_With_IBM_For_GWAS	7	144981164	77.7070256945102	C/G_hm1	0.09416652497544385	50.555659758447064	1.3906012094529046E-12	32
AA_Res_With_IBM_For_GWAS	7	144981164	77.7070256945102	C/G_hm1	0.08869100222723354	42.00513071286667	1.0339927462062001E-10	33
AA_Res_With_IBM_For_GWAS	7	26018067	46.62385470373505	G/A_hm2	0.04397369417301939	29.514227837237716	5.918876144629028E-8	33
AA_Res_With_IBM_For_GWAS	7	144722933	77.46218735185352	G/A_hm2	0.047405392623996456	29.7852200426229	5.1525469464021285E-8	34
AA_Res_With_IBM_For_GWAS	7	97466016	49.920536530957776	G/A_hm2	0.04485222899212471	28.814119649659787	8.470459139553006E-8	34
AA_Res_With_IBM_For_GWAS	7	97466016	49.920536530957776	G/A_hm2	0.05184677090207423	40.20503852747101	2.570262195576527E-10	35
AA_Res_With_IBM_For_GWAS	7	154269541	86.44206401624497	T/C_hm2	0.051205625214974425	33.20593411354027	8.986084407261409E-9	35
AA_Res_With_IBM_For_GWAS	7	144981164	77.7070256945102	C/G_hm1	0.0872982478136029	41.43534025160304	1.3792158759042373E-10	36
AA_Res_With_IBM_For_GWAS	7	79034768	49.088565035565765	G/A_hm2	0.048092524356317064	30.896233674809267	2.9198012384575347E-8	36
AA_Res_With_IBM_For_GWAS	7	148851817	81.10139191467098	G/A_hm1	0.05893968912859439	40.24467848757501	2.5192005896742274E-10	37
AA_Res_With_IBM_For_GWAS	7	102095386	50.457377330649884	G/A_hm2	0.04617257413844931	30.341584044765682	3.8766415712480084E-8	37
AA_Res_With_IBM_For_GWAS	7	148851629	81.10120658892156	A/G_hm1	0.06303829106053176	38.07913524083186	7.547047883716343E-10	38
AA_Res_With_IBM_For_GWAS	7	99644300	50.20982324382616	G/C_hm2	0.06612859882514595	32.149918755421204	1.539562796694471E-8	38
AA_Res_With_IBM_For_GWAS	7	25911491	46.599258009573575	C/T_hm2	0.0442696393317271	33.71082667975041	6.948151414520054E-9	39
AA_Res_With_IBM_For_GWAS	7	159359943	93.44446398849954	T/C_hm2	0.08020354728550178	31.877345686091743	1.7692774498156014E-8	39
AA_Res_With_IBM_For_GWAS	7	148851817	81.10139191467098	G/A_hm1	0.05982264068255747	40.745165207647304	1.9554975892629959E-10	40
AA_Res_With_IBM_For_GWAS	7	47546851	48.964399883239736	T/C_hm2	0.04872170151056956	31.345472986095125	2.321163395321969E-8	40
AA_Res_With_IBM_For_GWAS	7	97466016	49.920536530957776	G/A_hm2	0.05044658898761174	38.321596203892625	6.673915769150021E-10	41
AA_Res_With_IBM_For_GWAS	7	148183121	80.74291552100094	T/C_hm2	0.06980516536794572	33.86660894621832	6.418245942871606E-9	41
AA_Res_With_IBM_For_GWAS	7	156733516	88.87099553443726	C/T_hm2	0.07676743092831712	42.75762259735554	7.069204121864401E-11	42
AA_Res_With_IBM_For_GWAS	7	38991848	48.45606483181682	T/C_hm2	0.049350437986761815	28.69223727795486	9.016162486756719E-8	42
AA_Res_With_IBM_For_GWAS	7	144981164	77.7070256945102	C/G_hm1	0.09008905961329035	46.35879806357373	1.1489400534284824E-11	43
AA_Res_With_IBM_For_GWAS	7	144981164	77.7070256945102	C/G_hm1	0.09673762727280699	53.38979031037823	3.351805575210275E-13	44
AA_Res_With_IBM_For_GWAS	7	156737630	88.87505101386905	C/T_hm2	0.09343987823983584	37.128903985766115	1.222236336142936E-9	45
AA_Res_With_IBM_For_GWAS	7	103307110	50.57975873655886	G/T_hm1	0.06006389312930887	32.970194349444505	1.0133175639552233E-8	45
AA_Res_With_IBM_For_GWAS	7	144981164	77.7070256945102	C/G_hm1	0.09197674916447521	48.35321753158165	4.2088221555444295E-12	46
AA_Res_With_IBM_For_GWAS	7	94013135	49.752657115193195	G/A_hm2	0.05249949053411986	33.39673645612353	8.153626650308034E-9	47
AA_Res_With_IBM_For_GWAS	7	148183121	80.74291552100094	T/C_hm2	0.06418171203617529	29.364710856819777	6.389579999416031E-8	47
AA_Res_With_IBM_For_GWAS	7	157600567	90.11680694520545	A/G_hm1	0.11201400261402764	49.891367821769016	1.9418542952010195E-12	48
AA_Res_With_IBM_For_GWAS	7	94017674	49.752858070694764	T/G_hm2	0.05148407985404895	31.65895311686267	1.9778905330779542E-8	48
AA_Res_With_IBM_For_GWAS	7	153736002	85.91611265550698	C/T_hm2	0.07335543907030827	44.178212183061774	3.4501615242636804E-11	49
AA_Res_With_IBM_For_GWAS	7	143956973	76.77984221564778	---/ACG_hm1	0.08142744295071254	36.17088064321809	1.988086451330027E-9	50
AA_Res_With_IBM_For_GWAS	7	94012398	49.752624485934625	T/C_hm2	0.04929475764277116	31.954871736788352	1.7006514824915695E-8	50
AA_Res_With_IBM_For_GWAS	7	148851817	81.10139191467098	G/A_hm1	0.05742020577536371	39.32443428614024	4.0146621465115747E-10	51
AA_Res_With_IBM_For_GWAS	7	103307110	50.57975873655886	G/T_hm1	0.059106276066545366	31.416795983393744	2.2381545766856162E-8	51
AA_Res_With_IBM_For_GWAS	7	86021225	49.397804773251444	G/A_hm2	0.06103220941338136	47.845960478234474	5.433137163172471E-12	52
AA_Res_With_IBM_For_GWAS	7	154296634	86.46877162544423	C/T_hm2	0.10918560124673657	37.6406896592725	9.42678934573304E-10	52
AA_Res_With_IBM_For_GWAS	7	148851629	81.10120658892156	A/G_hm1	0.06789506900555026	42.847111052273206	6.756739206305878E-11	53
AA_Res_With_IBM_For_GWAS	7	47384949	48.962749762422625	G/A_hm2	0.04610051089129229	30.39475228678218	3.772694137610176E-8	53
AA_Res_With_IBM_For_GWAS	7	148851682	81.10125883501048	C/T_hm1	0.060508297752612746	38.399374160582965	6.415852277732506E-10	54
AA_Res_With_IBM_For_GWAS	7	94013135	49.752657115193195	G/A_hm2	0.054608927952195255	35.94416882814531	2.23080514293947E-9	54
AA_Res_With_IBM_For_GWAS	7	144722933	77.46218735185352	G/A_hm2	0.05620878620010583	43.91379160412723	3.942739341690071E-11	55
AA_Res_With_IBM_For_GWAS	7	148851817	81.10139191467098	G/A_hm1	0.06524224606534461	49.96244319001753	1.8736093008487755E-12	56
AA_Res_With_IBM_For_GWAS	7	135811665	71.03949646452129	--/AT_hm1	0.10893902033809977	48.985990462204555	3.061463261609934E-12	57
AA_Res_With_IBM_For_GWAS	7	93882001	49.74685140936743	win2k+	0.05815730260238772	30.390514429721605	3.780875958789098E-8	57
AA_Res_With_IBM_For_GWAS	7	102170238	50.46493721474486	A/G_hm2	0.053849806853579714	38.30537045741414	6.729049254524965E-10	58
AA_Res_With_IBM_For_GWAS	7	156735085	88.87254221582484	-----/GATCT_hm1	0.08512938230441519	34.290796696184536	5.171670849871153E-9	58
AA_Res_With_IBM_For_GWAS	7	144981164	77.7070256945102	C/G_hm1	0.0855887582677933	39.27106431163468	4.124689924330697E-10	59
AA_Res_With_IBM_For_GWAS	7	94963702	49.7947416422394	T/C_hm2	0.07475718072927134	35.20270646927659	3.251993329588844E-9	59
AA_Res_With_IBM_For_GWAS	7	144981164	77.7070256945102	C/G_hm1	0.09247570281188948	47.09072812569393	7.946414056814579E-12	60
AA_Res_With_IBM_For_GWAS	7	144981164	77.7070256945102	C/G_hm1	0.09677162469224347	54.4393130013147	1.980363502364429E-13	61
AA_Res_With_IBM_For_GWAS	7	80026029	49.09170099042598	A/G_hm2	0.0614547218583929	35.555323155030436	2.7182534281748665E-9	61
AA_Res_With_IBM_For_GWAS	7	156733516	88.87099553443726	C/T_hm2	0.08076833920727576	49.17845665965773	2.778872950748431E-12	62
AA_Res_With_IBM_For_GWAS	7	148183121	80.74291552100094	T/C_hm2	0.07749656028282628	40.472690164287464	2.2446098882774736E-10	63
AA_Res_With_IBM_For_GWAS	7	97466016	49.920536530957776	G/A_hm2	0.04786078004750567	32.8619622717392	1.0707903887583724E-8	63
AA_Res_With_IBM_For_GWAS	7	156733516	88.87099553443726	C/T_hm2	0.07460679412066862	41.04372825683216	1.68128304901665E-10	64
AA_Res_With_IBM_For_GWAS	7	156733516	88.87099553443726	C/T_hm2	0.06736460781949005	32.447469726349254	1.3227724089538155E-8	65
AA_Res_With_IBM_For_GWAS	7	26166361	46.6580795026014	T/C_hm2	0.04242459492421874	28.854411516408955	8.297443517154903E-8	65
AA_Res_With_IBM_For_GWAS	7	144981164	77.7070256945102	C/G_hm1	0.09644708015110592	49.6661305421984	2.1745584010054876E-12	66
AA_Res_With_IBM_For_GWAS	7	144981164	77.7070256945102	C/G_hm1	0.0939623434709414	49.06226950386638	2.9460931123861187E-12	67
AA_Res_With_IBM_For_GWAS	7	144743879	77.48204702759068	A/G_hm2	0.053326066733561626	30.449965558386285	3.6677044136221307E-8	68
AA_Res_With_IBM_For_GWAS	7	103307110	50.57975873655886	G/T_hm1	0.05986757902434195	29.705494705949313	5.367049865394668E-8	68
AA_Res_With_IBM_For_GWAS	7	148183121	80.74291552100094	T/C_hm2	0.08932596743552657	58.92568205533662	2.0953086209227957E-14	69
AA_Res_With_IBM_For_GWAS	7	154269541	86.44206401624497	T/C_hm2	0.05416744008953568	36.91807577657189	1.360299519640317E-9	70
AA_Res_With_IBM_For_GWAS	7	94013135	49.752657115193195	G/A_hm2	0.05113302840214031	31.115799032766173	2.6100213384347553E-8	70
AA_Res_With_IBM_For_GWAS	7	47546851	48.964399883239736	T/C_hm2	0.054565262715321895	39.73313386395811	3.263967019829725E-10	71
AA_Res_With_IBM_For_GWAS	7	156733516	88.87099553443726	C/T_hm2	0.06791666240670062	33.877602784801816	6.382416782739814E-9	71
AA_Res_With_IBM_For_GWAS	7	144204235	76.97039158054413	+/-_hm2	0.10175044855523074	40.29880217859609	2.4511187017619655E-10	72
AA_Res_With_IBM_For_GWAS	7	94019430	49.75293581421994	C/T_hm2	0.047539803116092426	33.62041410504215	7.275578978821594E-9	72
AA_Res_With_IBM_For_GWAS	7	144722933	77.46218735185352	G/A_hm2	0.06321391743160738	56.86649744165413	5.870465599362473E-14	73
AA_Res_With_IBM_For_GWAS	7	148411664	80.95960557504473	C/T_hm2	0.14675041108216286	34.194138360009525	5.432476754549484E-9	74
AA_Res_With_IBM_For_GWAS	7	33436333	48.06893158195698	C/T_hm2	0.0445452044526628	30.29723311833238	3.965543546546018E-8	74
AA_Res_With_IBM_For_GWAS	7	154269541	86.44206401624497	T/C_hm2	0.06124129872410681	46.10315226640665	1.3069073117992722E-11	75
AA_Res_With_IBM_For_GWAS	7	94019430	49.75293581421994	C/T_hm2	0.05445765042822745	46.96733156019556	8.456297502265135E-12	76
AA_Res_With_IBM_For_GWAS	7	150848618	83.06979387439212	G/A_hm2	0.09888357164705329	33.191553762319685	9.05217299899262E-9	76
AA_Res_With_IBM_For_GWAS	7	94014147	49.75270191954825	C/T_hm2	0.059044397843153025	41.96513668842153	1.0551095600738475E-10	77
AA_Res_With_IBM_For_GWAS	7	156735085	88.87254221582484	-----/GATCT_hm1	0.08187184424764361	33.15144351156109	9.239095296199413E-9	77
AA_Res_With_IBM_For_GWAS	7	47546851	48.964399883239736	T/C_hm2	0.05384091072775724	39.84213110753146	3.0886908724309167E-10	78
AA_Res_With_IBM_For_GWAS	7	157433862	89.80150365985054	T/G_hm2	0.07374879443016734	31.67994069869141	1.9568154546959882E-8	78
AA_Res_With_IBM_For_GWAS	7	99633556	50.20873812392667	C/T_hm2	0.05588890084643852	39.71086510132121	3.300984685245889E-10	79
AA_Res_With_IBM_For_GWAS	7	150848618	83.06979387439212	G/A_hm2	0.09968705325268606	31.97085096945678	1.6868417304746112E-8	79
AA_Res_With_IBM_For_GWAS	7	156733516	88.87099553443726	C/T_hm2	0.06980430123216975	36.38756151443919	1.7808707734272837E-9	80
AA_Res_With_IBM_For_GWAS	7	85985430	49.39482990607953	G/A_hm2	0.05092134502412031	34.63828859737778	4.3334395937450895E-9	80
AA_Res_With_IBM_For_GWAS	7	24690415	46.31744542966248	C/T_hm2	0.0523508997720633	46.598252967739064	1.0184060358219308E-11	81
AA_Res_With_IBM_For_GWAS	7	157433862	89.80150365985054	T/G_hm2	0.08336818462555744	39.15048023065163	4.3845378730721515E-10	81
AA_Res_With_IBM_For_GWAS	7	97466016	49.920536530957776	G/A_hm2	0.04766840565916967	32.972554127647776	1.0120995392567448E-8	82
AA_Res_With_IBM_For_GWAS	7	144981164	77.7070256945102	C/G_hm1	0.07625578657884832	30.997701582347727	2.772309337194506E-8	82
AA_Res_With_IBM_For_GWAS	7	144210196	76.97604342467042	G/T_hm2	0.05724140211207036	49.86927633245299	1.963442702442623E-12	83
AA_Res_With_IBM_For_GWAS	7	97466016	49.920536530957776	G/A_hm2	0.04634209652813099	33.04054662852649	9.776276488241667E-9	84
AA_Res_With_IBM_For_GWAS	7	146758564	79.39224234379425	C/A_hm2	0.07340768729145232	30.54454211295375	3.4946232791080686E-8	84
AA_Res_With_IBM_For_GWAS	7	97466016	49.920536530957776	G/A_hm2	0.05252136694437654	41.62939618061144	1.250302383619611E-10	85
AA_Res_With_IBM_For_GWAS	7	157433862	89.80150365985054	T/G_hm2	0.07770938633566152	34.70470664447582	4.189449606649722E-9	85
AA_Res_With_IBM_For_GWAS	7	148851629	81.10120658892156	A/G_hm1	0.06522153151301684	39.29858112767959	4.067589066325245E-10	86
AA_Res_With_IBM_For_GWAS	7	94019430	49.75293581421994	C/T_hm2	0.05029900998374266	37.51132049715142	1.0066308891918961E-9	86
AA_Res_With_IBM_For_GWAS	7	144981164	77.7070256945102	C/G_hm1	0.09042861605460412	45.385464549635294	1.8766373396901983E-11	87
AA_Res_With_IBM_For_GWAS	7	94012268	49.75261873043447	C/T_hm2	0.0533161443215085	31.484965052540943	2.1615985188742798E-8	87
AA_Res_With_IBM_For_GWAS	7	97762847	49.9693680206891	T/C_hm2	0.054512194073063666	45.164985768648485	2.0973165975525727E-11	88
AA_Res_With_IBM_For_GWAS	7	148851629	81.10120658892156	A/G_hm1	0.0650551909993176	39.22777881786696	4.2161421373719885E-10	88
AA_Res_With_IBM_For_GWAS	7	102070391	50.45485289171767	T/G_hm2	0.054069817065794244	36.60315947077707	1.5961663427137731E-9	89
AA_Res_With_IBM_For_GWAS	7	148183121	80.74291552100094	T/C_hm2	0.06435815879825602	28.900668241298476	8.103178371058368E-8	89
AA_Res_With_IBM_For_GWAS	7	97466016	49.920536530957776	G/A_hm2	0.051863357951058266	41.1419576721711	1.5998356827795656E-10	90
AA_Res_With_IBM_For_GWAS	7	156733516	88.87099553443726	C/T_hm2	0.07328801639699187	40.414084367031585	2.312186120633639E-10	90
AA_Res_With_IBM_For_GWAS	7	144981164	77.7070256945102	C/G_hm1	0.09604578486484754	50.42052348856289	1.4883099422760834E-12	91
AA_Res_With_IBM_For_GWAS	7	148851629	81.10120658892156	A/G_hm1	0.06605919591651777	40.81576659985106	1.8868741516109194E-10	92
AA_Res_With_IBM_For_GWAS	7	94013135	49.752657115193195	G/A_hm2	0.049885190359082676	29.197965472528704	6.958925674298898E-8	92
AA_Res_With_IBM_For_GWAS	7	156733516	88.87099553443726	C/T_hm2	0.07302973162758367	39.01431685852341	4.697725155202708E-10	93
AA_Res_With_IBM_For_GWAS	7	52718001	49.005309270052166	win2k+	0.06687888383456023	38.212247332718285	7.054412451984037E-10	93
AA_Res_With_IBM_For_GWAS	7	148851817	81.10139191467098	G/A_hm1	0.06659567344134641	51.25598138862965	9.781637811363704E-13	94
AA_Res_With_IBM_For_GWAS	7	144981164	77.7070256945102	C/G_hm1	0.0780905141656105	33.7885378967045	6.678545741023112E-9	95
AA_Res_With_IBM_For_GWAS	7	83471179	49.1748828746421	A/G_hm2	0.05153156342380919	29.86260391703931	4.95256525530547E-8	95
AA_Res_With_IBM_For_GWAS	7	156733516	88.87099553443726	C/T_hm2	0.07199213618729423	39.38261481229248	3.898063460954702E-10	96
AA_Res_With_IBM_For_GWAS	7	14687112	41.19233487961152	T/A_hm2	0.05049361619273961	36.183434106756415	1.975447655246125E-9	96
AA_Res_With_IBM_For_GWAS	7	144722933	77.46218735185352	G/A_hm2	0.05843222730069451	48.53999439608512	3.831302424020339E-12	97
AA_Res_With_IBM_For_GWAS	7	148183121	80.74291552100094	T/C_hm2	0.0790073571308403	42.2849643904249	8.976190037400304E-11	98
AA_Res_With_IBM_For_GWAS	7	47546851	48.964399883239736	T/C_hm2	0.0515049985217463	34.38350225529787	4.9333241162940595E-9	98
AA_Res_With_IBM_For_GWAS	7	148183121	80.74291552100094	T/C_hm2	0.08616874785277517	52.35060550988896	5.645824868478231E-13	99
AA_Res_With_IBM_For_GWAS	8	104615703	58.68295304108965	G/A_hm1	0.06799912939422034	62.05523722247204	4.387621537817725E-15	0
AA_Res_With_IBM_For_GWAS	8	163716223	91.97864014665942	A/C_hm2	-0.11218326607530979	40.48504818159028	2.2306148134911987E-10	0
AA_Res_With_IBM_For_GWAS	8	104615703	58.68295304108965	G/A_hm1	0.06703908312724013	62.060408409127234	4.3763095951004334E-15	1
AA_Res_With_IBM_For_GWAS	8	163980393	92.75025078073146	T/C_hm2	-0.07848804978573813	41.136576944871216	1.6041959944170683E-10	1
AA_Res_With_IBM_For_GWAS	8	110210958	60.42994255026912	G/A_hm2	0.06704957045661195	62.219150189429115	4.042909381183405E-15	2
AA_Res_With_IBM_For_GWAS	8	161308292	88.58372446628702	A/G_hm2	-0.054930327555893964	32.19650347396089	1.5034074872808912E-8	2
AA_Res_With_IBM_For_GWAS	8	118671816	63.39694477712396	G/A_hm2	0.06179826602398744	54.810484431394904	1.6441720882870047E-13	3
AA_Res_With_IBM_For_GWAS	8	171800640	122.43746538870839	G/A_hm1	-0.08070508716046353	42.014863102642984	1.028918412225801E-10	3
AA_Res_With_IBM_For_GWAS	8	118530916	63.339154348433	T/C_hm2	0.08931353494691982	62.53376370770246	3.4553848049459998E-15	4
AA_Res_With_IBM_For_GWAS	8	164736697	95.11814568713794	T/C_hm1	-0.0545231584006997	31.753055476354813	1.885138061040126E-8	4
AA_Res_With_IBM_For_GWAS	8	104616959	58.68334519795239	G/A_hm2	0.07024068248265367	40.94065918793785	1.7713341995444465E-10	5
AA_Res_With_IBM_For_GWAS	8	171800640	122.43746538870839	G/A_hm1	-0.07234667150111002	32.6072425353456	1.2192755387568506E-8	5
AA_Res_With_IBM_For_GWAS	8	67492713	52.81478894458802	A/C_hm2	0.07204935201141152	47.352168124668225	6.9664902255909174E-12	6
AA_Res_With_IBM_For_GWAS	8	171800640	122.43746538870839	G/A_hm1	-0.07587391726223738	36.43189086708786	1.7412211423217816E-9	6
AA_Res_With_IBM_For_GWAS	8	104615703	58.68295304108965	G/A_hm1	0.060022383131799896	49.69014984174239	2.1485613933212265E-12	7
AA_Res_With_IBM_For_GWAS	8	163716223	91.97864014665942	A/C_hm2	-0.09894485241060623	32.327455854758995	1.4062660415848007E-8	7
AA_Res_With_IBM_For_GWAS	8	104616959	58.68334519795239	G/A_hm2	0.08830253373307446	64.46889868496748	1.3160227344627829E-15	8
AA_Res_With_IBM_For_GWAS	8	171800640	122.43746538870839	G/A_hm1	-0.07950310245194057	39.27529152479488	4.1158660043920905E-10	8
AA_Res_With_IBM_For_GWAS	8	110210958	60.42994255026912	G/A_hm2	0.0757284329402586	77.6132173105163	1.9134168677989566E-18	9
AA_Res_With_IBM_For_GWAS	8	162797351	91.23327141315808	A/C_hm2	-0.05455690455755593	37.788251635808145	8.746869142126307E-10	9
AA_Res_With_IBM_For_GWAS	8	104616959	58.68334519795239	G/A_hm2	0.08205348275362989	55.6545001311808	1.0771695123542311E-13	10
AA_Res_With_IBM_For_GWAS	8	163982549	92.75705182801704	T/A_hm2	-0.11037988800339102	30.498491960607442	3.577850669668861E-8	10
AA_Res_With_IBM_For_GWAS	8	104616959	58.68334519795239	G/A_hm2	0.08967275271454112	66.99421693242981	3.739173458095175E-16	11
AA_Res_With_IBM_For_GWAS	8	163980393	92.75025078073146	T/C_hm2	-0.06888607334272022	31.882819177197344	1.764342547622378E-8	11
AA_Res_With_IBM_For_GWAS	8	118671816	63.39694477712396	G/A_hm2	0.07070166311232619	65.4430623796857	8.097873243994579E-16	12
AA_Res_With_IBM_For_GWAS	8	162797351	91.23327141315808	A/C_hm2	-0.05501655607651344	39.12713089764409	4.436717475170465E-10	12
AA_Res_With_IBM_For_GWAS	8	67492713	52.81478894458802	A/C_hm2	0.07165633901969491	45.52918617502118	1.7454612000415857E-11	13
AA_Res_With_IBM_For_GWAS	8	171800640	122.43746538870839	G/A_hm1	-0.07427365418022204	33.671550125465885	7.08853667810912E-9	13
AA_Res_With_IBM_For_GWAS	8	67492713	52.81478894458802	A/C_hm2	0.07914559929422917	57.00600747889505	5.474834885478816E-14	14
AA_Res_With_IBM_For_GWAS	8	164736697	95.11814568713794	T/C_hm1	-0.05352589521291553	32.62138985783363	1.2105119921180573E-8	14
AA_Res_With_IBM_For_GWAS	8	112741156	61.213000012214636	T/C_hm2	0.07386556669255548	40.4223247400832	2.3025627115334245E-10	15
AA_Res_With_IBM_For_GWAS	8	164093744	93.10781363363832	A/G_hm2	-0.08969721535084227	40.075660837723234	2.7442429896692467E-10	15
AA_Res_With_IBM_For_GWAS	8	110210958	60.42994255026912	G/A_hm2	0.07219993798919302	70.77334582018678	5.70414401442873E-17	16
AA_Res_With_IBM_For_GWAS	8	162797351	91.23327141315808	A/C_hm2	-0.056727687171856576	41.061933535294	1.6659262191036727E-10	16
AA_Res_With_IBM_For_GWAS	8	108965342	60.04102735427609	G/A_hm2	0.09032032410155118	53.67632962138441	2.903276505766428E-13	17
AA_Res_With_IBM_For_GWAS	8	165557566	98.53211465081067	G/C_hm2	-0.07109608385361674	32.947623539140054	1.0250422045134875E-8	17
AA_Res_With_IBM_For_GWAS	8	104615703	58.68295304108965	G/A_hm1	0.0697010669243025	64.4949638877168	1.2990304399793548E-15	18
AA_Res_With_IBM_For_GWAS	8	162797351	91.23327141315808	A/C_hm2	-0.05643773045274673	41.815006689280736	1.138305213057325E-10	18
AA_Res_With_IBM_For_GWAS	8	119041392	63.58863826972123	A/G_hm2	0.06855567854570621	70.25308312061384	7.387918205738076E-17	19
AA_Res_With_IBM_For_GWAS	8	163730118	91.98991141971705	+/-_hm2	-0.09230931065685996	41.47829514373883	1.3495787514719246E-10	19
AA_Res_With_IBM_For_GWAS	8	118530916	63.339154348433	T/C_hm2	0.07912974618270056	51.60359850032027	8.215207534671584E-13	20
AA_Res_With_IBM_For_GWAS	8	171800640	122.43746538870839	G/A_hm1	-0.07316529134916036	33.24218367890345	8.821627847057701E-9	20
AA_Res_With_IBM_For_GWAS	8	119041392	63.58863826972123	A/G_hm2	0.05879215677693484	52.41912051148964	5.455271659333829E-13	21
AA_Res_With_IBM_For_GWAS	8	173713467	129.23704522427627	T/A_hm2	-0.04632673895339694	34.5095145707511	4.626893946981483E-9	21
AA_Res_With_IBM_For_GWAS	8	119041392	63.58863826972123	A/G_hm2	0.07149149275846992	70.08111081050016	8.047465142950153E-17	22
AA_Res_With_IBM_For_GWAS	8	162329535	90.36182321635384	G/A_hm2	-0.04725316154951932	30.76431723381515	3.1233757043036135E-8	22
AA_Res_With_IBM_For_GWAS	8	118530916	63.339154348433	T/C_hm2	0.09319716377895466	68.86232850552156	1.4754939265560914E-16	23
AA_Res_With_IBM_For_GWAS	8	161157047	88.37741009151904	T/G_hm2	-0.051103266563077045	34.25325745170413	5.271435990225047E-9	23
AA_Res_With_IBM_For_GWAS	8	119041392	63.58863826972123	A/G_hm2	0.06928168049340186	66.9063879583455	3.906347358544931E-16	24
AA_Res_With_IBM_For_GWAS	8	163914223	92.54152103968104	C/T_hm2	-0.055008116637233546	37.53147100328236	9.963911846291686E-10	24
AA_Res_With_IBM_For_GWAS	8	102488625	58.01882165605155	C/G_hm2	0.08290042152117813	69.0811818014141	1.32327541816274E-16	25
AA_Res_With_IBM_For_GWAS	8	164736697	95.11814568713794	T/C_hm1	-0.06900593729647864	51.27453394666439	9.691417114519275E-13	25
AA_Res_With_IBM_For_GWAS	8	110210958	60.42994255026912	G/A_hm2	0.07609573195554907	78.20557494086307	1.4266916216781706E-18	26
AA_Res_With_IBM_For_GWAS	8	163914223	92.54152103968104	C/T_hm2	-0.057693330518878344	39.777461323272064	3.1915139046936536E-10	26
AA_Res_With_IBM_For_GWAS	8	104615703	58.68295304108965	G/A_hm1	0.06421255713065295	58.39059980913695	2.738371658025023E-14	27
AA_Res_With_IBM_For_GWAS	8	171800640	122.43746538870839	G/A_hm1	-0.08083094951944736	41.51098136659127	1.327454671188655E-10	27
AA_Res_With_IBM_For_GWAS	8	119041392	63.58863826972123	A/G_hm2	0.06869979814941767	67.85436370089295	2.436628100076399E-16	28
AA_Res_With_IBM_For_GWAS	8	163980393	92.75025078073146	T/C_hm2	-0.07680141874246846	39.15749510346955	4.3689818933437837E-10	28
AA_Res_With_IBM_For_GWAS	8	118530916	63.339154348433	T/C_hm2	0.0875921676334067	60.13135286569338	1.14693626480623E-14	29
AA_Res_With_IBM_For_GWAS	8	164736697	95.11814568713794	T/C_hm1	-0.05637988885605808	34.19030596319723	5.44308477441603E-9	29
AA_Res_With_IBM_For_GWAS	8	110211704	60.43017547146307	A/C_hm2	0.083070856228659	50.3009756153219	1.5805420294177895E-12	30
AA_Res_With_IBM_For_GWAS	8	163980393	92.75025078073146	T/C_hm2	-0.07618202639489084	38.60746868558258	5.773492379901279E-10	30
AA_Res_With_IBM_For_GWAS	8	110210958	60.42994255026912	G/A_hm2	0.07543637316599884	76.54804671122339	3.2443164117365117E-18	31
AA_Res_With_IBM_For_GWAS	8	162797351	91.23327141315808	A/C_hm2	-0.055565142141285044	39.02512945615464	4.672056460910596E-10	31
AA_Res_With_IBM_For_GWAS	8	67492713	52.81478894458802	A/C_hm2	0.07745583639630851	54.05739132436255	2.398286007595277E-13	32
AA_Res_With_IBM_For_GWAS	8	163914223	92.54152103968104	C/T_hm2	-0.05512957888858214	39.194611909703255	4.2875882000767964E-10	32
AA_Res_With_IBM_For_GWAS	8	111826588	60.93438616210876	G/A_hm2	0.08509061513423621	49.69469353324763	2.143658986459391E-12	33
AA_Res_With_IBM_For_GWAS	8	164093744	93.10781363363832	A/G_hm2	-0.08581531472775886	37.60481654574418	9.599930673985033E-10	33
AA_Res_With_IBM_For_GWAS	8	104615703	58.68295304108965	G/A_hm1	0.06994903541918326	65.72481315933112	7.037117752185395E-16	34
AA_Res_With_IBM_For_GWAS	8	163730118	91.98991141971705	+/-_hm2	-0.09221987241344058	39.316442097936	4.0309497714647417E-10	34
AA_Res_With_IBM_For_GWAS	8	119041392	63.58863826972123	A/G_hm2	0.0719410393299282	73.62314322843918	1.3846927442978133E-17	35
AA_Res_With_IBM_For_GWAS	8	162791611	91.22861523236199	A/G_hm2	-0.05535907519619001	48.13990242111946	4.685973815178185E-12	35
AA_Res_With_IBM_For_GWAS	8	104615703	58.68295304108965	G/A_hm1	0.07201665695989332	66.90628067725896	3.906556065836494E-16	36
AA_Res_With_IBM_For_GWAS	8	163914223	92.54152103968104	C/T_hm2	-0.061170939574043834	45.6406400154993	1.6500906667508508E-11	36
AA_Res_With_IBM_For_GWAS	8	110210958	60.42994255026912	G/A_hm2	0.07732115358142845	82.96108983546381	1.355378024152085E-19	37
AA_Res_With_IBM_For_GWAS	8	162797351	91.23327141315808	A/C_hm2	-0.05958502313387356	46.21171972409035	1.2373774952226096E-11	37
AA_Res_With_IBM_For_GWAS	8	119041392	63.58863826972123	A/G_hm2	0.07166355891312338	71.45789841965386	4.059077872948749E-17	38
AA_Res_With_IBM_For_GWAS	8	163914223	92.54152103968104	C/T_hm2	-0.05366461378264116	35.77019787412963	2.437011322596333E-9	38
AA_Res_With_IBM_For_GWAS	8	119041392	63.58863826972123	A/G_hm2	0.07315774597537157	76.02254540658267	4.210113374557307E-18	39
AA_Res_With_IBM_For_GWAS	8	164736697	95.11814568713794	T/C_hm1	-0.05721741963486503	35.79554884277611	2.4058143560138956E-9	39
AA_Res_With_IBM_For_GWAS	8	110211704	60.43017547146307	A/C_hm2	0.08708215847417042	53.63573372016704	2.962991843986569E-13	40
AA_Res_With_IBM_For_GWAS	8	162797351	91.23327141315808	A/C_hm2	-0.048881499246637025	31.39704022809484	2.260844637723876E-8	40
AA_Res_With_IBM_For_GWAS	8	67492713	52.81478894458802	A/C_hm2	0.07165360625282062	46.08963733459704	1.3158390587153856E-11	41
AA_Res_With_IBM_For_GWAS	8	104615703	58.68295304108965	G/A_hm1	0.06561640045509545	60.40937350748049	9.981775627012211E-15	42
AA_Res_With_IBM_For_GWAS	8	163745378	92.00890508185762	T/G_hm2	-0.0683224106933434	35.18911569478839	3.2745460585579023E-9	42
AA_Res_With_IBM_For_GWAS	8	67545647	52.816282368714376	A/G_hm2	0.07947871855771954	45.4122394366324	1.8514727236987925E-11	43
AA_Res_With_IBM_For_GWAS	8	161724725	89.22330210413068	C/T_hm2	-0.07381065740478425	35.2092461408823	3.2411968290741914E-9	43
AA_Res_With_IBM_For_GWAS	8	119041392	63.58863826972123	A/G_hm2	0.0632611913528365	59.50435411447315	1.5690360420151236E-14	44
AA_Res_With_IBM_For_GWAS	8	171800640	122.43746538870839	G/A_hm1	-0.07713511108473711	38.269931101545566	6.851060434175338E-10	44
AA_Res_With_IBM_For_GWAS	8	110210958	60.42994255026912	G/A_hm2	0.07817501983394728	79.99704670194106	5.874728766898046E-19	45
AA_Res_With_IBM_For_GWAS	8	163037655	91.42820071870575	T/C_hm2	-0.05313248596864442	46.130962885692774	1.2887726482588135E-11	45
AA_Res_With_IBM_For_GWAS	8	119041392	63.58863826972123	A/G_hm2	0.0651816730727627	59.697764154050006	1.424450396808753E-14	46
AA_Res_With_IBM_For_GWAS	8	163980393	92.75025078073146	T/C_hm2	-0.08161004667542629	43.15562842820197	5.7817605919113525E-11	46
AA_Res_With_IBM_For_GWAS	8	110210958	60.42994255026912	G/A_hm2	0.059415167614289804	50.03221152328178	1.8091316005867064E-12	47
AA_Res_With_IBM_For_GWAS	8	171800640	122.43746538870839	G/A_hm1	-0.07674917927670602	35.808081782153295	2.3905394085234888E-9	47
AA_Res_With_IBM_For_GWAS	8	104616959	58.68334519795239	G/A_hm2	0.08301908975953703	57.16626104542889	5.052837992782388E-14	48
AA_Res_With_IBM_For_GWAS	8	163980393	92.75025078073146	T/C_hm2	-0.0776461571794163	40.73864517908203	1.9619596792360447E-10	48
AA_Res_With_IBM_For_GWAS	8	118671816	63.39694477712396	G/A_hm2	0.07578135290032881	73.55432428482445	1.4328200642532576E-17	49
AA_Res_With_IBM_For_GWAS	8	162797351	91.23327141315808	A/C_hm2	-0.05662763936472992	40.35428047682366	2.3832450316693614E-10	49
AA_Res_With_IBM_For_GWAS	8	110210958	60.42994255026912	G/A_hm2	0.073660976129343	74.00305939343204	1.1466921586657765E-17	50
AA_Res_With_IBM_For_GWAS	8	163844778	92.32245985930943	C/T_hm2	-0.05700156752131651	39.53346834115442	3.6112959691869416E-10	50
AA_Res_With_IBM_For_GWAS	8	67492713	52.81478894458802	A/C_hm2	0.07416590727836751	50.712092248281095	1.2854864111718821E-12	51
AA_Res_With_IBM_For_GWAS	8	118530916	63.339154348433	T/C_hm2	0.09212916489593077	68.86660798881704	1.4723556271493646E-16	52
AA_Res_With_IBM_For_GWAS	8	163980393	92.75025078073146	T/C_hm2	-0.07809599412320523	40.30953959992345	2.4378328290495806E-10	52
AA_Res_With_IBM_For_GWAS	8	104615703	58.68295304108965	G/A_hm1	0.06527687229082162	59.075251533997765	1.944456942529684E-14	53
AA_Res_With_IBM_For_GWAS	8	171800640	122.43746538870839	G/A_hm1	-0.08402404412594043	43.85759390037929	4.0563380844524024E-11	53
AA_Res_With_IBM_For_GWAS	8	119041392	63.58863826972123	A/G_hm2	0.07656086994334008	82.38254109674948	1.8043487657105885E-19	54
AA_Res_With_IBM_For_GWAS	8	163215108	91.57214669283967	T/G_hm1	-0.06794973007241284	40.707598116560234	1.9930254915498208E-10	54
AA_Res_With_IBM_For_GWAS	8	119041845	63.588874245321456	T/C_hm2	0.07534362793866103	75.52244792926469	5.395323421633268E-18	55
AA_Res_With_IBM_For_GWAS	8	162797351	91.23327141315808	A/C_hm2	-0.05735349213214953	43.902391259479764	3.965644579490655E-11	55
AA_Res_With_IBM_For_GWAS	8	112739639	61.2126912005999	A/T_hm2	0.0608614725411325	49.19154231457877	2.760777093168478E-12	56
AA_Res_With_IBM_For_GWAS	8	163980393	92.75025078073146	T/C_hm2	-0.07698633463608279	39.57890657093687	3.529133538763142E-10	56
AA_Res_With_IBM_For_GWAS	8	119041392	63.58863826972123	A/G_hm2	0.06279662002535834	57.11812978715243	5.1760413833208696E-14	57
AA_Res_With_IBM_For_GWAS	8	171800640	122.43746538870839	G/A_hm1	-0.08514676799783849	45.20588164955859	2.0545061470823997E-11	57
AA_Res_With_IBM_For_GWAS	8	104615703	58.68295304108965	G/A_hm1	0.07002396888681509	66.14587621497198	5.705379000650674E-16	58
AA_Res_With_IBM_For_GWAS	8	163914223	92.54152103968104	C/T_hm2	-0.05319074084348771	36.04852708946427	2.115595002349187E-9	58
AA_Res_With_IBM_For_GWAS	8	119041392	63.58863826972123	A/G_hm2	0.05964424450599377	51.43820835411388	8.926643370313887E-13	59
AA_Res_With_IBM_For_GWAS	8	171800640	122.43746538870839	G/A_hm1	-0.07946869838699046	39.251342831597015	4.166107789784947E-10	59
AA_Res_With_IBM_For_GWAS	8	110210958	60.42994255026912	G/A_hm2	0.06966274277025337	67.21997077501247	3.3415986397994676E-16	60
AA_Res_With_IBM_For_GWAS	8	162797351	91.23327141315808	A/C_hm2	-0.05945092366229617	46.079290684525176	1.3227738237554729E-11	60
AA_Res_With_IBM_For_GWAS	8	171800640	122.43746538870839	G/A_hm1	-0.08567574559371438	46.81215077406132	9.143775530241995E-12	61
AA_Res_With_IBM_For_GWAS	8	110210958	60.42994255026912	G/A_hm2	0.05312615539106047	41.69237195851969	1.2111172082416832E-10	61
AA_Res_With_IBM_For_GWAS	8	104615703	58.68295304108965	G/A_hm1	0.06747357165817788	60.21736621930518	1.0986848363852544E-14	62
AA_Res_With_IBM_For_GWAS	8	163980393	92.75025078073146	T/C_hm2	-0.08089037281283994	41.91762272311105	1.0807590184186914E-10	62
AA_Res_With_IBM_For_GWAS	8	119041392	63.58863826972123	A/G_hm2	0.06507181054263793	60.658275271730986	8.814602291483947E-15	63
AA_Res_With_IBM_For_GWAS	8	163980393	92.75025078073146	T/C_hm2	-0.08010677263361159	42.44825616295578	8.265222089991965E-11	63
AA_Res_With_IBM_For_GWAS	8	118671386	63.39676841172767	A/G_hm1	0.0838648575914504	75.99772027130786	4.262267532086189E-18	64
AA_Res_With_IBM_For_GWAS	8	164736697	95.11814568713794	T/C_hm1	-0.07027393217947368	51.98174493422038	6.794587011264912E-13	64
AA_Res_With_IBM_For_GWAS	8	110210958	60.42994255026912	G/A_hm2	0.0672764037065108	61.08639685463708	7.117511562002287E-15	65
AA_Res_With_IBM_For_GWAS	8	162797351	91.23327141315808	A/C_hm2	-0.05705993465794767	41.25002949084946	1.5147293333024318E-10	65
AA_Res_With_IBM_For_GWAS	8	104616959	58.68334519795239	G/A_hm2	0.08261692923166625	56.37479607064508	7.509534974189743E-14	66
AA_Res_With_IBM_For_GWAS	8	162797351	91.23327141315808	A/C_hm2	-0.04813909592281982	31.53319683081743	2.109023307574459E-8	66
AA_Res_With_IBM_For_GWAS	8	119041845	63.588874245321456	T/C_hm2	0.0771797177367853	78.76871964380572	1.0793623439232425E-18	67
AA_Res_With_IBM_For_GWAS	8	162797351	91.23327141315808	A/C_hm2	-0.06442191328666787	53.81413477664962	2.7094123612014416E-13	67
AA_Res_With_IBM_For_GWAS	8	104616959	58.68334519795239	G/A_hm2	0.08309874484068348	56.28761355589282	7.844633306046053E-14	68
AA_Res_With_IBM_For_GWAS	8	162797351	91.23327141315808	A/C_hm2	-0.056065680749350096	41.92555193417661	1.0764355853105319E-10	68
AA_Res_With_IBM_For_GWAS	8	67733582	52.82158456887282	T/G_hm2	0.08219148100516231	58.719460970787836	2.3230725637590287E-14	69
AA_Res_With_IBM_For_GWAS	8	163968977	92.71423929844384	A/G_hm2	-0.07207267886080426	33.54588969230662	7.55706196572338E-9	69
AA_Res_With_IBM_For_GWAS	8	119041392	63.58863826972123	A/G_hm2	0.06491011546191171	60.87936513081589	7.892925503875625E-15	70
AA_Res_With_IBM_For_GWAS	8	163730118	91.98991141971705	+/-_hm2	-0.0925954859701898	41.22718974980277	1.5323293280099645E-10	70
AA_Res_With_IBM_For_GWAS	8	110216461	60.43166073435804	T/G_hm1	0.07079646428218006	59.152856921072015	1.8704551638888965E-14	71
AA_Res_With_IBM_For_GWAS	8	163179712	91.54343435162713	G/A_hm1	-0.05245278515097298	34.02231085272837	5.9290728538911235E-9	71
AA_Res_With_IBM_For_GWAS	8	104615703	58.68295304108965	G/A_hm1	0.07495424440281206	73.34768442857369	1.587627330699973E-17	72
AA_Res_With_IBM_For_GWAS	8	162797351	91.23327141315808	A/C_hm2	-0.05143269910708881	34.3020570359885	5.142115616982663E-9	72
AA_Res_With_IBM_For_GWAS	8	110210958	60.42994255026912	G/A_hm2	0.07386306638552051	74.49571103133364	8.979580290938527E-18	73
AA_Res_With_IBM_For_GWAS	8	162797351	91.23327141315808	A/C_hm2	-0.06317205484055567	51.593191570993966	8.258250633231473E-13	73
AA_Res_With_IBM_For_GWAS	8	67492713	52.81478894458802	A/C_hm2	0.07844338832888285	58.16122701463399	3.071287016908314E-14	74
AA_Res_With_IBM_For_GWAS	8	171800640	122.43746538870839	G/A_hm1	-0.0785991743931641	40.07646394075134	2.743127429475947E-10	74
AA_Res_With_IBM_For_GWAS	8	116883756	62.364939567491554	G/A_hm2	0.09530517142258339	64.29077071736089	1.4382571087007756E-15	75
AA_Res_With_IBM_For_GWAS	8	162797351	91.23327141315808	A/C_hm2	-0.051575962917300405	35.18128138491845	3.2876175600283042E-9	75
AA_Res_With_IBM_For_GWAS	8	110210958	60.42994255026912	G/A_hm2	0.057180675667539364	47.709808115015434	5.818561080361425E-12	76
AA_Res_With_IBM_For_GWAS	8	171800640	122.43746538870839	G/A_hm1	-0.08377264948458796	44.11621642244855	3.5599516581827046E-11	76
AA_Res_With_IBM_For_GWAS	8	108965342	60.04102735427609	G/A_hm2	0.0923243414281079	53.493540314112195	3.182019238300973E-13	77
AA_Res_With_IBM_For_GWAS	8	163862001	92.37678937572846	win2k+	-0.04653837446077202	29.01320881849027	7.649367664203157E-8	77
AA_Res_With_IBM_For_GWAS	8	67492713	52.81478894458802	A/C_hm2	0.07191007222441247	47.720844994058	5.7863229687272E-12	78
AA_Res_With_IBM_For_GWAS	8	171800640	122.43746538870839	G/A_hm1	-0.06987826087892643	31.026652649051027	2.7316126679387457E-8	78
AA_Res_With_IBM_For_GWAS	8	118671386	63.39676841172767	A/G_hm1	0.07833502167277936	67.67956278803993	2.658150843670522E-16	79
AA_Res_With_IBM_For_GWAS	8	163215108	91.57214669283967	T/G_hm1	-0.06470306152684828	36.61511273929535	1.5865066908182203E-9	79
AA_Res_With_IBM_For_GWAS	8	118530916	63.339154348433	T/C_hm2	0.0908715618077772	67.08197601208302	3.5792850199727246E-16	80
AA_Res_With_IBM_For_GWAS	8	163980393	92.75025078073146	T/C_hm2	-0.07630512330369428	38.6629763569837	5.613309520741215E-10	80
AA_Res_With_IBM_For_GWAS	8	118672199	63.397101865372285	T/G_hm2	0.06970094265611929	56.400163212242965	7.414751842588139E-14	81
AA_Res_With_IBM_For_GWAS	8	163853887	92.35119396864353	A/G_hm2	-0.05450349278082838	41.14599045549748	1.5965754714855867E-10	81
AA_Res_With_IBM_For_GWAS	8	110210958	60.42994255026912	G/A_hm2	0.07843236031055915	85.59103775107593	3.694634336807715E-20	82
AA_Res_With_IBM_For_GWAS	8	163914223	92.54152103968104	C/T_hm2	-0.0638082256223583	50.60493604262917	1.3566616897028144E-12	82
AA_Res_With_IBM_For_GWAS	8	110211704	60.43017547146307	A/C_hm2	0.0927684439152203	62.82452351147339	2.9886788362834413E-15	83
AA_Res_With_IBM_For_GWAS	8	163980393	92.75025078073146	T/C_hm2	-0.07707871020091366	39.82558298357463	3.1146816533550937E-10	83
AA_Res_With_IBM_For_GWAS	8	104615703	58.68295304108965	G/A_hm1	0.06450451079939828	57.2217055288284	4.9145489766373196E-14	84
AA_Res_With_IBM_For_GWAS	8	171800640	122.43746538870839	G/A_hm1	-0.07528961363553781	35.335008252560016	3.0404196527302097E-9	84
AA_Res_With_IBM_For_GWAS	8	118530916	63.339154348433	T/C_hm2	0.0986695497495705	79.64371288265559	6.997875837330715E-19	85
AA_Res_With_IBM_For_GWAS	8	163980393	92.75025078073146	T/C_hm2	-0.07782828910428248	40.734996892139485	1.9655848745623938E-10	85
AA_Res_With_IBM_For_GWAS	8	67492713	52.81478894458802	A/C_hm2	0.0711549289788924	45.96042731011294	1.4044370713175566E-11	86
AA_Res_With_IBM_For_GWAS	8	161733748	89.23716019044615	C/T_hm2	-0.09964013633237483	32.92664258981407	1.0360628666406314E-8	86
AA_Res_With_IBM_For_GWAS	8	67545647	52.816282368714376	A/G_hm2	0.09281276264758273	59.872981298152844	1.3050128966054306E-14	87
AA_Res_With_IBM_For_GWAS	8	163914223	92.54152103968104	C/T_hm2	-0.05465711163709868	37.58902409592226	9.677159336960846E-10	87
AA_Res_With_IBM_For_GWAS	8	110210958	60.42994255026912	G/A_hm2	0.06934353181050999	68.58964337606025	1.689906756376664E-16	88
AA_Res_With_IBM_For_GWAS	8	163980393	92.75025078073146	T/C_hm2	-0.07861216734066274	40.70392605363592	1.9967322042192388E-10	88
AA_Res_With_IBM_For_GWAS	8	67545647	52.816282368714376	A/G_hm2	0.08637792972677673	53.33576048224981	3.444079919755245E-13	89
AA_Res_With_IBM_For_GWAS	8	173705172	129.2115777839152	G/A_hm2	-0.04803111814799385	34.90935545839174	3.775233202012922E-9	89
AA_Res_With_IBM_For_GWAS	8	104615703	58.68295304108965	G/A_hm1	0.0611223050227069	53.23632136944683	3.620232672641261E-13	90
AA_Res_With_IBM_For_GWAS	8	171800640	122.43746538870839	G/A_hm1	-0.08391658563247648	45.639186332019804	1.6513003534331015E-11	90
AA_Res_With_IBM_For_GWAS	8	119041392	63.58863826972123	A/G_hm2	0.07226858630443456	72.84615759009219	2.0366100317114782E-17	91
AA_Res_With_IBM_For_GWAS	8	162797351	91.23327141315808	A/C_hm2	-0.05761330686784759	43.34038067576839	5.266717546856289E-11	91
AA_Res_With_IBM_For_GWAS	8	104615703	58.68295304108965	G/A_hm1	0.06931114147845077	65.3632689001576	8.426385229641171E-16	92
AA_Res_With_IBM_For_GWAS	8	163980393	92.75025078073146	T/C_hm2	-0.07654115342573767	39.05358924094566	4.605163570370666E-10	92
AA_Res_With_IBM_For_GWAS	8	119041392	63.58863826972123	A/G_hm2	0.06043595789375735	52.8519940806514	4.390116559987434E-13	93
AA_Res_With_IBM_For_GWAS	8	163980393	92.75025078073146	T/C_hm2	-0.07432737248280384	37.01119037890125	1.2974938624009183E-9	93
AA_Res_With_IBM_For_GWAS	8	110210958	60.42994255026912	G/A_hm2	0.07720796215900833	79.20607623128656	8.691368841236205E-19	94
AA_Res_With_IBM_For_GWAS	8	162797351	91.23327141315808	A/C_hm2	-0.05794252542671417	42.080965208339556	9.951074167785017E-11	94
AA_Res_With_IBM_For_GWAS	8	104615703	58.68295304108965	G/A_hm1	0.06837563862216656	63.03931635657835	2.6849276506010774E-15	95
AA_Res_With_IBM_For_GWAS	8	164093744	93.10781363363832	A/G_hm2	-0.08876597629036012	37.93789100811636	8.107522337806504E-10	95
AA_Res_With_IBM_For_GWAS	8	110210958	60.42994255026912	G/A_hm2	0.07640862439190299	81.27444161068934	3.1217592919155927E-19	96
AA_Res_With_IBM_For_GWAS	8	164736697	95.11814568713794	T/C_hm1	-0.06516920403713751	45.50392165619282	1.767836260222793E-11	96
AA_Res_With_IBM_For_GWAS	8	104616959	58.68334519795239	G/A_hm2	0.07902835771102366	50.79073312310404	1.2357499288383335E-12	97
AA_Res_With_IBM_For_GWAS	8	162797351	91.23327141315808	A/C_hm2	-0.04779989071038103	30.465103074193035	3.639434968596582E-8	97
AA_Res_With_IBM_For_GWAS	8	104615703	58.68295304108965	G/A_hm1	0.06703270442980924	63.303800318525234	2.3530143496095477E-15	98
AA_Res_With_IBM_For_GWAS	8	171800640	122.43746538870839	G/A_hm1	-0.08215180566256357	42.893549096115684	6.600082857082987E-11	98
AA_Res_With_IBM_For_GWAS	8	104616959	58.68334519795239	G/A_hm2	0.0848465687833387	60.04757295523351	1.195973525734155E-14	99
AA_Res_With_IBM_For_GWAS	8	163980393	92.75025078073146	T/C_hm2	-0.07864298404613046	41.13094331169309	1.6087740059305775E-10	99
AA_Res_With_IBM_For_GWAS	9	17012302	30.312877375078692	G/C_hm2	-0.05234543881444209	45.70023836407062	1.6012523090248585E-11	0
AA_Res_With_IBM_For_GWAS	9	103364943	50.1369915953925	G/A_hm2	-0.0889191622420293	30.51576180774216	3.546408189274903E-8	0
AA_Res_With_IBM_For_GWAS	9	20909028	37.14000542495499	C/G_hm2	-0.0682974841193723	79.8709102016174	6.252544814756765E-19	1
AA_Res_With_IBM_For_GWAS	9	26018167	42.88503260696705	C/T_hm2	-0.072630955509255	78.60457023325819	1.1706581425466008E-18	2
AA_Res_With_IBM_For_GWAS	9	18948586	33.01711188420222	G/C_hm2	-0.05984628793140403	62.0365060374898	4.428841483457195E-15	3
AA_Res_With_IBM_For_GWAS	9	8013604	10.099587303204768	A/G_hm2	-0.06338538223474455	28.64711404718068	9.227015587342656E-8	3
AA_Res_With_IBM_For_GWAS	9	22680345	39.59970349449228	A/G_hm2	-0.07236893455278225	65.31738725483781	8.621287824077427E-16	4
AA_Res_With_IBM_For_GWAS	9	144992150	84.57474213377736	T/C_hm2	-0.07068933906585978	29.453620531965598	6.105337056546796E-8	4
AA_Res_With_IBM_For_GWAS	9	20828651	36.994658324442796	G/C_hm2	-0.06998476188391069	86.06175731807078	2.927778931959503E-20	5
AA_Res_With_IBM_For_GWAS	9	20909028	37.14000542495499	C/G_hm2	-0.06906264650521649	81.5964074471579	2.6616886878764946E-19	6
AA_Res_With_IBM_For_GWAS	9	26018167	42.88503260696705	C/T_hm2	-0.06773234592419378	67.37844278011309	3.088064939349922E-16	7
AA_Res_With_IBM_For_GWAS	9	13302117	22.77639428549001	C/T_hm2	-0.0677396054516939	29.625193525387505	5.5921528927434616E-8	7
AA_Res_With_IBM_For_GWAS	9	20811378	36.96342380788794	C/T_hm2	-0.07194107566981192	83.64000217654228	9.687766361834111E-20	8
AA_Res_With_IBM_For_GWAS	9	20909028	37.14000542495499	C/G_hm2	-0.07129030214173959	88.04529121489207	1.0996775233193025E-20	9
AA_Res_With_IBM_For_GWAS	9	22680345	39.59970349449228	A/G_hm2	-0.08632745872400131	91.57830801579072	1.9257467322076532E-21	10
AA_Res_With_IBM_For_GWAS	9	23014691	39.77393057951183	G/A_hm2	-0.06506032965715595	76.07984661796597	4.091700983624973E-18	11
AA_Res_With_IBM_For_GWAS	9	20751988	36.856028933092425	A/T_hm1	-0.06879753372372087	77.3209685945227	2.2113907949978674E-18	12
AA_Res_With_IBM_For_GWAS	9	20909028	37.14000542495499	C/G_hm2	-0.060828863833406216	64.31188024739801	1.4231973884697554E-15	13
AA_Res_With_IBM_For_GWAS	9	6772430	6.9376506254298835	T/A_hm2	-0.0667830486396439	29.00768292411011	7.671043583035212E-8	13
AA_Res_With_IBM_For_GWAS	9	26018167	42.88503260696705	C/T_hm2	-0.07416431062125363	80.41835124054084	4.768197479036403E-19	14
AA_Res_With_IBM_For_GWAS	9	27178828	43.623485287100664	T/G_hm2	-0.07829934479388961	79.48729160810579	7.560540443131174E-19	15
AA_Res_With_IBM_For_GWAS	9	17012302	30.312877375078692	G/C_hm2	-0.053705733618327166	48.64738814190128	3.629957209637985E-12	16
AA_Res_With_IBM_For_GWAS	9	103364943	50.1369915953925	G/A_hm2	-0.08939905860517057	30.91081750312104	2.898128008266778E-8	16
AA_Res_With_IBM_For_GWAS	9	23014691	39.77393057951183	G/A_hm2	-0.06813827256284419	85.7110376640327	3.481513128645671E-20	17
AA_Res_With_IBM_For_GWAS	9	18884885	32.81924892837195	G/C_hm1	-0.06119820668635747	43.252269347175954	5.5063523790710484E-11	18
AA_Res_With_IBM_For_GWAS	9	61936001	45.555068970275066	win2k+	-0.07465832993934178	29.373341515298755	6.361416166358982E-8	18
AA_Res_With_IBM_For_GWAS	9	17012302	30.312877375078692	G/C_hm2	-0.049032548916088756	38.38769280220233	6.45396290834547E-10	19
AA_Res_With_IBM_For_GWAS	9	36868001	45.05692229241436	win2k+	-0.0693752864388021	29.457343456750888	6.093715431075523E-8	19
AA_Res_With_IBM_For_GWAS	9	18884885	32.81924892837195	G/C_hm1	-0.06370243066859876	46.98412559584597	8.38507262622132E-12	20
AA_Res_With_IBM_For_GWAS	9	103364943	50.1369915953925	G/A_hm2	-0.0897298135375283	31.16111084356365	2.5503129444658434E-8	20
AA_Res_With_IBM_For_GWAS	9	27178828	43.623485287100664	T/G_hm2	-0.066718144643269	50.78906031649486	1.2368517275778517E-12	21
AA_Res_With_IBM_For_GWAS	9	19798617	35.13204339963854	G/A_hm2	-0.07523432750822007	40.7233518537735	1.9772665575601013E-10	21
AA_Res_With_IBM_For_GWAS	9	116262432	55.59953680463702	G/A_hm1	0.06929249477618772	30.193668786381576	4.1812570159690215E-8	21
AA_Res_With_IBM_For_GWAS	9	23717565	40.918778185049725	G/A_hm2	-0.06776694237212331	87.80819954172844	1.2361769569091148E-20	22
AA_Res_With_IBM_For_GWAS	9	20909028	37.14000542495499	C/G_hm2	-0.06908192583003482	78.96612034573543	9.787020691853037E-19	23
AA_Res_With_IBM_For_GWAS	9	23717565	40.918778185049725	G/A_hm2	-0.06294054398693605	73.0483555307954	1.841849791063522E-17	24
AA_Res_With_IBM_For_GWAS	9	27178828	43.623485287100664	T/G_hm2	-0.056275748828362365	34.300707930396115	5.145647697805545E-9	25
AA_Res_With_IBM_For_GWAS	9	19798617	35.13204339963854	G/A_hm2	-0.07078514731406943	34.15440728376343	5.543465165996186E-9	25
AA_Res_With_IBM_For_GWAS	9	23717565	40.918778185049725	G/A_hm2	-0.06623674435865101	83.57510514084939	1.0003614171477616E-19	26
AA_Res_With_IBM_For_GWAS	9	20909028	37.14000542495499	C/G_hm2	-0.06609980399416517	73.70793454877779	1.3274752776010392E-17	27
AA_Res_With_IBM_For_GWAS	9	22847089	39.686593678023456	A/T_hm2	-0.07493327734825375	82.35744393832526	1.826648578411243E-19	28
AA_Res_With_IBM_For_GWAS	9	23258158	39.899585060104805	A/C_hm2	-0.07361472102496835	87.08824817101569	1.76366151833178E-20	29
AA_Res_With_IBM_For_GWAS	9	23717565	40.918778185049725	G/A_hm2	-0.0686839604979392	87.20235733353415	1.6673012915326548E-20	30
AA_Res_With_IBM_For_GWAS	9	118288001	56.52390920416791	win2k+	0.10981154495844994	30.90143125280078	2.9120584763531215E-8	30
AA_Res_With_IBM_For_GWAS	9	20909028	37.14000542495499	C/G_hm2	-0.07003189041454773	83.77188155285056	9.076335148976858E-20	31
AA_Res_With_IBM_For_GWAS	9	19798617	35.13204339963854	G/A_hm2	-0.09245887333943395	70.45757352783659	6.673700057476817E-17	32
AA_Res_With_IBM_For_GWAS	9	6354778	5.873666377948724	T/C_hm2	-0.0634759877833025	29.44258042467392	6.139931086245335E-8	32
AA_Res_With_IBM_For_GWAS	9	23258158	39.899585060104805	A/C_hm2	-0.0701965458046179	78.53145435119296	1.213838250477792E-18	33
AA_Res_With_IBM_For_GWAS	9	23717565	40.918778185049725	G/A_hm2	-0.06138228715472435	72.91989114462956	1.9631812573315498E-17	34
AA_Res_With_IBM_For_GWAS	9	23717565	40.918778185049725	G/A_hm2	-0.049871649263339035	40.23143853084481	2.5361414175498754E-10	35
AA_Res_With_IBM_For_GWAS	9	12863173	21.915015993249472	C/T_hm2	-0.054527878185817204	33.019751229461406	9.880440364928005E-9	35
AA_Res_With_IBM_For_GWAS	9	20909028	37.14000542495499	C/G_hm2	-0.06636491436198737	75.89408207248111	4.486576383783175E-18	36
AA_Res_With_IBM_For_GWAS	9	27178828	43.623485287100664	T/G_hm2	-0.06077276157814206	43.02869136033778	6.164578339066324E-11	37
AA_Res_With_IBM_For_GWAS	9	13490968	23.14699360257467	C/T_hm1	-0.0467352979463678	29.793655648367668	5.130359593144327E-8	37
AA_Res_With_IBM_For_GWAS	9	12863173	21.915015993249472	C/T_hm2	-0.06168113762393771	47.70279340702999	5.8391440709139205E-12	38
AA_Res_With_IBM_For_GWAS	9	97254379	48.31932092604469	C/T_hm2	-0.06802892223336313	35.78143949107922	2.4231276543996386E-9	38
AA_Res_With_IBM_For_GWAS	9	20823258	36.984906240393684	C/T_hm2	-0.072228275494376	95.26246210769825	3.1380257727142786E-22	39
AA_Res_With_IBM_For_GWAS	9	23014691	39.77393057951183	G/A_hm2	-0.06860296573869966	83.80081958354211	8.94742429261498E-20	40
AA_Res_With_IBM_For_GWAS	9	23717565	40.918778185049725	G/A_hm2	-0.06448945920364009	79.09130580518466	9.198613495446711E-19	41
AA_Res_With_IBM_For_GWAS	9	20909028	37.14000542495499	C/G_hm2	-0.05344640997482724	47.724696986138994	5.775113668539158E-12	42
AA_Res_With_IBM_For_GWAS	9	9743027	14.056110386272882	T/C_hm2	-0.0690302471641633	29.797756644776047	5.119607764801792E-8	42
AA_Res_With_IBM_For_GWAS	9	23717565	40.918778185049725	G/A_hm2	-0.0681595065498412	87.60954965311475	1.3635166866074037E-20	43
AA_Res_With_IBM_For_GWAS	9	59800394	45.51978277482197	C/T_hm2	-0.06502412424851907	65.10314986797539	9.592015933726007E-16	44
AA_Res_With_IBM_For_GWAS	9	18948586	33.01711188420222	G/C_hm2	-0.0659001148225519	73.4825882910979	1.4846158245911702E-17	45
AA_Res_With_IBM_For_GWAS	9	27178828	43.623485287100664	T/G_hm2	-0.07379017657341812	71.51778027116066	3.939680046925601E-17	46
AA_Res_With_IBM_For_GWAS	9	20909028	37.14000542495499	C/G_hm2	-0.06732138113230511	77.8076301026299	1.7374666696025204E-18	47
AA_Res_With_IBM_For_GWAS	9	23717565	40.918778185049725	G/A_hm2	-0.06699488391618591	84.92885724645527	5.123711563601736E-20	48
AA_Res_With_IBM_For_GWAS	9	22847089	39.686593678023456	A/T_hm2	-0.06964821471463901	71.47842426627385	4.017488549294858E-17	49
AA_Res_With_IBM_For_GWAS	9	20909028	37.14000542495499	C/G_hm2	-0.06432097610399218	70.85710342329308	5.471527923162326E-17	50
AA_Res_With_IBM_For_GWAS	9	6772430	6.9376506254298835	T/A_hm2	-0.06871458384653995	30.35582919499473	3.8485130406930614E-8	50
AA_Res_With_IBM_For_GWAS	9	23717565	40.918778185049725	G/A_hm2	-0.0656599744050278	82.59396969693414	1.6249869121684206E-19	51
AA_Res_With_IBM_For_GWAS	9	27178828	43.623485287100664	T/G_hm2	-0.06606376288716145	49.01815250352722	3.0124804933934296E-12	52
AA_Res_With_IBM_For_GWAS	9	19798617	35.13204339963854	G/A_hm2	-0.0708629054182402	35.82278266198553	2.3728072219662698E-9	52
AA_Res_With_IBM_For_GWAS	9	124684938	59.28697477245395	G/T_hm2	0.13476570329954624	31.185132800980327	2.5192656756482497E-8	52
AA_Res_With_IBM_For_GWAS	9	18948586	33.01711188420222	G/C_hm2	-0.07409551529862413	92.95291448755948	9.783142166239364E-22	53
AA_Res_With_IBM_For_GWAS	9	13486822	23.13885749048236	C/G_hm2	-0.06143874079714432	51.3741256777352	9.218597537896576E-13	54
AA_Res_With_IBM_For_GWAS	9	27081532	43.561582312709064	C/T_hm2	-0.08278898481326585	34.20509375407928	5.402266491331139E-9	54
AA_Res_With_IBM_For_GWAS	9	23258158	39.899585060104805	A/C_hm2	-0.06591008755503798	70.55036438519863	6.372209284275324E-17	55
AA_Res_With_IBM_For_GWAS	9	18884885	32.81924892837195	G/C_hm1	-0.08081521248084829	79.32650782458153	8.187152306247844E-19	56
AA_Res_With_IBM_For_GWAS	9	20823258	36.984906240393684	C/T_hm2	-0.06679372304800721	80.724744862965	4.0972249602409454E-19	57
AA_Res_With_IBM_For_GWAS	9	23718323	40.92046206819979	G/A_hm2	-0.06765480292630484	83.52149784531011	1.0272274120703125E-19	58
AA_Res_With_IBM_For_GWAS	9	23525335	40.49174053093443	C/T_hm2	-0.07912470229933732	82.78499182009641	1.4785036244050877E-19	59
AA_Res_With_IBM_For_GWAS	9	20909028	37.14000542495499	C/G_hm2	-0.060419116192921944	59.89939800070855	1.2878969583398546E-14	60
AA_Res_With_IBM_For_GWAS	9	136710675	67.2518660476503	T/C_hm2	-0.06472377575511577	28.65045309578263	9.21124480572462E-8	60
AA_Res_With_IBM_For_GWAS	9	20748597	36.84989692585915	A/G_hm2	-0.07342311827127633	79.04987395386694	9.389326701883787E-19	61
AA_Res_With_IBM_For_GWAS	9	20909028	37.14000542495499	C/G_hm2	-0.06960732676184754	84.224648148446	7.25634238343907E-20	62
AA_Res_With_IBM_For_GWAS	9	27178828	43.623485287100664	T/G_hm2	-0.06714635865396695	58.3384710827897	2.8105234101658762E-14	63
AA_Res_With_IBM_For_GWAS	9	23014691	39.77393057951183	G/A_hm2	-0.06934311075904805	84.32619754003744	6.90114573830302E-20	64
AA_Res_With_IBM_For_GWAS	9	19223085	33.86975212772586	G/A_hm2	-0.06405405644347878	76.16715261643648	3.918325130135008E-18	65
AA_Res_With_IBM_For_GWAS	9	23717565	40.918778185049725	G/A_hm2	-0.06115689873619305	71.62276620211357	3.7394174409572386E-17	66
AA_Res_With_IBM_For_GWAS	9	18884885	32.81924892837195	G/C_hm1	-0.0680917414962209	56.62422879075309	6.627870072458912E-14	67
AA_Res_With_IBM_For_GWAS	9	102969379	49.98257634608443	A/C_hm2	-0.07406140379126476	34.29419381936742	5.162736469266242E-9	67
AA_Res_With_IBM_For_GWAS	9	20909028	37.14000542495499	C/G_hm2	-0.06448565332687199	70.18626019016098	7.637513417695594E-17	68
AA_Res_With_IBM_For_GWAS	9	139761358	72.306881750861	C/G_hm2	-0.06686579428573976	28.667877904108515	9.129382497062501E-8	68
AA_Res_With_IBM_For_GWAS	9	20909028	37.14000542495499	C/G_hm2	-0.07192952669874621	85.92598159064138	3.1308414539786764E-20	69
AA_Res_With_IBM_For_GWAS	9	23717565	40.918778185049725	G/A_hm2	-0.05999515807177509	70.51833804398325	6.474480255732501E-17	70
AA_Res_With_IBM_For_GWAS	9	20909028	37.14000542495499	C/G_hm2	-0.06991126093756311	83.30634420556717	1.1425187579237194E-19	71
AA_Res_With_IBM_For_GWAS	9	18948586	33.01711188420222	G/C_hm2	-0.06236369038044781	68.65278395751531	1.6374882970265593E-16	72
AA_Res_With_IBM_For_GWAS	9	23014691	39.77393057951183	G/A_hm2	-0.056445907034135614	54.22795800312356	2.2017148853175215E-13	73
AA_Res_With_IBM_For_GWAS	9	13302117	22.77639428549001	C/T_hm2	-0.07217621959349979	32.12133701973333	1.5621756660436685E-8	73
AA_Res_With_IBM_For_GWAS	9	20811378	36.96342380788794	C/T_hm2	-0.06957104926209853	75.00689991966328	6.967016693989276E-18	74
AA_Res_With_IBM_For_GWAS	9	12863173	21.915015993249472	C/T_hm2	-0.06609278119302393	55.72403578376663	1.0402952419083956E-13	75
AA_Res_With_IBM_For_GWAS	9	97035160	48.25029926733854	A/G_hm2	-0.07451095789972138	31.275652170780784	2.4054122184650844E-8	75
AA_Res_With_IBM_For_GWAS	9	20909028	37.14000542495499	C/G_hm2	-0.0663655123045327	78.28824738523619	1.3692722355819203E-18	76
AA_Res_With_IBM_For_GWAS	9	20909028	37.14000542495499	C/G_hm2	-0.06168255624562854	64.28233752560618	1.4443179184845922E-15	77
AA_Res_With_IBM_For_GWAS	9	6772380	6.9375232466308105	T/A_hm2	-0.059282686296582295	28.62868633572002	9.314540411709356E-8	77
AA_Res_With_IBM_For_GWAS	9	20823258	36.984906240393684	C/T_hm2	-0.06630509080152457	79.23235295593683	8.57795961985146E-19	78
AA_Res_With_IBM_For_GWAS	9	26944910	43.47465881978716	T/G_hm2	-0.06819578506340292	77.78678491087203	1.755507760484554E-18	79
AA_Res_With_IBM_For_GWAS	9	27178828	43.623485287100664	T/G_hm2	-0.07244223558545	66.23262416910902	5.46406871100758E-16	80
AA_Res_With_IBM_For_GWAS	9	20666164	36.700833619645415	T/A_hm1	-0.0844421072962449	29.07739781319939	7.402033797364537E-8	80
AA_Res_With_IBM_For_GWAS	9	12863173	21.915015993249472	C/T_hm2	-0.056534115139290325	37.50393752341757	1.010408961135032E-9	81
AA_Res_With_IBM_For_GWAS	9	22680345	39.59970349449228	A/G_hm2	-0.05705923834730827	36.54371409866777	1.6450875018021993E-9	81
AA_Res_With_IBM_For_GWAS	9	17031066	30.332873325589674	T/C_hm2	-0.05381549931939936	37.868341725440295	8.398878316068004E-10	82
AA_Res_With_IBM_For_GWAS	9	116234543	55.586809656368864	T/G_hm2	0.11588340705011188	34.399386260362995	4.893721773669784E-9	82
AA_Res_With_IBM_For_GWAS	9	27178828	43.623485287100664	T/G_hm2	-0.05165215363640734	29.491349328519522	5.988688649586233E-8	82
AA_Res_With_IBM_For_GWAS	9	18948586	33.01711188420222	G/C_hm2	-0.06705855704946016	77.92748490186169	1.6372774616856914E-18	83
AA_Res_With_IBM_For_GWAS	9	19798617	35.13204339963854	G/A_hm2	-0.09935719445324524	77.9866922379187	1.5903117453450546E-18	84
AA_Res_With_IBM_For_GWAS	9	117349516	56.09562997138722	T/G_hm2	0.12527493206579243	39.104615684628804	4.487759285966078E-10	84
AA_Res_With_IBM_For_GWAS	9	125054001	59.54261876065061	win2k-	-0.05709553497741568	29.2059612828774	6.93061841901198E-8	84
AA_Res_With_IBM_For_GWAS	9	27178828	43.623485287100664	T/G_hm2	-0.07623370788395165	76.7801055415545	2.891389052202986E-18	85
AA_Res_With_IBM_For_GWAS	9	23718323	40.92046206819979	G/A_hm2	-0.07272063226848108	91.12200464333691	2.4113898187026213E-21	86
AA_Res_With_IBM_For_GWAS	9	27178828	43.623485287100664	T/G_hm2	-0.06435325616302451	48.03017900873034	4.952016584252005E-12	87
AA_Res_With_IBM_For_GWAS	9	12863173	21.915015993249472	C/T_hm2	-0.053774822208343884	33.59956441008753	7.3532538037536244E-9	87
AA_Res_With_IBM_For_GWAS	9	20909028	37.14000542495499	C/G_hm2	-0.0818285372193828	110.68594805910719	1.620485829598366E-25	88
AA_Res_With_IBM_For_GWAS	9	118288001	56.52390920416791	win2k+	0.10951307098908271	30.444009561064384	3.678887535682834E-8	88
AA_Res_With_IBM_For_GWAS	9	23258158	39.899585060104805	A/C_hm2	-0.06884981933404098	76.33043512571551	3.613562888235887E-18	89
AA_Res_With_IBM_For_GWAS	9	20748597	36.84989692585915	A/G_hm2	-0.07385289160968175	78.3847156827487	1.305367539751102E-18	90
AA_Res_With_IBM_For_GWAS	9	20748597	36.84989692585915	A/G_hm2	-0.07492266540228314	85.51011796568949	3.844769337856148E-20	91
AA_Res_With_IBM_For_GWAS	9	23258158	39.899585060104805	A/C_hm2	-0.06951492138871052	77.84422700064876	1.7062405072087168E-18	92
AA_Res_With_IBM_For_GWAS	9	20909028	37.14000542495499	C/G_hm2	-0.0784743530076911	104.0729718693388	4.13793679666198E-24	93
AA_Res_With_IBM_For_GWAS	9	118288001	56.52390920416791	win2k+	0.11012210698328975	31.234964818376234	2.455913777708891E-8	93
AA_Res_With_IBM_For_GWAS	9	26018167	42.88503260696705	C/T_hm2	-0.05525011296579381	38.59951116831159	5.796828267586853E-10	94
AA_Res_With_IBM_For_GWAS	9	13663632	23.48582754425213	G/C_hm2	-0.049948487022201685	29.720862709382814	5.32501667891967E-8	94
AA_Res_With_IBM_For_GWAS	9	22680345	39.59970349449228	A/G_hm2	-0.078557073020803	76.37225318782757	3.539402839852574E-18	95
AA_Res_With_IBM_For_GWAS	9	23141871	39.839718911683995	G/A_hm1	-0.08973650696592111	82.34879807036221	1.8344767303586386E-19	96
AA_Res_With_IBM_For_GWAS	9	27178828	43.623485287100664	T/G_hm2	-0.05703182651489069	35.026244404064144	3.5573253277516584E-9	97
AA_Res_With_IBM_For_GWAS	9	19798617	35.13204339963854	G/A_hm2	-0.06690599555670404	30.742839168533486	3.1578422468452215E-8	97
AA_Res_With_IBM_For_GWAS	9	20909028	37.14000542495499	C/G_hm2	-0.0688087612803249	81.77095844957633	2.441472958856342E-19	98
AA_Res_With_IBM_For_GWAS	9	20909028	37.14000542495499	C/G_hm2	-0.06526181592866857	72.4106038674056	2.5282220305769758E-17	99
asiavg	10	109714040	44.18418091580333	G/T_hm1	0.26176565432257454	59.4757797355326	1.5638540806872712E-14	0
asiavg	10	77185942	38.3282506421714	T/A_hm2	-0.08555891311985134	31.809769126100843	1.8218167743123804E-8	0
asiavg	10	109714040	44.18418091580333	G/T_hm1	0.23088262995068967	50.10517821638582	1.7221448421609712E-12	1
asiavg	10	20243274	34.1694340398382	C/G_hm2	-0.1745265969609984	48.08707235354749	4.756574527752757E-12	1
asiavg	10	99526257	43.248647452747	C/T_hm2	0.2297949549292468	48.138041084790245	4.636188142026499E-12	2
asiavg	10	139879680	68.88022448481654	C/T_hm2	-0.14123999885936814	34.72637355031635	4.118048990484998E-9	2
asiavg	10	23230598	34.96697422096942	A/T_hm2	-0.18414160890471626	31.051284620915624	2.6840913118343828E-8	2
asiavg	10	99526257	43.248647452747	C/T_hm2	0.25889105018325276	62.03823660842295	4.34131133809874E-15	3
asiavg	10	141071619	72.16471957375231	C/T_hm2	-0.15393574109029756	30.80624496523214	3.042203717330146E-8	3
asiavg	10	99526257	43.248647452747	C/T_hm2	0.27885046389194834	66.95852822893198	3.72281000264633E-16	4
asiavg	10	77186166	38.328328819522305	C/T_hm1	-0.10290963321113655	43.39999920235482	5.062043350119062E-11	4
asiavg	10	15968001	33.05952056879352	win2k-	-0.1905947149675284	45.16870676010789	2.071931463415933E-11	5
asiavg	10	109714040	44.18418091580333	G/T_hm1	0.2077434976998934	39.452488961310976	3.7328146607413723E-10	5
asiavg	10	86462407	40.511408108337776	A/T_hm2	-0.15180055670460932	65.59360772363411	7.354349297563962E-16	6
asiavg	10	92152439	41.802858801026716	A/G_hm2	0.11883716474427569	35.911438054755834	2.253291557590936E-9	6
asiavg	10	99526257	43.248647452747	C/T_hm2	0.2744283294481238	65.23103921311686	8.812857536592976E-16	7
asiavg	10	77185942	38.3282506421714	T/A_hm2	-0.09871415611318474	42.33618999307534	8.667703206756947E-11	7
asiavg	10	102718982	43.47327445462499	G/T_hm2	0.2203430860747112	78.25355926722723	1.3519711983216497E-18	8
asiavg	10	22567381	34.789912085154526	G/A_hm1	-0.11504838797651167	39.96332713627676	2.8813460742198717E-10	8
asiavg	10	98828595	42.839834089344954	T/C_hm2	0.22764707402535062	62.77199755947267	3.008683723508824E-15	9
asiavg	10	75176001	37.626769367149876	win2k-	-0.10822391316743347	35.998251460270176	2.1559852007765603E-9	9
asiavg	10	98828595	42.839834089344954	T/C_hm2	0.262628581127312	79.91509442867611	5.929623170197806E-19	10
asiavg	10	30456250	35.883157744973865	G/-_hm1	-0.10189283223304255	37.45862340451787	1.026529461162579E-9	10
asiavg	10	101759700	43.419913033659284	C/T_hm2	0.23000153061207718	50.8189929416965	1.2026500740819317E-12	11
asiavg	10	113323070	45.20688994021492	A/G_hm2	-0.17212789456329525	36.820601777684736	1.419440029723997E-9	11
asiavg	10	99526257	43.248647452747	C/T_hm2	0.2851778888139725	69.46426585540884	1.0679540666532605E-16	12
asiavg	10	77186166	38.328328819522305	C/T_hm1	-0.09013443475460811	32.26254453682941	1.4458242206007544E-8	12
asiavg	10	99526257	43.248647452747	C/T_hm2	0.2627784649823499	62.50874872254104	3.4316380531796816E-15	13
asiavg	10	19578613	33.991986480389556	T/C_hm2	-0.10103750234326432	31.45929177056985	2.1789497715031863E-8	13
asiavg	10	102718982	43.47327445462499	G/T_hm2	0.19604492937445328	66.84575838571156	3.9381506308129766E-16	14
asiavg	10	14883201	32.43651154643577	C/A_hm2	-0.09910712389561967	45.13734513350124	2.104990022863017E-11	14
asiavg	10	99473233	43.21362915901706	G/T_hm1	0.31996255105588967	57.826143711977025	3.571830855863035E-14	15
asiavg	10	56698001	36.33810939459997	win2k-	-0.0886932454630971	37.530346707601886	9.898160596220058E-10	15
asiavg	10	99526257	43.248647452747	C/T_hm2	0.2521389071663827	57.825688617618795	3.572645152280329E-14	16
asiavg	10	141558011	73.5287108443872	C/G_hm2	-0.14505900236669433	33.30563650841094	8.492373649840455E-9	16
asiavg	10	109244044	44.10175584433835	C/G_hm2	0.3357926503239638	64.57607745825135	1.222047783087788E-15	17
asiavg	10	78937326	38.794302661469295	C/T_hm1	-0.09572930639196028	31.01636542891557	2.7323793186773548E-8	17
asiavg	10	102718982	43.47327445462499	G/T_hm2	0.18948515974175617	65.75710362270488	6.778245886839414E-16	18
asiavg	10	19519185	33.97612069402824	A/G_hm2	-0.1688118042200982	34.69469158692941	4.184921558681259E-9	18
asiavg	10	102718982	43.47327445462499	G/T_hm2	0.21117357643462423	79.79994886148373	6.278051759867551E-19	19
asiavg	10	86433685	40.50270267812791	T/C_hm2	-0.10707172022588704	52.53976396241068	5.064295624649209E-13	19
asiavg	10	113323070	45.20688994021492	A/G_hm2	-0.1681998303027543	34.839451556667925	3.887607762751784E-9	20
asiavg	10	102718982	43.47327445462499	G/T_hm2	0.13337644568193444	33.11345820404627	9.366664483134364E-9	20
asiavg	10	102718982	43.47327445462499	G/T_hm2	0.23587726303251022	78.75350786704139	1.0549685080453672E-18	21
asiavg	10	114657395	45.64496386934565	T/C_hm2	-0.127597363537939	38.37521480890437	6.446340339795238E-10	21
asiavg	10	99526257	43.248647452747	C/T_hm2	0.2503147203471249	55.19211388838101	1.3374752787404383E-13	22
asiavg	10	30821993	35.89811064499255	A/G_hm2	-0.14880311888716247	34.39557918896746	4.873403726052096E-9	22
asiavg	10	99381120	43.152723448444945	+/-_hm2	0.2583609905411791	42.597419197575626	7.595027250775157E-11	23
asiavg	10	63381972	36.451448581952015	C/T_hm2	-0.12655547970275288	30.822303155137746	3.017330816714307E-8	23
asiavg	10	99526257	43.248647452747	C/T_hm2	0.29165477842694537	72.74754766401097	2.083851338065477E-17	24
asiavg	10	23850001	35.13233920767199	win2k-	-0.09993311327778573	31.792708485975542	1.8377581671748078E-8	24
asiavg	10	102718982	43.47327445462499	G/T_hm2	0.17439771226325276	53.65509208758221	2.892423165539637E-13	25
asiavg	10	25936001	35.68924865244422	win2k-	-0.11019335943453708	37.1835812703139	1.1804157295792386E-9	25
asiavg	10	109714040	44.18418091580333	G/T_hm1	0.2960128848062629	74.14252560509506	1.0414683284762693E-17	26
asiavg	10	65806001	36.56158956435784	win2k-	-0.08673100340757764	32.04571944144425	1.615041213009087E-8	26
asiavg	10	89417460	41.35319317985571	C/G_hm1	-0.15409853509118543	44.90374873988407	2.3684298142079242E-11	27
asiavg	10	99526257	43.248647452747	C/T_hm2	0.21689208597826354	43.20410498942064	5.588870539110915E-11	27
asiavg	10	109244044	44.10175584433835	C/G_hm2	0.28384749008118126	51.0397905506814	1.0762683313502981E-12	28
asiavg	10	23230598	34.96697422096942	A/T_hm2	-0.18051310995531664	29.66269629859052	5.460889451966646E-8	28
asiavg	10	99526257	43.248647452747	C/T_hm2	0.28923327902586177	74.81911927907608	7.440669596484803E-18	29
asiavg	10	70833471	36.75009698147549	A/G_hm2	-0.13979322708610425	41.602207859453536	1.2565278883687983E-10	29
asiavg	10	99526257	43.248647452747	C/T_hm2	0.2651255630654524	63.15383295961266	2.4861734089431904E-15	30
asiavg	10	40243601	36.14690555979992	T/C_hm1	-0.11989722854698412	31.472367118620618	2.1644437650183763E-8	30
asiavg	10	102284739	43.449119072240656	C/A_hm2	0.2459859848398951	55.94984754217897	9.146447292062875E-14	31
asiavg	10	141558011	73.5287108443872	C/G_hm2	-0.14483511841268534	33.612577111829204	7.262364108022385E-9	31
asiavg	10	109714040	44.18418091580333	G/T_hm1	0.209190413186641	40.696927052672876	1.9870272276030872E-10	32
asiavg	10	25412001	35.549353787173125	win2k-	-0.1268968557435524	36.021586414142945	2.1305553435468653E-9	32
asiavg	10	99526257	43.248647452747	C/T_hm2	0.285524228949295	64.5878427562776	1.21489156537415E-15	33
asiavg	10	65806001	36.56158956435784	win2k-	-0.09885637456911839	39.59631980871632	3.4703471658382444E-10	33
asiavg	10	102718982	43.47327445462499	G/T_hm2	0.1970502031761639	69.88932523410436	8.642064953486505E-17	34
asiavg	10	23230598	34.96697422096942	A/T_hm2	-0.23924479834774753	51.617816181595785	8.048580926970114E-13	34
asiavg	10	99473233	43.21362915901706	G/T_hm1	0.28738674471621056	49.905769883343154	1.9038906348307425E-12	35
asiavg	10	113323070	45.20688994021492	A/G_hm2	-0.17121118251843714	35.45567521323549	2.841139200522934E-9	35
asiavg	10	101759700	43.419913033659284	C/T_hm2	0.21764262991924502	44.61418038374064	2.741278820822932E-11	36
asiavg	10	20243274	34.1694340398382	C/G_hm2	-0.14690373748333857	33.22430062547292	8.851951477684234E-9	36
asiavg	10	98828595	42.839834089344954	T/C_hm2	0.17691789451453888	38.48846298501761	6.086384256451054E-10	37
asiavg	10	19519185	33.97612069402824	A/G_hm2	-0.16830218653150752	35.1479214086284	3.322753953955648E-9	37
asiavg	10	98828595	42.839834089344954	T/C_hm2	0.22278599872799715	59.246132162578675	1.7543329328383957E-14	38
asiavg	10	86432508	40.50234593795115	G/C_hm2	-0.10124486001142313	34.95045202823635	3.6740452735904386E-9	38
asiavg	10	99526257	43.248647452747	C/T_hm2	0.26244624264010963	59.39557169467669	1.6279064055956462E-14	39
asiavg	10	23850001	35.13233920767199	win2k-	-0.11322149264758881	41.35234444944475	1.4259098893217028E-10	39
asiavg	10	102718982	43.47327445462499	G/T_hm2	0.19131856953209642	61.879931103202836	4.698775914092128E-15	40
asiavg	10	19519519	33.9762098636561	C/A_hm2	-0.1702789778710332	41.49015428792923	1.3298424022549735E-10	40
asiavg	10	109112630	44.07870924747053	G/C_hm2	0.26544489126779447	43.74360025895182	4.2552135752832865E-11	41
asiavg	10	33187093	35.9861814872106	T/C_hm2	-0.13880981761784997	43.68779703431984	4.376896710897262E-11	41
[truncated: 112,766 more rows]
