# Supplementary material for: Association Mapping across Numerous Traits Reveals Patterns of Functional Variation in Maize
Source: PLoS Genet. 2014 Dec 4;10(12):e1004845. doi: 10.1371/journal.pgen.1004845 (PMC4256217; doi:10.1371/journal.pgen.1004845)
Supplement: Dataset S3 — Bioinformatic scripts. This file contains the various bioinformatics scripts that were used to perform the NAM-GWAS analysis and the subsequent analyses that form the basis for this paper. (GZ) [file pgen.1004845.s008.gz › Scripts/1_HarvestHits.pl]

#! usr/bin/perl -w

#Purpose: Go through GWAS hits and compile a convenient file of all potential hits.
#Arguments: (0) Folder that contains subfolders with output, (1) Output file

use strict;

my $folder=$ARGV[0];
my $outfile=$ARGV[1];

#columns in input files with needed data
my @filelist = <$folder/*/*model*>;
open (OUTFILE, ">$outfile") or die "Cannot open file $outfile\n";

my $header="chr\tpos\tcm\tallele\teffect\tfval\tpval\titer\n";
print OUTFILE "trait\t$header";
foreach my $file (@filelist){
	$file =~ /$folder\/(\w+)\/.*(chr\d+.)+/;	#capture trait and chromosome via regex
	my $trait=$1;
	my $chrom=$2;
	#print "Trait: $trait; \tChrom: $chrom\n";
	open (INFILE, $file) or die "Cannot open file $file\n";
	while (my $line=<INFILE>){
		print OUTFILE "$trait\t$line";
	}
}

close OUTFILE;
exit;
