# Supplementary material for: Association Mapping across Numerous Traits Reveals Patterns of Functional Variation in Maize
Source: PLoS Genet. 2014 Dec 4;10(12):e1004845. doi: 10.1371/journal.pgen.1004845 (PMC4256217; doi:10.1371/journal.pgen.1004845)
Supplement: Dataset S3 — Bioinformatic scripts. This file contains the various bioinformatics scripts that were used to perform the NAM-GWAS analysis and the subsequent analyses that form the basis for this paper. (GZ) [file pgen.1004845.s008.gz › Scripts/20a_GraphAlleleTypeDifferences.r]

#! /usr/bin/Rscript

options(stringsAsFactors=F)
args=commandArgs(T)
#setwd("/media/STORAGE/Working_Files/GeneticLoad/GWAS/")
#setwd("/home/jason/Work/WorkFromHome/GWAS")
#args=c("20_gwas_alleles_all.txt", "20_gwas_alleles_synonymous.txt","20_input_alleles_missense.txt","20_gwas_alleles_missense.txt","20_input_alleles_all.txt","20_input_alleles_synonymous.txt")

#Load data

data=list()
for(i in 1:length(args)){
	cat("Reading in file",args[1],"\n")
	data[[i]] = scan(args[i], what=character())
}

#Process to allele types
process.types=function(x){
	#Filter
	x=sub(x, pattern="_hm1|_hm2", replacement="")
	x= x [!grepl(x, pattern="\\+|-+", fixed=F)]
	#Split alleles
	a1=sub(x, pattern="/.+", replacement="")
	a2=sub(x, pattern=".+/", replacement="")
	x=cbind(a1, a2)
	#Sort
	wrongs = which(x[,1] > x[,2])
	x[wrongs,1:2] = x[wrongs,2:1]
	#Put back together
	x=paste(x[,1], x[,2], sep="|")
	x=table(x)
	x=x[order(names(x))]
	return(x)
}
alleles=lapply(X=data, FUN=process.types)
comp = do.call(what=rbind, args=alleles)
rownames(comp)=args
header=names(alleles[[1]])
for(i in 2:length(alleles)){
	if(!identical(header, names(alleles[[i]]))){
		cat("WARNING! Header does not match at row",i)
	}
}

#Redo format
rownames(comp) = sub(rownames(comp), pattern="20_(.+)_alleles_(.+)\\.txt", replacement="\\2_\\1", perl=T)
toplot=t(comp)
colnames(toplot) = sub(colnames(toplot), pattern="20_(.+)_alleles_(.+)\\.txt", replacement="\\2_\\1", perl=T)
toplot = toplot[,order(colnames(toplot))]
for(i in 1:ncol(toplot)){	#normalize by type
	toplot[,i] = toplot[,i] / sum(toplot[,i])
}

#Significance tests
chisq.test(comp[rownames(comp)=="all_gwas" | rownames(comp)=="all_input",])
chisq.test(comp[rownames(comp)=="synonymous_gwas" | rownames(comp)=="synonymous_input",])
chisq.test(comp[rownames(comp)=="missense_gwas" | rownames(comp)=="missense_input",])

#Test transitions/transversions vs others
trans = rownames(toplot) %in% c("A|G","C|T")
compiled = matrix(NA, nrow=nrow(comp), ncol=2)
compiled[,1] = rowSums(comp[,trans])
compiled[,2] = rowSums(comp[,!trans])
rownames(compiled) = rownames(comp)
colnames(compiled) = c("trans","notTrans")
compiled = compiled[order(rownames(compiled)),]
chisq.test(compiled[rownames(compiled)=="all_gwas" | rownames(compiled)=="all_input",])
chisq.test(compiled[rownames(compiled)=="synonymous_gwas" | rownames(compiled)=="synonymous_input",])
chisq.test(compiled[rownames(compiled)=="missense_gwas" | rownames(compiled)=="missense_input",])

#Plot
png("20a_category_comparisons.png", width=1000, height=500)
	par(cex=1.4, mar=c(8,4,4,1), mfrow=c(1,2))
	barplot(cbind(toplot, rep(0,nrow(toplot))), las=2, col=rainbow(ncol(toplot)), legend=T)
	barplot(cbind(t(compiled / rowSums(compiled)), rep(0,ncol(compiled))), las=2, col=rainbow(nrow(compiled)), legend=T)
dev.off()
