# Supplementary material for: Association Mapping across Numerous Traits Reveals Patterns of Functional Variation in Maize
Source: PLoS Genet. 2014 Dec 4;10(12):e1004845. doi: 10.1371/journal.pgen.1004845 (PMC4256217; doi:10.1371/journal.pgen.1004845)
Supplement: Dataset S3 — Bioinformatic scripts. This file contains the various bioinformatics scripts that were used to perform the NAM-GWAS analysis and the subsequent analyses that form the basis for this paper. (GZ) [file pgen.1004845.s008.gz › Scripts/20_CountAlleleTypesSynNonsyn.sh]

#! /bin/bash

#Harvest alleles from input and gwas hits to see if any difference in allele types for synonymous vs nonsynonymous

#Step 1: Get alleles for all input and GWAS hits
inputs="input_so_terms/*.WorstPerSnpFgs.*"
gwas=2a_gwas_hits_fgs.WorstPerSnp.vcf

#for type in "." synonymous missense; do	# "." is so finds everything
#	
#	pattern="${type}_variant"
#	if [ $type == "." ]; then	#If doing all, then set variables appropriately
#		type="all"
#		pattern="."
#	fi
#	#Do search: Pipeline is (1) Find pattern (2) remove commented lines (3) grab needed columns, and (4) trim to just alleles
#	##Note: If want to see the allele classification (just to be sure), add field 7 to the cut command
#	grep --no-filename -e "$pattern" $gwas | grep --invert-match "^#" | cut --fields=1 | sed -r -e "s/.+\|//" > 20_gwas_alleles_$type.txt
#	grep --no-filename -e "$pattern" $inputs | grep --invert-match "^#" | cut --fields=1 | sed -r -e "s/.+\|//" > 20_input_alleles_$type.txt
#done

#Graph results in R
Rscript 20a_GraphAlleleTypeDifferences.r 20_*.txt
