# Supplementary material for: Association Mapping across Numerous Traits Reveals Patterns of Functional Variation in Maize
Source: PLoS Genet. 2014 Dec 4;10(12):e1004845. doi: 10.1371/journal.pgen.1004845 (PMC4256217; doi:10.1371/journal.pgen.1004845)
Supplement: Dataset S3 — Bioinformatic scripts. This file contains the various bioinformatics scripts that were used to perform the NAM-GWAS analysis and the subsequent analyses that form the basis for this paper. (GZ) [file pgen.1004845.s008.gz › Scripts/21b_FindGwasHitsInNcrnas.r]

#! /usr/bin/rscript

options(stringsAsFactors=F)
args=commandArgs(T)
#setwd("/home/jason/Work/WorkFromHome/GWAS")
#args=c("11_gwas_hits_input_snps.hmp.txt","21a_converted_ncRNAs_agpv2.gff", "21b_intergenic_gwas_hits.txt")

#Read in data
hits=read.delim(args[1])
rnas=read.delim(args[2], header=T)
names(rnas)[1:5]=c("chr","origin", "unknown","start","stop")

#Process RNAs
rnas=rnas[rnas$chr != "SEQ",]
rnas$chr=as.numeric(rnas$chr)
rnas$start=as.numeric(rnas$start)
rnas$stop=as.numeric(rnas$stop)

#Check for hits
rnas$hits=NA
window=1000
for(i in 1:nrow(rnas)){
	myhits = which(hits$chrom == rnas$chr[i] & abs(hits$pos - rnas$start[i]) < window & abs(hits$pos - rnas$stop[i]) < window )
	if(length(myhits)>0){
		rnas$hits[i] = paste(hits$rs.[myhits], collapse="_")
	}
}
table(rnas$hits)

#None found
