# Supplementary material for: Association Mapping across Numerous Traits Reveals Patterns of Functional Variation in Maize
Source: PLoS Genet. 2014 Dec 4;10(12):e1004845. doi: 10.1371/journal.pgen.1004845 (PMC4256217; doi:10.1371/journal.pgen.1004845)
Supplement: Dataset S3 — Bioinformatic scripts. This file contains the various bioinformatics scripts that were used to perform the NAM-GWAS analysis and the subsequent analyses that form the basis for this paper. (GZ) [file pgen.1004845.s008.gz › Scripts/21c_FindAllIntergenicHitsNearRnas.py]

#! /usr/bin/python

#Get all Intergenic SNPs that occur within 5 kb of an ncRNA transcipt
#Arguments: None, hardcoded for now b/c I'm lazy

import glob

rnafile="21a_converted_ncRNAs_agpv2.gff"
inputfiles="input_so_terms/*WorstPerSnpFgs.vcf"
outfile="21c_intergenic_hits_near_snps.txt"

chromID,startID,stopID = (0,3,4)    #IDs for RNA file
locID = 1    #Column IDs for VEP output files
mindist=5000    #Minimum distance to filter for

def main():
    snps=load_snps();
    parse_files(inputfiles, snps)
    
def load_snps():
    snps=dict()
    for i in range(1,11):
        snps[str(i)]=list() #Convert to string now to save lots of conversions for SNPs later.
    count=0
    for line in open(rnafile, "r"):
        if line.startswith("SEQ"):
            continue
        count+=1
        tokens=line.split("\t")
        snps[tokens[chromID]].append(int(tokens[startID]))
        snps[tokens[chromID]].append(int(tokens[stopID]))
    print "Total",count,"SNPs loaded"
    return snps

def parse_files(inputfiles, snps):
    infiles=glob.glob(inputfiles)
    OUT=open(outfile, "w")
    found=total=0
    for infile in sorted(infiles):
        print "Processing",infile
        count=0
        for line in open(infile, "r"):
            if line.find("intergenic_variant") == -1:   #Only interested in intergenic variants, so skip those not found
                continue
            count+=1
            if count % 1e6==0: print "\tProcessed",count,"lines"
            #if count > 1000: break  #For debugging
            tokens=line.split("\t")
            chrom, pos = tokens[locID].split(":")
            if pos.find("-") != -1: #If contains a range due to indel
                pos = pos.split("-")    #To manage indels
                pos = pos[len(pos)-1]
            pos=int(pos)
            for rnapos in snps[chrom]:
                if abs(pos - rnapos) <= mindist:
                    OUT.write(line)
                    found+=1
                    break
        total+=count
    print "Total",found,"SNPs out of",total,"passed filtering"
    
if __name__ == '__main__':
    main()
