# Supplementary material for: Association Mapping across Numerous Traits Reveals Patterns of Functional Variation in Maize
Source: PLoS Genet. 2014 Dec 4;10(12):e1004845. doi: 10.1371/journal.pgen.1004845 (PMC4256217; doi:10.1371/journal.pgen.1004845)
Supplement: Dataset S3 — Bioinformatic scripts. This file contains the various bioinformatics scripts that were used to perform the NAM-GWAS analysis and the subsequent analyses that form the basis for this paper. (GZ) [file pgen.1004845.s008.gz › Scripts/21d_DetermineEnrichmentOfIntergenicRnas.r]

#! /usr/bin/rscript

#Test for intergenic enrichment of hits near ncRNAs
#setwd("/media/STORAGE/Working_Files/GeneticLoad/GWAS")
infile="21c_intergenic_hits_near_snps.txt"

input.close=nrow(read.delim(infile))	#Number of intergenic input hits within 5 kb of a ncRNA
input.intergenic=17570762	#Number of total intergenic hits

gwas.close=13	#Number of intergenic GWAS hits wtihin 5 kb of a ncRNA
gwas.intergenic=1720 #Total number of intergenic GWAS effects

#First, basic binomial test
binom.test(x=gwas.close, n=gwas.intergenic, p=input.close/input.intergenic, alternative="two.sided")
