# Supplementary material for: Association Mapping across Numerous Traits Reveals Patterns of Functional Variation in Maize
Source: PLoS Genet. 2014 Dec 4;10(12):e1004845. doi: 10.1371/journal.pgen.1004845 (PMC4256217; doi:10.1371/journal.pgen.1004845)
Supplement: Dataset S3 — Bioinformatic scripts. This file contains the various bioinformatics scripts that were used to perform the NAM-GWAS analysis and the subsequent analyses that form the basis for this paper. (GZ) [file pgen.1004845.s008.gz › Scripts/21_CheckForMirnaHits.sh]

#! /bin/bash

#Check to see how many of my intergenic hits fall within microRNA genes

#Update microRNA gene list to current coordinates
##Reformat microRNA list from AGPv3 (from Gramene)
infile=21_Zea_mays.AGPv3.20.ncrna.GRAMENE.fa
grep ">" $infile | cut --fields=1,4-6 --delim=":" --output-delimiter="	" | sed -e "s/^>//" -e "s/ /_/" > 21_zmays_agpv3_ncrnas.txt
sed -r -e "s|^(.+)\t(.+)\t(.+)\t(.+)$|\2\t\3\t\4\t\1|" 21_zmays_agpv3_ncrnas.txt > 21_zmays_agpv3_ncrnas.bed
###
#Plug into online converter at http://gramene.org/tools.html
###

#Parse - script is incomplete because found 0 hits within ncRNAs.
Rscript 21b_FindGwasHitsInNcrnas.r 11_gwas_hits_input_snps.hmp.txt 21a_converted_ncRNAs_agpv2.gff 21b_intergenic_gwas_hits.txt
