# Supplementary material for: Association Mapping across Numerous Traits Reveals Patterns of Functional Variation in Maize
Source: PLoS Genet. 2014 Dec 4;10(12):e1004845. doi: 10.1371/journal.pgen.1004845 (PMC4256217; doi:10.1371/journal.pgen.1004845)
Supplement: Dataset S3 — Bioinformatic scripts. This file contains the various bioinformatics scripts that were used to perform the NAM-GWAS analysis and the subsequent analyses that form the basis for this paper. (GZ) [file pgen.1004845.s008.gz › Scripts/22a_PlotEnrichmentOfPermutedTraitQtlInGwas.r]

#Calculate enrichment of various SNP effects in GWAS
#Arguments: (1) Input category count file, (2) GWAS category count file

#setwd("/home/jgw87/Working_Files/GeneticLoad/GWAS")

#Get file list
files=list.files(path="22_PreviousQTL/", pattern="22_permutations")
traits=unique(sub(files, pattern=".+__(.+)__.+", replacement="\\1", perl=T))

#Load data
perms=list()
totals=list()
for(trait in traits){
	for(chr in 1:10){
		infile=paste("22_PreviousQTL/22_permutations__", trait, "__chr", chr, ".txt", sep="")
		vals=read.delim(infile, header=T, row.names=1, colClasses="integer")
		if(chr==1){	#First time through, initiate data frame
			perms[[trait]]=vals
		}else{
			perms[[trait]][,chr]=vals[,1]
		}
	}
	totals[[trait]] = rowSums(perms[[trait]])
	#totals[[trait]] = data.frame(trait=trait, total=rowSums(perms[[trait]]), type=c("gwas",rep("perm", nrow(perms[[trait]])-1)))
}

#Make histograms of distributions to tell what is valid for mean-stdev analysis
pvals=numeric()
png("22a_trait_qtl_permutation_distributions.png", width=500, height=300 * length(totals))
	par(mfrow=c(length(totals),1), cex=1.3)
	for(i in 1:length(totals)){
		term=names(totals)[i]
		hist(totals[[i]][-1], main=paste("Dist. of perms for",term), xlim=range(totals[[i]]), xlab="Hits in QTL", ylab=)
		abline(v=totals[[i]][1])
		pval= sum(totals[[i]][-1] >= totals[[i]][1]) / length(totals[[i]][-1])
		legend(x="topright", bty="n", legend=paste("p =", pval))
		pvals=c(pvals, pval)
	}
dev.off()
cbind(names(totals), pvals)
