# Supplementary material for: Association Mapping across Numerous Traits Reveals Patterns of Functional Variation in Maize
Source: PLoS Genet. 2014 Dec 4;10(12):e1004845. doi: 10.1371/journal.pgen.1004845 (PMC4256217; doi:10.1371/journal.pgen.1004845)
Supplement: Dataset S3 — Bioinformatic scripts. This file contains the various bioinformatics scripts that were used to perform the NAM-GWAS analysis and the subsequent analyses that form the basis for this paper. (GZ) [file pgen.1004845.s008.gz › Scripts/23a_GetSoTermsForSnpSubsets.py]

#! /usr/bin/python

#Scan the list of SNPs in QTL and not in QTL and output the SO term list for just the ones in each.
#Arguments: (-i) List of SNPs in QTL; (-n) List of SNPs not in QTL; (-s) SO term file; (-o) Output file prefix

import sys, getopt

#Columns in SO term file to grab
snpID=0
locID=1

def main():
    yesfile, nofile, sofile, outprefix = getArgs()
    ins, outs = loadSnps(yesfile, nofile)
    filterSnps(ins, outs, sofile, outprefix)

def getArgs():
    try:
        opts, extras = getopt.getopt(sys.argv[1:], "i:n:o:s:")
    except getopt.getoptError:
        print "Error parsing arguments!"
        sys.exit(1);
    yesfile=nofile=sofile=outprefix=""
    for opt, arg in opts:
        if opt== "-i":
            yesfile=arg
        elif opt=="-n":
            nofile=arg
        elif opt=="-s":
            sofile=arg
        elif opt=="-o":
            outprefix=arg
    return yesfile, nofile, sofile, outprefix;

def loadSnps(yesfile, nofile):
    ins = dict()
    outs = dict()
    
    #Load dictionary of SNPs in QTL
    n=0
    for line in open(yesfile, "r"):
        line = line.replace("SNP: ", "", 1).strip()
        ins[line]=1
        n+=1
    print "Total",n,"SNPs in QTL loaded into dictionary of size",len(ins)
    
    #Same, but for SNPs outside QTL, with the check that they aren't also inside
    n=0
    for line in open(nofile, "r"):
        line = line.replace("SNP: ", "", 1).strip()
        if line not in ins:
            outs[line]=1
        n+=1
    print "Total",n,"SNPs outside QTL loaded into dictionary of size",len(outs)
    return ins, outs

def filterSnps(ins, outs, sofile, outprefix):
    OUTYES = open(outprefix + "_in_qtl.txt", "w")
    OUTNO = open(outprefix + "_outside_qtl.txt", "w")
    #Go through SO terms and filter
    yes=no=n=0  #counts
    for line in open(sofile, "r"):
        if line.startswith("#"):    #Skip comment lines
            continue
        mykey = getKey(line.strip())
        if mykey in ins:
            OUTYES.write(line)
            yes+=1
        elif mykey in outs:
            OUTNO.write(line)
            no+=1
        n+=1
    print "Total",yes,"in QTL and",no,"outside QTL grabbed from",n,"SNPs in file"

#Turn an SO term line into a key matching that of the SNPs read in
def getKey(line):
    tokens=line.split("\t")
    snp, alleles = tokens[snpID].split("|")
    chrom, pos = tokens[locID].split(":")
    if pos.find("-") >=0 :   #to handle indels
        ends = pos.split("-")
        pos=ends[1]
    return "_".join((chrom, pos, alleles))
        

if __name__ == "__main__":
    main()
