# Supplementary material for: Association Mapping across Numerous Traits Reveals Patterns of Functional Variation in Maize
Source: PLoS Genet. 2014 Dec 4;10(12):e1004845. doi: 10.1371/journal.pgen.1004845 (PMC4256217; doi:10.1371/journal.pgen.1004845)
Supplement: Dataset S3 — Bioinformatic scripts. This file contains the various bioinformatics scripts that were used to perform the NAM-GWAS analysis and the subsequent analyses that form the basis for this paper. (GZ) [file pgen.1004845.s008.gz › Scripts/23_CompareSnpsInQtlToNot.sh]

#! /bin/bash

#Compare the effect of analyzing only SNPs in QTL. Using just the 5 traits graphed in Extended Data Fig 1 (dta, dts, stalk strength, NLB, and leaf length) for simplicity, since is to satisfy a reviewer

##Parse the output from my Java script I quickly hacked to output SNP names instead of counts
#grep "^SNP: " 23_snps_in_qtl_5_traits_raw.txt > 23_snps_in_qtl_5_traits_short.txt
#grep "^SNP: " 23_snps_not_in_qtl_5_traits_raw.txt > 23_snps_not_in_qtl_5_traits_short.txt

##Cut out the ones needed
#python 23a_GetSoTermsForSnpSubsets.py -i 23_snps_in_qtl_5_traits_short.txt -n 23_snps_not_in_qtl_5_traits_short.txt -s 2a_gwas_hits_fgs.WorstPerSnp.vcf -o 23a_qtl_subset
#cat 23a_qtl_subset_in_qtl.txt 23a_qtl_subset_outside_qtl.txt > 23a_qtl_subset_combined.txt

##Make tallies
#perl 2_TabulateSNPEffects.pl 23a_qtl_subset_in_qtl.txt 23b_qtl_subset_in_qtl_effects.txt
#perl 2_TabulateSNPEffects.pl 23a_qtl_subset_outside_qtl.txt 23b_qtl_subset_outside_qtl_effects.txt
#perl 2_TabulateSNPEffects.pl 23a_qtl_subset_combined.txt 23b_qtl_subset_combined_effects.txt

#plot
Rscript 23c_PlotEnrichmentOfClassesInGwasQtl.r 2d_input_category_counts.txt 23b_qtl_subset_in_qtl_effects.txt 23c_qtl_subset_in_enrichment
Rscript 23c_PlotEnrichmentOfClassesInGwasQtl.r 2d_input_category_counts.txt 23b_qtl_subset_outside_qtl_effects.txt 23c_qtl_subset_outside_enrichment
Rscript 23c_PlotEnrichmentOfClassesInGwasQtl.r 2d_input_category_counts.txt 23b_qtl_subset_combined_effects.txt 23c_qtl_subset_combined_enrichment
