# Supplementary material for: Association Mapping across Numerous Traits Reveals Patterns of Functional Variation in Maize
Source: PLoS Genet. 2014 Dec 4;10(12):e1004845. doi: 10.1371/journal.pgen.1004845 (PMC4256217; doi:10.1371/journal.pgen.1004845)
Supplement: Dataset S3 — Bioinformatic scripts. This file contains the various bioinformatics scripts that were used to perform the NAM-GWAS analysis and the subsequent analyses that form the basis for this paper. (GZ) [file pgen.1004845.s008.gz › Scripts/2a_FilterEffectsForFGS.pl]

#! /usr/bin/perl -w

#Purpose: Take in the GWAS hits and assign them load based only on those which fall within the filtered gene set
#Arguments: (0) Worst-Per-Snp file, (1) Worst-per-gene file, (2) FGS key, (3) Output file

use strict;

my ($persnp, $pergene, $fgs, $out) = @ARGV;
my $fgsID=0;	#Column in FGS key with gene name
my ($snpID, $posID, $geneID, $effectID) = (0,1,3,6);	#columns in VCF input files with needed info
##ADD various needed columns

#Make FGS key
print "Assembling key of the filtered gene set\n";
open(FGS, $fgs) or die "Cannot open Filtered Gene Set file $fgs\n";
my %genelist;
while (my $line=<FGS>) {
	if ($line =~ m/filtered_set/) {
		my $gene = (split /\t/, $line)[$fgsID];
		$genelist{$gene}=1;
	}
}
close FGS;
print "\tTotal " . scalar (keys %genelist) . " genes loaded\n";

#Make list of worst-per-gene snp effects
print "Assembling list of worst-per-gene effects\n";
open(IN, $pergene) or die "Cannot open worst-per-gene file $pergene\n";
my %pergene_list;
while (my $line=<IN>) {
	if ($line =~ m/^#/) { next;}	#Skip header rows
	my ($snp, $pos, $gene, $effect) = (split /\t/, $line)[$snpID, $posID, $geneID, $effectID];
	$pergene_list{"$snp$pos"}->{$effect}->{$gene}=$line;
}
print "\tTotal " . scalar (keys %pergene_list) . " snps loaded\n";
close IN;

print "Parsing worst-per-snp effects\n";
open(IN, $persnp) or die "Cannot open worst-per-snp file $persnp\n";
open (OUT, ">$out") or die "Cannot open output file $out\n";
my $total=0;
while (my $line=<IN>) {
	if ($line =~ m/^#/) {#Print header rows, then move to next line
		print OUT $line;
		next;
	}	
	my ($snp, $pos, $effect) = (split /\t/, $line)[$snpID, $posID, $effectID];
	if($effect eq "intergenic_variant"){	#Print intergenic variants straight out
		print OUT $line;
	}else{	#if hit a gene, check that it hits a FGS gene. If not, find if SNP hits any FGS genes and take the worst. If it doesn't change to intergenic
		my $isfound=0;
		foreach my $gene ( keys %{$pergene_list{"$snp$pos"}->{$effect}}){
			if (exists $genelist{$gene}){
				print OUT $pergene_list{"$snp$pos"}->{$effect}->{$gene};
				#print OUT $line;
				$isfound=1;
				last;
			}
		}
		if($isfound==0){	#If SNP primary affect isn't in the FGS, search alternative effects for FGS hits
			my @effects;
			foreach my $effect (keys $pergene_list{"$snp$pos"}){	#Go through all effects
				foreach my $gene (keys $pergene_list{"$snp$pos"}->{$effect}){	#Go through all genes for each effect
					if (exists $genelist{$gene}){	#If gene is in the FGS, store the effect and move to next effect
						if($effect =~ m/,/){	#If more than one variant in a line
							push @effects, split /,/, $effect;
						}else{
							push @effects, $effect;
						}
						last;
					}
				}
			}
			if(scalar @effects==0){	#If no alternate hits in FGS found
				#print "Converting $effect to interegenic for $snp\n";
				&printNewEffect($line, "intergenic_variant");
			}elsif(scalar @effects==1){	#If only one effect found
				#print "Converting $effect to $effects[0] for $snp\n";
				&printNewEffect($line, $effects[0]);
			}else{	#If more than one effect found, find the most severe
				#print "Converting $snp\n";
				my $worst = &findWorstEffect(@effects);
				&printNewEffect($line, $worst);
			}
			$total++;
		}
	}
}
print "\tTotal $total snp effects changed\n";
close IN;
close OUT;


#Subroutine to print out a line of data, substituting the new effect code
sub printNewEffect(){
	my ($line,$effect)=@_;
	my @data= split /\t/, $line;
	$data[$effectID] = $effect;
	print OUT join "\t", @data;
}

#Subroutine to determine the worst of a list of SNP effects
sub findWorstEffect(){
	my @effects=@_;
	my ($worst_index, $worst_val) = (0, 9999);	#Values are taken from the EnsEMBL Perl API, Variation::Utils::Config.pm
	#print "\tChoosing among among @effects\n";
	for(my $i=0; $i<scalar @effects; $i++){
		my $val;
		if($effects[$i] =~ m/splice_donor_variant/) {$val = 3;}
		elsif($effects[$i] =~ m/splice_acceptor_variant/) {$val = 3;}
		elsif($effects[$i] =~ m/stop_gained/) {$val = 4;}
		elsif($effects[$i] =~ m/frameshift_variant/) {$val = 5;}
		elsif($effects[$i] =~ m/stop_lost/) {$val = 6;}
		elsif($effects[$i] =~ m/initiator_codon_variant/) {$val = 7;}
		elsif($effects[$i] =~ m/inframe_insertion/) {$val = 10;}
		elsif($effects[$i] =~ m/missense_variant/) {$val = 12;}
		elsif($effects[$i] =~ m/splice_region_variant/) {$val = 13;}
		elsif($effects[$i] =~ m/incomplete_terminal_codon_variant/) {$val = 14;}
		elsif($effects[$i] =~ m/synonymous_variant/) {$val = 15;}
		elsif($effects[$i] =~ m/stop_retained_variant/) {$val = 15;}
		elsif($effects[$i] =~ m/coding_sequence_variant/) {$val = 16;}
		elsif($effects[$i] =~ m/5_prime_UTR_variant/) {$val = 18;}
		elsif($effects[$i] =~ m/3_prime_UTR_variant/) {$val = 19;}
		elsif($effects[$i] =~ m/intron_variant/) {$val = 20;}
		elsif($effects[$i] =~ m/non_coding_exon_variant/) {$val = 22;}
		elsif($effects[$i] =~ m/upstream_gene_variant/) {$val = 24;}
		elsif($effects[$i] =~ m/downstream_gene_variant/) {$val = 25;}
		elsif($effects[$i] =~ m/intergenic_variant/) {$val = 38;}
		elsif($effects[$i] =~ m/feature_elongation/) {$val = 36;}
		elsif($effects[$i] =~ m/feature_truncation/) {$val = 37;}
		else{
			$val=999999;
			print "WARNING! No effect found for $effects[$i]!\n"
		}
		#print "\t val=$val; worst_val = $worst_val";
		if($val < $worst_val){
		#	print " -- changing from $effects[$worst_index] to $effects[$i]";
			$worst_index = $i;
			$worst_val = $val;
		}
		#print "\n";
	}
	#print "\tChose $effects[$worst_index]\n";
	return $effects[$worst_index];
}

exit;
