# Supplementary material for: Association Mapping across Numerous Traits Reveals Patterns of Functional Variation in Maize
Source: PLoS Genet. 2014 Dec 4;10(12):e1004845. doi: 10.1371/journal.pgen.1004845 (PMC4256217; doi:10.1371/journal.pgen.1004845)
Supplement: Dataset S3 — Bioinformatic scripts. This file contains the various bioinformatics scripts that were used to perform the NAM-GWAS analysis and the subsequent analyses that form the basis for this paper. (GZ) [file pgen.1004845.s008.gz › Scripts/2b_ExtractLargeCnvsGWAS.pl]

#! /usr/bin/perl -w

#Compile the large CNVs from the GWAS dataset
#Argumnets: (0) Input file, (1) Output file

use strict;

my ($in, $out) = @ARGV;
my ($traitID, $chrID, $posID, $alleleID) = (0,1,2,4);	#Columns with needed information

print "Collecting CNVs (looking for patterns win2k, win5k, win10k, and cnv\n";
open(IN, $in) or die "Cannot open input file $in\n";
my %cnvs;
while(my $line=<IN>){
	unless($line =~ m/(win2k|win5k|win10k|cnv)/){next;}	#skip non-CNV lines
	my ($trait, $chr, $pos, $allele) = (split /\t/, $line)[$traitID, $chrID, $posID, $alleleID];
	my $id="$chr\t$pos\t$allele";
	$cnvs{$id}->{$trait}=1;	#Store each allele-trait id in a hash
}
close IN;

print "Outputting results\n";
my @final;
foreach my $id (keys %cnvs){
	my @traits = keys %{$cnvs{$id}};
	push @final, ($id . "\t(" . scalar(@traits) . ")" . join(",", @traits));
}
@final = sort @final;

open(OUT, ">$out") or die "Cannot open output file $out\n";
print OUT join "\n", @final;
close OUT;

print "Total " . scalar @final . " cnvs output\n";

exit;
