# Supplementary material for: Association Mapping across Numerous Traits Reveals Patterns of Functional Variation in Maize
Source: PLoS Genet. 2014 Dec 4;10(12):e1004845. doi: 10.1371/journal.pgen.1004845 (PMC4256217; doi:10.1371/journal.pgen.1004845)
Supplement: Dataset S3 — Bioinformatic scripts. This file contains the various bioinformatics scripts that were used to perform the NAM-GWAS analysis and the subsequent analyses that form the basis for this paper. (GZ) [file pgen.1004845.s008.gz › Scripts/2b_ExtractLargeCnvsInput.pl]

#! /usr/bin/perl -w

#Compile the large CNVs from the GWAS dataset
#Argumnets: (0+) Input files, (1) Output file

use strict;

my @ins = @ARGV;
my $out = pop @ins;
my ($chrID, $posID, $alleleID) = (2,3,1);	#Columns with needed information

print "Collecting CNVs (looking for patterns win2k, win5k, win10k, and cnv)\n";
open(OUT, ">$out") or die "Cannot open output file $out\n";
my $total=0;
foreach my $in (@ins){
	print "Processing $in\n";
	open(IN, $in) or die "Cannot open input file $in\n";
	while(my $line=<IN>){
		unless($line =~ m/(win2k|win5k|win10k|cnv)/){next;}	#skip non-CNV lines
		#print "Processing $in\n";
		my ($chr, $pos, $allele) = (split /\t/, $line)[$chrID, $posID, $alleleID];
		print OUT "$chr\t$pos\t$allele\n";
		$total++;
	}
	close IN;
}
close OUT;

print "Total $total cnvs output\n";

exit;
