# Supplementary material for: Association Mapping across Numerous Traits Reveals Patterns of Functional Variation in Maize
Source: PLoS Genet. 2014 Dec 4;10(12):e1004845. doi: 10.1371/journal.pgen.1004845 (PMC4256217; doi:10.1371/journal.pgen.1004845)
Supplement: Dataset S3 — Bioinformatic scripts. This file contains the various bioinformatics scripts that were used to perform the NAM-GWAS analysis and the subsequent analyses that form the basis for this paper. (GZ) [file pgen.1004845.s008.gz › Scripts/2c_TabulateCnvClasses.pl]

#! /usr/bin/perl -w

#Filter the CNV hit list to calculate the number of CNVs in each class (win2k, genic, cnvnator) both near and far from the FGS
#Arguments: (0) Input file, (1) Filtered gene set file, (2) Output file prefix

use strict;

my ($in, $fgs, $out) = @ARGV;
my ($chrID, $posID, $alleleID) = (0,1,2);	#columns in input file with needed info
my ($fgsID, $fgs_chrom, $fgs_start, $fgs_end)=(0,1,3,4);	#Column in FGS file with needed info
my ($win2k, $genic, $cnvnator) = (0,1,2);	#Array indices to keep track of values
my $limit=5000;	#Distance for something to count as "hitting" a FGS gene

#Make FGS key
print "Assembling key of the filtered gene set\n";
open(FGS, $fgs) or die "Cannot open Filtered Gene Set file $fgs\n";
my %fgs;	#List of gene names
my %starts;	#Hash of start positions by chrom
my %stops;	#hash of end positions by chrom
while (my $line=<FGS>) {
	if ($line =~ m/filtered_set/) {
		my ($gene,$chr,$start,$stop) = (split /\t/, $line)[$fgsID, $fgs_chrom, $fgs_start, $fgs_end];
		$fgs{$gene}=1;
		push @{$starts{$chr}}, $start;
		push @{$stops{$chr}}, $stop;
	}
}
close FGS;
print "\tTotal " . scalar (keys %fgs) . " genes loaded\n";

print "Parsing input file $in\n";
print "Non-genic insertions are all being counted as FGS since cannot tell where insertion lies\n";
open(IN, $in) or die "Cannot open input file $in\n";
my @all = (0,0,0);
my @filtered = (0,0,0);
while(my $line =<IN>){
	chomp $line;
	my ($chr, $pos, $allele) = (split /\t/, $line)[$chrID, $posID, $alleleID];
	if($allele =~ m/win2k/){	#edgeR-derived win2k cnvs
		$all[$win2k]++;
		if($allele =~ m/\+/ || &inFGS($chr,$pos,$allele) == 1){
			$filtered[$win2k]++;
			#print "$allele at $chr:$pos added to FGS list\n";
		}else{
			#print "$allele at $chr:$pos NOT added to FGS list\n";
		}
	}elsif($allele =~ m/^cnv_\w+/){	#genic CNVs
		$all[$genic]++;
		$allele =~ s/^cnv_//;
		$allele =~ s/-$//;
		$allele =~ s/\+$//;
		if(exists $fgs{$allele}){
			print "Genic CNV for $allele is in the FGS\n";
			$filtered[$genic]++;
		}else{print "Genic CNV for $allele is NOT in the FGS\n";  }
	}elsif($allele =~ m/_cnv\d+/){	#cnvnator CNVs
		$all[$cnvnator]++;
		if($allele =~ m/\+/ || &inFGS($chr,$pos,$allele) == 1){
			$filtered[$cnvnator]++;
			print "$allele at $chr:$pos added to FGS list\n";
		}else{
			print "$allele at $chr:$pos NOT added to FGS list\n";
		}
	}else{
		print "WARNING: Cannot parse allele $allele for Chr $chr:$pos\n";
	}
}
close IN;

print "Outputting results\n";
open(OUT, ">$out\_all.txt") or die "CAnnot open output file $out\_all.txt";
print OUT "genic_cnvs\t$all[$genic]\n";
print OUT "win2k_cnvs\t$all[$win2k]\n";
print OUT "cnvnator_cnvs\t$all[$cnvnator]\n";
close OUT;

open(OUT, ">$out\_fgs.txt") or die "Cannot open output file $out\_fgs.txt";
print OUT "genic_cnvs\t$filtered[$genic]\n";
print OUT "win2k_cnvs\t$filtered[$win2k]\n";
print OUT "cnvnator_cnvs\t$filtered[$cnvnator]\n";
close OUT;

exit;

sub inFGS(){
	my ($chr, $pos, $allele) = @_;
	#Get start and stop positions of CNV
	my ($start,$stop);
	if($allele =~ m/win2k/){
		$start = $pos;
		$stop = $pos + 2000;
	}elsif($allele =~ m/_cnv\d+/){
		my @coord = split /_/, $allele;
		$start=$coord[1];
		$stop=$coord[2];
	}else{
		print "Warning! Cannot parse $allele for determining if in FGS at Chr $chr:$pos\n";
	}
	
	#print "Processing $chr:$pos $allele\n";
	#print "Start=$start, Stop=$stop\n";
	#go through FGS start/stop positions. If meets any condition for "hitting" a FGS gene, return 1 If all fail, returns 0
	for(my $i=0; $i < scalar @{$starts{$chr}}; $i++){
		
		if(abs($starts{$chr}[$i] - $start) <= $limit ){return 1;}	#If start or stop is within [limit] nt of a fgs gene, return 1
		if(abs($starts{$chr}[$i] - $stop) <= $limit ){return 1;}
		if(abs($stops{$chr}[$i] - $start) <= $limit ){return 1;}
		if(abs($stops{$chr}[$i] - $stop) <= $limit ){return 1;}
		
		if($starts{$chr}[$i] <= $start && $stop <= $stops{$chr}[$i]){return 1;}	#If FGS gene straddles the indel
		if($start <= $starts{$chr}[$i] && $stops{$chr}[$i] <= $stop){return 1;}	#If indel straddles the FGS gene
		if($start <= $starts{$chr}[$i] && $starts{$chr}[$i] <= $stop){return 1;}	#If indel straddles the 5' part of the gene
		if($start <= $stops{$chr}[$i] && $stops{$chr}[$i] <= $stop){return 1;}	#If indel straddles the 3' part of the gene
	}
	
	return 0;
}
