# Supplementary material for: Association Mapping across Numerous Traits Reveals Patterns of Functional Variation in Maize
Source: PLoS Genet. 2014 Dec 4;10(12):e1004845. doi: 10.1371/journal.pgen.1004845 (PMC4256217; doi:10.1371/journal.pgen.1004845)
Supplement: Dataset S3 — Bioinformatic scripts. This file contains the various bioinformatics scripts that were used to perform the NAM-GWAS analysis and the subsequent analyses that form the basis for this paper. (GZ) [file pgen.1004845.s008.gz › Scripts/2_TabulateSNPEffects.pl]

#! /usr/bin/perl -w

#Take a list of VEP output files and tabulate the different kinds of effects
#Arguments: (0) List of input files, (1) Output file

use strict;

my @infiles=@ARGV;
my $outfile=pop @infiles;
my %effects;
my $effectID=6;	#column with effects

foreach my $file(@infiles){
	print "Processing file $file\n";
	open(INFILE, $file);
	my $counter=0;
	while(my $line=<INFILE>){
		if ($line =~ m/^#/) { next;	}	#Skip header rows
		$counter+=1;
		if($counter%500000==0){print "Gone through $counter SNPs\n";}
		#if($counter > 10000){last;}	#for debugging
		chomp $line;
		my $snp_effects=(split/\t/, $line)[$effectID];
		if ($snp_effects =~ m/,/) {#If effects contains a comma (and is thus a list), separate and process. Otherwise just treat individually
			my @snp_effects = split /,/, $snp_effects;
			my %temp_effects;
			foreach my $effect(@snp_effects){	
				$temp_effects{$effect}=1;
			}
			foreach my $key(keys %temp_effects){
				if(exists($effects{$key})){
					$effects{$key} +=1;
				}
				else{$effects{$key}=1;}
			}
		}else{	#Only one effect
			if(exists($effects{$snp_effects})){
				$effects{$snp_effects} +=1;
			}
			else{$effects{$snp_effects}=1;}
		}
	}
	close INFILE;
}

open(OUTFILE, ">$outfile") or die "Cannot open output file $outfile\n";
print OUTFILE "effect\tinstances\n";
foreach my $key(keys %effects){
	print OUTFILE "$key\t$effects{$key}\n";
}
close OUTFILE;

exit;
