# Supplementary material for: Association Mapping across Numerous Traits Reveals Patterns of Functional Variation in Maize
Source: PLoS Genet. 2014 Dec 4;10(12):e1004845. doi: 10.1371/journal.pgen.1004845 (PMC4256217; doi:10.1371/journal.pgen.1004845)
Supplement: Dataset S3 — Bioinformatic scripts. This file contains the various bioinformatics scripts that were used to perform the NAM-GWAS analysis and the subsequent analyses that form the basis for this paper. (GZ) [file pgen.1004845.s008.gz › Scripts/3_PlotEnrichmentOfClassesInGwas.r]

#Calculate enrichment of various SNP effects in GWAS
#Arguments: (1) Input category count file, (2) GWAS category count file

#setwd("/home/jgw87/Working_Files/GeneticLoad/GWAS")
#args=c("2d_input_category_counts.txt", "2d_gwas_category_counts.txt")
args=commandArgs(TRUE)

#Function to load and preprocess data
load.data=function(file){
	data=read.delim(file, header=T, colClasses=c("character","integer"))
	data$fraction = data$instances / sum(data$instances)
	data$fraction_nointer = NA;
	nointer = data$effect != "intergenic_variant"
	data$fraction_nointer[nointer] = data$instances[nointer] / sum(data$instances[nointer])
	return(data);
}

input=load.data(args[1])
gwas=load.data(args[2])

#Add appropriate rows to GWAS results to have same numer
no.gwas = input$effect[! input$effect %in% gwas$effect]
no.gwas=data.frame(no.gwas, 0, 0, 0)
names(no.gwas) = names(gwas)
gwas=rbind(gwas, no.gwas)
gwas=gwas[order(gwas$effect),]
input=input[order(input$effect),]

#Function to determine significance of datasets
determineSignificance=function(gwas, input, set, cutoff=0.01){
	#Grab only needed columns
	gwas=gwas[,c(1,2,which(names(gwas)==set))]
	input=input[,c(1,2,which(names(input)==set))]
	names(gwas)[3]="fract"
	names(input)[3]="fract"
	
	#Filter out rows with NAs (for no_intergenic)
	gwas=gwas[!is.na(gwas$fract),]
	input=input[!is.na(input$fract),]
	if(sum(gwas$effect != input$effect)>0){
		cat("WARNING! Category names do not match!\n")
	}
	
	#Perform Chisquare test of fit
	expected.hits = input$fract * sum(gwas$instances)
	totest = expected.hits >=5
	not.tested=gwas$effect[!totest]
	chisq = chisq.test(x=gwas$instances[totest], p=input$fract[totest], rescale.p=T)
	cat("Overall significance from chisq test is",chisq$p.value,"\n")
	
	#Calculate log2-fold enrichment of normalized values
	enrichment = log2(gwas$fract/input$fract)
	
	#Determine significance of individual categories and correct by bonferroni correction
	significance=rep(NA, NROW(gwas))
	for(i in 1:NROW(gwas)){
		result=binom.test(x=gwas$instances[i], n=sum(gwas$instances), p=input$fract[i], alternative="two.sided", conf.level=0.99)
		significance[i]=result$p.value
	}
	sig.effects = gwas$effect[significance < (cutoff/NROW(gwas))]	#Return Bonferroni-corrected list of significant differences

	if(sum (sig.effects %in% not.tested)>0){
		cat("WARNING! Overlap in significant effects and those excluded from Chi-Sqaure analysis\n")
	}
	
	plotdata = t(matrix(enrichment[significance < (cutoff/NROW(gwas))], ncol=1, dimnames=list(sig.effects, "log2change")))
	plotdata[!is.finite(plotdata)]=0	#Remove any Inf values
	plotdata = plotdata[,order(plotdata[,])]
	
	return(list(log2.enrichment=enrichment, chisq=chisq, chisq.excluded=not.tested, binom.pval=significance, bonf.cutoff=(cutoff/NROW(gwas)), sig.effects=sig.effects, plotdata=plotdata))
}

sig.all = determineSignificance(gwas=gwas, input=input, set="fraction")
sig.nointer = determineSignificance(gwas=gwas, input=input, set="fraction_nointer")

#Plot of significant change
for(i in 1:2){
	if(i==1) {png("3_enrichment_bargraphs.png", width=1000, height=300)
	}else {svg("3_enrichment_bargraphs.svg", width=15, height=5)}
		par(mfrow=c(1,2), cex=1.2, mar=c(5,10,4,1))
		barplot(sig.all$plotdata, horiz=TRUE, col="blue", space=1, axisnames=TRUE, las=1, xlim=c(range(sig.all$plotdata) + c(-0.1, 0.1)), main="Relative Enrichment in GWAS\n(all effects)", xlab="Log2 Foldchange")
		barplot(sig.nointer$plotdata, horiz=TRUE, col="blue", space=1, axisnames=TRUE, las=1, xlim=c(range(sig.all$plotdata) + c(-0.1, 0.1)), main="Relative Enrichment in GWAS\n(intergenic excluded)", xlab="Log2 Foldchange")
	dev.off()
}


#Pie charts
for(i in 1:2){
	if(i==1) {png("3_enrichment_piecharts.png", width=500, height=1000)
	}else {svg("3_enrichment_piecharts.svg", width=5, height=10)}
		par(mfrow=c(2,1), cex=1.2)
		pie(x=input$instances, labels=input$effect, col=rainbow(length(input$instances)), main="Breakdown of Input hits by category")
		pie(x=gwas$instances, labels=gwas$effect, col=rainbow(length(gwas$instances)), main="Breakdown of GWAS hits by category")
	dev.off()
}
