# Supplementary material for: Association Mapping across Numerous Traits Reveals Patterns of Functional Variation in Maize
Source: PLoS Genet. 2014 Dec 4;10(12):e1004845. doi: 10.1371/journal.pgen.1004845 (PMC4256217; doi:10.1371/journal.pgen.1004845)
Supplement: Dataset S3 — Bioinformatic scripts. This file contains the various bioinformatics scripts that were used to perform the NAM-GWAS analysis and the subsequent analyses that form the basis for this paper. (GZ) [file pgen.1004845.s008.gz › Scripts/4a_GraphExpressionDistributions.r]

#Compute and graph and enrichment of highly expressed genes in GWAS hits

setwd("/media/STORAGE/Working_Files/GeneticLoad/GWAS")
fpkm.raw=read.delim("../RNAseq/SekhonEtAl2013RnaseqExpressionTableS4.txt", row.names=1, header=TRUE, skip=1)
genes=read.delim("4_gwas_hit_gene_classes.txt", header=TRUE, colClasses="character")
filtered_set=read.delim("ZmB73_5b_WGS_to_FGS.txt", header=TRUE)
outfile="4a_expression_graph"

#Parse FPKM measures into useable form
fpkm.names = sub(rownames(fpkm.raw), pattern="_T\\d+", replacement="")
fpkm.names = sub(fpkm.names, pattern="_FGT(\\d+)", replacement="_FG\\1")
fpkm.totals=aggregate(x=fpkm.raw, by=list(fpkm.names), FUN=sum)
#for(i in 2:NCOL(fpkm.totals)){	#Replacement written for when playing around with mean and median expression rather than max. (Can set na.rm=T to simply ignore entries with NA expression)
# fpkm.totals[,i] = ifelse(fpkm.totals[,i]==0, yes=NA, no=fpkm.totals[,i])
#}
fpkm=data.frame(row.names=fpkm.totals[,1], max.fpkm=apply(X=fpkm.totals[,-1], FUN=max, MARGIN=1))

#Hook up gene, expression level, and filtered status
genes$fpkm=as.numeric(as.character(factor(genes$gene, levels=rownames(fpkm), labels=fpkm$max.fpkm)))
genes$set=factor(genes$gene, levels=filtered_set$gene_id, labels=filtered_set$gene_set)
filtered_set$fpkm=as.numeric(as.character(factor(filtered_set$gene_id, levels=row.names(fpkm), labels=fpkm$max.fpkm)))

gwas=subset(genes, genes$set=="filtered_set")
fgs=subset(filtered_set, filtered_set$gene_set=="filtered_set")

#Get subset that are expressed and log-transform them
gwas_exp = subset(gwas, gwas$fpkm!=0 & !is.na(gwas$fpkm))
fgs_exp = subset(fgs, fgs$fpkm!=0 & !is.na(fgs$fpkm))
gwas_exp$log = log10(gwas_exp$fpkm)
fgs_exp$log = log10(fgs_exp$fpkm)

#Make histrogram data
breaks=seq(from=floor(min(fgs_exp$log, na.rm=T)), to=ceiling(max(fgs_exp$log, na.rm=T)), by=0.2)
sets=list("transcript", "intron", "gene_proximal", c("transcript", "intron"), c("transcript", "intron", "gene_proximal"))
hists=list()
densities=list()
logs=list()
max.y=0
for(i in 1:length(sets)){
	temp=gwas_exp[gwas_exp$class %in% sets[[i]],]
	temp.log=aggregate(temp$log, by=list(temp$gene), FUN=mean)
	hists[[i]]=hist(temp.log$x, breaks=breaks, plot=FALSE)
	densities[[i]] = hists[[i]]$density / sum(hists[[i]]$density)
	logs[[i]] = temp$log
	max.y=max(max.y, densities[[i]])
	cat(NROW(temp.log)," valid GWAS hits in set ", sets[[i]],"\n")
}
i=i+1
hists[[i]] = hist(fgs_exp$log, breaks=breaks, plot=FALSE)
densities[[i]] = hists[[i]]$density / sum(hists[[i]]$density)
logs[[i]] = fgs_exp$log

#plot
toplot = c(6,1,4,5)	#Graphs to plot; currently leaves out just introns and just gene_proximal
colors=c("blue", "darkgreen", "darkred", "blue","blue","black")	#Colors of sets
names=c("Transcript", "Introns", "Gene-proximal", "Trans+Introns", "Trans+Introns+GeneProx", "FGS")
lty=c(1,1,1,2,3,1)
lwd=2
for(i in 1:2){
	if(i==1){ png(file=paste(outfile, "png", sep="."), width=500, height=300)
	}else{svg(file=paste(outfile, "svg", sep="."), width=5, height=3)}
	plot(x=NA, y=NA, xlim=range(breaks), ylim=c(0,max.y), type="n", main="Distribution of Expression", xlab="Log10 FPKM", ylab="Normalized density")
	for(set in toplot){
		lines(x=breaks[-1], y=densities[[set]], col=colors[set], lty=lty[set], lwd=lwd)
		#abline(v=medians[i], col=colors[set], lty=lty[set], lwd=1)
	}
	legend(legend=names[toplot], lwd=lwd, lty=lty[toplot], col=colors[toplot], x="topleft", bty="n")
	dev.off()
}

#Calc p-values for differences, only between all gene-related hits and total dataset
wilcox.test(x=logs[[5]], y=logs[[6]], alternative="two.sided", conf.level=0.99)$p.value
