# Supplementary material for: Association Mapping across Numerous Traits Reveals Patterns of Functional Variation in Maize
Source: PLoS Genet. 2014 Dec 4;10(12):e1004845. doi: 10.1371/journal.pgen.1004845 (PMC4256217; doi:10.1371/journal.pgen.1004845)
Supplement: Dataset S3 — Bioinformatic scripts. This file contains the various bioinformatics scripts that were used to perform the NAM-GWAS analysis and the subsequent analyses that form the basis for this paper. (GZ) [file pgen.1004845.s008.gz › Scripts/4_MatchGwasHitsToGenes.pl]

#! /usr/bin/perl

#Purpose: Identify which gene each GWAS hit occurs in to correlate with expression
#Note: Currently separates into "transcript," "intron," and "gene_proximal" based on where it hits
#Arguments: (0) VCF input file of WorstPerGene effects (step 1d_), (1) Output file

use strict;

my ($in, $out) = @ARGV;
my ($geneID, $typeID) = (3,6);	#Columns in VCF file with needed information

#Hashes of all possible effects for ease of testing (also for later modification if I decide to split things finer)
my %gene_proximal=(
   	'upstream_gene_variant' => 1,
	'downstream_gene_variant' => 1
);
my %intron=(
	"splice_donor_variant" => 1,
	"splice_acceptor_variant" => 1,
	#"splice_region_variant" => 1,		#Splice region grouped with introns instead of primary transcript b/c (1) more of it in intro, and (2) has to do more with introns than protein sequence -> Removed b/c always paired with something else
	"intron_variant" => 1
);
my %transcript=(
	"stop_gained" => 1,
	"frameshift_variant" => 1,
	"stop_lost" => 1,
	"initiator_codon_variant" => 1,
	"inframe_insertion" => 1,
	"missense_variant" => 1,
	"incomplete_terminal_codon_variant" => 1,
	"synonymous_variant" => 1,
	"stop_retained_variant" => 1,
	"coding_sequence_variant" => 1,
	"5_prime_UTR_variant" => 1,
	"3_prime_UTR_variant" => 1,
	"non_coding_exon_variant" => 1
);


#load worst-per-gene effects into a hash flagged by the type of effect they hit
print "Loading worst-per-gene effects\n";
my %genes;
open(IN, $in) or die "Cannot open worst-per-gene file $in\n";
while(my $line=<IN>){	
	if($line =~ m/^#/){next;}	#skip header lines
	my ($gene, $type)=(split/\t/, $line)[$geneID, $typeID];
	
	#Process effects to simplify/remove stuff
	if($type eq "intergenic_variant") {next;}	#Skip intergenic hits
	$type =~ s/(feature_elongation|feature_truncation|splice_region_variant)//g;	#Remove elongation/truncation/splice_region flags b/c always in conjunction with something else
	$type =~ s/missense_variant,stop_retained_variant/missense_variant/;	#Alter this one b/c both end up being called the same
	$type =~ s/,//g;	#Remove residual commas
	
	#Determine class of effect
	my $class;
	if(exists $gene_proximal{$type}) {$class = "gene_proximal";}
	elsif(exists $intron{$type}) {$class = "intron";}
	elsif(exists $transcript{$type}) {$class = "transcript";}
	else{print "WARNING! Cannot identify appropriate class for mutation type $type in gene $gene\n";}
	$genes{$gene}->{$class}=1;
}
close IN;

#print "Gene_proximal = " . keys %gene_proximal . "\n";
#print "Intron = " . keys %intron . "\n";
#print "Transcript = " . keys %transcript . "\n";

#Output final tabulation
print "Outputting results\n";
open(OUT, ">$out") or die "Cannot open output file $out\n";
print OUT "gene\tclass\n";
foreach my $gene(keys %genes){
	foreach my $class (keys %{$genes{$gene}}){
		print OUT "$gene\t$class\n";
	}
}
close OUT;

exit;
