# Supplementary material for: Association Mapping across Numerous Traits Reveals Patterns of Functional Variation in Maize
Source: PLoS Genet. 2014 Dec 4;10(12):e1004845. doi: 10.1371/journal.pgen.1004845 (PMC4256217; doi:10.1371/journal.pgen.1004845)
Supplement: Dataset S3 — Bioinformatic scripts. This file contains the various bioinformatics scripts that were used to perform the NAM-GWAS analysis and the subsequent analyses that form the basis for this paper. (GZ) [file pgen.1004845.s008.gz › Scripts/8_GraphAcrossChromosomes.r]

#To find distribution of GWAS hits across chromosomes

#Set variables
#setwd("/media/STORAGE/Working_Files/GeneticLoad/GWAS")
binsize=1e6
color="blue"

#load data
hits=read.delim("1a_gwas_hits_rmip05.txt", header=F, stringsAsFactors=F)[c(1,2,3,5)]
chroms = read.delim("Zmays_chrom_sizes.txt", header=F, colClasses=c("character", "numeric"))
hit.key=data.frame(id=paste(hits[,4], hits[,2], hits[,3]), chr=hits[,2], pos=hits[,3])	#Group by SNP
myhits = aggregate(hit.key[,-1], by=list(hit.key[,1]), FUN=mean)	#Collapse to unique SNP-trait combinations

#plot results
png(file="8_hits_across_chrom.png", width=800, height=1000)
par(mfrow=c(5,2), cex=1)
for(i in 1:10){
	#get data subset
	chromhits = subset(myhits, myhits[,2]==i)
	
	#find bins
	chromsize = chroms[chroms[,1]==i,2]
	bins=seq(from=1, to=chromsize, by=binsize)
	if(bins[length(bins)]!=chromsize){ bins = c(bins, chromsize+1)}
	
	
	#make histogram data
	data=hist(chromhits$pos, breaks=bins, plot=F)
	plot(data$breaks[-1], data$counts, type="l", xlim=c(1,chroms[1,2]), ylim=c(0,30), main=paste("GWAS Hits across Chromosome", i), xlab="", ylab="", bty="n", xaxt="n", yaxt="n", col=color, mar=c(0,0,0,0))
	polygon(c(data$breaks,0), c(data$counts,0,0), col=color, border=NA)
}
dev.off()
