# Supplementary material for: Association Mapping across Numerous Traits Reveals Patterns of Functional Variation in Maize
Source: PLoS Genet. 2014 Dec 4;10(12):e1004845. doi: 10.1371/journal.pgen.1004845 (PMC4256217; doi:10.1371/journal.pgen.1004845)
Supplement: Dataset S3 — Bioinformatic scripts. This file contains the various bioinformatics scripts that were used to perform the NAM-GWAS analysis and the subsequent analyses that form the basis for this paper. (GZ) [file pgen.1004845.s008.gz › Scripts/ConvertHapmapToNamGwasInput/1_ConvertHapmapToNumeric.pl]

#! /usr/bin/perl -w

#Purpose: Read in a hapmap file and convert all major alleles to 0, minor to 1, and hets to 0.5, taking only the taxa specified in an input file (note: must match exactly)
#Note: Missing data is currently imputed to the major allele (but can be changed below), and only segregating SNPs are output
#Arguments: (0) Input hapmap file, (1) File with list of taxa (1/line), (2) Output file, (3) Postfix to add to alleles for identification

use strict;

my ($in, $taxafile, $out, $postfix) = @ARGV;
my @metadata = (0..10);	#Columns with metadata for each hapmap line
my ($snpID, $allelesID, $startID)=(0,1,11);	#Columns with needed info in hapmap file
my ($major, $minor, $het, $missing) = (0,1,0,0);	#Key as to what major, minor, and het calls get output as;
#my $postfix="_as_minor";	#Postfix added to alleles

print "Note: Imputing hets and missing calls to major allele\n";

#Load taxa
print "Loading taxa\n";
open(TAXA, $taxafile) or die "Cannot open taxa file $taxafile\n";
my %taxakey;
while (my $line = <TAXA>){
	chomp $line;
	$taxakey{$line}=1;
}
close TAXA;
print "\tLoaded " . scalar(keys %taxakey) . " taxa.\n";

#Go through and convert hapmap
print "Converting file $in; appending \"$postfix\" to allele calls\n";
open(IN, $in) or die "Cannot open input file $in\n";
open(OUT, ">$out") or die "Cannot open output file $out\n";

##Identify which columns needed for taxa
print "\tIdentifying taxa columns\n";
my $header=<IN>;
chomp $header;
my @taxa=();
my @headdata = split /\t/, $header;
for(my $i=$startID; $i< scalar @headdata; $i++){
	if(exists $taxakey{$headdata[$i]}){
		push @taxa, $i;
	}
}
if(scalar @taxa != scalar(keys %taxakey)){
	print "WARNING!! Number of taxa identified is not equal to number supplied in the file!\n";
	print "In file: " . keys %taxakey . "\n";
	print "Loaded from header: " . @taxa . "\n";
}
my $head = join("\t", @headdata[@metadata, @taxa]) . "\n";	#make header 
$head =~ s/:.+?(\s)/$1/g;	#remove anything after the first : in taxa name
print OUT $head;
print "\tRemoving postscripts on taxa names\n";

##Process each line to new values
my $count=0;
my $skipped=0;
my $kept=0;
while (my $line = <IN>){
	$count+=1;
	if($count % 500000 == 0){
		print "\tProcessed $count lines\n";
	}
	#if($count > 10000){last;}	#for debugging

	my $final = &callAlleles($line, $major, $minor, $missing, $het);
	if($final eq ""){	#Skip monomorphic sites (returned as "");
		$skipped+=1;	
	}else{
		print OUT "$final\n";
		$kept++;
	}
}
print "Retained $kept segregating sites and skipped $skipped nonsegregating sites\n";
close OUT;
close IN;

sub callAlleles(){
	my ($line, $major, $minor, $missing, $het) = @_;
	chomp $line;
	
	my @info = (split /\t/, $line)[(@metadata, @taxa)];
	#print "Processing $info[$snpID]\n";	#Debugging check
	my @alleles = split /\//, $info[$allelesID];
	$info[$allelesID] .= $postfix;
	my $final = join("\t", @info[@metadata]);	#Create line to eventually output, starting with metadata
	#print "Metadata: $final for metadata length" . scalar @metadata ."\n";
	#Determine major/minor alleles
	
	if(scalar @alleles !=2){
		print "\t\tWarning: Unusual allele number for " . $info[$snpID] . " " . $info[$allelesID] . "\n";
		if(scalar @alleles <2){
			print "\t\t\tSkipping b/c too few alleles\n";
		}else{
			print "\t\t\tOnly using first two; others imputed to major alelle\n";
		}
	}
	my %types;
	my ($ismajor, $isminor) = (0,0);
	for(my $i = $startID; $i < scalar @info; $i+=1){
		if($info[$i] eq "N") { #missing alleles
			$final .=  "\t$missing";
			$types{$missing}=1;
		}	
		elsif($info[$i] eq $alleles[0]) { #Major alleles
			$final .=  "\t$major";
			$types{$major}=1;
			$ismajor+=1;
		}	
		elsif($info[$i] eq $alleles[1]) { #Minor alleles
			$final .=  "\t$minor";
			$types{$minor}=1;
			$isminor+=1;
		}	
		elsif($info[$i] =~ m/[RYSWMK0]/) { #Hets
			$final .=  "\t$het";
			$types{$het}=1;
		}	
		else{	#Unknown alleles
			print "\t\t\tWarning! Unknown SNP call at $info[$snpID]: $info[$i]; imputing to major allele $alleles[0] as 0 (not minor $alleles[1] as 1)\n";
			$final .= "\t$major";
			$types{$major}=1;
		}
	}
	if(scalar(keys %types) == 1){	#Don't output monomorphic sites;
		$final = "";
	}
	return $final;
}

exit;
