# Supplementary material for: Association Mapping across Numerous Traits Reveals Patterns of Functional Variation in Maize
Source: PLoS Genet. 2014 Dec 4;10(12):e1004845. doi: 10.1371/journal.pgen.1004845 (PMC4256217; doi:10.1371/journal.pgen.1004845)
Supplement: Dataset S3 — Bioinformatic scripts. This file contains the various bioinformatics scripts that were used to perform the NAM-GWAS analysis and the subsequent analyses that form the basis for this paper. (GZ) [file pgen.1004845.s008.gz › Scripts/ConvertHapmapToNamGwasInput/1_ConvertHapmapToNumeric.sh]

#! /bin/bash

#Convert Hapmap files into 0-1 numeric hapmap files for NAM GWAS, dropping nonsegregating sites

maxprocs=8	#max number parallel processes

##Hapmap1 - Skipped b/c using old Fastphase alignments
dir=Hapmap1_snps
for chr in $(seq 1 10); do
	perl 1_ConvertHapmapToNumeric.pl $dir/nam_maizeHapMapV1_B73RefGenV2_201203028_chr${chr}_b73toRef.hmp.txt 0_nam_lines_hm1.txt $dir/nam_maizeHapMapV1_B73RefGenV2_201203028_chr${chr}_b73toRef.numeric.txt _hm1 &
	while [ $(ps | grep perl | wc -l) -gt $maxprocs ]; do	#Check for # processes
		sleep 1m
		#procs=0
	done
done

#Hapmap2
dir=Hapmap2_snps
for chr in $(seq 1 10); do
	perl 1_ConvertHapmapToNumeric.pl $dir/nam_maizeHapMapV2_B73RefGenV2_201203028_chr${chr}_b73toRef.hmp.txt 0_nam_lines_hm2.txt $dir/nam_maizeHapMapV2_B73RefGenV2_201203028_chr${chr}_b73toRef.numeric.txt _hm2 &
	while [ $(ps | grep perl | wc -l) -gt $maxprocs ]; do	#Check for # processes
		sleep 1m
		#procs=0
	done
done
