# Supplementary material for: Association Mapping across Numerous Traits Reveals Patterns of Functional Variation in Maize
Source: PLoS Genet. 2014 Dec 4;10(12):e1004845. doi: 10.1371/journal.pgen.1004845 (PMC4256217; doi:10.1371/journal.pgen.1004845)
Supplement: Dataset S3 — Bioinformatic scripts. This file contains the various bioinformatics scripts that were used to perform the NAM-GWAS analysis and the subsequent analyses that form the basis for this paper. (GZ) [file pgen.1004845.s008.gz › Scripts/input_so_terms/1_ConvertHapmapToVCF.pl]

#! /usr/bin/perl -w

#Purpose: Read in a hapmap file and convert it to VCF format for use with the Variant Effect Predictor script fromEnsEMBL; uses the EnsEMBL mysql database to output the reference allele
#Note: This works by figuring out the reference allele and determining which alternate allele is the non-reference. If neither matches, it is assumed to be the major allele
#Arguments: (0) Hapmap file, (1) Output file

use strict;
use lib '/home/jgw87/Software/perl_lib';
#use lib '/home/jgw87/Software/perl_lib/Bio';
use lib '/home/jgw87/Software/perl_lib/ensembl/modules';
use Bio::EnsEMBL::Registry;

my ($infile,$outfile)=@ARGV;
my $snpID=0;
my $allelesID=1;
my $chromID=2;
my $positionID=3;

#load registry
my $registry = 'Bio::EnsEMBL::Registry';
$registry->load_all('/media/STORAGE/Working_Files/SNPs/ensemble_init_5b_local.conf', 1);
my $slice_adaptor = $registry->get_adaptor('Maize', 'Core', 'Slice');
if(!defined $slice_adaptor){print "Undefined adaptor!\n"}

open (INFILE, "$infile") or die "Cannot open input file $infile\n";

#Prepare output file
open (OUTFILE, ">$outfile") or die "Cannot open output file $outfile\n";
print OUTFILE "##fileformat=VCFv4.0\n";
print OUTFILE "#CHROM	POS	ID	REF	ALT	QUAL	FILTER	INFO\n";

while (my $line=<INFILE>){
	if ($line =~ m/rs#/) {	#skip header row
		next;
	}
	chomp $line;
	my ($snp,$alleles,$chrom,$pos) = (split /\t/, $line)[$snpID, $allelesID,$chromID, $positionID];
	$snp = "$snp|$alleles";	#Maintain alleles in name (for downstream use)
	$alleles =~ s/_hm1//;	#Remove recoding tags from input
	$alleles =~ s/_as_minor//;	#Remove recoding tags from input
	$alleles =~ s/_hm2//;	#Remove recoding tags from input
	#print "New alleles: $alleles\n";
	my ($major, $minor) = split /\//, $alleles;
	my $reference;
	my @alternates;
	#print "Data: $snp\t$alleles\t$chrom:$pos\n";
	
	#Create allele codings.
	if($major !~ m/-/ && $minor !~ m/-/){	#If not an indel (that is, neither allele contains "-"), determine non-reference allele(s) and output
		$reference = $slice_adaptor->fetch_by_region('chromosome', $chrom, $pos, $pos)->seq();
		my $note=".";
		if($reference eq $major) {push @alternates, $minor;}
		elsif($reference eq $minor) {push @alternates, $major;}
		else{	#If reference matches neither major nor minor, set it to the major allele as it's likely an assembly error of some sort
			#print "Warning: Reference nt $reference not found in alleles $alleles\n";	#old code to keep both major and minor if neither matches the reference.
			#push @alternates, $major;
			$reference=$major;
			push @alternates, $minor;
			$note="ref_as_major"
		}
		foreach my $alt (@alternates){
			print OUTFILE "$chrom\t$pos\t$snp\t$reference\t$alt\t.\t.\t$note\n";
		}
	}else {	
		$pos--;
		my $prev = $slice_adaptor->fetch_by_region('chromosome', $chrom, $pos, $pos)->seq();
		my $insert;
		if($major =~ m/-/){$insert=$minor;}
		else {$insert=$major;}
		if($insert eq "+"){ $insert = "A"; }	#If insert is just coded as "+", insert "A" as a placeholder
		$reference = $prev;
		my $alt = $prev . $insert;
		print OUTFILE "$chrom\t$pos\t$snp\t$reference\t$alt\t.\t.\tindel_fwd\n";
		#$reference = $alt;	#Doesn't seem necessary to reverse indels any more
		#$alt = $prev;
		#print OUTFILE "$chrom\t$pos\t$snp\t$reference\t$alt\t.\t.\tindel_rev\n";
	}

}

close INFILE;
close OUTFILE;

exit;
