# Supplementary material for: Association Mapping across Numerous Traits Reveals Patterns of Functional Variation in Maize
Source: PLoS Genet. 2014 Dec 4;10(12):e1004845. doi: 10.1371/journal.pgen.1004845 (PMC4256217; doi:10.1371/journal.pgen.1004845)
Supplement: Dataset S3 — Bioinformatic scripts. This file contains the various bioinformatics scripts that were used to perform the NAM-GWAS analysis and the subsequent analyses that form the basis for this paper. (GZ) [file pgen.1004845.s008.gz › Scripts/input_so_terms/1_ConvertHapmapToVCF.sh]

#! /bin/bash

#Quick script to organize converting all the (nonstandard) hapmap files into VCF files that the Variant Effect Predictor can work on
#If you're starting from standard Hapmap files, TASSEL can perform this conversion by itself

procs=0	#Counter of concurrent processes
maxprocs=5	#maximum number of concurrent processes

#Hapmap 1
for chrom in $(seq 1 10); do
	procs=$(($procs + 1))
	infile=/media/STORAGE/Working_Files/SNPs/GWAS_sources/Hapmap1_snps/hapmap1_snps_agpv2_chr${chrom}_recoded.txt	#Numerically coded "hapmaps" to be converted
	outfile=hapmap1_snps_agpv2_chr${chrom}_recoded.vcf
#	echo $outfile
	perl 1_ConvertHapmapToVCF.pl $infile $outfile &
	if [ $procs -eq $maxprocs ]; then
		procs=0
		wait
	fi
done

#Hapmap 2
for chrom in $(seq 1 10); do
	procs=$(($procs + 1))
	infile=/media/STORAGE/Working_Files/SNPs/GWAS_sources/Hapmap2_snps/nam_maizeHapMapV2_B73RefGenV2_201203028_chr${chrom}_b73toRef.numeric.txt
	outfile=maizeHapMapV2_B73RefGenV2_201203028_chr${chrom}.b73toRef.vcf
#	echo $outfile
	perl 1_ConvertHapmapToVCF.pl $infile $outfile &
	if [ $procs -eq $maxprocs ]; then
		procs=0
		wait
	fi
done
