# Supplementary material for: Association Mapping across Numerous Traits Reveals Patterns of Functional Variation in Maize
Source: PLoS Genet. 2014 Dec 4;10(12):e1004845. doi: 10.1371/journal.pgen.1004845 (PMC4256217; doi:10.1371/journal.pgen.1004845)
Supplement: Dataset S3 — Bioinformatic scripts. This file contains the various bioinformatics scripts that were used to perform the NAM-GWAS analysis and the subsequent analyses that form the basis for this paper. (GZ) [file pgen.1004845.s008.gz › Scripts/input_so_terms/2_RunVepWorstEffectsPerGeneAndPerSnp.sh]

#! /bin/bash

#Purpose: Run the EnsEMBL variant effect predictor (VEP) script on the selected SNPs to get high-quality SNP effects
#Note: Designed to run 4 simultaneously. This could run into memory issues

vep=/home/jgw87/Software/perl_lib/variant_effect_predictor/variant_effect_predictor.pl
registry=/media/STORAGE/Working_Files/SNPs/ensemble_init_5b_local.conf	#Registry to access the ensembl mysql database locally
PERL5LIB=${HOME}/Software/perl_lib
#PERL5LIB=${HOME}/Software/perl_lib:${HOME}/Software/perl_lib/ensembl/modules

procs=0	#Counter of concurrent processes
maxprocs=5	#maximum number of concurrent processes

###Worst effect per Gene, Hapmap 1
for chrom in $(seq 1 10); do
	h1_in=hapmap1_snps_agpv2_chr${chrom}_recoded.vcf
	h1_out=${h1_in%.vcf}.WorstPerGene.vcf
	perl -I $PERL5LIB $vep --verbose -registry $registry -host localhost -species Maize -i $h1_in -format vcf -o $h1_out --force_overwrite --no_progress --buffer_size 50000 --per_gene --fork 2 &
	
	procs=$(($procs + 1))
	if [ $procs -eq $maxprocs ]; then
		procs=0
		wait
	fi
done

##Worst effect per SNP, Hapmap 1
for chrom in $(seq 1 10); do
	h1_in=hapmap1_snps_agpv2_chr${chrom}_recoded.vcf
	h1_out=${h1_in%.vcf}.WorstPerSnp.vcf
	perl -I $PERL5LIB $vep --verbose -registry $registry -host localhost -species Maize -i $h1_in -format vcf -o $h1_out --force_overwrite --no_progress --buffer_size 50000 --most_severe  --fork 2 &
	
	procs=$(($procs + 1))
	if [ $procs -eq $maxprocs ]; then
		procs=0
		wait
	fi
done

#Worst effect per Gene, Hapmap 2
for chrom in $(seq 1 10); do
	h2_in=maizeHapMapV2_B73RefGenV2_201203028_chr${chrom}.b73toRef.vcf
	h2_out=${h2_in%.vcf}.WorstPerGene.vcf
	perl -I $PERL5LIB $vep --verbose -registry $registry -host localhost -species Maize -i $h2_in -format vcf -o $h2_out --force_overwrite --no_progress --buffer_size 50000 --per_gene --fork 2 &
	
	procs=$(($procs + 1))
	if [ $procs -eq $maxprocs ]; then
		procs=0
		wait
	fi
done

##Worst effect per SNP, Hapmap 2
for chrom in $(seq 1 10); do
	h2_in=maizeHapMapV2_B73RefGenV2_201203028_chr${chrom}.b73toRef.vcf
	h2_out=${h2_in%.vcf}.WorstPerSnp.vcf
	perl -I $PERL5LIB $vep --verbose -registry $registry -host localhost -species Maize -i $h2_in -format vcf -o $h2_out --force_overwrite --no_progress --buffer_size 50000 --most_severe --fork 2 &
	
	procs=$(($procs + 1))
	if [ $procs -eq $maxprocs ]; then
		procs=0
		wait
	fi
done
