# Supplementary material for: Association Mapping across Numerous Traits Reveals Patterns of Functional Variation in Maize
Source: PLoS Genet. 2014 Dec 4;10(12):e1004845. doi: 10.1371/journal.pgen.1004845 (PMC4256217; doi:10.1371/journal.pgen.1004845)
Supplement: Dataset S3 — Bioinformatic scripts. This file contains the various bioinformatics scripts that were used to perform the NAM-GWAS analysis and the subsequent analyses that form the basis for this paper. (GZ) [file pgen.1004845.s008.gz › Scripts/input_so_terms/3_ConvertToWorstPerSnpFgs.sh]

#! /bin/bash

maxprocs=4

filterfile=/media/STORAGE/Working_Files/SNPs/ZmB73_5b_WGS_to_FGS.txt	#List of genes in AGPv2 with whether they are in the filtered or working gene set. Downloaded from maizesequence.org

procs=0;
for file in hapmap1_snps_agpv2_chr*.WorstPerSnp.vcf maizeHapMapV2_B73RefGenV2_201203028_chr*.b73toRef.WorstPerSnp.vcf; do
	procs=$(($procs+1))
	perl ../2a_FilterEffectsForFGS.pl $file ${file%.WorstPerSnp.vcf}.WorstPerGene.vcf $filterfile ${file%.vcf}Fgs.vcf &
	echo ""
	if [ $procs -ge $maxprocs ] ; then
		wait
		procs=0
	fi
done
