# Supplementary material for: Association Mapping across Numerous Traits Reveals Patterns of Functional Variation in Maize
Source: PLoS Genet. 2014 Dec 4;10(12):e1004845. doi: 10.1371/journal.pgen.1004845 (PMC4256217; doi:10.1371/journal.pgen.1004845)
Supplement: Dataset S3 — Bioinformatic scripts. This file contains the various bioinformatics scripts that were used to perform the NAM-GWAS analysis and the subsequent analyses that form the basis for this paper. (GZ) [file pgen.1004845.s008.gz › Scripts/JointLinkageScripts/1_RunTasselJointLinkage.sh]

#! /bin/bash

#Purpose: Run Peter Bradbury's joint linkage plugin in TASSEL to get top 40 QTL for each phenotype trait

#Global settings
TASSEL="/home/jgw87/Software/tassel3-standalone/run_pipeline.pl -Xmx8g -Xms2g"

#Input data and parameters
phenos=NAM_BLUPS.txt
genos=1a_imputed_genotypes_all.numeric_short.txt	#File of genotypes to use as markers. Check panzea.org for suitable datasets
numtraits=1
limits="1e-6,2e-6"

#Output files
model_out=2_jointlinkage_model.txt
step_out=2_jointlinkage_steps.txt
scan_out=2_jointlinkage_scan.txt


$TASSEL -fork1 -StepwiseJointLinkagePlugin -genotypes $genos -phenotypes $phenos -model_output $model_out -step_output $step_out -scan_output $scan_out -n $numtraits -first_trait 1 -max_markers 40 -limits $limits -multithread false -endplugin -runfork1 


./2_ExtractModels.sh

Rscript 3_MakeResiduals.r
