# Supplementary material for: Association Mapping across Numerous Traits Reveals Patterns of Functional Variation in Maize
Source: PLoS Genet. 2014 Dec 4;10(12):e1004845. doi: 10.1371/journal.pgen.1004845 (PMC4256217; doi:10.1371/journal.pgen.1004845)
Supplement: Dataset S3 — Bioinformatic scripts. This file contains the various bioinformatics scripts that were used to perform the NAM-GWAS analysis and the subsequent analyses that form the basis for this paper. (GZ) [file pgen.1004845.s008.gz › Scripts/JointLinkageScripts/2a_ExtractModels.pl]

#! /usr/bin/perl -w

#Purpose: Extract the models for each trait and output to separate files
#Arguments: (0) Input file, (1) Output folde

my ($in, $outdir) = @ARGV;

open(IN, $in) or die "Cannot open input file $in\n";
my @model;	#Array to store model info in
#Load all the model block into an array of strings. When hit the next block, process the current model, reset, and do again
while (my $line=<IN>) {
	my $phase=0;
	if ($line =~ m/^Analysis/ && scalar @model > 0) {	#If is beginning of a new model block and the @model array is not empty (ie, it's not the first time)
		&parseModel(\@model);
		@model=();
	}
	push @model, $line;
}
&parseModel(\@model);	#Take care of last model

#Subroutine to parse and output each individual model
sub parseModel($){
	my $modelref=shift;
	#print "Parsing model " . @{$modelref} ."\n";
	my $traitID=0;	#Column with the trait
	#Find where model starts
	my $start;
	for(my $i=0; $i < scalar @{$modelref}; $i++){
		if (@{$modelref}[$i] =~ m/^Trait/){
			if( !defined($start)) {	#If find the "Trait" header and $start hasn't been defined yet, mark it as a placeholder
				$start=$i;
			}else{	#If start has previously been defined, mark it and skip to the end of the loop
				$start=$i;
				last;
			}
		}
	}
	
	#Output just that model to the output file
	my $trait = (split /\t/, @{$modelref}[$start+1])[$traitID];
	print "Outputting $trait\n";
	open(OUT, ">$outdir/$trait\_jlmodel.txt") or die "Cannot open output file $outdir/$trait\_jlmodel.txt";
	for(my $i=$start; $i < scalar @{$modelref}; $i++){
		print OUT @{$modelref}[$i];
		#print @{$modelref}[$i];
	}
	close OUT;	
}

close IN;

exit;
