# Supplementary material for: Association Mapping across Numerous Traits Reveals Patterns of Functional Variation in Maize
Source: PLoS Genet. 2014 Dec 4;10(12):e1004845. doi: 10.1371/journal.pgen.1004845 (PMC4256217; doi:10.1371/journal.pgen.1004845)
Supplement: Dataset S3 — Bioinformatic scripts. This file contains the various bioinformatics scripts that were used to perform the NAM-GWAS analysis and the subsequent analyses that form the basis for this paper. (GZ) [file pgen.1004845.s008.gz › Scripts/JointLinkageScripts/3_MakeResiduals.r]

#Create residuals from each join linkage model

#Load Data
setwd("/media/STORAGE/Working_Files/SNPs/GWAS_sources/NAM_BLUPs/")
models=list.files(path="JointLinkageModels", full.names=T)
markers=read.delim("1a_imputed_genotypes_all.numeric_short.txt", header=T)	#Genotypes; check Panzea.org
blups=read.delim("NAM_BLUPS.txt", header=T)	#Phenotype file
blups=subset(blups, grepl(blups$line_name, pattern="^Z0", perl=T))	#All NAM line names start with 'Z0'
outdir="Residuals"
names(markers)[1] = "marker"
colClasses=c(rep("character",4), rep("numeric",8))


#Go through and parse
for(model in models){
	mymodel = read.delim(model, header=T, colClasses=colClasses)
	trait=mymodel$Trait[1]
	trait=gsub(x=trait, pattern="\\W", perl=T, replacement="\\.")
	myblups = data.frame(line=blups$line, val=blups[,which(names(blups)==trait)])
	myblups=subset(myblups, myblups$line %in% names(markers)[-c(1:5)])	#reduce blups to lines where I have genotype information
	cat("Processing", trait,"\n")

	#Get population term
	pop = factor(substr(myblups$line, 1, 4))	
	
	#Make master residuals data frame
	residuals=data.frame(Sample = myblups$line)
	residuals[,2:11] = NA
	names(residuals)[2:11] = paste("Chr", 1:10, sep="")
	
	#Go through one chromosome at a time and make residuals based off all other chromsomes
	for(chr in 1:10){
		#Get other QTL as covariates
		myqtl = subset(markers, markers$marker %in% mymodel$Name & markers$chrom !=chr)	#Get the markers that are (a) in this model, and (b) not on the chromosome in question
		if(NROW(myqtl)==0){next}	#If no QTL on this chromosome, skip to next
		mycov = t(as.matrix(myqtl[,-(1:5)]))
		rownames(mycov) = names(myqtl)[-(1:5)]
		colnames(mycov) = myqtl$marker
		mycov= mycov[rownames(mycov) %in% myblups$line,]	#Limit to lines where I have BLUP information
		
		#check to make sure everything lines up
		if(sum(rownames(mycov) != myblups$line) > 0){
			cat("\t!!WARNING!! Line names do not match up for",trait,"\n")
		}
		
		#Make a linear model of data and store residuals
		#Put the markers in model-addition order
		#marker.order = match(x=colnames(mycov), table=as.character(mymodel$Name))	#Order matters since markers are not orthogonal
		#mycov.ordered = mycov[,order(marker.order)]
		#terms=paste("+ pop:",colnames(mycov.ordered), sep="", collapse=" ")
		#fitted = lm(paste("myblups$val ~ pop",terms, sep=""), data=as.data.frame(mycov), na.action=na.exclude)
		
		fitted = lm(myblups$val ~ pop + pop:mycov, na.action=na.exclude)
		residuals[,chr+1] = resid(fitted)
		#cat("\tFor chr",chr,"have markers on chr",unique(myqtl$chrom),"\n")
	}
	
	#Check for null results
	nulls=apply(X=residuals, FUN=is.na, MARGIN=2)
	nulls=rowSums(nulls)
	residuals=subset(residuals, nulls==0)	#Take only those rows with no NAs in them
	
	#Write out results
	write.table(x=residuals, file=paste(outdir,"/", trait,"_residuals.txt", sep=""), quote=F, sep="\t", col.names=T, row.names=F)
}
