# Supplementary material for: Association Mapping across Numerous Traits Reveals Patterns of Functional Variation in Maize
Source: PLoS Genet. 2014 Dec 4;10(12):e1004845. doi: 10.1371/journal.pgen.1004845 (PMC4256217; doi:10.1371/journal.pgen.1004845)
Supplement: Dataset S3 — Bioinformatic scripts. This file contains the various bioinformatics scripts that were used to perform the NAM-GWAS analysis and the subsequent analyses that form the basis for this paper. (GZ) [file pgen.1004845.s008.gz › Scripts/MakeRDVs/0_RunRdvGeneration.sh]

#! /bin/bash

#Run the pipeline to generate read-depth variants (RDVs)
#Note that you need access to the original Hapmap2 BAM files to run this, either by generating them yourself or getting a copy from the lab of Doreen Ware (Cold Spring Harbor)

./1_MakeRdvWindows.sh

./2_TabulateReadDepth_batch.sh

./2_TabulateReadDepth_reference.sh

./2a_ExtractReadDepth.sh

Rscript 3_RunEdgeR.r

./3a_GetRawReadPositions.sh

Rscript 3b_edgeRGridSearch.r

Rscript 4_ConvertEdgeRToHapmap.r
