# Supplementary material for: Association Mapping across Numerous Traits Reveals Patterns of Functional Variation in Maize
Source: PLoS Genet. 2014 Dec 4;10(12):e1004845. doi: 10.1371/journal.pgen.1004845 (PMC4256217; doi:10.1371/journal.pgen.1004845)
Supplement: Dataset S3 — Bioinformatic scripts. This file contains the various bioinformatics scripts that were used to perform the NAM-GWAS analysis and the subsequent analyses that form the basis for this paper. (GZ) [file pgen.1004845.s008.gz › Scripts/MakeRDVs/1_MakeWindows.pl]

#! usr/bin/perl

#Purpose: Make windows along the maize chromosome of user-defined sizes
#Arguments: (0) Window size in bp, (1) Output file

use strict;

my ($winsize, $outfile) = @ARGV;

open(CHROM, "Zmays_agpv2_chrom_lengths.txt") or die "Cannot open genome file\n";
my @sizes=<CHROM>;
chomp @sizes;
close CHROM;

my %limits;
foreach my $line (@sizes){
	my ($chrom, $max, $cum) = split /\t/, $line;
	if($chrom eq "UNKNOWN") {$chrom =0;}
	$limits{$chrom} = $max;
}

#my $maxChrom=12;

open(OUTFILE, ">$outfile") or die "Cannot open file $outfile\n";
print OUTFILE "#AGPv2\n";
foreach my $chrom (keys %limits){
	my $prefix="agpv2_";
	if($chrom ne "Mt" && $chrom ne "Pt"){	#Add "chr" except for mitochondrion and plastid
		$prefix .= "chr";
	}
	for (my $pos=1; $pos<$limits{$chrom}; $pos+=$winsize){
		my $end=$pos+$winsize-1;
		#if ($end > $limits{$chrom}){
		#	$end = $limits{$chrom};
		#}
		print OUTFILE "$prefix$chrom\t$pos\t$end\t$chrom\_$pos\_$end\n";
	}
}
close OUTFILE;

exit;
