# Supplementary material for: Association Mapping across Numerous Traits Reveals Patterns of Functional Variation in Maize
Source: PLoS Genet. 2014 Dec 4;10(12):e1004845. doi: 10.1371/journal.pgen.1004845 (PMC4256217; doi:10.1371/journal.pgen.1004845)
Supplement: Dataset S3 — Bioinformatic scripts. This file contains the various bioinformatics scripts that were used to perform the NAM-GWAS analysis and the subsequent analyses that form the basis for this paper. (GZ) [file pgen.1004845.s008.gz › Scripts/MakeRDVs/2a_ExtractReadDepth.pl]

#! /usr/bin/perl -w

#Purpose: Extract and combine the read depth info
#Arguments: (0) Input folder, (1) Output file

use strict;

my ($infolder, $outfile) = @ARGV;
my @infiles = <$infolder/*.gz>;	#Get all .gz files in the input folder
#my @infiles=("$infolder/B73.merged.win10k.gz", "$infolder/BGIB73.merged.win10k.gz", "$infolder/B97.merged.win10k.gz", "$infolder/CML103.merged.win10k.gz", "$infolder/P39.merged.win10k.gz");	#For debugging


my %rdvs;
my %keys;
foreach my $infile (@infiles){
	$infile =~ m/\/(\w+)\.merged/;
	my $ril = $1;
	print "Processing RIL $ril in file $infile\n";
	open(IN, "gunzip -c $infile |") or die "Cannot open input file $infile\n";
	my $counts=0;
	while(my $pos = <IN>){
		#$counts++;
		#if($counts>10000){last;}	#For debugging
		chomp $pos;
		if(exists($rdvs{$ril}->{$pos})){	#Check if already started this batch. If so, increment. Otherwise set to 1 (=first time found)
			$rdvs{$ril}->{$pos}+=1;
		}
		else{
			$rdvs{$ril}->{$pos}=1;
			$keys{$pos}=1;
		}
	}
	close IN;
}

#Print combined file
print "Outputting combined results\n";
open(OUT, ">$outfile") or die "Cannot open output file $outfile\n";
my @RILs = sort(keys %rdvs);
print OUT "pos\t" . join("\t", @RILs) . "\n";	#print header
foreach my $pos(sort (keys %keys)){
	print OUT "$pos";
	foreach my $ril (@RILs){
		if(!defined($rdvs{$ril}->{$pos})){	#check to make sure position has a value; if not, set to 0
			$rdvs{$ril}->{$pos}=0;
		}
		print OUT "\t" . $rdvs{$ril}->{$pos};
	}
	print OUT "\n";
}
close OUT;

#Print individual files
print "Printing individual files\n";
#my @outfiles;
for(my $i=0; $i<scalar(@RILs); $i++){
	open(OUT, ">$infolder/$RILs[$i].$infolder.counts.txt") or die "Cannot open output file for RIL $RILs[$i]\n";
	#@outfiles[$i]=$out;
	print OUT "pos\t$RILs[$i]\n";
	foreach my $pos(sort (keys %keys)){
		if(!defined($rdvs{$RILs[$i]}->{$pos})){	#check to make sure position has a value; if not, set to 0
			$rdvs{$RILs[$i]}->{$pos}=0;
		}
		print OUT "$pos\t" . $rdvs{$RILs[$i]}->{$pos} . "\n";
	}
	close OUT;
}
exit;
