# Supplementary material for: Association Mapping across Numerous Traits Reveals Patterns of Functional Variation in Maize
Source: PLoS Genet. 2014 Dec 4;10(12):e1004845. doi: 10.1371/journal.pgen.1004845 (PMC4256217; doi:10.1371/journal.pgen.1004845)
Supplement: Dataset S3 — Bioinformatic scripts. This file contains the various bioinformatics scripts that were used to perform the NAM-GWAS analysis and the subsequent analyses that form the basis for this paper. (GZ) [file pgen.1004845.s008.gz › Scripts/MakeRDVs/2a_ExtractReadDepth.r]

#Tabulate RDVs in the different NAM founders

setwd("/media/STORAGE/Working_Files/GeneticLoad/GWAS/MakeRDVs")
subdirs=c("win2k","win5k","win10k")
for (dir in subdirs){
#for(dir in "win10k"){	#For debugging
	setwd(dir)
	cat("Processing directory",dir,"\n")
	files=list.files(pattern=".gz")
	combined=NULL
	#Load in each file and process
	for(file in files){
	#for(i in 1:2){	#for debugging
	#	file=files[i]
		cat("Processing file",file,"\n")
		myline = sub(pattern=".merged.+", replacement="", x=file)
		mydata = scan(file, what=character())
		condensed=table(mydata)
		#cat("\tCondensed down to table of,",dim(condensed),"dimensions\n")
		condensed = condensed[order(names(condensed))]
		#cat("\tReordered to table of,",dim(condensed),"dimensions\n")
		if(is.null(combined)){
			combined=data.frame(last=as.vector(condensed))
			row.names(combined) = names(condensed)
		}
		else if(identical(x=names(condensed), y=row.names(combined))){	#If row names match or if it's the first time 
			combined$last = as.vector(condensed)
		}
		else{
			combined$last = as.numeric(as.character(factor(x=row.names(combined), levels=names(condensed), labels=as.vector(condensed))))
		}
		names(combined)[NCOL(combined)] = myline
	}
	setwd("../")	#Go back up to output file
	cat("Outputting results\n")
	
	#Reorder and format for output
	coords = matrix(as.numeric(do.call(what=rbind, args=strsplit(row.names(combined), split="_"))), ncol=3)	#Complicated call to extract chromosomal coordinates
	combined$chrom = coords[,1]
	combined$start = coords[,2]
	combined$end = coords[,3]
	total=NCOL(combined)
	neworder = c(total-2, total-1, total, 1:(total-3))
	combined = combined[,neworder]
	combined = combined[order(combined$chrom, combined$start, combined$end),]
	write.table(x=combined, file=paste("2a_",dir,"_combined.txt", sep=""), quote=F)
}
