# Supplementary material for: Association Mapping across Numerous Traits Reveals Patterns of Functional Variation in Maize
Source: PLoS Genet. 2014 Dec 4;10(12):e1004845. doi: 10.1371/journal.pgen.1004845 (PMC4256217; doi:10.1371/journal.pgen.1004845)
Supplement: Dataset S3 — Bioinformatic scripts. This file contains the various bioinformatics scripts that were used to perform the NAM-GWAS analysis and the subsequent analyses that form the basis for this paper. (GZ) [file pgen.1004845.s008.gz › Scripts/MakeRDVs/2_TabulateReadDepth.sh]

#! /bin/bash

#Use BEDtools to calculate read coverage in the Hapmap 2 files; takes the set from argument passed to it by 2_TabulateReadDepth_batch.sh

DIR="/media/2E8823E635FE2E3A/Alberto"	#Directory with the Hapmap2 BAM files in it
SET=$1	#The name of the set to run
mkdir $SET

for file in $(cat 1a_nam_files.txt); do	#File with list of the NAM-specific BAM files
	prefix=${file%.bam}
	line=${prefix##$DIR/}
	outfile=$SET/$line.$SET.gz
	echo "Processing file ${file} to ${outfile}"
	
	bamToBed -i $file | intersectBed -a 1_$SET.bed -b stdin -c > $outfile
	bamToBed -i $file | intersectBed -a stdin -b 1_$SET.bed -wb > $outfile
	bamToBed -i $file | intersectBed -a stdin -b 1_$SET.bed -wb | cut --fields=10 | gzip > $outfile	#Convert BAM to BED, Find intersection, output only window to text file, then zip up (will later have to tabulate)
	bamToBed -i $file > temp.out
	intersectBed -a 1_$SET.bed -b temp.out -c > $outfile
done

rm temp.out
