# Supplementary material for: Association Mapping across Numerous Traits Reveals Patterns of Functional Variation in Maize
Source: PLoS Genet. 2014 Dec 4;10(12):e1004845. doi: 10.1371/journal.pgen.1004845 (PMC4256217; doi:10.1371/journal.pgen.1004845)
Supplement: Dataset S3 — Bioinformatic scripts. This file contains the various bioinformatics scripts that were used to perform the NAM-GWAS analysis and the subsequent analyses that form the basis for this paper. (GZ) [file pgen.1004845.s008.gz › Scripts/MakeRDVs/2_TabulateReadDepth_reference.sh]

#! /bin/bash

#Use BEDtools to calculate read coverage in the Hapmap 2 files; takes the set from argument passed to it.
#This is specifically for the high-depth reference used to identify indels

REF=BGIB73.merged.bam

for SET in win10k win5k win2k; do 
	#mkdir $SET
	outfile=$SET/BGIB73.merged.$SET.gz
	echo "Processing file ${REF} to ${outfile}"
	bamToBed -i $REF | intersectBed -a stdin -b 1_$SET.bed -wb | cut --fields=10 | gzip > $outfile	#Convert BAM to BED, Find intersection, output only window to text file, then zip up (will later have to tabulate)
done;
