# Supplementary material for: Association Mapping across Numerous Traits Reveals Patterns of Functional Variation in Maize
Source: PLoS Genet. 2014 Dec 4;10(12):e1004845. doi: 10.1371/journal.pgen.1004845 (PMC4256217; doi:10.1371/journal.pgen.1004845)
Supplement: Dataset S3 — Bioinformatic scripts. This file contains the various bioinformatics scripts that were used to perform the NAM-GWAS analysis and the subsequent analyses that form the basis for this paper. (GZ) [file pgen.1004845.s008.gz › Scripts/MakeRDVs/3a_GetRawReadPositions.sh]

#! /bin/bash

#Test extraction of just positions to see if grouping by different values changes things

DIR="/media/2E8823E635FE2E3A/Alberto"
OUTDIR=read_positions
mkdir $OUTDIR

for file in BGIB73.merged.bam $(cat 1a_nam_files.txt); do
	prefix=${file%.bam}
	line=${prefix##$DIR/}
	outfile=$OUTDIR/$line\_reads.gz
	echo "Processing file ${file} to ${outfile}"
	samtools view -F 0x0004 $file | cut --fields=3,4  | gzip > $outfile	#View BAM file, select just chrom, position, & seq, and output to zip file
	
done

file=BGIB73.merged.bam
outfile=$OUTDIR/BGIB73_reads.gz
samtools view -F 0x0004 $file | cut --fields=3,4 | gzip > $outfile	


samtools view -F 0x0004 BGIB73.merged.bam | cut --fields=3,4,10 | gzip > temp_filt_nosed.txt	
