# Supplementary material for: Association Mapping across Numerous Traits Reveals Patterns of Functional Variation in Maize
Source: PLoS Genet. 2014 Dec 4;10(12):e1004845. doi: 10.1371/journal.pgen.1004845 (PMC4256217; doi:10.1371/journal.pgen.1004845)
Supplement: Dataset S3 — Bioinformatic scripts. This file contains the various bioinformatics scripts that were used to perform the NAM-GWAS analysis and the subsequent analyses that form the basis for this paper. (GZ) [file pgen.1004845.s008.gz › Scripts/MakeRDVs/3b_edgeRGridSearch.r]

#Do a grid search of edgeR settings with B73 to see if I can find any that show a decent QQ plot

#setwd("/media/STORAGE/Working_Files/GeneticLoad/GWAS/MakeRDVs/")
library(edgeR)
ref.name="BGIB73"
ref.file = "win10k/BGIB73.win10k.counts.txt"
alt.name="B73"
alt.file = "win10k/B73.win10k.counts.txt"


ref=read.delim(ref.file, colClasses=c("character","integer"))
ref=ref[order(ref[,1]),]
alt=read.delim(alt.file, colClasses=c("character","integer"))

#Various things to transform Jerming's data format
alt[,1] = sub(alt[,1], pattern="agpv2_chr", replacement="")
alt[,1] = sub(alt[,1], pattern="agpv2_", replacement="")
alt[,1] = sub(alt[,1], pattern="-", replacement="_")	#hyphen
alt[,1] = sub(alt[,1], pattern="-", replacement="_")	#en dash
alt=alt[order(alt[,1]),]	#Sort
alt = alt[alt[,1] %in% ref[,1],]	#remove any not in reference

if(sum(ref[,1] != alt[,1])>0){
	cat("Warning!",alt.name,"does not match reference positions!\n")
}
		
#Create base data
d0 <- DGEList(counts=cbind(ref[,2], alt[,2]), group=c(ref.name, alt.name),genes=ref$pos)
Acutoff_list = -1 * 10^(1:10)
dispersions = 2^(0:10) / 1000
#Set up graphic
png("3b_grid_search.png", height=500*length(dispersions), width=500*length(Acutoff_list))
par(mfrow = c(length(dispersions),length(Acutoff_list)))
null = -log10( (1:NROW(alt)) / NROW(alt))
#Run grid search
for(disp in dispersions){
	for(cutoff in Acutoff_list){
		d <- calcNormFactors(d0, Acutoff=cutoff)
		d <- estimateCommonDisp(d)
		d$common.dispersion <- disp
		de <- exactTest(d,pair=c(ref.name,alt.name))
		c=nrow(de$table)
		results=(topTags(de,n=c))$table
		qqplot(x=null, y=-log10(results$PValue), pch=20, main=paste("QQPlot of edgeR results. Dispersion=",disp," Acutoff=",cutoff, sep=""), xlab="Null dist. (-log10)", ylab="Actual disp(-log10)")
		abline(a=0,b=1, col="red", lwd=2)
	}
}
dev.off()
