# Supplementary material for: Association Mapping across Numerous Traits Reveals Patterns of Functional Variation in Maize
Source: PLoS Genet. 2014 Dec 4;10(12):e1004845. doi: 10.1371/journal.pgen.1004845 (PMC4256217; doi:10.1371/journal.pgen.1004845)
Supplement: Dataset S3 — Bioinformatic scripts. This file contains the various bioinformatics scripts that were used to perform the NAM-GWAS analysis and the subsequent analyses that form the basis for this paper. (GZ) [file pgen.1004845.s008.gz › Scripts/MakeRDVs/3_RunEdgeR.r]

#R script to run edgeR on RDVs at different values

#setwd("/media/STORAGE/Working_Files/GeneticLoad/GWAS/MakeRDVs/")
library(edgeR)
ref.name="BGIB73"

dirs=c("win2k","win5k","win10k")
#dirs="win10k"	#for debugging
for(dir in rev(dirs)){	#Reversed just so I can get the 10k data back sooner to check against Jer-Ming's analysis
	setwd(dir)
	all.files=list.files(pattern="counts.txt")
	ref.file = all.files[grepl(pattern=ref.name, x=all.files)]
	alt.files = all.files[!grepl(pattern=ref.name, x=all.files)]
	ref=read.delim(ref.file, colClasses=c("character","integer"))
	ref=ref[order(ref[,1]),]	#Delete later
	for(file in alt.files){
		cat("Processing",file,"\n")
		alt=read.delim(file, colClasses=c("character","integer"))
		alt.name = names(alt)[2]

		#Various things to transform Jerming's data format
		alt[,1] = sub(alt[,1], pattern="agpv2_chr", replacement="")
		alt[,1] = sub(alt[,1], pattern="agpv2_", replacement="")
		alt[,1] = sub(alt[,1], pattern="-", replacement="_")	#hyphen
		alt[,1] = sub(alt[,1], pattern="-", replacement="_")	#en dash
		alt=alt[order(alt[,1]),]	#Sort
		alt = alt[alt[,1] %in% ref[,1],]	#remove any not in reference

		if(sum(ref[,1] != alt[,1])>0){
			cat("Warning!",alt.name,"does not match reference positions!\n")
		}
		
		#Next part taken from Jerming, with some tweaking of variable names
		##Calculate 80-percentile to use as Acutoff for making normalization counts		
		temp.matrix=cbind(ref[,2], alt[,2])
		Acutoff=quantile(rowMeans(log2(t(t(temp.matrix) / colSums(temp.matrix)))),0.8)
		## do the MAPLOT
        png(paste(alt.name,"MAplot.png",sep="."), width=1000, height=800);
        maPlot(ref[,2], alt[,2], normalize=TRUE, pch=19, cex=.3, ylim=c(-3,3))
        f <- calcNormFactors( cbind(ref[,2], alt[,2]), Acutoff=Acutoff)
        abline(h=log2(f[2]/f[1]), col="red", lwd=4)
        dev.off()
		
		#Run analysis
		d <- DGEList(counts=cbind(ref[,2], alt[,2]), group=c(ref.name, alt.name),genes=ref$pos)
        d <- calcNormFactors(d, Acutoff=Acutoff)
        d <- estimateCommonDisp(d)
        d$common.dispersion <- .001
        de <- exactTest(d,pair=c(ref.name,alt.name))
        c=nrow(de$table)
        results=(topTags(de,n=c))$table
		#End part from Jerming
		
		cat("   Normalization factors:",d$samples$norm.factors,"\n")
		
		outfile = paste(alt.name,dir,"edgeR_results.txt",sep="_")
		write.table(x=results, file=outfile, quote=F, sep="\t")
	}
	setwd("../")
}
