# Supplementary material for: Association Mapping across Numerous Traits Reveals Patterns of Functional Variation in Maize
Source: PLoS Genet. 2014 Dec 4;10(12):e1004845. doi: 10.1371/journal.pgen.1004845 (PMC4256217; doi:10.1371/journal.pgen.1004845)
Supplement: Dataset S3 — Bioinformatic scripts. This file contains the various bioinformatics scripts that were used to perform the NAM-GWAS analysis and the subsequent analyses that form the basis for this paper. (GZ) [file pgen.1004845.s008.gz › Scripts/MakeRDVs/4_ConvertEdgeRToHapmap.r]

#Script to convert edgeR output files into 0-1 encoded hapmap files for GWAS analysis
#setwd("/media/STORAGE/Working_Files/GeneticLoad/GWAS/MakeRDVs/")
outdir="hapmaps"
#Load NAM families
families = scan(file="1a_nam_files.txt", what=character())	#list of NAM families
families=sub(families, pattern="/media/2E8823E635FE2E3A/Alberto/", replacement="")
families=sub(families, pattern=".merged.bam", replacement="")
colClasses = c("integer", "character", rep("double", 4))	#types of data in the edgeR RDV columns

#cutoff = 1e-5	#cutoff value for significantly differnet RDV
for(win in c("win10k","win5k", "win2k")){

	#go through each founder line and append to data frame of results
	#results=data.frame();
	firsttime=TRUE	#flag variable for creating the 
	for(line in families){
		cat("Processing line", line, "\n")
		filename = paste(win, "/", toupper(line), "_",win,"_edgeR_results.txt", sep="")
		rdv = read.delim(file=filename, header=TRUE, colClasses=colClasses, row.names=1)
		
		#split out coordinates and names
		coords = strsplit(rdv$genes, split="_")
		coords = do.call(rbind, coords)
		chrom = coords[,1]
		
		rdv$name=paste("cnv", win, coords[,1], coords[,2],  sep="_")
		rdv$chrom=as.numeric(chrom)
		rdv$start=as.numeric(coords[,2])
	
		#Reorder
		rdv=subset(rdv, !is.na(rdv$chrom))	#remove Mt and Pt, since I don't need them
		rdv = rdv[order(rdv$chrom, rdv$start),]
		
		#make pvalue pos or negative to reflect change in RDV
		rdv$PValue = sign(rdv$logFC) * rdv$PValue
		
		if(firsttime) {
			master = data.frame(rs=rdv$name, alleles=NA, chrom=rdv$chrom, pos=rdv$start, strand="+", assembly="RefgenV2", center="MaizeDiv", protLSD=NA, assayLSD=NA, panelLSID=NA, QCode=NA)
			firsttime=FALSE
			#master$temp = rdv$code
			#names(master)[NCOL(master)] = line	#rename most recently added column to the founder line
			#break;		#for debugging
		}
		
		master = cbind(master, rdv$PValue)
		names(master)[NCOL(master)] = line	#rename most recently added column to the founder line
		
		#if(line == families[8]) break;	#for debugging
	}
	
	#Identify 5% FDR level for B73
	B73.index = which(names(master)=="B73")
	cutoff = quantile(abs(master[,B73.index]), 0.05)
	
	#code change in read depth as -1 (<B73), 0 (same), or 1 (>B73) with p-value cutoff set at begining of script
	for(i in 11:NCOL(master)){
		master[,i] = ifelse(abs(master[,i])>=cutoff, yes=0, no=ifelse(master[,i]>=0, yes=1, no=-1))	#assign 0 for nonsignificant differences, 1 for >B73, -1 for <B73
	}
	
	write.table(master, file=paste("4", win, "master_rdvs.txt", sep="_"), sep="\t", quote=FALSE, row.names=FALSE)
	
	#Separate alleles for +/- RDVs
	plus=master
	minus=master
	for(i in 11:NCOL(master)){
		plus[,i] = ifelse(plus[,i]>0, yes=1, no=0)
		minus[,i] = ifelse(minus[,i]<0, yes=1, no=0)
	}
	plus$rs=paste(plus$rs, "+", sep="")
	plus$alleles=paste(win, "+", sep="")
	minus$rs=paste(minus$rs, "-", sep="")
	minus$alleles=paste(win, "-", sep="")
	plus=subset(plus, apply(FUN=sum, X=plus[,12:NCOL(plus)], MARGIN=1)>0)
	minus=subset(minus, apply(FUN=sum, X=minus[,12:NCOL(minus)], MARGIN=1)>0)
	
	#Recombine and output
	combined=rbind(plus, minus)
	combined = combined[order(combined$chrom, combined$pos, combined$rs),]
	write.table(combined, file=paste("4",win,"rdvs.hmp.txt", sep="_"), sep="\t", quote=FALSE, row.names=FALSE)
	
	#Output individual chromosomes
	for(i in 1:10){
		subset = subset(combined, combined$chrom==i)
		filename = paste(outdir,"/","rdvs_",win,"_chr" , i, "_20130307.txt", sep="")
		write.table(subset, file=filename, sep="\t", quote=FALSE, row.names=FALSE, col.names=FALSE)
	}
}
