# Supplementary material for: Association Mapping across Numerous Traits Reveals Patterns of Functional Variation in Maize
Source: PLoS Genet. 2014 Dec 4;10(12):e1004845. doi: 10.1371/journal.pgen.1004845 (PMC4256217; doi:10.1371/journal.pgen.1004845)
Supplement: Dataset S3 — Bioinformatic scripts. This file contains the various bioinformatics scripts that were used to perform the NAM-GWAS analysis and the subsequent analyses that form the basis for this paper. (GZ) [file pgen.1004845.s008.gz › Scripts/MakeRDVs/CNVnator/1_ExtractForCNVnator_ref.sh]

#! /bin/bash

#Try to get RDVs done with Snyder/Gerstein lab CNVnator

CNV=~/Software/CNVnator_v0.2.7/src/cnvnator
FILE=../BGIB73.merged.bam
OUTDIR=root_files

#Extract bam files
line=BGIB73
for chr in $(cat 0_maize_chrom.txt); do
	$CNV -genome maize -root $OUTDIR/$line.root -chrom $chr -tree $FILE
done
