# Supplementary material for: Association Mapping across Numerous Traits Reveals Patterns of Functional Variation in Maize
Source: PLoS Genet. 2014 Dec 4;10(12):e1004845. doi: 10.1371/journal.pgen.1004845 (PMC4256217; doi:10.1371/journal.pgen.1004845)
Supplement: Dataset S3 — Bioinformatic scripts. This file contains the various bioinformatics scripts that were used to perform the NAM-GWAS analysis and the subsequent analyses that form the basis for this paper. (GZ) [file pgen.1004845.s008.gz › Scripts/MakeRDVs/CNVnator/2_RunCNVnator_1000.sh]

#! /bin/bash

#Run CNVnator on the B73 (trial, for expanding to all lines later)

CNV=~/Software/CNVnator_v0.2.7/src/cnvnator
bin_size=1000
root_dir=root_files
chrom_dir=chrom_files

#Pass an argument with 1,2,3, or 4 to determine which batch to do. (Poor man's threading)
if [ $1 -eq 1 ] ; then FILELIST="B73 B97 CML103 CML228 CML247 CML277 CML322"; fi
if [ $1 -eq 2 ] ; then FILELIST="CML333 CML52 CML69 HP301 IL14H KI11 KI3"; fi
if [ $1 -eq 3 ] ; then FILELIST="KY21 M162W M37W MO17 MO18W MS71 NC350"; fi
if [ $1 -eq 4 ] ; then FILELIST="NC358 OH43 OH7B P39 TX303 TZI8"; fi

for LINE in $FILELIST; do
	echo "Processing line ${LINE}"
	FILE=$root_dir/$LINE.root
	OUTFILE=$LINE.cnvnator_$bin_size.txt
	#Generate histogram
	$CNV -genome maize -root $FILE -his $bin_size -d $chrom_dir
	#Calculate statistics
	$CNV -root $FILE -stat $bin_size
	#Signal partitioning (most time consuming, supposedly)
	$CNV -root $FILE -partition $bin_size
	#Output
	#echo -e "CNV_type\tcoordinates\tCNV_size\tnormalized_RD\tp-val1\tp-val2\tp-val3\tp-val4\tq0" > $OUTFILE
	$CNV -root $FILE -call $bin_size > output_files/$OUTFILE
done
