# Supplementary material for: Association Mapping across Numerous Traits Reveals Patterns of Functional Variation in Maize
Source: PLoS Genet. 2014 Dec 4;10(12):e1004845. doi: 10.1371/journal.pgen.1004845 (PMC4256217; doi:10.1371/journal.pgen.1004845)
Supplement: Dataset S3 — Bioinformatic scripts. This file contains the various bioinformatics scripts that were used to perform the NAM-GWAS analysis and the subsequent analyses that form the basis for this paper. (GZ) [file pgen.1004845.s008.gz › Scripts/MakeRDVs/CNVnator/3_ConvertOutputToHapmap.pl]

#! /usr/bin/perl -w

#Purpose: Read in the CNVnator files and output a hapmap file (1/chromosome) suitable for use by Peter's NAMGwas script
#Arguments: (0) tag to identify group (set as part of alleles), (1) List of files to access, (2) Output file prefix

#UNFINISHED. THOUGHT THIS WOULD BE EASIER IN R

use strict;

#Parse arguments
my ($tag, @infiles) = @ARGV;
my $outprefix = shift @infiles;
#Columns in input files with needed info
my $typeID=0;
my $locusID=1;
my $sizeID=2;
#Columns in hapmap files with info
my $snpID=0;
my $alleleID=1;
my $chromID=2;
my $posID=3;
my $filler="+\tRefgenV2\tMaizeDiv\tNA\tNA\tNA\tNA";

#Go through files and assemble a hash of data
my %data;
foreach my $infile(@infiles){
	print "Processing $infile\n";
	$infile =~ m/(\w+).cnvnator/;
	my $accession=$1;	#Get accession name
	
	open(IN, $infile) or die "Cannot open input file $infile\n";
	while(my $line=<INFILE>){
		my ($type, $locus) = (split /\t/, $line)[$typeID, $locusID];
	}
	close IN;
}

exit;
