# Supplementary material for: Association Mapping across Numerous Traits Reveals Patterns of Functional Variation in Maize
Source: PLoS Genet. 2014 Dec 4;10(12):e1004845. doi: 10.1371/journal.pgen.1004845 (PMC4256217; doi:10.1371/journal.pgen.1004845)
Supplement: Dataset S3 — Bioinformatic scripts. This file contains the various bioinformatics scripts that were used to perform the NAM-GWAS analysis and the subsequent analyses that form the basis for this paper. (GZ) [file pgen.1004845.s008.gz › Scripts/MakeRDVs/CNVnator/3_ConvertOutputToHapmap.r]

#Extract data from CNVnator output files and convert to a hapmap, one per chromosome

setwd("/home/jgw87/Working_Files/GeneticLoad/GWAS/MakeRDVs/CNVnator")
#Setup
options("scipen" = 100)
bin.size=500
#bin.size=1000
datadir="output_files"
outdir="hapmap_conversion"
file.postfix=paste(".cnvnator_",bin.size,".txt", sep="")
infiles=list.files(path=datadir, pattern=file.postfix)
chr.lengths=read.delim("/media/STORAGE/Working_Files/SNPs/Zmays_agpv2_chrom_lengths.txt", header=F)

#Create empty matrix of calls
calls=list()
accessions=sub(x=infiles, pattern=file.postfix, replacement="")
for(i in 1:10){
	starts=seq(from=1, to=chr.lengths[i,2]+bin.size, by=bin.size)
	calls[[i]] = matrix(c(rep(i, length(starts)), starts), ncol=2)
}
calls=do.call(what=rbind, args=calls)
calls=cbind(calls, matrix(0, nrow=NROW(calls), ncol=length(infiles)))
colnames(calls)=c("chr","start", accessions)

#Helper function to expand bins for identifying the ones that need to be changed
expand.bins=function(x=NA, bin.size=1e3){
	bins=seq(from=x[2], to=x[3], by=bin.size)
	return(cbind(rep(x[1], length(bins)), bins, rep(x[4], length(bins))))	#Return matrix of chromosome, bin starts and call (+/- 1 for dup/deletion)
}

#Go through and flag appropriate bins as insertion (+1) or deletion(-1)
colClasses=rep("NULL",9)
colClasses[c(1,2,4,5,6,9)] = c("character", "character", "numeric","numeric","numeric","numeric")
for(infile in infiles){
	cat("Processing",infile,"\n")
	myline = sub(x=infile, pattern=file.postfix, replacement="")
	
	filedata=read.delim(paste(datadir,infile, sep="/"), colClasses=colClasses, header=F)
	names(filedata)=c("type", "locus", "norm.depth","pval", "pval.adj", "q0")
	#Remove any with too little change in coverage (+/- 50%, the levels in the paper used for X/Y chromosomes in male humans)
	filedata=filedata[filedata$norm.depth >=1.5 | filedata$norm.depth <=0.5,]
	#Remove mitochondria & chloroplasts
	filedata=filedata[grepl(x=filedata$locus, pattern="agpv2_chr"),]
	#Filter out those with prob > 0.05 of being in this part of gaussian curve
	filedata=filedata[filedata$pval.adj <=0.05,]
	#Filter out those with low mapping quality as recommended in the paper
	filedata=filedata[filedata$q0 >= 0.5,]
	#Remove chromosome 0
	filedata=filedata[!grepl(x=filedata$locus, pattern="agpv2_chr0"),]
	
	#Convert to 1/-1 call
	mycall = ifelse(filedata$type=="duplication", yes=1, no=-1)
	#Split locus to extract bins
	locus.list = strsplit(x=filedata$locus, split="\\W", perl=T)
	loci = do.call(what=rbind, args=locus.list)
	loci[,1] = sub(x=loci[,1], pattern="agpv2_chr", replacement="")
	loci=matrix(as.integer(loci), ncol=NCOL(loci))
	loci=cbind(loci, mycall)
	#Make key of bins in master that need changing
	tochange=do.call(what=rbind, args=apply(X=loci, MARGIN=1, FUN=expand.bins, bin.size=bin.size))
	line.index = which(colnames(calls)==myline)
	for(i in 1:10){
		#Select the part for just this chromosome
		subcalls=calls[calls[,1]==i,]
		subchange = tochange[tochange[,1]==i,]
		subcalls[subcalls[,2]%in%subchange[,2], line.index] = tochange[tochange[,1]==i,3]
		calls[calls[,1]==i,line.index] = subcalls[,line.index]
	}
}
#Write out results so can start from this point if desired
b73.index = which(colnames(calls)=="B73")
segregating = rowSums (calls[,3:NCOL(calls)] != calls[,b73.index]) > 0  #Find the segregating sites, meaning rows where at least one column does not match B73
calls=calls[segregating,]
write.table(x=calls, file=paste("3_raw_calls_",bin.size,".txt", sep=""), quote=F, col.names=T, row.names=F, sep="\t")

##TO start from right here
#calls=as.matrix(read.table(file=paste("3_raw_calls_",bin.size,".txt", sep=""), header=T, sep="\t"))
b73.index = which(colnames(calls)=="B73")

#Adjust things in areas where B73 has insertion/deletion
b73.ins = which(calls[,b73.index]==1)
b73.del = which(calls[,b73.index]==-1)
datacols = 3:NCOL(calls)
calls[b73.ins,datacols] = calls[b73.ins,datacols] -1
calls[b73.del,datacols] = calls[b73.del,datacols] +1

#Helper function to split to insertion/deletions
split.calls=function(calls, type){
	datacols=3:NCOL(calls)
	subcalls = calls
	if(type=="insertion"){
		subcalls[,datacols] = ifelse(subcalls[,datacols]>0, yes=1, no=0)
	}
	else if (type == "deletion"){
		subcalls[,datacols] = ifelse(subcalls[,datacols]<0, yes=1, no=0)
	}
	else {cat("WARNING!! Need to specify insertion or deletion\n")}
	
	subcalls.seg = rowSums (subcalls[,datacols] != subcalls[,b73.index]) > 0
	subcalls=subcalls[subcalls.seg,]
	return(subcalls)
}

#Split into insertion/deletion
plus=split.calls(calls=calls, type="insertion")
minus=split.calls(calls=calls, type="deletion")


#Helper function to turn a list of calls into a (smaller) list of consecutive groups
group.rdvs=function(calls){
	datacols=c(1,3:NCOL(calls))	#Include the chromosome because want to make sure that stays the same
	chromID=1
	posID=2
	
	index=1
	cuts=rep(index, NROW(calls))
	#Identify cuts
	for(i in 2:NROW(calls)){
		if(sum(calls[i,datacols] != calls[i-1, datacols]) > 0){	#If there's any mismatch between this row and the one before, increment the index by 1
			index = index +1
		}
		cuts[i]=index
	}
	#Go through and collapse
	final=matrix(NA, nrow=index, ncol=NCOL(calls)+1)
	for(group in 1:index){
		sub=calls[cuts==group,]
		if(class(sub)=="numeric"){	#If only one bin in a cut, convert to a matrix so everything else still works
			sub = t(as.matrix(sub))
		}
		ends = range(sub[,posID])	#Capture the earliest and latest part of the window
		ends[2] = ends[2] + bin.size -1
		final[group, 1] = unique(sub[,chromID])	#Should only be 1 number; hopefully crashes if not true
		final[group, 2] = ends[1]
		final[group, 3] = ends[2]
		final[group, 4:NCOL(final)] = sub[1,3:NCOL(calls)]
	}
	return(final)
}

plus.group=group.rdvs(calls=plus)
minus.group=group.rdvs(calls=minus)

#Helper function to make a hapmap
make.hapmap=function(calls, tag=""){
	names=paste(calls[,1], calls[,2],calls[,3], rep(tag, NROW(calls)), sep="_")
	pos=floor(apply(X=calls[,2:3], FUN=mean, MARGIN=1))
	hapmap = data.frame(rs=names, alleles=names, chrom=calls[,1], pos=pos, strand="+", assembly="RefgenV2", center="MaizeDiv", protLSD=NA, assayLSD=NA, panelLSID=NA, QCode=NA)
	for(i in 1:length(accessions)){
		line=accessions[i]
		hapmap[line]=calls[,3+i]
	}
	return(hapmap)
}

plus.hmp = make.hapmap(plus.group, tag=paste("cnv",bin.size,"+", sep=""))
minus.hmp = make.hapmap(minus.group, tag=paste("cnv",bin.size,"-", sep=""))

#Write out individual hapmap files
for(chr in 1:10){
	sub = subset(plus.hmp, plus.hmp$chrom==chr)
	write.table(sub, file=paste("hapmap_conversion/cnvnator_bin",bin.size,"_chr",chr,"_insertions.hmp.txt", sep=""), quote=F, col.names=F, row.names=F, sep="\t")
	sub = subset(minus.hmp, minus.hmp$chrom==chr)
	write.table(sub, file=paste("hapmap_conversion/cnvnator_bin",bin.size,"_chr",chr,"_deletions.hmp.txt", sep=""), quote=F, col.names=F, row.names=F, sep="\t")
}
