# Supplementary material for: Association Mapping across Numerous Traits Reveals Patterns of Functional Variation in Maize
Source: PLoS Genet. 2014 Dec 4;10(12):e1004845. doi: 10.1371/journal.pgen.1004845 (PMC4256217; doi:10.1371/journal.pgen.1004845)
Supplement: Dataset S3 — Bioinformatic scripts. This file contains the various bioinformatics scripts that were used to perform the NAM-GWAS analysis and the subsequent analyses that form the basis for this paper. (GZ) [file pgen.1004845.s008.gz › Scripts/MakeRDVs/Zmays_agpv2_chrom_lengths.txt]

1	301354135	0
2	237068873	301354135
3	232140174	538423008
4	241473504	770563182
5	217872852	1012036686
6	169174353	1229909538
7	176764762	1399083891
8	175793759	1575848653
9	156750706	1751642412
10	150189435	1908393118
Pt	140384	2058582553
Mt	569630	2058722937
UNKNOWN	7140151	2059292567
0	7140151	2059292567
