# Supplementary material for: Association Mapping across Numerous Traits Reveals Patterns of Functional Variation in Maize
Source: PLoS Genet. 2014 Dec 4;10(12):e1004845. doi: 10.1371/journal.pgen.1004845 (PMC4256217; doi:10.1371/journal.pgen.1004845)
Supplement: Dataset S3 — Bioinformatic scripts. This file contains the various bioinformatics scripts that were used to perform the NAM-GWAS analysis and the subsequent analyses that form the basis for this paper. (GZ) [file pgen.1004845.s008.gz › Scripts/ParologyAnalysis/1_ExtractParalogs.pl]

#! /usr/bin/perl -w

#Purpose: Take James Schnable's list of sorghum-maize orthologues and filter down to paralogs
#Arguments: (0) Input file, (1) Total output file; (2) Maize paralog output file

use strict;

my ($infile, $outfile, $parafile) = @ARGV;
my $maize1=1;	#Column with maize parology information
my $maize2=2;	#Column with maize parology information

open(IN, $infile) or die "CAnnot open input file $infile\n";
open(OUT, ">$outfile") or die "Cannot open output file $outfile\n";
open(PARA, ">$parafile") or die "Cannot open output file $parafile\n";
while(my $line=<IN>){
	if($line =~ m/^#/) {next;}	#Skip header rows
	my ($m1, $m2) = (split /\t/, $line)[$maize1, $maize2];
	
	my $status="paralog";
	if ($m1 eq "") {$m1 = "_"; $status="solo";}
	if ($m2 eq "") {$m2 = "_"; $status="solo";}
	
	#If either one has tandem duplications, mark as a paralog
	#Comment these next two lines out in order to get the list of just paralogs from the ancient genome duplication. (Note that some have since duplicated for other reasons, too)
	my $isTandem = quotemeta("||");
	if ($m1 =~ m/$isTandem/ || $m2 =~ m/$isTandem/){ $status="paralog";}
	
	print OUT "$status\t$m1\t$m2\n";
	if($status eq "paralog"){	
		print PARA "$status\t$m1\t$m2\n";
	}
}
close IN;
close OUT;
close PARA;


exit;
