# Supplementary material for: Association Mapping across Numerous Traits Reveals Patterns of Functional Variation in Maize
Source: PLoS Genet. 2014 Dec 4;10(12):e1004845. doi: 10.1371/journal.pgen.1004845 (PMC4256217; doi:10.1371/journal.pgen.1004845)
Supplement: Dataset S3 — Bioinformatic scripts. This file contains the various bioinformatics scripts that were used to perform the NAM-GWAS analysis and the subsequent analyses that form the basis for this paper. (GZ) [file pgen.1004845.s008.gz › Scripts/ParologyAnalysis/1_ExtractParalogs.sh]

#! /bin/bash

#Extract the paralogues from the maize-sorghum ortholog list
#If you want to extract the ones just from the ancient genome duplication, open the perl script and look at the appropriate two lines to comment out

perl 1_ExtractParalogs.pl maize-sorghum-syntelogs_v4_tab.txt 1_maize_list.txt 1_maize_paralogs.txt
