# Supplementary material for: Association Mapping across Numerous Traits Reveals Patterns of Functional Variation in Maize
Source: PLoS Genet. 2014 Dec 4;10(12):e1004845. doi: 10.1371/journal.pgen.1004845 (PMC4256217; doi:10.1371/journal.pgen.1004845)
Supplement: Dataset S3 — Bioinformatic scripts. This file contains the various bioinformatics scripts that were used to perform the NAM-GWAS analysis and the subsequent analyses that form the basis for this paper. (GZ) [file pgen.1004845.s008.gz › Scripts/ParologyAnalysis/2_SingletParalogAnalysis.r]

#Compute and graph and enrichment of highly expressed genes in GWAS hits
#Based off of "../4a_GraphExpressionDistributions.r" for expression analysis

#setwd("/media/STORAGE/Working_Files/GeneticLoad/GWAS/ParologyAnalysis")
fpkm.raw=read.delim("../../RNAseq/SekhonEtAl2013RnaseqExpressionTableS4.txt", row.names=1, header=TRUE, skip=1)	#Maize Gene Expression Atlas data for comparing transcription levels
#FPKM$max_FPKM = apply(X=FPKM[,-(1:2)], FUN=max, MARGIN=1)

#Parse FPKM measures into useable form
fpkm.names = sub(rownames(fpkm.raw), pattern="_T\\d+", replacement="")
fpkm.names = sub(fpkm.names, pattern="_FGT(\\d+)", replacement="_FG\\1")
fpkm.totals=aggregate(x=fpkm.raw, by=list(fpkm.names), FUN=sum)
FPKM=data.frame(row.names=fpkm.totals[,1], max_FPKM=apply(X=fpkm.totals[,-1], FUN=max, MARGIN=1))


#genes=read.delim("../4_gwas_genes_bpp05.txt", header=TRUE, row.names=1)
trans=read.delim("../4_gwas_hit_gene_classes.txt", header=TRUE, stringsAsFactors=F)
trans=trans[trans$class!="gene_proximal",]
trans=data.frame(row.names=unique(trans$gene))
filtered_set=read.delim("../ZmB73_5b_WGS_to_FGS.txt", header=TRUE)
parology=read.delim("1_maize_paralogs.txt", header=F, colClasses="character")

#Hook up gene, expression level, and filtered status
#genes$fpkm=factor(row.names(genes), levels=row.names(FPKM), labels=FPKM$max_FPKM)
#genes$fpkm=as.numeric(as.character(genes$fpkm))
#genes$set=factor(row.names(genes), levels=filtered_set$gene_id, labels=filtered_set$gene_set)
trans$fpkm=factor(row.names(trans), levels=row.names(FPKM), labels=FPKM$max_FPKM)
trans$fpkm=as.numeric(as.character(trans$fpkm))
trans$set=factor(row.names(trans), levels=filtered_set$gene_id, labels=filtered_set$gene_set)
trans=subset(trans, as.character(trans$set)=="filtered_set")
filtered_set$fpkm=factor(filtered_set$gene_id, levels=row.names(FPKM), labels=FPKM$max_FPKM)
filtered_set$fpkm=as.numeric(as.character(filtered_set$fpkm))
filtered_set=subset(filtered_set, as.character(filtered_set$gene_set)=="filtered_set")
#FPKM$fpkm=as.numeric(as.character(FPKM$max_FPKM))

#Determine parology status
paralog.list = c(parology[,2], parology[,3])
paralogs = do.call(what=c, args=strsplit(paralog.list, split="||", fixed=T))
#genes$paralog = rownames(genes) %in% paralogs
trans$paralog = rownames(trans) %in% paralogs
filtered_set$paralog = filtered_set$gene_id %in% paralogs

#Get subset that are expressed and log-transform them
#genes_exp = subset(genes, genes$fpkm!=0)
trans_exp = subset(trans, trans$fpkm!=0)
#all_exp = subset(FPKM, FPKM$fpkm!=0)
filtered_exp = subset(filtered_set, filtered_set$fpkm!=0)
#genes_exp$log = log(genes_exp$fpkm, 10)
trans_exp$log = log(trans_exp$fpkm, 10)
#all_exp$log = log(all_exp$fpkm, 10)
filtered_exp$log = log(filtered_exp$fpkm, 10)

#Split by parology
trans.single = trans_exp[!trans_exp$paralog,]
trans.paralog = trans_exp[trans_exp$paralog,]
filt.single = filtered_exp[!filtered_exp$paralog,]
filt.paralog = filtered_exp[filtered_exp$paralog,]

#Make histrogram data
#tempgene=hist(genes_exp$log, breaks=seq(from=-10, to=10, by=0.2), plot=FALSE)
#gene_hist=data.frame(x=tempgene$breaks[1:length(tempgene$breaks)-1], y=tempgene$counts)
#temptrans=hist(trans_exp$log, breaks=seq(from=-10, to=10, by=0.2), plot=FALSE)
#trans_hist=data.frame(x=temptrans$breaks[1:length(temptrans$breaks)-1], y=temptrans$counts)
#tempall=hist(all_exp$log, breaks=seq(from=-10, to=10, by=0.2), plot=FALSE)
#all_hist=data.frame(x=tempall$breaks[1:length(tempall$breaks)-1], y=tempall$counts)
#tempfilt=hist(filtered_exp$log, breaks=seq(from=-10, to=10, by=0.2), plot=FALSE)
#filt_hist=data.frame(x=tempfilt$breaks[1:length(tempfilt$breaks)-1], y=tempfilt$counts)
temp=hist(trans.single$log, breaks=seq(from=-10, to=10, by=0.2), plot=FALSE)
trans.single.hist=data.frame(x=temp$breaks[-length(temp$breaks)], y=temp$counts)
temp=hist(trans.paralog$log, breaks=seq(from=-10, to=10, by=0.2), plot=FALSE)
trans.paralog.hist=data.frame(x=temp$breaks[-length(temp$breaks)], y=temp$counts)
temp=hist(filt.single$log, breaks=seq(from=-10, to=10, by=0.2), plot=FALSE)
filt.single.hist=data.frame(x=temp$breaks[-length(temp$breaks)], y=temp$counts)
temp=hist(filt.paralog$log, breaks=seq(from=-10, to=10, by=0.2), plot=FALSE)
filt.paralog.hist=data.frame(x=temp$breaks[-length(temp$breaks)], y=temp$counts)

##plot unnormalized data
#par(mfrow=c(1,1))
#plot(gene_hist$x, gene_hist$y, xlim=c(-10,10), type="l", col="blue", main=title, lwd=2, lty=1, xlab="Log10 FPKM", ylab="# genes", ylim=c(0, max(all_hist$y)))
#lines(all_hist$x, all_hist$y, type="l", col="black", lwd=2, lty=1)
#lines(filt_hist$x, filt_hist$y, type="l", col="black", lwd=2, lty=2)
#legend(legend=c("All genes", "Filtered Gene Set", "GWAS Genes"), lwd=c(2,2,2), lty=c(1,2,1), col=c("black","black", "blue"), x="topleft")
#
##plot log-transformed data
#par(mfrow=c(1,1))
#plot(gene_hist$x, log10(gene_hist$y), xlim=c(-10,10), type="l", col="blue", main=title, lwd=2, lty=1, xlab="Log10 FPKM", ylab="Log10 Gene Count", ylim=c(0, max(log10(all_hist$y))))
#lines(all_hist$x, log10(all_hist$y), type="l", col="black", lwd=2, lty=1)
#lines(filt_hist$x, log10(filt_hist$y), type="l", col="black", lwd=2, lty=2)
#legend(legend=c("All genes", "Filtered Gene Set", "GWAS Genes"), lwd=c(2,2,2), lty=c(1,2,1), col=c("black","black", "blue"), x="topleft")
#
#
#Normalize to highest point
#gene_hist$y=gene_hist$y/max(gene_hist$y)
#trans_hist$y=trans_hist$y/max(trans_hist$y)
#all_hist$y=all_hist$y/max(all_hist$y)
#filt_hist$y=filt_hist$y/max(filt_hist$y)

#Normalize based on input number of genes
trans.single.hist$y=trans.single.hist$y / NROW(trans)
trans.paralog.hist$y=trans.paralog.hist$y / NROW(trans)
filt.single.hist$y=filt.single.hist$y / NROW(filtered_set)
filt.paralog.hist$y=filt.paralog.hist$y / NROW(filtered_set)

#Calculate % expressed in each dataset, and how much of each is in paralogs
expressed=data.frame(fgs.single=NROW(filt.single)/sum(!filtered_set$paralog), 
	fgs.paralog=NROW(filt.paralog)/sum(filtered_set$paralog), 
	trans.single=NROW(trans.single)/sum(!trans$paralog), 
	trans.paralog=NROW(trans.paralog)/sum(trans$paralog))
has.paralog=data.frame(fgs=sum(filtered_set$paralog)/NROW(filtered_set),
	trans=sum(trans$paralog)/NROW(trans))

#plot - TODO: SPLIT INTO TWO BY HAS/NO-HAS PARALOG; ALSO SHOW % WITH ANY EXPRESSION?
dim=600
ncol=2
nrow=3
xlim=c(-3,5)
ymax=max(trans.single.hist$y, trans.paralog.hist$y, filt.single.hist$y, filt.paralog.hist$y)
my.legend=function(){legend(x="topleft", legend=c("FGS single", "FGS paralog", "GWAS single", "GWAS paralog"), lty=c(1,2,1,2), col=c("black","black","blue","blue"))}
png("2_paralog_analysis.png", height=dim*nrow, width=dim*ncol)
	par(mfrow=c(nrow, ncol), cex=1.4)
	#FGS paralog vs singlet
	plot(x=NA, y=NA, xlim=xlim, ylim=c(0,ymax), main="FGS distribution, Paralogs vs Singles", xlab="Log10 FPKM", ylab="Normalized density")
	lines(filt.single.hist$x, filt.single.hist$y, type="l", col="black", lwd=2, lty=1)
	lines(filt.paralog.hist$x, filt.paralog.hist$y, type="l", col="black", lwd=2, lty=2)
	my.legend()
	#GWAS paralog vs singlet
	plot(x=NA, y=NA, xlim=xlim, ylim=c(0,ymax), main="GWAS hits distribution, Paralogs vs Singles", xlab="Log10 FPKM", ylab="Normalized density")
	lines(trans.single.hist$x, trans.single.hist$y, type="l", col="blue", lwd=2, lty=1)
	lines(trans.paralog.hist$x, trans.paralog.hist$y, type="l", col="blue", lwd=2, lty=2)
	my.legend()
	#FGS vs GWAS singlets
	plot(x=NA, y=NA, xlim=xlim, ylim=c(0,ymax), main="Singles distribution, FGS vs GWAS", xlab="Log10 FPKM", ylab="Normalized density")
	lines(trans.single.hist$x, trans.single.hist$y, type="l", col="blue", lwd=2, lty=1)
	lines(filt.single.hist$x, filt.single.hist$y, type="l", col="black", lwd=2, lty=1)
	my.legend()
	#FGS vs GWAS paralogs
	plot(x=NA, y=NA, xlim=xlim, ylim=c(0,ymax), main="Paralogs distribution, FGS vs GWAS", xlab="Log10 FPKM", ylab="Normalized density")
	lines(trans.paralog.hist$x, trans.paralog.hist$y, type="l", col="blue", lwd=2, lty=2)
	lines(filt.paralog.hist$x, filt.paralog.hist$y, type="l", col="black", lwd=2, lty=2)
	my.legend()
	#Total number expressed
	barplot(height=as.numeric(expressed), names.arg=c("FGS-S", "FGS-P", "GWAS-S", "GWAS-P"), col=c("black","black","blue","blue"), main="Fraction Genes Showing Expression", ylab="Fraction Expressed", ylim=c(0,1))
	#Fraction genes with paralogs
	barplot(height=as.numeric(has.paralog), names.arg=c("FGS", "GWAS"), col=c("black","blue"), main="Fraction Genes with Paralogs", ylab="Fraction", ylim=c(0,1))
dev.off()

#Binomial test of significance for Paralog enrichment in GWAS
binom.test(x=sum(trans$paralog), n=NROW(trans), p=sum(filtered_set$paralog)/NROW(filtered_set), alternative="two.sided")$p.value
