# Supplementary material for: Association Mapping across Numerous Traits Reveals Patterns of Functional Variation in Maize
Source: PLoS Genet. 2014 Dec 4;10(12):e1004845. doi: 10.1371/journal.pgen.1004845 (PMC4256217; doi:10.1371/journal.pgen.1004845)
Supplement: Dataset S3 — Bioinformatic scripts. This file contains the various bioinformatics scripts that were used to perform the NAM-GWAS analysis and the subsequent analyses that form the basis for this paper. (GZ) [file pgen.1004845.s008.gz › Scripts/ParologyAnalysis/3_PairedParalogAnalysis.r]

#Compare pairs of paralogs to find out whether the more-expressed paralog tends to be the GWAS hit

#setwd("/media/STORAGE/Working_Files/GeneticLoad/GWAS/ParologyAnalysis")
#Load data
trans=read.delim("../4_gwas_hit_gene_classes.txt", header=TRUE, stringsAsFactors=F)
trans=trans[trans$class!="gene_proximal",]
trans=data.frame(row.names=unique(trans$gene))
filtered_set=read.delim("../ZmB73_5b_WGS_to_FGS.txt", header=TRUE)
parology=read.delim("1_maize_paralogs.txt", header=F, colClasses="character")
names(parology)=c("status","first","second")
fpkm.raw=read.delim("../../RNAseq/SekhonEtAl2013RnaseqExpressionTableS4.txt", row.names=1, header=TRUE, skip=1)	#Maize gene expression atlas data

#Parse FPKM measures into useable form
fpkm.names = sub(rownames(fpkm.raw), pattern="_T\\d+", replacement="")
fpkm.names = sub(fpkm.names, pattern="_FGT(\\d+)", replacement="_FG\\1")
fpkm.totals=aggregate(x=fpkm.raw, by=list(fpkm.names), FUN=sum)
FPKM=data.frame(row.names=fpkm.totals[,1], max_FPKM=apply(X=fpkm.totals[,-1], FUN=max, MARGIN=1))


#Hook up gene, expression level, and filtered status
trans$fpkm=factor(row.names(trans), levels=row.names(FPKM), labels=FPKM$max_FPKM)
trans$fpkm=as.numeric(as.character(trans$fpkm))
trans$set=factor(row.names(trans), levels=filtered_set$gene_id, labels=filtered_set$gene_set)
#filtered_set$fpkm=factor(filtered_set$gene_id, levels=row.names(FPKM), labels=FPKM$max_FPKM)
#filtered_set$fpkm=as.numeric(as.character(filtered_set$fpkm))
#filtered_set=subset(filtered_set, as.character(filtered_set$gene_set)=="filtered_set")

#Determine parology status
paralog.list = c(parology[,2], parology[,3])
paralogs = do.call(what=c, args=strsplit(paralog.list, split="||", fixed=T))
trans$paralog = rownames(trans) %in% paralogs
#filtered_set$paralog = filtered_set$gene_id %in% paralogs

#Function to take the paralogs and find the ones with GWAS hits; meant to use apply()
find.gwas.hits=function(x){
	genes = as.character(do.call(what=cbind, args=strsplit(x, split="||", fixed=T)))
	hits=genes[genes %in% rownames(trans)]
	if(length(hits)==0){return(NA)}
	else return(paste(hits, sep="", collapse="||"))
}

para.list = paste(parology$first, parology$second, sep="||")
parology$gwas = apply(X=data.frame(para.list), FUN=find.gwas.hits, MARGIN=1)

#Function to take the paralogs and find the most expressed gene; meant to use apply()
find.top.expr=function(x){
	#cat(x, "\n")
	genes = as.character(do.call(what=cbind, args=strsplit(x, split="||", fixed=T)))
	expr = numeric(length=length(genes))
	nogene=0	#Flag for if finds a gene that's not in the AGPv2 set
	for(i in 1:length(expr)){
		if(!(genes[i] %in% rownames(FPKM))) {
			expr[i]=0
			nogene=nogene + 1
		} else { expr[i] = FPKM$max_FPKM[rownames(FPKM) == genes[i]] }
	}
	mymax=genes[which.max(expr)]
	if(nogene == length(genes)-1) {mymax = paste(mymax,"_WARN", sep="")}	#Flag as a warning if one gene wins by default due to no expression data
	return(mymax)
}

para.sub = subset(parology, !is.na(parology$gwas))
sub.list = paste(para.sub$first, para.sub$second, sep="||")
para.sub$max = apply(X=data.frame(sub.list), FUN=find.top.expr, MARGIN=1)

#Filter down to ones where expression is not won by default
no.contest=grep(x=para.sub$max, pattern="_WARN")
para.conf=para.sub[-no.contest,]

#Identify genes in the list more than once and consolidate (generally by removing)
para.list = paste(parology$first, parology$second, sep="||")
as.genes=function(x){	return(paste(sort(strsplit(x, split="||", fixed=T)[[1]]), collapse="_"))}	#Helper function to compare genes
counts=table(apply(X=data.frame(para.list), FUN=as.genes, MARGIN=1))
dups = data.frame(combos=as.character(names(counts)[counts>1]), done=FALSE)

para.conf$keep=TRUE	#Set to true first, then to false if is second in a duplicate
combos=apply(X=data.frame(paste(para.conf$first, para.conf$second, sep="||")), FUN=as.genes, MARGIN=1)
for(i in 1:NROW(para.conf)){
	if(combos[i] %in% dups$combos){
		index = which(dups$combos==combos[i])
		if(!dups$done[index]){	#If not seen yet
			dups$done[index] = TRUE
		}
		else {para.conf$keep[i]=FALSE}
	}
}
para.conf = subset(para.conf, para.conf$keep)

#Helper function to identify when the max expr. hit is one of multiple GWAS hits
find.tied=function(x){
	return(grepl(pattern=x[1], x=x[2]) & !(x[1] == x[2]))	#Return true only if gwas contains max AND they are not identical
}
#TODO: FIGURE OUT WAY TO IDENTIFY THE ONES WHERE THE MAX IS CONTAINED IN THE GWAS HIT 
para.conf$are.same = para.conf$gwas == para.conf$max
para.conf$are.tied = apply(X=data.frame(max=para.conf$max, gwas=para.conf$gwas), FUN=find.tied, MARGIN=1)

#Create piechart
data=c(sum(para.conf$are.same), sum(para.conf$are.tied))
data=c(data, NROW(para.conf) - sum(data))
labels=c("Hit is most expressed paralog", "Mult. hits, one is most expressed", "Hit is not most expressed paralog")
colors=c("black", "gray40", "white")
png(file="3_parology_breakdown.png", width=500, height=500)
	pie(x=data, labels=NA, col=colors, main="Breakdown of GWAS hits, max expression, & paralogs", init.angle=0, radius=0.65)
	legend(x="topleft", fill=colors, legend=labels, bty="n")
dev.off()

#Helper function to take a row and determine the ratio of expression between the two genes
get.expression.ratio=function(x){
	miss=strsplit(x[1], split="||", fixed=T)[[1]]
	gwas=strsplit(x[2], split="||", fixed=T)[[1]]
	if(length(gwas)==length(miss)){return(NA)}	#Return NA if length of two is same, ie, all paralogs are also GWAS hits
	miss=miss[!(miss %in% gwas)]	#redce miss to just the paralogs that are not also GWAS hits
	gwas.exp = FPKM$max_FPKM[rownames(FPKM) %in% gwas]
	miss.exp = FPKM$max_FPKM[rownames(FPKM) %in% miss]
	return(mean(gwas.exp) / mean(miss.exp))
}
para.list = paste(para.conf$first, para.conf$second, sep="||")
para.conf$ratios = apply(X=data.frame(para.list, para.conf$gwas), MARGIN=1, FUN=get.expression.ratio)

#Get distribution of effect ratios
para.finite = subset(para.conf, !is.na(para.conf$ratios) & (para.conf$ratios < Inf & para.conf$ratios > 0))	#Filter out NAs and infinite/0 values
gwas.most = log10(para.finite$ratios[para.finite$are.same])
gwas.less = -log10(para.finite$ratios[!para.finite$are.same])	#Negative so is comparable
breaks=seq(from=floor(min(c(gwas.most, gwas.less))), to=ceiling(max(c(gwas.most, gwas.less))), by=0.2)
most.hist=hist(gwas.most, breaks=breaks, plot=F)
less.hist=hist(gwas.less, breaks=breaks, plot=F)
x.plot=breaks[-1]
png("3_effect_ratio_dist.png", width=500, height=500)
	plot(x=NA, y=NA, xlim=range(breaks), ylim=range(c(0, most.hist$counts, less.hist$counts)), main="Dist. of Effect Ratios when GWAS is/is not\nmost expressed paralog", xlab="Log10 Expression Ratio", ylab="Counts", sub="(Some not-highest <0 due to mult. paralogs)")
	lines(x=x.plot, y=most.hist$counts, col="blue")
	lines(x=x.plot, y=less.hist$counts, col="black")
	legend(x="topright", legend=c("GWAS highest", "GWAS not highest"), lty=1, col=c("blue", "black"))
dev.off()

#Check number where GWAS hit is 0 expression vs when other hit is 0 expression
sum(para.conf$ratio==0, na.rm=T)
sum(para.conf$ratio==Inf, na.rm=T)

#See if hits where both paralogs are hit is more common than expected
num.filt = sum(trans$set == "filtered_set", na.rm=T)
num.nofilt = sum(trans$set != "filtered_set", na.rm=T)
filt=as.character(filtered_set$gene_id[filtered_set$gene_set=="filtered_set"])
nofilt=as.character(filtered_set$gene_id[filtered_set$gene_set=="rejected_set"])
##Build matrix of randomly sampled genes
n=1000	#number of random samples
filt.random = matrix(NA, nrow=num.filt, ncol=n)
nofilt.random = matrix(NA, nrow=num.nofilt, ncol=n)
for(i in 1:n){
	filt.random[,i] = sample(filt, size=num.filt, replace=F)
	nofilt.random[,i] = sample(nofilt, size=num.nofilt, replace=F)
}
samples=rbind(filt.random, nofilt.random)

para.list = paste(parology$first, parology$second, sep="||")
mylist = strsplit(para.list, split="||", fixed=T)

num.in=function(x, target){
	sum(target %in% x)
}

numboth=rep(NA, n)
for(j in 1:n){
	if(j %% 100 ==0) {cat(j," ")}
	values=vapply(X=mylist, FUN=num.in, target=samples[,j], FUN.VALUE=c(1))
	numboth[j]=sum(values>1)
}
#Get quantiles of the null distribution
quantile(numboth, probs=seq(from=0.7, to=0.9, by=0.02))
quantile(numboth, probs=seq(from=0.9, to=1, by=0.01))
#Count # times pairs appear together
sum(grepl(para.conf$gwas, pattern="||", fixed=T))		#Implies that # paralog pairs pulled out is in the 90th percentile of random draws, so not terribly significant


#test = apply(X=samples, MARGIN=2, FUN=sum, vapply(X=mylist, FUN=num.hasboth, target=x, FUN.VALUE=c(1)))
