# Supplementary material for: Association Mapping across Numerous Traits Reveals Patterns of Functional Variation in Maize
Source: PLoS Genet. 2014 Dec 4;10(12):e1004845. doi: 10.1371/journal.pgen.1004845 (PMC4256217; doi:10.1371/journal.pgen.1004845)
Supplement: Dataset S3 — Bioinformatic scripts. This file contains the various bioinformatics scripts that were used to perform the NAM-GWAS analysis and the subsequent analyses that form the basis for this paper. (GZ) [file pgen.1004845.s008.gz › Scripts/ParologyAnalysis/4a_ParseParalogSnpDensity.r]

#! /usr/bin/rscript

#Parse the paralog data to find if paralogus genes are any different from non-parologous genes
options(stringsAsFactors=F)
args=commandArgs(T)
#setwd("/media/STORAGE/Working_Files/GeneticLoad/GWAS/ParologyAnalysis")
#args=c("4_parsed_paralogs_snpcounts.txt","4a_paralog_snpdensity")
infile=args[1]
outpng=args[2]
cat("Determining SNP density differences between paralogous and non-parologous genes")

#Read in and process data
data=read.delim(infile)
data$length = data$stop - data$start + 1
data$density = data$snps / (data$length/1000)	#Get SNPs/kb
#cat("Trimming data to genes with lengths betwene 500 and 50,000 bp to prevent extreme values causing outliers")
#data=data[data$length > 500 & data$length < 50000,]

#Get histogram data
isSolo=data$type=="solo"
isPara=data$type=="paralog"
step=10
breaks=seq(from=0, to=max(data$density)+step, by=step)
hist.solo=hist(data$density[isSolo], plot=F, breaks=breaks)
hist.para=hist(data$density[isPara], plot=F, breaks=breaks)

#Perform kolgorov-smirnoff test
ks=ks.test(data$density[isSolo], data$density[isPara], alternative="two.sided")

#Plot density
png(outpng, width=1000, height=500)
	par(mfrow=c(1,2), cex=1.3)
	#Distribution plot
	plot(NA, main="Distribution of SNP density for solo and paralog genes", xlab="SNPs/kb", ylab="density", xlim=range(breaks), ylim=range(c(0), hist.solo$density, hist.para$density))
	lines(x=breaks[-1], y=hist.solo$density, col="red")
	lines(x=breaks[-1], y=hist.para$density, col="blue")
	legend(x="topright", col=c("red","blue"), lwd=2, legend=c("Solo","Paralog"))
	
	#Boxplot
	boxplot(data$density ~ data$type, main="Boxplot of snp density")
	legend(x="topright", bty="n", legend=paste("KS-test p=", round(ks$p.value, digits=6)))
dev.off()
