# Supplementary material for: Association Mapping across Numerous Traits Reveals Patterns of Functional Variation in Maize
Source: PLoS Genet. 2014 Dec 4;10(12):e1004845. doi: 10.1371/journal.pgen.1004845 (PMC4256217; doi:10.1371/journal.pgen.1004845)
Supplement: Dataset S3 — Bioinformatic scripts. This file contains the various bioinformatics scripts that were used to perform the NAM-GWAS analysis and the subsequent analyses that form the basis for this paper. (GZ) [file pgen.1004845.s008.gz › Scripts/ParologyAnalysis/4b_ParseParalogMafs.r]

#! /usr/bin/rscript

#Parse the paralog minor allele frequences
options(stringsAsFactors=F)
args=commandArgs(T)
#setwd("/media/STORAGE/Working_Files/GeneticLoad/GWAS/ParologyAnalysis")
#args=c("4_parsed_paralogs_solo.txt", "4_parsed_paralogs_paralogs.txt", "/media/STORAGE/Working_Files/SNPs/GWAS_sources/gwas_snps_union_chr1.h1.h2_minors_indels.cnv_genic_2kwin_500bpbin.20130605.txt", "4b_paralog_mafs")
solos=read.delim(args[1], header=F)
paras=read.delim(args[2], header=F)
header=scan(args[3], what=character(), nlines=1)
outpng=args[4]
metadata=1:11
cat("Determining MAF differences between paralogous and non-parologous genes")

#Modify data headers
names(solos)=header
names(paras)=header

#Remove Mo17 b/c this GWAS analysis didn't have the markers for its family
mo17=which(header=="MO17")
solos=solos[,-mo17]
paras=paras[,-mo17]
header=header[-mo17]

#Calculate MAFs
get.mafs=function(data, metadata){
	#b73=which(names(data)=="B73")
	nfamilies = ncol(data)-length(metadata) - 1	#Number of families in data (= number of times to copy B73 to account for it being a parent in every family)
	filler=matrix(data$B73, nrow=length(data$B73), ncol=nfamilies, byrow=F)
	data=cbind(data, filler)
	calls=as.matrix(data[,-metadata])
	mafs=rowSums(calls) / ncol(calls)
	mafs = ifelse(mafs>0.5, yes=(1-mafs), no=mafs)	#Correct for anytime the allele freq is above 0.5
	return(mafs)
}
solo.mafs=get.mafs(solos, metadata=metadata)
para.mafs=get.mafs(paras, metadata=metadata)

#Get histogram data
step=0.05
breaks=seq(from=0, to=0.5, by=step)
hist.solo=hist(solo.mafs, plot=F, breaks=breaks)
hist.para=hist(para.mafs, plot=F, breaks=breaks)

#Perform kolgorov-smirnoff test and get data in a way to do a boxplot
ks=ks.test(solo.mafs, para.mafs, alternative="two.sided")
boxplot.data=data.frame(mafs=c(solo.mafs, para.mafs), source=c(rep("solo", length(solo.mafs)), rep("paras", length(para.mafs))))

#Plot density
png(outpng, width=1000, height=500)
	par(mfrow=c(1,2), cex=1.3)
	#Distribution plot
	plot(NA, main="MAF Distributions for solo and paralog genes", xlab="SNPs/kb", ylab="density", xlim=range(breaks), ylim=range(c(0), hist.solo$density, hist.para$density))
	lines(x=breaks[-1], y=hist.solo$density, col="red")
	lines(x=breaks[-1], y=hist.para$density, col="blue")
	legend(x="topright", col=c("red","blue"), lwd=2, legend=c("Solo","Paralog"))
	
	#Boxplot
	boxplot(boxplot.data$mafs ~ boxplot.data$source, main="Boxplot of snp MAFs")
	legend(x="topright", bty="n", legend=paste("KS-test p=", round(ks$p.value, digits=6)))
dev.off()
