# Supplementary material for: Association Mapping across Numerous Traits Reveals Patterns of Functional Variation in Maize
Source: PLoS Genet. 2014 Dec 4;10(12):e1004845. doi: 10.1371/journal.pgen.1004845 (PMC4256217; doi:10.1371/journal.pgen.1004845)
Supplement: Dataset S3 — Bioinformatic scripts. This file contains the various bioinformatics scripts that were used to perform the NAM-GWAS analysis and the subsequent analyses that form the basis for this paper. (GZ) [file pgen.1004845.s008.gz › Scripts/ParologyAnalysis/4d_ExtractSitesDataForLdAnalysis.py]

#! /usr/bin/python

#Build a bash script to run TASSEL and extract X random sites and those within Y bp to get regional LD decay
#Arguments: (-i) input pseudo-hapmap of sites to scan for (with header), (-o) output file prefix, (-h) hapmap source files to scan through, (-w) window size in bp

import sys, getopt, random, os, math, time

#####
#Classes and methods
#####

##Hapmap columns with needed info
snpID, alleleID, chrID, posID, startID = (0,1,2,3,11)

#Main class
def main():
    #Set up command-line variables
    infile=hapbase=outprefix=""
    winsize=0
    
    #Get command line options
    try:
        options, args=getopt.getopt(sys.argv[1:], "i:o:h:w:")
    except getopt.GetoptError:
        print "Warning! Unrecognized command-line arguments"
    for opt, value in options:
        if opt=="-i" :
            infile=value
        elif opt=="-o":
            outprefix=value
        elif opt=="-h":
            hapbase=value
        elif opt=="-w":
            winsize=int(value)
    
    sitedata=loadSites(infile, winsize, hapbase)
    processSites(sitedata, hapbase, outprefix)

#Class to hold data for each randomly selected site
class Site:
    name=""
    data=""
    allele=""
    header=""
    filename=""
    chrom=0
    pos=0
    minwin=0
    maxwin=0
    outdata=None
    outsitenum=0
    
    #Method to set the window size
    def init(self, winsize):
        self.minwin = self.pos - winsize
        if(self.minwin < 0):
            self.minwin=0
        self.maxwin = self.pos + winsize
        self.outdata=[]

    def tostring(self):
        return self.name + " " + str(self.chrom) + ":" + str(self.pos)
    
    def addIfNeeded(self, snp, alleles, chrom, pos, line):
        if pos >= self.minwin and pos <=self.maxwin and self.chrom==chrom:    #If this site is in the window, add
            if self.name == snp and self.allele==alleles:   #If this is the target site, record position in the data before adding
                #print "Found match for",snp
                self.outsitenum=len(self.outdata)
            self.outdata.append(line)
            
    
    #Method to write the data at the end
    def writeData(self, outprefix):
        outfile=outprefix + "_" + self.name + "_site" + str(self.outsitenum) + ".hmp.txt"
        #print "Writing",len(self.outdata),"sites close to",self.name,"to",outfile
        self.convertCalls()
        OUT=open(outfile, "w")
        OUT.writelines(self.header)
        OUT.writelines(self.outdata)
        OUT.close()
    
    #Convert 0/1 calls to A/C    
    def convertCalls(self):
        for i in range(len(self.outdata)):
            tokens=self.outdata[i].rstrip().split("\t")
            for n in range(startID, len(tokens)):
                if tokens[n] == "0":
                    tokens[n] = "A"
                elif tokens[n] == "1":
                    tokens[n] = "C"
                else: print "Warning! Unknown allele coding",tokens[n],"while outputting",self.name
            self.outdata[i] = "\t".join(tokens) + os.linesep

#Load in the sites from the input file
def loadSites(infile, winsize, hapbase):
    print "Loading sites in",infile

    sitedata=[]
    n=0
    
    IN = open(infile, "r")
    header=IN.readline()
    for line in IN:
        
        tokens=line.split("\t")
        #print tokens
        #print "chrID=",chrID
        mysite=Site()
        mysite.name=tokens[snpID]
        mysite.allele=tokens[alleleID]
        mysite.chrom=int(tokens[chrID])
        mysite.pos=int(tokens[posID])
        mysite.data=line
        mysite.header=header
        mysite.filename=hapbase.replace("+",str(mysite.chrom))
        mysite.init(winsize)
        #sitedata[chrom].append(mysite)
        sitedata.append(mysite)
        n+=1
    print "\tLoaded total",n,"sites"
    return sitedata

#Go through files and identify sites to output, swapping them to A/C (from 0/1) so TASSEL can parse them, then output
def processSites(sitedata, hapbase, outprefix):
    #Go through files and add needed info, then output at the end of each
    for chrom in range(1,11):
        hmp=hapbase.replace("+",str(chrom)) #Get target hapmap file
        mysites=getSitesInFile(hmp, sitedata)
        minarray=getMins(mysites)
        maxarray=getMaxes(mysites)
        print "Scanning", hmp,"for",len(mysites),"sites to export"
        n=0
        starttime=time.clock()
        HMP=open(hmp, "r")
        HMP.readline()  #clear header
        for line in HMP:
            n+=1
            if n % 250000 == 0:
                print "\tProcessed",n,"lines in",(time.clock() - starttime),"seconds"
            #if n > 10000: break #For debugging
            tokens=line.split("\t")[0:4]
            mysnp=tokens[snpID]
            myalleles=tokens[alleleID]
            mychr=int(tokens[chrID])
            mypos=int(tokens[posID])
            
            for i in range(len(mysites)):   #linear adding, only 1 process
                if mypos >= minarray[i] and mypos <= maxarray[i]:   #Trying this to see if it speeds up processing time
                    mysites[i].addIfNeeded(mysnp, myalleles, mychr, mypos, line)
        for site in mysites:
            site.writeData(outprefix)

def getSitesInFile(filename, sitedata):
    mysites=[]
    for site in sitedata:
        if site.filename==filename:
            mysites.append(site)
    return mysites

def getMins(mysites):
    mins=[]
    for site in mysites:
        mins.append(site.minwin)
    return(mins)
    
def getMaxes(mysites):
    maxes=[]
    for site in mysites:
        maxes.append(site.maxwin)
    return(maxes)

if __name__ == '__main__':
    main()
