# Supplementary material for: Association Mapping across Numerous Traits Reveals Patterns of Functional Variation in Maize
Source: PLoS Genet. 2014 Dec 4;10(12):e1004845. doi: 10.1371/journal.pgen.1004845 (PMC4256217; doi:10.1371/journal.pgen.1004845)
Supplement: Dataset S3 — Bioinformatic scripts. This file contains the various bioinformatics scripts that were used to perform the NAM-GWAS analysis and the subsequent analyses that form the basis for this paper. (GZ) [file pgen.1004845.s008.gz › Scripts/ParologyAnalysis/4d_ModifyFilesPreLd.r]

#! /usr/bin/rscript

#Modify LD files to remove Mo17 and copy B73 another 24 times
args=commandArgs(T)
options(stringsAsFactors=F)
infile=args[1]

data=read.delim(infile)
data$MO17=NULL

filler=matrix(data$B73, nrow=length(data$B73), ncol=24)
data=cbind(data, filler)

#Determine old site # and update
oldsite=sub(infile, pattern=".+_site(\\d+)\\.hmp\\.txt", replacement="\\1", perl=T)
anchorsite = data[as.numeric(oldsite)+1,]	#Add 1 b/c TASSEL is 0-based and R is 1-based
data=data[order(data$pos),]
datastring=apply(X=as.matrix(data), FUN=paste, MARGIN=1, collapse="_")
anchorstring=paste(anchorsite, collapse="_")
newsite = which(datastring == anchorstring) - 1	#Subtract 1 to get it back into 0-based numbering
if(length(newsite)==0){	#In case above matching doesn't work, go through manually
	for(i in 1:nrow(data)){
		if(identical(data[i,], anchorsite)){
			newsite=i-1
			break
		}
	}
}
if(length(newsite)!=1){
	cat("WARNING!! Incorrect anchor site location for",infile,"\n")
}
outfile=sub(infile, pattern=paste(oldsite,".hmp.txt", sep=""), replacement=paste(newsite, ".hmp2.txt", sep=""), fixed=T)


write.table(data, file=outfile, sep="\t", quote=F, row.names=F, col.names=T)
