# Supplementary material for: Association Mapping across Numerous Traits Reveals Patterns of Functional Variation in Maize
Source: PLoS Genet. 2014 Dec 4;10(12):e1004845. doi: 10.1371/journal.pgen.1004845 (PMC4256217; doi:10.1371/journal.pgen.1004845)
Supplement: Dataset S3 — Bioinformatic scripts. This file contains the various bioinformatics scripts that were used to perform the NAM-GWAS analysis and the subsequent analyses that form the basis for this paper. (GZ) [file pgen.1004845.s008.gz › Scripts/ParologyAnalysis/4e_ParseLdFromParalogs.r]

#! /usr/bin/Rscript

#Parse the LD distributions to get how quickly LD actually decays with this dataset
options(stringsAsFactors=F)
args=commandArgs(T)
#setwd("/home/jgw87/Working_Files/GeneticLoad/GWAS")
#args=c("18a_random_site_dist_ld.txt","18a_random_site_dist_ld.png","100")
infile=args[1]
outpng=args[2]
binsize=as.numeric(args[3])	#start with 100 bp

#Read in data
data=read.delim(infile, colClasses=c("integer","numeric"), header=T)
names(data)=c("dist","r2")

#Collapse by function
medians=tapply(X=data$r2, INDEX=ceiling(data$dist/binsize), FUN=median, na.rm=T)
means=tapply(X=data$r2, INDEX=ceiling(data$dist/binsize), FUN=mean, na.rm=T)

#plot
png(outpng, width=1500, height=1000)
	lwd=6
	cols=c("red","blue")
	par(cex=2)
	sub=sample(nrow(data), size=1e6)
	plot(x=data$dist, y=data$r2, pch=".", main="Rsq by distance from SNP", col=rgb(0.5,0.5,0.5,0.5))
	#plot(x=data$dist[sub], y=data$r2[sub], pch=".", main="Rsq by distance from SNP", col=rgb(0,0,0,0.25))	#Subsample for faster processing
	#Median
	lines(x=as.numeric(names(medians))*binsize, y=medians, lwd=lwd*2, col=rgb(1,1,1,0.5))
	lines(x=as.numeric(names(medians))*binsize, y=medians, lwd=lwd, col=cols[1])
	#Mean
	lines(x=as.numeric(names(means))*binsize, y=means, lwd=lwd*2, col=rgb(1,1,1,0.5))
	lines(x=as.numeric(names(means))*binsize, y=means, lwd=lwd, col=cols[2])
	#Legend
	legend(x="topright", bty="n", lwd=lwd, col=cols, legend=c("median","mean"))
dev.off()
