# Supplementary material for: Association Mapping across Numerous Traits Reveals Patterns of Functional Variation in Maize
Source: PLoS Genet. 2014 Dec 4;10(12):e1004845. doi: 10.1371/journal.pgen.1004845 (PMC4256217; doi:10.1371/journal.pgen.1004845)
Supplement: Dataset S3 — Bioinformatic scripts. This file contains the various bioinformatics scripts that were used to perform the NAM-GWAS analysis and the subsequent analyses that form the basis for this paper. (GZ) [file pgen.1004845.s008.gz › Scripts/ParologyAnalysis/4_CompareParalogsAndNot.sh]

#! /bin/bash 

#Extract SNPs from paralog genes and make comparisons to see if paralogous genes are significantly different from other genes in any discernable way that would influence GWAS (ie, be an alternate explanation for enrichment)

#Extract all SNPs that fall within parologous genes (which by my definition means physically within the gene, ie, no gene-proximal elements)
TASSEL="perl /home/jgw87/Software/tassel4-standalone/run_pipeline.pl -Xms2g -Xmx4g"
fgs="/media/STORAGE/Working_Files/SNPs/ZmB73_5b_genes.txt"
hapmaps="/media/STORAGE/Working_Files/SNPs/GWAS_sources/gwas_snps_union_chr+.h1.h2_minors_indels.cnv_genic_2kwin_500bpbin.20130605.txt"
#python 4_ExtractSnpsForParologyComparison.py -f $fgs -p 1_maize_list.txt -h $hapmaps -o 4_parsed_paralogs

#Parse density
Rscript 4a_ParseParalogSnpDensity.r 4_parsed_paralogs_snpcounts.txt 4a_paralog_snpdensity.png

#Parse MAF
Rscript 4b_ParseParalogMafs.r 4_parsed_paralogs_solo.txt 4_parsed_paralogs_paralogs.txt  ${hapmaps/+/1} 4b_paralog_mafs.png

#Parse LD structure
##Extract 10,000 random sites from each set 
perl /home/jgw87/Software/perl_lib/RandomlySubsetFile.pl 4_parsed_paralogs_solo.txt 10000 4c_solo_ld_snps.txt
perl /home/jgw87/Software/perl_lib/RandomlySubsetFile.pl 4_parsed_paralogs_paralogs.txt 10000 4c_paralog_ld_snps.txt
head -n 1 ${hapmaps/+/1} > 4c_solo_ld_snps_header.txt
head -n 1 ${hapmaps/+/1} > 4c_paralog_ld_snps_header.txt
cat 4c_solo_ld_snps.txt >> 4c_solo_ld_snps_header.txt
cat 4c_paralog_ld_snps.txt >> 4c_paralog_ld_snps_header.txt
#Make LD hapmaps for each SNP
out_para=4d_para_ld
out_solo=4d_solo_ld
if [ ! -e $out_para ]; then mkdir $out_para; fi
if [ ! -e $out_solo ]; then mkdir $out_solo; fi
#WARNING!! Do not uncomment the below line unless you REALLY mean it
##rm $out_para/*.hmp.txt $out_solo/*.hmp.txt
python 4d_ExtractSitesDataForLdAnalysis.py -i 4c_solo_ld_snps_header.txt -o $out_solo/solo -h $hapmaps -w 50000
python 4d_ExtractSitesDataForLdAnalysis.py -i 4c_paralog_ld_snps_header.txt -o $out_para/para -h $hapmaps -w 50000

##Slice and dice files to duplicate B73 25 times and remove Mo17, then also sort into correct chromosome order so TASSEL doesn't throw a fit
for infile in $out_solo/solo*.hmp.txt $out_para/para*.hmp.txt; do
	outfile=${infile/.hmp./.hmp2.}
	Rscript 4d_ModifyFilesPreLd.r $infile $outfile &
	while [ $(pgrep -xc R) -ge 7 ]; do
		sleep 0.1s
	done
done

for infile in $out_solo/solo*.hmp2.txt $out_para/para*.hmp2.txt; do
	outfile=${infile/.hmp2./.ld.}
	site=$(echo $infile | sed -r -e "s|.+_site([[:digit:]]+).hmp2.txt|\1|")
	$TASSEL -fork1 -h $infile -ld -ldType SiteByAll -ldTestSite $site -export $outfile -runfork1 &
	while [ $(pgrep -xc java) -ge 7 ]; do
		sleep 0.1s
	done
done

#Compile results to get distributions
insolo="$out_solo/*.ld.txt"
outsolo=4e_solo_ld_dist.txt
first=$(ls $insolo | head -n 1)
head -n 1 $first | cut --fields=13,14 > $outsolo
tail -q -n +2 $insolo | cut --fields=13,14 >> $outsolo

inpara="$out_para/*.ld.txt"
outpara=4e_para_ld_dist.txt
first=$(ls $inpara | head -n 1)
head -n 1 $first | cut --fields=13,14 > $outpara
tail -q -n +2 $inpara | cut --fields=13,14 >> $outpara

binsize=100
Rscript 4e_ParseLdFromParalogs.r 4e_solo_ld_dist.txt 4e_solo_ld_dist.png	$binsize
Rscript 4e_ParseLdFromParalogs.r 4e_para_ld_dist.txt 4e_para_ld_dist.png	$binsize
