# Supplementary material for: Association Mapping across Numerous Traits Reveals Patterns of Functional Variation in Maize
Source: PLoS Genet. 2014 Dec 4;10(12):e1004845. doi: 10.1371/journal.pgen.1004845 (PMC4256217; doi:10.1371/journal.pgen.1004845)
Supplement: Dataset S3 — Bioinformatic scripts. This file contains the various bioinformatics scripts that were used to perform the NAM-GWAS analysis and the subsequent analyses that form the basis for this paper. (GZ) [file pgen.1004845.s008.gz › Scripts/ParologyAnalysis/4_ExtractSnpsForParologyComparison.py]

#! /usr/bin/python

#Read in a list of maize genes typed by "solo" or "paralog", read in hapmap files, and sort SNPs into 2 files based on which one they hit, and output snps/gene. Also make sure to filter by filtered gene set.
#Arguments: (-f) filtered gene set list, (-p) paralog file, (-h) hapmap files (with "+" as wildcard), (-o) output prefix

import sys, getopt, glob, bisect

fgs_geneID,fgs_chromID,fgs_startID,fgs_endID,fgs_setID = {0,1,3,4,5}  #Columns in the FGS key file that I need
para_typeID, para1_ID, para2_ID = {0,1,2}   #Columns in the paralog key file
hmp_alleleID, hmp_chromID, hmp_posID = {1,2,3}  #Columns in hapmap file
geneID, chromID, startID, stopID, paraID, snpcountID = {0,1,2,3,4,5}    #Columns in the matrix I'm keeping the filtered gene set data in

def main():
    fgsFile, paralogFile, hapmapKey,outprefix = getOptions()
    fgs=loadFgs(fgsFile)
    fgs=annotateParalogs(paralogFile, fgs)
    parseHapmaps(hapmapKey, outprefix, fgs)
    outputSnpCounts(fgs, outprefix)

def getOptions():
    fgsFile=paralogFile=hapmapKey=outprefix=""
    try:
        options,leftovers = getopt.getopt(sys.argv[1:], "f:p:h:o:")
    except getopt.GetoptError:
        "Error: Invalid or unexpected argument"
    for arg, value in options:
        if(arg=="-f"):
            fgsFile=value
        elif(arg=="-p"):
            paralogFile=value
        elif(arg=="-h"):
            hapmapKey=value
        elif(arg=="-o"):
            outprefix=value
    return(fgsFile, paralogFile, hapmapKey, outprefix)
    
def loadFgs(fgsFile):
    fgs=[]
    FGS =open(fgsFile,"r")
    FGS.readline()  #Clear out header
    for line in FGS:
        data=line.split();
        #print "Data has",len(data),"fields from",line
        if data[fgs_setID]=="rejected_set":
            continue
        i=len(fgs)
        fgs.append([])
        fgs[i].append(data[fgs_geneID]) #gene name
        fgs[i].append(data[fgs_chromID])    #chromosome
        fgs[i].append(int(data[fgs_startID]))    #start position
        fgs[i].append(int(data[fgs_endID]))    #end position
        fgs[i].append("")   #placeholder for paralog or not
        fgs[i].append(0)    #placeholder for future SNP count
    print "Loaded filtered gene set with",len(fgs),"genes"
    return fgs
    
def annotateParalogs(paralogFile, fgs):
    PARA=open(paralogFile, "r")
    annotation=dict()
    count=0
    for line in PARA:
        #print "New line:"
        #print line
        data=line.split()
        #Make list of genes to go through
        genes=[]
        if(data[para1_ID] != "_"):
            mygenes = data[para1_ID].split("||")
            genes+=mygenes
        if(data[para2_ID] != "_"):
            mygenes = data[para2_ID].split("||")
            genes+=mygenes
        #Annotate appropriately
        for mygene in genes:
            #print "Annotating",mygene,"with",data[para_typeID]
            annotation[mygene] = data[para_typeID]
            if data[para_typeID] == "solo" and len(genes) > 1:  #Set things that also have tandem duplications to be paralogs
                annotation[mygene] = "paralog"
            count+=1
    print "Total",count,"genes annotated according to parology"
    
    #Go through filtered gene set and annotate from dictionary, above
    known=unknown=0
    for mygene in fgs:
        if mygene[geneID] in annotation:
            mygene[paraID] = annotation[mygene[geneID]]
            known+=1
        else:
            mygene[paraID] = annotation[mygene[geneID]] = "unknown"
            unknown+=1
    print "\tTotal",known,"genes in FGS assigned known status;",unknown,"set as unknown and will be removed"
    final=[]
    for gene in fgs:
        if gene[paraID] != "unknown":
            final.append(gene)
    print "\t\tTrimmed list has",len(final),"genes"
    return(final)
    
def parseHapmaps(hapmapKey, outprefix, fgs):
    chromlimits, chromindex=getChromLimits(fgs)
    outfiles=setOutfiles(outprefix)
    hapmaps=[]
    if hapmapKey.find("+") == -1:  #If hapmap key does not contain the string "+" (wildcard)
        hapmaps.append(hapmap.Key)
    else:
        hapmapKey = hapmapKey.replace("+","*")
        hapmaps = glob.glob(hapmapKey)
    #Go through hapmaps and sort SNPs
    maxsplits=5
    snpbuffer = 500000  #Buffer size of window to look beyond when searching chromosomes for SNPs
    for hmp in hapmaps:
        print "Processing file",hmp
        HMP=open(hmp, "r")
        HMP.readline()
        count=skipped=0
        for line in HMP:
            count+=1
            if count % 1000000 == 0:
                print "\tProcessed",count,"lines"
            #if count > 10000: break #For debugging
            alleles, chrom, pos = line.split("\t", maxsplits)[hmp_alleleID:(hmp_posID+1)] #Take advantage that chrom and pos are next to each other
            #Test that SNP belongs in hapmap1 or hapmap2
            if not (alleles.find("_hm2")>=0 or alleles.find("_hm1")>=0):    #-1 is code for "string not found"; setup of logical statement is for processing efficiency, since most markers will contain "_hm2"
                continue;
            pos=int(pos)
            #Go over chromsoome and hunt for genes that bracket this SNP
            minlimit = pos - snpbuffer
            maxlimit = pos + snpbuffer
            i = chromlimits[chrom]["start"] + bisect.bisect_left(chromindex[chrom], minlimit)  #Get index to start from
            while i <= chromlimits[chrom]["end"] and fgs[i][startID] >= minlimit  and fgs[i][stopID] <= maxlimit:
                #print fgs[i][geneID]," ",fgs[i][chromID],":",fgs[i][startID],"-",fgs[i][stopID]," - searching for",pos,"; currently", pos - fgs[i][stopID], "bp from stop site; aiming for",pos + snpbuffer
                if fgs[i][startID] <= pos and fgs[i][stopID] >= pos:
                    outfiles[fgs[i][paraID]].write(line)
                    fgs[i][snpcountID]+=1
                i+=1
    print "Finished processing hapmaps"

def getChromLimits(fgs):
    limits=dict()
    chromindex=dict()
    oldchrom=-1
    index=0
    for gene in fgs:
        #print "Checking",gene
        chrom = gene[chromID]
        #print "\tHas chrom",chrom
        if chrom != oldchrom:
            if chrom in limits: #Check that the new chromosome hasn't already been entered
                print "Error: filtered genes are not grouped by chromosome!"
                exit(1)
            if oldchrom != -1:
                limits[oldchrom]["end"]=index-1
                chromindex[oldchrom] = getChromIndex(fgs, limits[oldchrom])
            limits[chrom]=dict(start=index, end=-1)
            #print "Switching from",oldchrom,"to",chrom
            oldchrom=chrom
        index+=1
    limits[chrom]["end"] = index-1
    chromindex[chrom] = getChromIndex(fgs, limits[chrom])
    print "Loaded chromosome limits"
    return(limits, chromindex)

def getChromIndex(fgs, limits):
    sub=fgs[limits["start"]:(limits["end"]+1)]
    index=[]
    for i in range(len(sub)):
        index.append(sub[i][startID])
    #print "\tMake chrom index with start sites from",index[0],"to",index[len(index)-1],"in array of length",len(index)
    return(index)

def setOutfiles(outprefix):
    outfiles=dict()
    outfiles["solo"] = open(outprefix + "_solo.txt", "w")
    outfiles["paralog"] = open(outprefix + "_paralogs.txt","w")
    return(outfiles)

def outputSnpCounts(fgs, outprefix):
    OUT=open(outprefix + "_snpcounts.txt","w")
    OUT.write("gene\ttype\tchrom\tstart\tstop\tsnps\n")
    for gene in fgs:
        OUT.write(gene[geneID] + "\t" + gene[paraID] + "\t" + str(gene[chromID]) + "\t" + str(gene[startID]) + "\t" + str(gene[stopID]) + "\t" + str(gene[snpcountID])+"\n")

#Run everything
if __name__=="__main__":
    main()
