# Supplementary material for: Association Mapping across Numerous Traits Reveals Patterns of Functional Variation in Maize
Source: PLoS Genet. 2014 Dec 4;10(12):e1004845. doi: 10.1371/journal.pgen.1004845 (PMC4256217; doi:10.1371/journal.pgen.1004845)
Supplement: Dataset S3 — Bioinformatic scripts. This file contains the various bioinformatics scripts that were used to perform the NAM-GWAS analysis and the subsequent analyses that form the basis for this paper. (GZ) [file pgen.1004845.s008.gz › Scripts/RunNamGwas/0_RunNamGwasOnCluster.sh]

#! /bin/bash

for residuals in Residuals/*.txt; do
	trait=${residuals/Residuals\//}
	trait=${trait/.txt/}
	MakeClusterNamGwasScripts.sh $trait $residuals
done
