# Supplementary material for: Association Mapping across Numerous Traits Reveals Patterns of Functional Variation in Maize
Source: PLoS Genet. 2014 Dec 4;10(12):e1004845. doi: 10.1371/journal.pgen.1004845 (PMC4256217; doi:10.1371/journal.pgen.1004845)
Supplement: Dataset S3 — Bioinformatic scripts. This file contains the various bioinformatics scripts that were used to perform the NAM-GWAS analysis and the subsequent analyses that form the basis for this paper. (GZ) [file pgen.1004845.s008.gz › Scripts/RunNamGwas/MakeClusterNamGwasScripts.sh]

#! /bin/bash

#Script for running a NAM-GWAS analysis in TASSEL on the Cornell Biosim cluster; runs 2 sets at a time to take advantage of 2 cores per Biosim assignment
#This script takes 2 arguments: a trait name (used for directories, etc) and a file of chromosome-specific residuals

trait=$1		#trait name (set to first argument)
residuals=$(readlink -f $2) 	#the file of residuals to be analyzed (set to second argument, and processed by readlink to get the absolute filepath)
res=0.1	#Map resolution to use (in centimorgans)
map=/scratch1/jgw87/ImputedMaps/imputedMarkers.${res}cm/Imputed_${res}cm_master.txt
enterlimit=9.50e-08
total_iterations=100
bygroups=20		#Number of iterations to do at a time; must be a multiple of 2, and should be an even divisor of the total_iterations
outdir=$(readlink -f ".")	#Output directory. All results are put into a subdirectory of this based on the $trait variable


#write and gsub scripts for several chromosomes
#for chr in $(seq 10 10); do
step=$(( $bygroups / 2))
mkdir $outdir/$trait
cd $outdir/$trait
for chr in $(seq 1 10); do
	founders=/scratch1/jgw87/gwas_snps_union_chr${chr}.h1.h2_minors_indels.cnv_genic_2kwin_500bpbin.20130605.txt
	rils=/scratch1/jgw87/ImputedMaps/imputedMarkers.${res}cm/Imputed_${res}cm_chr${chr}_clean.txt
	
	iter=0
	while [ $iter -lt $total_iterations ] ; do
		#model="model_chr${chr}_perm${perm}.txt"
		#steps="steps_chr${chr}_perm${perm}.txt"
		#log="log_chr${chr}_perm${perm}.txt"
		
		script=${trait}_${chr}_${iter}.sh
		echo "#! /bin/bash" > $script
		echo "#$ -N ${trait}_${chr}_${iter}" >> $script
		echo "#$ -q general.q,long.q" >> $script
		echo "#$ -cwd" >> $script
		echo "#" >> $script
		echo "cp -r /scratch1/jgw87/tassel4-updated /state/partition1" >> $script
		echo "cp ${residuals} /state/partition1/residuals.txt" >> $script				#Copy residuals files over
		echo "cp ${map} /state/partition1/map.txt" >> $script							#Copy chromosome map over
		echo "cp ${rils} /state/partition1/rils.txt" >> $script							#Copy anchor genotypes for the 5000 NAM RILs over
		echo "cp ${founders} /state/partition1/founders.txt" >> $script					#Copy founder genotypes (to be imputed onto the RILs) over
		echo "cd /state/partition1" >> $script

		#everything done twice here to take advantage of two cores
		echo "perl /state/partition1/tassel4-updated/run_pipeline.pl -Xms500m -Xmx800m -fork1 -NamGwasPlugin -map map.txt -trait residuals.txt -rils rils.txt -founders founders.txt -model model1.txt -steps steps1.txt -enterlimit $enterlimit -iterations $step -start $iter -fullmodel -endPlugin -runfork1 &" >> $script	#terminal ampersand is to make it execute in the background (so it doesn't wait for it to finish before going on)
		iter2=$(($iter + $step))
		echo "perl /state/partition1/tassel4-updated/run_pipeline.pl -Xms500m -Xmx800m -fork1 -NamGwasPlugin -map map.txt -trait residuals.txt -rils rils.txt -founders founders.txt -model model2.txt -steps steps2.txt -enterlimit $enterlimit -iterations $step -start $iter2 -fullmodel -endPlugin -runfork1 &" >> $script	
		echo "wait" >> $script	#Let both processes finish running
	
		echo "cp model1.txt ${outdir}/${trait}/${trait}_model_chr${chr}_iter${iter}.txt" >> $script
		echo "cp steps1.txt ${outdir}/${trait}/${trait}_steps_chr${chr}_iter${iter}.txt" >> $script
		#echo "cp log1.txt ${outdir}/${trait}/${trait}_log_chr${chr}_iter${iter}.txt" >> $script
		
		echo "cp model2.txt ${outdir}/${trait}/${trait}_model_chr${chr}_iter${iter2}.txt" >> $script
		echo "cp steps2.txt ${outdir}/${trait}/${trait}_steps_chr${chr}_iter${iter2}.txt" >> $script
		#echo "cp log2.txt ${outdir}/${trait}/${trait}_log_chr${chr}_iter${iter2}.txt" >> $script
		
		qsub $script
		iter=$(($iter + $step + $step))
	done
done
