# Supplementary material for: Association Mapping across Numerous Traits Reveals Patterns of Functional Variation in Maize
Source: PLoS Genet. 2014 Dec 4;10(12):e1004845. doi: 10.1371/journal.pgen.1004845 (PMC4256217; doi:10.1371/journal.pgen.1004845)
Supplement: Dataset S3 — Bioinformatic scripts. This file contains the various bioinformatics scripts that were used to perform the NAM-GWAS analysis and the subsequent analyses that form the basis for this paper. (GZ) [file pgen.1004845.s008.gz › Scripts/Zmays_chrom_sizes.txt]

1	301354135
2	237068873
3	232140174
4	241473504
5	217872852
6	169174353
7	176764762
8	175793759
9	156750706
10	150189435
Pt	140384
Mt	569630
UNKNOWN	7140151
