# Supplementary material for: Association Mapping across Numerous Traits Reveals Patterns of Functional Variation in Maize
Source: PLoS Genet. 2014 Dec 4;10(12):e1004845. doi: 10.1371/journal.pgen.1004845 (PMC4256217; doi:10.1371/journal.pgen.1004845)
Supplement: Dataset S3 — Bioinformatic scripts. This file contains the various bioinformatics scripts that were used to perform the NAM-GWAS analysis and the subsequent analyses that form the basis for this paper. (GZ) [file pgen.1004845.s008.gz › Scripts/15a_ManualAgriGoAnalysis.r]

#Manually do significance calculations from agriGO b/c their own calculations are messed up somehow

#setwd("/media/STORAGE/Working_Files/GeneticLoad/GWAS")
data=read.delim("15_all_genes_agriGO_details.txt", header=T, stringsAsFactors=F)
data$entries=NULL	#Remove lists of genes; not important to this analysis

#Construct contingency tables needed for Fisher's Exact test
tables=tests=list()
pvals=odds=rep(NA, NROW(data))
for(i in 1:NROW(data)){
	mat=matrix(NA, nrow=2, ncol=2)	#Temporary matrix
	mat[1,1] = data$queryitem[i]	#Number of hits in GWAS dataset
	mat[2,1] = data$querytotal[i] - data$queryitem[i];	#Number of non-hits in GWAS dataset
	mat[1,2] = data$bgitem[i] - data$queryitem[i]	#Number of hits not in the GWAS dataset
	mat[2,2] = data$bgtotal[i] - sum(mat, na.rm=T)	#All remaining hits
	tables[[i]]=mat
	tests[[i]] = fisher.test(mat, alternative="two.sided")
	pvals[i]=tests[[i]]$p.value
	odds[i]=tests[[i]]$estimate
}

#Adjust pvalues by Benjamini-Yekutieli method
pvals.adj = p.adjust(pvals, method="BY")

data$my.pval = pvals
data$my.fdr = pvals.adj
data$old_inc = data$FDR < 0.05
data$odds=odds
data[pvals.adj<0.05,]


#Write out results
write.table(data, "15a_corrected_agrigo_all.txt", row.names=F, col.names=T, quote=F, sep="\t")
write.table(data[pvals.adj<0.05,], "15a_corrected_agrigo_significant.txt", row.names=F, col.names=T, quote=F, sep="\t")
