# Supplementary material for: Association Mapping across Numerous Traits Reveals Patterns of Functional Variation in Maize
Source: PLoS Genet. 2014 Dec 4;10(12):e1004845. doi: 10.1371/journal.pgen.1004845 (PMC4256217; doi:10.1371/journal.pgen.1004845)
Supplement: Dataset S3 — Bioinformatic scripts. This file contains the various bioinformatics scripts that were used to perform the NAM-GWAS analysis and the subsequent analyses that form the basis for this paper. (GZ) [file pgen.1004845.s008.gz › Scripts/1b_MakeHapmapFromHits.pl]

#! /usr/bin/perl -w

#Take a filtered list of GWAS hits and a list of hapmap files to search and create a hapmap file of the hit SNPs
#Arguments: (0) Hit file, (1+) Hapmap file(s) to search, (2) Output file

use strict;

my $hits=shift @ARGV;
my @haps=@ARGV;
my $out = pop @haps;

my ($chrID, $posID, $alleleID) = (1,2,4);	#Columns in hit file with needed info
my ($hapchr, $happos, $hapallele, $hapsnp) = (2,3,1,0); #Same info, but in the hapmap files

#Create list of SNPs to search for
print "Compiling list of SNPs to search for\n";
open(HITS, $hits) or die "Cannot open GWAS hit file $hits\n";
my %snps;
my %record;
while (my $line =<HITS>) {
	my ($chr, $pos, $allele) = (split /\t/, $line)[$chrID, $posID, $alleleID];
	#Keep record of hapmap1&2 SNPs so that if happen to get a pair that were called in both, only output a single entry
	if($allele =~ m/(_hm1|_hm2|_as_minor)/){
		my $a = $allele;
		#$a =~ s/(_hm1|_hm2|_as_minor)//;	#Remove tag
		#my @a = sort(split /\//, $a);	#Put alleles in same order in case major/minor swapped
		#$a = join("/", @a);
		if(exists $record{$chr.$pos.$a}){	#If already have a record of this SNP, skip to next line.
			next;
		}else{ $record{$chr.$pos.$allele}=1;}	#otherwise, record and move one
	}
	$snps{"$chr.$pos.$allele"}=1;
	#print "Recorded $chr.$pos.$allele\n";
}
close HITS;
print "\tTotal " . scalar(keys %snps) . " unique SNPs found\n";

#Scan through hapmaps looking for hits and output bare information to a file
open(OUT, ">$out") or die "Cannot open output file $out\n";
print OUT "rs#\talleles\tchr\tpos\n";
my $total=0;
my $dups=0;
foreach my $hap (@haps){
	print "Scanning $hap\n";
	my $hits=0;
	open(HAP, $hap) or die "Cannot open hapmap file $hap\n";
	while (my $line = <HAP>) {
		my ($chr, $pos, $allele, $snp) = (split /\t/, $line)[$hapchr, $happos, $hapallele, $hapsnp];
		#if ($pos eq "205961088") {	#For debugging
		#	print "Found pos 205961088: |$chr.$pos.$allele| \t$snp\n";
		#}
		#print "\tLooking for $chr.$pos.$allele\n";
		if (exists $snps{"$chr.$pos.$allele"}) {
			if(	$snps{"$chr.$pos.$allele"} ==1){	#If SNP hasn't been identified before
				$snps{"$chr.$pos.$allele"}=0;
				&printSnp($snp,$allele,$chr,$pos);
				$hits++;
			}else{
				print "Warning: SNP $chr.$pos.$allele found more than once!\n";
				&printSnp($snp,$allele,$chr,$pos);
				$dups++;
			}
		}
		
	}
	close HAP;
	print "\tFound $hits hits\n";
	$total+=$hits;
}
close OUT;
#Determine how many not found
my $notfound=0;
my $indels=0;
foreach my $id (keys %snps){
	if ($snps{$id}==0) {
		next;
	}elsif($id =~ m/(win2k|win5k|win10k|cnv)/){
		$indels++;
	}else{
		$notfound++;
		print "SNP not found: |$id|\n";	
	}
	
}
print "\nTotal $total SNPs matched. $dups duplicate SNPs found. $indels large indels ignored. $notfound SNPs not found\n";
exit;

sub printSnp(){
	my @data = @_;
	#print "SNP: " . join("\t",@data) . "\n";
	#$data[$hapallele] =~ s/_hm1//;
	#$data[$hapallele] =~ s/_as_minor//;
	#$data[$hapallele] =~ s/_hm2//;
	print OUT join("\t", @data) . "\n";
}
